# Supplementary material for: Transcriptional Profiling of Saccharomyces cerevisiae Reveals the Impact of Variation of a Single Transcription Factor on Differential Gene Expression in 4NQO, Fermentable, and Nonfermentable Carbon Sources
Source: G3 (Bethesda). 2017 Dec 5;8(2):607–19. doi: 10.1534/g3.117.300138 (PMC5919752; doi:10.1534/g3.117.300138)
Supplement: Supplementary file 1 [file 607TableS1.xlsx]

## Sheet: Sheet1
test_id	gene_id	gene	locus	sample_1	sample_2	status	value_1	value_2	log2(fold_change)	test_stat	p_value	q_value	significant
XLOC_000001	XLOC_000001	FLP1	2-micron:180-6198	s96_ypd	yjm789_ypd	OK	236.017	314.685	0.415023	0.880491	0.22695	0.511935	no
XLOC_000002	XLOC_000002	RAF1	2-micron:180-6198	s96_ypd	yjm789_ypd	OK	180.977	266.699	0.559409	0.569954	0.42195	0.690793	no
XLOC_000003	XLOC_000003	REP1	2-micron:180-6198	s96_ypd	yjm789_ypd	OK	129.202	166.548	0.366316	0.649047	0.37495	0.651539	no
XLOC_000004	XLOC_000004	REP2	2-micron:180-6198	s96_ypd	yjm789_ypd	OK	127.33	170.866	0.424294	0.610622	0.4068	0.678208	no
XLOC_000005	XLOC_000005	YAL068W-A,YAL069W	chrI:334-792	s96_ypd	yjm789_ypd	NOTEST	0	0	0	0	1	1	no
XLOC_000006	XLOC_000006	YAL067W-A	chrI:2479-2707	s96_ypd	yjm789_ypd	NOTEST	0	0	0	0	1	1	no
XLOC_000007	XLOC_000007	YAL066W	chrI:10090-10399	s96_ypd	yjm789_ypd	NOTEST	0	0	0	0	1	1	no
XLOC_000008	XLOC_000008	YAL064W-B	chrI:12045-12426	s96_ypd	yjm789_ypd	NOTEST	0	0	0	0	1	1	no
XLOC_000009	XLOC_000009	YAL064W	chrI:21565-21850	s96_ypd	yjm789_ypd	NOTEST	0	0	0	0	1	1	no
XLOC_000010	XLOC_000010	GDH3	chrI:31566-32940	s96_ypd	yjm789_ypd	NOTEST	5.7254	5.55421	-0.0437928	0	1	1	no
XLOC_000011	XLOC_000011	BDH2	chrI:33447-34701	s96_ypd	yjm789_ypd	NOTEST	14.0058	21.634	0.627272	0	1	1	no
XLOC_000012	XLOC_000012	BDH1	chrI:35154-36303	s96_ypd	yjm789_ypd	OK	55.6922	99.9913	0.844328	1.6909	0.01785	0.105048	no
XLOC_000013	XLOC_000013	ECM1	chrI:36495-37147	s96_ypd	yjm789_ypd	NOTEST	27.7505	17.8614	-0.635668	0	1	1	no
XLOC_000014	XLOC_000014	CNE1	chrI:37463-39046	s96_ypd	yjm789_ypd	NOTEST	10.0238	6.53583	-0.616983	0	1	1	no
XLOC_000015	XLOC_000015	GPB2	chrI:39258-41901	s96_ypd	yjm789_ypd	NOTEST	13.0657	9.03496	-0.53219	0	1	1	no
XLOC_000016	XLOC_000016	PEX22	chrI:42176-42719	s96_ypd	yjm789_ypd	NOTEST	5.31483	0	#NAME?	0	1	1	no
XLOC_000017	XLOC_000017	FLC2	chrI:45898-48250	s96_ypd	yjm789_ypd	OK	42.0179	39.9707	-0.0720627	-0.154059	0.8373	0.934439	no
XLOC_000018	XLOC_000018	OAF1	chrI:48563-51707	s96_ypd	yjm789_ypd	NOTEST	8.65222	5.16149	-0.745284	0	1	1	no
XLOC_000019	XLOC_000019	YAL047W-A	chrI:52800-54913	s96_ypd	yjm789_ypd	NOTEST	14.9393	0	#NAME?	0	1	1	no
XLOC_000020	XLOC_000020	YAL044W-A	chrI:57487-57850	s96_ypd	yjm789_ypd	OK	35.2762	56.6054	0.682247	0.39714	0.6163	0.824483	no
XLOC_000021	XLOC_000021	ERV46	chrI:61230-62563	s96_ypd	yjm789_ypd	OK	155.751	139.452	-0.159474	-0.425208	0.5466	0.779567	no
XLOC_000022	XLOC_000022	CDC24	chrI:62839-65404	s96_ypd	yjm789_ypd	NOTEST	15.0132	12.5593	-0.257479	0	1	1	no
XLOC_000023	XLOC_000023	CDC19	chrI:71785-73300	s96_ypd	yjm789_ypd	OK	1270.68	1234.86	-0.0412591	-0.0907238	0.89855	0.957444	no
XLOC_000024	XLOC_000024	YAL037W	chrI:74019-74823	s96_ypd	yjm789_ypd	NOTEST	2.12132	4.13617	0.963336	0	1	1	no
XLOC_000025	XLOC_000025	FUN12	chrI:76426-79435	s96_ypd	yjm789_ypd	OK	53.1051	43.3056	-0.294294	-0.77142	0.2934	0.577451	no
XLOC_000026	XLOC_000026	MTW1	chrI:79488-80587	s96_ypd	yjm789_ypd	NOTEST	7.29791	0	#NAME?	0	1	1	no
XLOC_000027	XLOC_000027	POP5	chrI:82705-83227	s96_ypd	yjm789_ypd	NOTEST	33.3505	18.0522	-0.885533	0	1	1	no
XLOC_000028	XLOC_000028	YAL031W-A	chrI:84668-87031	s96_ypd	yjm789_ypd	NOTEST	18.4916	0	#NAME?	0	1	1	no
XLOC_000029	XLOC_000029	SNC1	chrI:87285-87752	s96_ypd	yjm789_ypd	OK	45.0103	72.3907	0.685548	0.48438	0.47115	0.727666	no
XLOC_000030	XLOC_000030	FRT2	chrI:92899-94486	s96_ypd	yjm789_ypd	NOTEST	3.77116	3.3676	-0.163289	0	1	1	no
XLOC_000031	XLOC_000031	SAW1	chrI:94686-99868	s96_ypd	yjm789_ypd	NOTEST	2.07188	3.01231	0.539926	0	1	1	no
XLOC_000032	XLOC_000032	HRA1	chrI:94686-99868	s96_ypd	yjm789_ypd	NOTEST	4.41914	0	#NAME?	0	1	1	no
XLOC_000033	XLOC_000033	YAL019W-A	chrI:113613-114819	s96_ypd	yjm789_ypd	NOTEST	33.2179	35.911	0.112466	0	1	1	no
XLOC_000034	XLOC_000034	FUN30	chrI:114918-118314	s96_ypd	yjm789_ypd	NOTEST	6.13101	2.72406	-1.17037	0	1	1	no
XLOC_000035	XLOC_000035	PSK1	chrI:120224-124295	s96_ypd	yjm789_ypd	NOTEST	9.18222	11.6286	0.34076	0	1	1	no
XLOC_000036	XLOC_000036	TPD3	chrI:124754-126786	s96_ypd	yjm789_ypd	OK	69.3774	66.5614	-0.0597817	-0.13713	0.85	0.939491	no
XLOC_000037	XLOC_000037	DEP1	chrI:129269-130487	s96_ypd	yjm789_ypd	NOTEST	23.437	21.3205	-0.136545	0	1	1	no
XLOC_000038	XLOC_000038	CYS3	chrI:130798-131983	s96_ypd	yjm789_ypd	OK	433.431	283.194	-0.614009	-1.87049	0.01	0.0691881	no
XLOC_000039	XLOC_000039	SWC3	chrI:132198-134076	s96_ypd	yjm789_ypd	NOTEST	0.477803	4.71815	3.30373	0	1	1	no
XLOC_000040	XLOC_000040	SPO7	chrI:135853-136633	s96_ypd	yjm789_ypd	NOTEST	14.6551	20.5036	0.484472	0	1	1	no
XLOC_000041	XLOC_000041	FUN14	chrI:136913-137510	s96_ypd	yjm789_ypd	NOTEST	37.4531	19.3314	-0.954139	0	1	1	no
XLOC_000042	XLOC_000042	TRN1	chrI:139151-139254	s96_ypd	yjm789_ypd	NOTEST	0	0	0	0	1	1	no
XLOC_000043	XLOC_000043	YAL004W	chrI:139502-141431	s96_ypd	yjm789_ypd	OK	56.1611	19.3923	-1.53409	-1.18581	0.13515	0.384242	no
XLOC_000044	XLOC_000044	EFB1	chrI:142173-143160	s96_ypd	yjm789_ypd	OK	1803.68	1494.61	-0.271175	-0.902847	0.20005	0.478559	no
XLOC_000045	XLOC_000045	SNR18	chrI:142173-143160	s96_ypd	yjm789_ypd	NOTEST	0	0	0	0	1	1	no
XLOC_000046	XLOC_000046	VPS8	chrI:143706-147531	s96_ypd	yjm789_ypd	NOTEST	6.06457	6.68804	0.141177	0	1	1	no
XLOC_000047	XLOC_000047	NUP60	chrI:152256-153876	s96_ypd	yjm789_ypd	NOTEST	19.5949	35.5067	0.857609	0	1	1	no
XLOC_000048	XLOC_000048	SWD1	chrI:155004-156285	s96_ypd	yjm789_ypd	NOTEST	32.2503	36.0036	0.15883	0	1	1	no
XLOC_000049	XLOC_000049	SEN34	chrI:158965-159793	s96_ypd	yjm789_ypd	NOTEST	13.3503	18.7691	0.491493	0	1	1	no
XLOC_000050	XLOC_000050	-	chrI:166266-166339	s96_ypd	yjm789_ypd	NOTEST	0	0	0	0	1	1	no
XLOC_000051	XLOC_000051	ADE1	chrI:169374-170295	s96_ypd	yjm789_ypd	OK	570.02	607.987	0.0930277	0.293069	0.68585	0.861818	no
XLOC_000052	XLOC_000052	YAR019W-A	chrI:172210-175330	s96_ypd	yjm789_ypd	NOTEST	0	0	0	0	1	1	no
XLOC_000053	XLOC_000053	SUP56	chrI:181140-181254	s96_ypd	yjm789_ypd	NOTEST	0	0	0	0	1	1	no
XLOC_000054	XLOC_000054	UIP3	chrI:183769-184477	s96_ypd	yjm789_ypd	OK	69.7082	46.4436	-0.585849	-0.692706	0.3053	0.588635	no
XLOC_000055	XLOC_000055	YAR028W	chrI:184891-185596	s96_ypd	yjm789_ypd	OK	38.7141	39.994	0.0469246	0.0507038	0.92335	0.964773	no
XLOC_000056	XLOC_000056	YAR029W	chrI:186320-187732	s96_ypd	yjm789_ypd	NOTEST	48.5823	48.3952	-0.0055669	0	1	1	no
XLOC_000057	XLOC_000057	PRM9	chrI:186320-187732	s96_ypd	yjm789_ypd	NOTEST	13.2209	7.7299	-0.774295	0	1	1	no
XLOC_000058	XLOC_000058	MST28	chrI:188106-188811	s96_ypd	yjm789_ypd	NOTEST	7.25682	9.1521	0.334765	0	1	1	no
XLOC_000059	XLOC_000059	YAT1	chrI:190192-192256	s96_ypd	yjm789_ypd	NOTEST	3.35102	7.46181	1.15492	0	1	1	no
XLOC_000060	XLOC_000060	SWH1	chrI:192618-196185	s96_ypd	yjm789_ypd	NOTEST	15.0528	15.5372	0.045696	0	1	1	no
XLOC_000061	XLOC_000061	FLO1	chrI:203402-208016	s96_ypd	yjm789_ypd	NOTEST	0.603912	0.530538	-0.186883	0	1	1	no
XLOC_000062	XLOC_000062	YAR053W	chrI:208366-208663	s96_ypd	yjm789_ypd	NOTEST	16.4322	0	#NAME?	0	1	1	no
XLOC_000063	XLOC_000063	YAR061W	chrI:218139-218343	s96_ypd	yjm789_ypd	NOTEST	0	0	0	0	1	1	no
XLOC_000064	XLOC_000064	YAR062W	chrI:218548-219145	s96_ypd	yjm789_ypd	NOTEST	0	0	0	0	1	1	no
XLOC_000065	XLOC_000065	YAR064W	chrI:220197-220497	s96_ypd	yjm789_ypd	NOTEST	0	0	0	0	1	1	no
XLOC_000066	XLOC_000066	YAR066W	chrI:221048-221660	s96_ypd	yjm789_ypd	NOTEST	4.57138	5.68027	0.313329	0	1	1	no
XLOC_000067	XLOC_000067	YAR068W	chrI:222405-222891	s96_ypd	yjm789_ypd	NOTEST	0	0	0	0	1	1	no
XLOC_000068	XLOC_000068	PHO11	chrI:225459-226863	s96_ypd	yjm789_ypd	NOTEST	19.0204	14.8313	-0.358903	0	1	1	no
XLOC_000069	XLOC_000069	IMD1,YAR075W	chrI:227741-229317	s96_ypd	yjm789_ypd	NOTEST	0	1.36523	inf	0	1	1	no
XLOC_000070	XLOC_000070	PAU8	chrI:1806-2169	s96_ypd	yjm789_ypd	NOTEST	0	0	0	0	1	1	no
XLOC_000071	XLOC_000071	SEO1	chrI:7234-9016	s96_ypd	yjm789_ypd	NOTEST	0	1.70239	inf	0	1	1	no
XLOC_000072	XLOC_000072	YAL065C	chrI:11564-11951	s96_ypd	yjm789_ypd	NOTEST	0	0	0	0	1	1	no
XLOC_000073	XLOC_000073	YAL064C-A	chrI:13362-13743	s96_ypd	yjm789_ypd	NOTEST	0	0	0	0	1	1	no
XLOC_000074	XLOC_000074	YAL063C-A	chrI:22394-22685	s96_ypd	yjm789_ypd	NOTEST	24.0209	0	#NAME?	0	1	1	no
XLOC_000075	XLOC_000075	FLO9	chrI:23999-27968	s96_ypd	yjm789_ypd	NOTEST	2.89542	2.22552	-0.379627	0	1	1	no
XLOC_000076	XLOC_000076	YAL059C-A	chrI:36495-37147	s96_ypd	yjm789_ypd	NOTEST	0	0	0	0	1	1	no
XLOC_000077	XLOC_000077	YAL056C-A	chrI:37463-39046	s96_ypd	yjm789_ypd	NOTEST	19.107	30.6004	0.679449	0	1	1	no
XLOC_000078	XLOC_000078	ACS1	chrI:42880-45022	s96_ypd	yjm789_ypd	NOTEST	2.64029	5.93135	1.16766	0	1	1	no
XLOC_000079	XLOC_000079	AIM2	chrI:51854-52595	s96_ypd	yjm789_ypd	OK	35.3244	38.0429	0.106964	0.114702	0.86845	0.945854	no
XLOC_000080	XLOC_000080	GEM1	chrI:52800-54913	s96_ypd	yjm789_ypd	NOTEST	1.20603	6.3729	2.40168	0	1	1	no
XLOC_000081	XLOC_000081	SPC72	chrI:54988-56857	s96_ypd	yjm789_ypd	NOTEST	1.35383	1.60873	0.248876	0	1	1	no
XLOC_000082	XLOC_000082	AIM1	chrI:57028-57385	s96_ypd	yjm789_ypd	OK	71.3158	23.1546	-1.62292	-0.833806	0.14285	0.396479	no
XLOC_000083	XLOC_000083	YAL045C	chrI:57487-57850	s96_ypd	yjm789_ypd	NOTEST	12.8312	18.7198	0.544908	0	1	1	no
XLOC_000084	XLOC_000084	GCV3	chrI:57949-58462	s96_ypd	yjm789_ypd	OK	375.085	353.733	-0.0845559	-0.194796	0.7866	0.912838	no
XLOC_000085	XLOC_000085	PTA1	chrI:58694-61052	s96_ypd	yjm789_ypd	NOTEST	25.3147	19.4379	-0.381106	0	1	1	no
XLOC_000086	XLOC_000086	YAL042C-A	chrI:61230-62563	s96_ypd	yjm789_ypd	NOTEST	26.9267	24.3092	-0.147534	0	1	1	no
XLOC_000087	XLOC_000087	CLN3	chrI:65777-67520	s96_ypd	yjm789_ypd	OK	54.2917	66.3216	0.288747	0.604354	0.42435	0.69248	no
XLOC_000088	XLOC_000088	CYC3	chrI:68715-69525	s96_ypd	yjm789_ypd	NOTEST	11.6323	13.2133	0.183854	0	1	1	no
XLOC_000089	XLOC_000089	YAL037C-B	chrI:71785-73300	s96_ypd	yjm789_ypd	OK	5172.81	4342.33	-0.252478	-0.827617	0.2422	0.528454	no
XLOC_000090	XLOC_000090	YAL037C-A	chrI:73425-73518	s96_ypd	yjm789_ypd	NOTEST	0	0	0	0	1	1	no
XLOC_000091	XLOC_000091	RBG1	chrI:75042-76152	s96_ypd	yjm789_ypd	OK	45.9802	56.4301	0.295453	0.489895	0.489	0.739809	no
XLOC_000092	XLOC_000092	YAL034C-B	chrI:79488-80587	s96_ypd	yjm789_ypd	NOTEST	0	0	0	0	1	1	no
XLOC_000093	XLOC_000093	FUN19	chrI:80709-81951	s96_ypd	yjm789_ypd	NOTEST	7.38085	5.94777	-0.311438	0	1	1	no
XLOC_000094	XLOC_000094	PRP45	chrI:83334-84474	s96_ypd	yjm789_ypd	NOTEST	4.38735	8.2497	0.910992	0	1	1	no
XLOC_000095	XLOC_000095	GIP4	chrI:84668-87031	s96_ypd	yjm789_ypd	NOTEST	7.21272	5.19488	-0.473451	0	1	1	no
XLOC_000096	XLOC_000096	MYO4	chrI:87854-92270	s96_ypd	yjm789_ypd	NOTEST	15.0602	8.06823	-0.900418	0	1	1	no
XLOC_000097	XLOC_000097	DRS2,YAL026C-A	chrI:94686-99868	s96_ypd	yjm789_ypd	NOTEST	16.8681	22.8196	0.435976	0	1	1	no
XLOC_000098	XLOC_000098	MAK16	chrI:100224-101145	s96_ypd	yjm789_ypd	NOTEST	27.5949	20.2872	-0.443826	0	1	1	no
XLOC_000099	XLOC_000099	LTE1	chrI:101564-105872	s96_ypd	yjm789_ypd	NOTEST	3.16988	0.762734	-2.05518	0	1	1	no
XLOC_000100	XLOC_000100	PMT2	chrI:106271-108551	s96_ypd	yjm789_ypd	OK	132.043	133.449	0.0152726	0.0441197	0.9549	0.973726	no
XLOC_000101	XLOC_000101	FUN26	chrI:108876-110430	s96_ypd	yjm789_ypd	OK	44.4395	32.2728	-0.461526	-0.791597	0.2635	0.546642	no
XLOC_000102	XLOC_000102	CCR4	chrI:110845-113359	s96_ypd	yjm789_ypd	NOTEST	17.7101	26.7833	0.596761	0	1	1	no
XLOC_000103	XLOC_000103	ATS1	chrI:113613-114819	s96_ypd	yjm789_ypd	NOTEST	9.72989	8.08075	-0.267934	0	1	1	no
XLOC_000104	XLOC_000104	YAL018C	chrI:118563-119541	s96_ypd	yjm789_ypd	NOTEST	0	0	0	0	1	1	no
XLOC_000105	XLOC_000105	YAL016C-B	chrI:124306-124492	s96_ypd	yjm789_ypd	NOTEST	0	0	0	0	1	1	no
XLOC_000106	XLOC_000106	YAL016C-A	chrI:124754-126786	s96_ypd	yjm789_ypd	OK	0	106.637	inf	#NAME?	0.1301	0.37544	no
XLOC_000107	XLOC_000107	NTG1	chrI:126902-128102	s96_ypd	yjm789_ypd	NOTEST	7.71587	3.90059	-0.984138	0	1	1	no
XLOC_000108	XLOC_000108	SYN8	chrI:128251-129019	s96_ypd	yjm789_ypd	OK	52.5697	33.8828	-0.63368	-0.809466	0.25805	0.540982	no
XLOC_000109	XLOC_000109	MDM10	chrI:134183-135665	s96_ypd	yjm789_ypd	NOTEST	6.68878	8.69295	0.378103	0	1	1	no
XLOC_000110	XLOC_000110	ERP2	chrI:137697-138345	s96_ypd	yjm789_ypd	OK	124.876	191.604	0.617629	1.13083	0.1218	0.362912	no
XLOC_000111	XLOC_000111	SSA1	chrI:139502-141431	s96_ypd	yjm789_ypd	OK	34.5645	42.6787	0.304224	0.577077	0.41935	0.688723	no
XLOC_000112	XLOC_000112	TFC3	chrI:147593-151166	s96_ypd	yjm789_ypd	NOTEST	7.48938	3.81846	-0.971855	0	1	1	no
XLOC_000113	XLOC_000113	ERP1	chrI:154064-154724	s96_ypd	yjm789_ypd	OK	332.721	413.146	0.312341	0.793628	0.25165	0.535959	no
XLOC_000114	XLOC_000114	RFA1	chrI:156753-158619	s96_ypd	yjm789_ypd	NOTEST	20.2606	16.1448	-0.327611	0	1	1	no
XLOC_000115	XLOC_000115	YAR009C	chrI:160596-164187	s96_ypd	yjm789_ypd	NOTEST	1.5742	1.19879	-0.393042	0	1	1	no
XLOC_000116	XLOC_000116	YAR010C	chrI:164543-165866	s96_ypd	yjm789_ypd	NOTEST	0	0	0	0	1	1	no
XLOC_000117	XLOC_000117	BUD14	chrI:166741-168871	s96_ypd	yjm789_ypd	NOTEST	13.7035	10.5118	-0.382534	0	1	1	no
XLOC_000118	XLOC_000118	KIN3	chrI:170395-171703	s96_ypd	yjm789_ypd	NOTEST	14.3687	11.2024	-0.359129	0	1	1	no
XLOC_000119	XLOC_000119	CDC15	chrI:172210-175330	s96_ypd	yjm789_ypd	NOTEST	4.65595	2.67203	-0.801143	0	1	1	no
XLOC_000120	XLOC_000120	PAU7	chrI:176855-177023	s96_ypd	yjm789_ypd	NOTEST	0	127.58	inf	0	1	1	no
XLOC_000121	XLOC_000121	YAR023C	chrI:179280-179820	s96_ypd	yjm789_ypd	NOTEST	0	0	0	0	1	1	no
XLOC_000122	XLOC_000122	-	chrI:182521-182603	s96_ypd	yjm789_ypd	NOTEST	0	0	0	0	1	1	no
XLOC_000123	XLOC_000123	YAR030C	chrI:186320-187732	s96_ypd	yjm789_ypd	NOTEST	0	0	0	0	1	1	no
XLOC_000124	XLOC_000124	YAR035C-A	chrI:192336-192417	s96_ypd	yjm789_ypd	NOTEST	0	0	0	0	1	1	no
XLOC_000125	XLOC_000125	YAR047C	chrI:201466-201787	s96_ypd	yjm789_ypd	NOTEST	0	0	0	0	1	1	no
XLOC_000126	XLOC_000126	YAR060C	chrI:217156-217492	s96_ypd	yjm789_ypd	NOTEST	0	0	0	0	1	1	no
XLOC_000127	XLOC_000127	YAR069C	chrI:224010-224304	s96_ypd	yjm789_ypd	NOTEST	0	0	0	0	1	1	no
XLOC_000128	XLOC_000128	YAR070C	chrI:224562-224862	s96_ypd	yjm789_ypd	NOTEST	0	0	0	0	1	1	no
XLOC_000129	XLOC_000129	YBL113W-A	chrII:279-5009	s96_ypd	yjm789_ypd	NOTEST	0	0	0	0	1	1	no
XLOC_000130	XLOC_000130	YBL109W	chrII:5789-6125	s96_ypd	yjm789_ypd	NOTEST	30.4337	0	#NAME?	0	1	1	no
XLOC_000131	XLOC_000131	YBL108W	chrII:8176-8482	s96_ypd	yjm789_ypd	NOTEST	0	0	0	0	1	1	no
XLOC_000132	XLOC_000132	YBL107W-A	chrII:9267-9372	s96_ypd	yjm789_ypd	NOTEST	0	0	0	0	1	1	no
XLOC_000133	XLOC_000133	-	chrII:9582-9666	s96_ypd	yjm789_ypd	NOTEST	0	0	0	0	1	1	no
XLOC_000134	XLOC_000134	SFT2	chrII:24097-24745	s96_ypd	yjm789_ypd	OK	131.546	142.516	0.115554	0.207484	0.77225	0.905611	no
XLOC_000135	XLOC_000135	YBL100W-C	chrII:28426-28546	s96_ypd	yjm789_ypd	NOTEST	0	0	0	0	1	1	no
XLOC_000136	XLOC_000136	YBL100W-B	chrII:29934-35248	s96_ypd	yjm789_ypd	NOTEST	0.231112	1.83824	2.99166	0	1	1	no
XLOC_000137	XLOC_000137	-	chrII:36397-36488	s96_ypd	yjm789_ypd	NOTEST	0	0	0	0	1	1	no
XLOC_000138	XLOC_000138	ATP1	chrII:36988-38690	s96_ypd	yjm789_ypd	OK	458.385	525.382	0.196805	0.644738	0.3539	0.633202	no
XLOC_000139	XLOC_000139	BNA4	chrII:39144-40527	s96_ypd	yjm789_ypd	OK	25.8864	41.1406	0.668367	0.984276	0.1622	0.426066	no
XLOC_000140	XLOC_000140	BRN1	chrII:40830-43095	s96_ypd	yjm789_ypd	NOTEST	2.1938	0	#NAME?	0	1	1	no
XLOC_000141	XLOC_000141	YBL095W	chrII:43173-44097	s96_ypd	yjm789_ypd	NOTEST	18.1448	7.69315	-1.23791	0	1	1	no
XLOC_000142	XLOC_000142	RPL32	chrII:45492-47180	s96_ypd	yjm789_ypd	OK	2718.72	2518.01	-0.110641	-0.395846	0.57565	0.798813	no
XLOC_000143	XLOC_000143	MRP21	chrII:48824-49358	s96_ypd	yjm789_ypd	NOTEST	25.3762	0	#NAME?	0	1	1	no
XLOC_000144	XLOC_000144	AVT5	chrII:49573-50953	s96_ypd	yjm789_ypd	OK	45.7839	50.2765	0.135044	0.227412	0.75125	0.894788	no
XLOC_000145	XLOC_000145	BOI1	chrII:63875-66818	s96_ypd	yjm789_ypd	NOTEST	13.9789	17.2494	0.303295	0	1	1	no
XLOC_000146	XLOC_000146	YBL081W	chrII:71865-72972	s96_ypd	yjm789_ypd	OK	118.384	102.692	-0.205154	-0.489978	0.51905	0.761229	no
XLOC_000147	XLOC_000147	NUP170	chrII:75258-80759	s96_ypd	yjm789_ypd	NOTEST	20.9851	28.3594	0.434465	0	1	1	no
XLOC_000148	XLOC_000148	YBL077W	chrII:80896-84261	s96_ypd	yjm789_ypd	OK	99.2894	162.613	0.711728	0.368988	0.613	0.822329	no
XLOC_000149	XLOC_000149	YBL073W	chrII:86721-87957	s96_ypd	yjm789_ypd	NOTEST	10.2784	0	#NAME?	0	1	1	no
XLOC_000150	XLOC_000150	SNR56	chrII:88189-88277	s96_ypd	yjm789_ypd	NOTEST	0	0	0	0	1	1	no
XLOC_000151	XLOC_000151	KTI11	chrII:89977-90531	s96_ypd	yjm789_ypd	OK	170.581	129.609	-0.396289	-0.292576	0.69025	0.864094	no
XLOC_000152	XLOC_000152	AST1	chrII:90604-92030	s96_ypd	yjm789_ypd	OK	32.9464	63.5293	0.947301	1.63135	0.03235	0.157665	no
XLOC_000153	XLOC_000153	PRS4	chrII:92413-93394	s96_ypd	yjm789_ypd	OK	108.067	92.8294	-0.219266	-0.458824	0.5273	0.766678	no
XLOC_000154	XLOC_000154	YBL065W	chrII:96668-100307	s96_ypd	yjm789_ypd	NOTEST	0	0	0	0	1	1	no
XLOC_000155	XLOC_000155	KIP1	chrII:101885-105221	s96_ypd	yjm789_ypd	NOTEST	6.64712	7.34124	0.143293	0	1	1	no
XLOC_000156	XLOC_000156	YBL062W	chrII:105307-107406	s96_ypd	yjm789_ypd	NOTEST	0	15.3805	inf	0	1	1	no
XLOC_000157	XLOC_000157	YEL1	chrII:107931-109995	s96_ypd	yjm789_ypd	NOTEST	7.08204	8.77905	0.309898	0	1	1	no
XLOC_000158	XLOC_000158	YBL059W	chrII:110593-111244	s96_ypd	yjm789_ypd	NOTEST	13.9803	4.49651	-1.63652	0	1	1	no
XLOC_000159	XLOC_000159	SHP1	chrII:111436-112708	s96_ypd	yjm789_ypd	OK	79.6366	74.3147	-0.0997852	-0.227745	0.7452	0.89209	no
XLOC_000160	XLOC_000160	PTC3	chrII:113761-115168	s96_ypd	yjm789_ypd	OK	146.908	163.324	0.152829	0.403565	0.585	0.804584	no
XLOC_000161	XLOC_000161	TOD6	chrII:117588-119166	s96_ypd	yjm789_ypd	NOTEST	32.3646	29.8807	-0.115205	0	1	1	no
XLOC_000162	XLOC_000162	YBL053W	chrII:119334-121874	s96_ypd	yjm789_ypd	NOTEST	0	0	0	0	1	1	no
XLOC_000163	XLOC_000163	SEC17	chrII:125124-126119	s96_ypd	yjm789_ypd	OK	67.1074	85.9295	0.356681	0.62064	0.4007	0.673342	no
XLOC_000164	XLOC_000164	MOH1	chrII:126827-127244	s96_ypd	yjm789_ypd	NOTEST	23.2357	21.1348	-0.136721	0	1	1	no
XLOC_000165	XLOC_000165	RRT1	chrII:127298-127610	s96_ypd	yjm789_ypd	NOTEST	36.2165	0	#NAME?	0	1	1	no
XLOC_000166	XLOC_000166	PSY4	chrII:132423-133749	s96_ypd	yjm789_ypd	NOTEST	16.8825	17.1284	0.0208599	0	1	1	no
XLOC_000167	XLOC_000167	YBL044W	chrII:135997-136366	s96_ypd	yjm789_ypd	NOTEST	7.02614	0	#NAME?	0	1	1	no
XLOC_000168	XLOC_000168	ECM13	chrII:136687-137461	s96_ypd	yjm789_ypd	NOTEST	11.1453	3.61699	-1.62358	0	1	1	no
XLOC_000169	XLOC_000169	PRE7	chrII:141246-141972	s96_ypd	yjm789_ypd	OK	190.305	231.974	0.285648	0.686335	0.35795	0.636898	no
XLOC_000170	XLOC_000170	YBL039W-B	chrII:143392-143572	s96_ypd	yjm789_ypd	NOTEST	69.5812	118.211	0.764594	0	1	1	no
XLOC_000171	XLOC_000171	MRPL16	chrII:146186-146885	s96_ypd	yjm789_ypd	NOTEST	18.2314	22.1566	0.281312	0	1	1	no
XLOC_000172	XLOC_000172	APL3	chrII:147208-150286	s96_ypd	yjm789_ypd	NOTEST	9.78988	7.78334	-0.330902	0	1	1	no
XLOC_000173	XLOC_000173	HEK2	chrII:160183-161329	s96_ypd	yjm789_ypd	OK	163.734	191.966	0.229493	0.625087	0.3872	0.662196	no
XLOC_000174	XLOC_000174	SHE1	chrII:161698-162715	s96_ypd	yjm789_ypd	NOTEST	8.26339	16.7698	1.02106	0	1	1	no
XLOC_000175	XLOC_000175	YBL029W	chrII:166133-167264	s96_ypd	yjm789_ypd	NOTEST	25.1761	23.0684	-0.126138	0	1	1	no
XLOC_000176	XLOC_000176	RPL19B	chrII:168366-170077	s96_ypd	yjm789_ypd	OK	2439.74	1682.55	-0.536079	-1.71006	0.01505	0.0928077	no
XLOC_000177	XLOC_000177	LSM2	chrII:170622-171038	s96_ypd	yjm789_ypd	OK	259.231	286.003	0.141796	0.164959	0.80685	0.921507	no
XLOC_000178	XLOC_000178	RRN10	chrII:171480-171918	s96_ypd	yjm789_ypd	NOTEST	23.4318	36.7433	0.649016	0	1	1	no
XLOC_000179	XLOC_000179	NCL1	chrII:172533-174588	s96_ypd	yjm789_ypd	OK	77.9333	63.1777	-0.302825	-0.77162	0.30495	0.588244	no
XLOC_000180	XLOC_000180	RFT1	chrII:182400-184125	s96_ypd	yjm789_ypd	OK	103.322	84.1894	-0.295432	-0.673754	0.3405	0.621461	no
XLOC_000181	XLOC_000181	APN2	chrII:184352-185915	s96_ypd	yjm789_ypd	NOTEST	4.17983	5.295	0.341186	0	1	1	no
XLOC_000182	XLOC_000182	FUS3	chrII:192450-193512	s96_ypd	yjm789_ypd	OK	49.6187	76.1098	0.617196	1.09947	0.1209	0.361451	no
XLOC_000183	XLOC_000183	ACH1	chrII:194121-195702	s96_ypd	yjm789_ypd	NOTEST	25.8092	30.1392	0.223755	0	1	1	no
XLOC_000184	XLOC_000184	-	chrII:197493-197567	s96_ypd	yjm789_ypd	NOTEST	0	0	0	0	1	1	no
XLOC_000185	XLOC_000185	FMT1	chrII:202055-203261	s96_ypd	yjm789_ypd	NOTEST	3.04882	4.89534	0.683161	0	1	1	no
XLOC_000186	XLOC_000186	SCT1	chrII:203405-205817	s96_ypd	yjm789_ypd	OK	47.1506	51.0668	0.115109	0.261709	0.7145	0.876064	no
XLOC_000187	XLOC_000187	ALK2	chrII:207193-209224	s96_ypd	yjm789_ypd	NOTEST	22.686	35.2982	0.637789	0	1	1	no
XLOC_000188	XLOC_000188	YBL008W-A	chrII:209408-209648	s96_ypd	yjm789_ypd	NOTEST	0	0	0	0	1	1	no
XLOC_000189	XLOC_000189	HIR1	chrII:209652-212175	s96_ypd	yjm789_ypd	NOTEST	7.86877	10.1989	0.374204	0	1	1	no
XLOC_000190	XLOC_000190	YBL006W-A	chrII:216586-217129	s96_ypd	yjm789_ypd	OK	392.547	501.375	0.353024	0.155866	0.8106	0.923161	no
XLOC_000191	XLOC_000191	PDR3	chrII:217401-221198	s96_ypd	yjm789_ypd	NOTEST	28.1117	24.3597	-0.206677	0	1	1	no
XLOC_000192	XLOC_000192	YBL005W-B	chrII:221329-226598	s96_ypd	yjm789_ypd	NOTEST	6.57114	5.06559	-0.375412	0	1	1	no
XLOC_000193	XLOC_000193	-	chrII:227074-227156	s96_ypd	yjm789_ypd	NOTEST	0	0	0	0	1	1	no
XLOC_000194	XLOC_000194	UTP20	chrII:227635-235117	s96_ypd	yjm789_ypd	NOTEST	36.7544	24.0725	-0.610527	0	1	1	no
XLOC_000195	XLOC_000195	HTB2	chrII:236491-236887	s96_ypd	yjm789_ypd	OK	2677.76	3783.78	0.498802	1.61268	0.0224	0.12305	no
XLOC_000196	XLOC_000196	COQ1	chrII:242808-244230	s96_ypd	yjm789_ypd	OK	54.5226	54.1754	-0.00921619	-0.0174327	0.9614	0.975272	no
XLOC_000197	XLOC_000197	RCR1	chrII:245905-246547	s96_ypd	yjm789_ypd	OK	41.9705	56.9846	0.441199	0.523357	0.4458	0.708931	no
XLOC_000198	XLOC_000198	UGA2	chrII:247009-248503	s96_ypd	yjm789_ypd	NOTEST	13.2755	7.80591	-0.766123	0	1	1	no
XLOC_000199	XLOC_000199	HHT1	chrII:256330-256741	s96_ypd	yjm789_ypd	OK	906.449	884.282	-0.0357202	-0.0934474	0.89915	0.957751	no
XLOC_000200	XLOC_000200	YBR012W-B	chrII:259868-265140	s96_ypd	yjm789_ypd	NOTEST	0.646315	0	#NAME?	0	1	1	no
XLOC_000201	XLOC_000201	-	chrII:266377-266450	s96_ypd	yjm789_ypd	NOTEST	0	0	0	0	1	1	no
XLOC_000202	XLOC_000202	YBR016W	chrII:270246-270633	s96_ypd	yjm789_ypd	OK	255.908	164.444	-0.638027	-0.906975	0.1976	0.475275	no
XLOC_000203	XLOC_000203	GAL1	chrII:279020-280607	s96_ypd	yjm789_ypd	NOTEST	7.96197	4.49468	-0.824906	0	1	1	no
XLOC_000204	XLOC_000204	FUR4	chrII:281442-283344	s96_ypd	yjm789_ypd	OK	40.7728	42.0524	0.0445808	0.0840121	0.88665	0.952837	no
XLOC_000205	XLOC_000205	POA1	chrII:283737-284271	s96_ypd	yjm789_ypd	NOTEST	32.034	5.06645	-2.66056	0	1	1	no
XLOC_000206	XLOC_000206	SCO2	chrII:289444-290350	s96_ypd	yjm789_ypd	NOTEST	11.9081	8.26935	-0.526097	0	1	1	no
XLOC_000207	XLOC_000207	RKM3	chrII:298291-299950	s96_ypd	yjm789_ypd	NOTEST	14.4901	23.3176	0.686347	0	1	1	no
XLOC_000208	XLOC_000208	RPL4A	chrII:300165-301254	s96_ypd	yjm789_ypd	OK	1912.96	1799.22	-0.0884351	-0.329364	0.64495	0.839769	no
XLOC_000209	XLOC_000209	YBR032W	chrII:301518-301821	s96_ypd	yjm789_ypd	OK	39.503	62.8273	0.669427	0.466625	0.6061	0.817729	no
XLOC_000210	XLOC_000210	EDS1	chrII:301943-304703	s96_ypd	yjm789_ypd	NOTEST	5.0625	5.95979	0.235412	0	1	1	no
XLOC_000211	XLOC_000211	TLC1	chrII:307586-308887	s96_ypd	yjm789_ypd	OK	109.942	131.967	0.263437	0.609106	0.40465	0.67653	no
XLOC_000212	XLOC_000212	CHS2	chrII:311897-314789	s96_ypd	yjm789_ypd	OK	69.3342	68.6964	-0.013332	-0.0359527	0.9573	0.974125	no
XLOC_000213	XLOC_000213	ATP3	chrII:315574-316510	s96_ypd	yjm789_ypd	OK	164.897	153.604	-0.102352	-0.242025	0.7418	0.890827	no
XLOC_000214	XLOC_000214	FIG1	chrII:316967-317864	s96_ypd	yjm789_ypd	NOTEST	3.62156	0	#NAME?	0	1	1	no
XLOC_000215	XLOC_000215	FAT1	chrII:318265-320275	s96_ypd	yjm789_ypd	OK	82.0056	82.3739	0.0064663	0.0161124	0.97725	0.982021	no
XLOC_000216	XLOC_000216	FMP23	chrII:331832-332360	s96_ypd	yjm789_ypd	NOTEST	3.86953	7.8903	1.02792	0	1	1	no
XLOC_000217	XLOC_000217	RPS11B	chrII:332830-333812	s96_ypd	yjm789_ypd	OK	3747.16	4075.05	0.121018	0.418352	0.55245	0.783128	no
XLOC_000218	XLOC_000218	YBR051W	chrII:337182-338338	s96_ypd	yjm789_ypd	NOTEST	10.4903	0	#NAME?	0	1	1	no
XLOC_000219	XLOC_000219	YRO2	chrII:343100-344135	s96_ypd	yjm789_ypd	OK	104.597	102.448	-0.0299439	-0.0608066	0.939	0.970113	no
XLOC_000220	XLOC_000220	-	chrII:347602-347686	s96_ypd	yjm789_ypd	NOTEST	0	0	0	0	1	1	no
XLOC_000221	XLOC_000221	YBR056W	chrII:347878-349384	s96_ypd	yjm789_ypd	NOTEST	21.9778	19.512	-0.171685	0	1	1	no
XLOC_000222	XLOC_000222	-	chrII:350826-350898	s96_ypd	yjm789_ypd	NOTEST	0	0	0	0	1	1	no
XLOC_000223	XLOC_000223	YBR056W-A	chrII:351254-351455	s96_ypd	yjm789_ypd	NOTEST	0	0	0	0	1	1	no
XLOC_000224	XLOC_000224	YBR064W	chrII:366969-368191	s96_ypd	yjm789_ypd	NOTEST	28.514	0	#NAME?	0	1	1	no
XLOC_000225	XLOC_000225	YBR071W	chrII:380410-381046	s96_ypd	yjm789_ypd	OK	75.1364	46.797	-0.683096	-0.897157	0.2198	0.503484	no
XLOC_000226	XLOC_000226	HSP26	chrII:382029-382674	s96_ypd	yjm789_ypd	NOTEST	12.2928	24.1504	0.974228	0	1	1	no
XLOC_000227	XLOC_000227	RDH54	chrII:383111-385988	s96_ypd	yjm789_ypd	NOTEST	16.4898	17.9163	0.119699	0	1	1	no
XLOC_000228	XLOC_000228	YBR074W	chrII:386285-389216	s96_ypd	yjm789_ypd	OK	54.3971	42.0965	-0.369831	-0.875106	0.23235	0.518279	no
XLOC_000229	XLOC_000229	ECM8	chrII:390226-391291	s96_ypd	yjm789_ypd	NOTEST	1.17473	0	#NAME?	0	1	1	no
XLOC_000230	XLOC_000230	ECM33	chrII:392881-398277	s96_ypd	yjm789_ypd	OK	1887.41	1922.6	0.026654	0.0902073	0.89765	0.957258	no
XLOC_000231	XLOC_000231	-	chrII:405877-405949	s96_ypd	yjm789_ypd	NOTEST	0	0	0	0	1	1	no
XLOC_000232	XLOC_000232	-	chrII:405959-406031	s96_ypd	yjm789_ypd	NOTEST	0	0	0	0	1	1	no
XLOC_000233	XLOC_000233	TEC1	chrII:409168-410629	s96_ypd	yjm789_ypd	NOTEST	9.57513	19.066	0.993637	0	1	1	no
XLOC_000234	XLOC_000234	MIS1	chrII:411053-413981	s96_ypd	yjm789_ypd	OK	90.0516	76.9306	-0.227194	-0.654018	0.37245	0.649536	no
XLOC_000235	XLOC_000235	AAC3	chrII:415982-416906	s96_ypd	yjm789_ypd	OK	43.4882	28.9057	-0.589269	-0.724154	0.30055	0.584433	no
XLOC_000236	XLOC_000236	RFC5	chrII:423764-424829	s96_ypd	yjm789_ypd	OK	23.8306	60.8536	1.35252	1.80915	0.02835	0.144855	no
XLOC_000237	XLOC_000237	YBR089W	chrII:424989-425782	s96_ypd	yjm789_ypd	OK	132.667	121.46	-0.127335	-0.187565	0.7958	0.917067	no
XLOC_000238	XLOC_000238	PBY1	chrII:432035-434297	s96_ypd	yjm789_ypd	NOTEST	18.8116	19.8208	0.0753948	0	1	1	no
XLOC_000239	XLOC_000239	YBR096W	chrII:436020-436713	s96_ypd	yjm789_ypd	OK	170.371	229.037	0.426897	0.896645	0.2204	0.504131	no
XLOC_000240	XLOC_000240	VPS15	chrII:436950-441315	s96_ypd	yjm789_ypd	NOTEST	5.96599	8.72245	0.547972	0	1	1	no
XLOC_000241	XLOC_000241	MMS4	chrII:441514-444775	s96_ypd	yjm789_ypd	NOTEST	2.1469	6.34829	1.56411	0	1	1	no
XLOC_000242	XLOC_000242	SIF2	chrII:447708-449316	s96_ypd	yjm789_ypd	NOTEST	21.3156	7.90902	-1.43034	0	1	1	no
XLOC_000243	XLOC_000243	YMC2	chrII:449666-450656	s96_ypd	yjm789_ypd	NOTEST	28.3021	23.9506	-0.240848	0	1	1	no
XLOC_000244	XLOC_000244	PHO88	chrII:452607-454692	s96_ypd	yjm789_ypd	OK	1312.38	1348.54	0.0392227	0.111197	0.8726	0.946958	no
XLOC_000245	XLOC_000245	AIM3	chrII:454821-457665	s96_ypd	yjm789_ypd	NOTEST	5.61598	9.0171	0.683126	0	1	1	no
XLOC_000246	XLOC_000246	YBR109W-A	chrII:458607-458832	s96_ypd	yjm789_ypd	NOTEST	36.0299	0	#NAME?	0	1	1	no
XLOC_000247	XLOC_000247	ALG1	chrII:458871-460221	s96_ypd	yjm789_ypd	OK	89.4028	66.6536	-0.423637	-0.911169	0.219	0.502647	no
XLOC_000248	XLOC_000248	SUS1	chrII:462138-462579	s96_ypd	yjm789_ypd	OK	49.0564	48.4886	-0.0167983	-0.00959829	0.8612	0.94338	no
XLOC_000249	XLOC_000249	YBR113W	chrII:462869-466048	s96_ypd	yjm789_ypd	NOTEST	5.63235	26.8406	2.25261	0	1	1	no
XLOC_000250	XLOC_000250	RAD16	chrII:467247-469620	s96_ypd	yjm789_ypd	NOTEST	6.10498	10.904	0.836805	0	1	1	no
XLOC_000251	XLOC_000251	TEF2	chrII:477670-479047	s96_ypd	yjm789_ypd	OK	1238.08	1181.31	-0.0677171	-0.248435	0.73155	0.884679	no
XLOC_000252	XLOC_000252	MUD1	chrII:479337-480323	s96_ypd	yjm789_ypd	NOTEST	9.82428	11.1322	0.180309	0	1	1	no
XLOC_000253	XLOC_000253	YBR124W	chrII:484741-486866	s96_ypd	yjm789_ypd	NOTEST	19.3827	0	#NAME?	0	1	1	no
XLOC_000254	XLOC_000254	YBR126W-A,YBR126W-B	chrII:490849-491070	s96_ypd	yjm789_ypd	OK	1353.89	1526.06	0.172701	0.189562	0.7675	0.903211	no
XLOC_000255	XLOC_000255	CCZ1	chrII:497162-499277	s96_ypd	yjm789_ypd	NOTEST	2.81498	8.22165	1.5463	0	1	1	no
XLOC_000256	XLOC_000256	YBR134W	chrII:501803-504644	s96_ypd	yjm789_ypd	NOTEST	0	10.1149	inf	0	1	1	no
XLOC_000257	XLOC_000257	CKS1	chrII:504853-505306	s96_ypd	yjm789_ypd	OK	110.917	64.8077	-0.775248	-0.853946	0.24395	0.530496	no
XLOC_000258	XLOC_000258	MEC1	chrII:505667-512774	s96_ypd	yjm789_ypd	NOTEST	4.67969	3.70276	-0.337811	0	1	1	no
XLOC_000259	XLOC_000259	YBR137W	chrII:513043-513583	s96_ypd	yjm789_ypd	NOTEST	11.9493	32.3549	1.43705	0	1	1	no
XLOC_000260	XLOC_000260	YBR139W	chrII:515663-517190	s96_ypd	yjm789_ypd	OK	67.5515	82.072	0.280903	0.620557	0.39815	0.671136	no
XLOC_000261	XLOC_000261	YBR141W-A	chrII:527024-528038	s96_ypd	yjm789_ypd	OK	0	1194.93	inf	#NAME?	0.2373	0.523689	no
XLOC_000262	XLOC_000262	MAK5	chrII:528316-530638	s96_ypd	yjm789_ypd	NOTEST	27.2337	16.7347	-0.702545	0	1	1	no
XLOC_000263	XLOC_000263	ADH5	chrII:533761-534817	s96_ypd	yjm789_ypd	OK	32.1671	96.2964	1.58189	2.57634	0.00315	0.0287458	yes
XLOC_000264	XLOC_000264	MRPS9	chrII:535259-536096	s96_ypd	yjm789_ypd	OK	87.8206	82.213	-0.0951932	-0.159645	0.8319	0.932229	no
XLOC_000265	XLOC_000265	RTC2	chrII:536574-537465	s96_ypd	yjm789_ypd	NOTEST	0	0	0	0	1	1	no
XLOC_000266	XLOC_000266	YSW1	chrII:537875-539705	s96_ypd	yjm789_ypd	NOTEST	0	0	0	0	1	1	no
XLOC_000267	XLOC_000267	ARA1	chrII:539986-541021	s96_ypd	yjm789_ypd	OK	110.335	126.978	0.202689	0.461706	0.52815	0.767314	no
XLOC_000268	XLOC_000268	APD1	chrII:545027-545978	s96_ypd	yjm789_ypd	OK	75.7294	104.773	0.468343	0.997617	0.2024	0.481395	no
XLOC_000269	XLOC_000269	SPP381	chrII:546375-547251	s96_ypd	yjm789_ypd	NOTEST	3.80518	4.92053	0.370847	0	1	1	no
XLOC_000270	XLOC_000270	RIB7	chrII:547459-548194	s96_ypd	yjm789_ypd	NOTEST	23.1309	16.1062	-0.5222	0	1	1	no
XLOC_000271	XLOC_000271	CNS1	chrII:549770-550928	s96_ypd	yjm789_ypd	NOTEST	28.7667	19.5124	-0.56001	0	1	1	no
XLOC_000272	XLOC_000272	AMN1	chrII:556548-558198	s96_ypd	yjm789_ypd	OK	182.899	222.758	0.284431	0.840641	0.2489	0.534119	no
XLOC_000273	XLOC_000273	IFA38	chrII:558684-559728	s96_ypd	yjm789_ypd	OK	233.343	221.658	-0.0741152	-0.195785	0.78315	0.911408	no
XLOC_000274	XLOC_000274	CDC28	chrII:560077-560974	s96_ypd	yjm789_ypd	OK	32.8701	41.0282	0.31984	0.398395	0.585	0.804584	no
XLOC_000275	XLOC_000275	CSH1	chrII:561633-562764	s96_ypd	yjm789_ypd	NOTEST	28.9346	29.8914	0.046935	0	1	1	no
XLOC_000276	XLOC_000276	YSY6	chrII:565230-565428	s96_ypd	yjm789_ypd	OK	362.115	239.704	-0.595195	-0.446896	0.49275	0.742784	no
XLOC_000277	XLOC_000277	EXO5	chrII:565722-567480	s96_ypd	yjm789_ypd	NOTEST	26.7152	24.5008	-0.124835	0	1	1	no
XLOC_000278	XLOC_000278	UBS1	chrII:568851-569685	s96_ypd	yjm789_ypd	NOTEST	32.5654	18.0996	-0.847377	0	1	1	no
XLOC_000279	XLOC_000279	PEX32	chrII:572370-573612	s96_ypd	yjm789_ypd	NOTEST	15.5106	16.3639	0.0772561	0	1	1	no
XLOC_000280	XLOC_000280	SEC66	chrII:578363-578984	s96_ypd	yjm789_ypd	OK	82.1301	96.4848	0.232391	0.38524	0.58875	0.806768	no
XLOC_000281	XLOC_000281	SWD3	chrII:582337-583355	s96_ypd	yjm789_ypd	OK	44.8666	58.2293	0.376102	0.604311	0.3896	0.664163	no
XLOC_000282	XLOC_000282	ECM31	chrII:583719-584658	s96_ypd	yjm789_ypd	NOTEST	16.4752	15.3983	-0.097533	0	1	1	no
XLOC_000283	XLOC_000283	YBR178W	chrII:584806-586445	s96_ypd	yjm789_ypd	OK	29.905	59.5994	0.994911	0.475998	0.5794	0.80105	no
XLOC_000284	XLOC_000284	DTR1	chrII:589740-591459	s96_ypd	yjm789_ypd	NOTEST	0	1.66277	inf	0	1	1	no
XLOC_000285	XLOC_000285	YPC1	chrII:596114-597065	s96_ypd	yjm789_ypd	NOTEST	15.2336	30.4239	0.99795	0	1	1	no
XLOC_000286	XLOC_000286	YBR184W	chrII:597362-598934	s96_ypd	yjm789_ypd	NOTEST	3.17448	0	#NAME?	0	1	1	no
XLOC_000287	XLOC_000287	GDT1,PCH2	chrII:600552-604107	s96_ypd	yjm789_ypd	OK	452.341	496.566	0.134574	0.367746	0.612	0.821707	no
XLOC_000288	XLOC_000288	RPS9B	chrII:604507-605508	s96_ypd	yjm789_ypd	OK	3857.24	3209.7	-0.26513	-0.942173	0.17895	0.449239	no
XLOC_000289	XLOC_000289	RPL21A,YBR190W	chrII:605965-607140	s96_ypd	yjm789_ypd	OK	3131.09	2966.09	-0.0781021	-0.264925	0.70455	0.87152	no
XLOC_000290	XLOC_000290	YBR191W-A	chrII:607148-607223	s96_ypd	yjm789_ypd	NOTEST	0	0	0	0	1	1	no
XLOC_000291	XLOC_000291	RIM2	chrII:607651-608785	s96_ypd	yjm789_ypd	NOTEST	23.0154	28.6204	0.314443	0	1	1	no
XLOC_000292	XLOC_000292	AIM4	chrII:610037-610409	s96_ypd	yjm789_ypd	NOTEST	14.3849	11.2354	-0.356507	0	1	1	no
XLOC_000293	XLOC_000293	KTR4	chrII:618908-620303	s96_ypd	yjm789_ypd	OK	71.8473	93.6106	0.381737	0.860854	0.24815	0.533458	no
XLOC_000294	XLOC_000294	BEM1	chrII:620871-622527	s96_ypd	yjm789_ypd	NOTEST	27.487	18.0153	-0.609525	0	1	1	no
XLOC_000295	XLOC_000295	YBR200W-A	chrII:622982-623147	s96_ypd	yjm789_ypd	NOTEST	0	0	0	0	1	1	no
XLOC_000296	XLOC_000296	DER1	chrII:623443-625013	s96_ypd	yjm789_ypd	NOTEST	21.412	20.8022	-0.0416854	0	1	1	no
XLOC_000297	XLOC_000297	MCM7	chrII:625771-628309	s96_ypd	yjm789_ypd	NOTEST	28.9498	35.2403	0.283672	0	1	1	no
XLOC_000298	XLOC_000298	COS111	chrII:629167-631942	s96_ypd	yjm789_ypd	NOTEST	3.58125	6.94862	0.956261	0	1	1	no
XLOC_000299	XLOC_000299	KTR3,YBR206W	chrII:633621-634924	s96_ypd	yjm789_ypd	OK	240.499	213.99	-0.168488	-0.16064	0.8252	0.929325	no
XLOC_000300	XLOC_000300	FTH1	chrII:635145-636543	s96_ypd	yjm789_ypd	OK	52.8234	73.9307	0.484995	0.948859	0.19785	0.475745	no
XLOC_000301	XLOC_000301	YBR209W	chrII:642582-642900	s96_ypd	yjm789_ypd	NOTEST	12.0553	0	#NAME?	0	1	1	no
XLOC_000302	XLOC_000302	-	chrII:645166-645238	s96_ypd	yjm789_ypd	NOTEST	0	0	0	0	1	1	no
XLOC_000303	XLOC_000303	ERV15	chrII:645549-645978	s96_ypd	yjm789_ypd	OK	111.755	143.392	0.359633	0.461317	0.51675	0.759718	no
XLOC_000304	XLOC_000304	NGR1	chrII:647885-649904	s96_ypd	yjm789_ypd	OK	44.3409	64.896	0.54949	1.32914	0.08805	0.299526	no
XLOC_000305	XLOC_000305	MET8	chrII:650367-651192	s96_ypd	yjm789_ypd	NOTEST	16.8569	5.16801	-1.70566	0	1	1	no
XLOC_000306	XLOC_000306	SDS24	chrII:651414-652998	s96_ypd	yjm789_ypd	OK	33.4808	53.0564	0.664193	1.21221	0.0915	0.306438	no
XLOC_000307	XLOC_000307	HPC2	chrII:653355-655317	s96_ypd	yjm789_ypd	NOTEST	16.3195	8.45909	-0.948022	0	1	1	no
XLOC_000308	XLOC_000308	ATG12	chrII:657831-658392	s96_ypd	yjm789_ypd	NOTEST	15.8793	3.87488	-2.03492	0	1	1	no
XLOC_000309	XLOC_000309	YBR221W-A	chrII:666537-666642	s96_ypd	yjm789_ypd	NOTEST	0	0	0	0	1	1	no
XLOC_000310	XLOC_000310	YBR223W-A	chrII:668662-675134	s96_ypd	yjm789_ypd	NOTEST	0	362.142	inf	0	1	1	no
XLOC_000311	XLOC_000311	YBR224W,YBR225W	chrII:668662-675134	s96_ypd	yjm789_ypd	NOTEST	8.52479	3.89919	-1.12849	0	1	1	no
XLOC_000312	XLOC_000312	SLX1	chrII:675312-676227	s96_ypd	yjm789_ypd	NOTEST	21.1912	20.6312	-0.0386357	0	1	1	no
XLOC_000313	XLOC_000313	YBR230W-A	chrII:680361-680562	s96_ypd	yjm789_ypd	NOTEST	39.2665	67.8859	0.789813	0	1	1	no
XLOC_000314	XLOC_000314	PBP2	chrII:683372-684669	s96_ypd	yjm789_ypd	NOTEST	14.3153	8.83361	-0.696481	0	1	1	no
XLOC_000315	XLOC_000315	DAD3	chrII:684976-685261	s96_ypd	yjm789_ypd	OK	82.9676	0	#NAME?	#NAME?	0.0124	0.0807908	no
XLOC_000316	XLOC_000316	YBR235W	chrII:686900-690263	s96_ypd	yjm789_ypd	NOTEST	22.1853	31.4039	0.501339	0	1	1	no
XLOC_000317	XLOC_000317	PRP5	chrII:691930-694519	s96_ypd	yjm789_ypd	NOTEST	10.1821	6.99128	-0.542407	0	1	1	no
XLOC_000318	XLOC_000318	YBR242W	chrII:704669-705386	s96_ypd	yjm789_ypd	OK	61.438	47.895	-0.359258	-0.476978	0.5175	0.760284	no
XLOC_000319	XLOC_000319	GPX2	chrII:707527-708016	s96_ypd	yjm789_ypd	OK	48.6884	94.1175	0.950884	1.00407	0.16035	0.423321	no
XLOC_000320	XLOC_000320	RRT2	chrII:711590-712754	s96_ypd	yjm789_ypd	OK	70.1101	61.2874	-0.194031	-0.37148	0.6115	0.82129	no
XLOC_000321	XLOC_000321	SPO23	chrII:719032-720604	s96_ypd	yjm789_ypd	NOTEST	0.888993	4.66955	2.39304	0	1	1	no
XLOC_000322	XLOC_000322	MRPS5	chrII:721389-722313	s96_ypd	yjm789_ypd	NOTEST	17.6822	9.55493	-0.887983	0	1	1	no
XLOC_000323	XLOC_000323	DUT1	chrII:722610-723054	s96_ypd	yjm789_ypd	OK	152.692	226.003	0.565724	0.893758	0.2052	0.484843	no
XLOC_000324	XLOC_000324	SRB6	chrII:723269-723635	s96_ypd	yjm789_ypd	OK	42.6777	37.9242	-0.170365	-0.119045	0.85865	0.94241	no
XLOC_000325	XLOC_000325	MTC4	chrII:724455-726540	s96_ypd	yjm789_ypd	NOTEST	6.24735	8.89932	0.51045	0	1	1	no
XLOC_000326	XLOC_000326	POP4	chrII:728884-729724	s96_ypd	yjm789_ypd	NOTEST	7.18336	5.28157	-0.443693	0	1	1	no
XLOC_000327	XLOC_000327	YBR259W	chrII:730386-732453	s96_ypd	yjm789_ypd	NOTEST	10.8881	9.95492	-0.129275	0	1	1	no
XLOC_000328	XLOC_000328	SHM1	chrII:736263-737736	s96_ypd	yjm789_ypd	OK	262.433	258.256	-0.0231475	-0.0739568	0.9217	0.96408	no
XLOC_000329	XLOC_000329	TSC10	chrII:738581-739544	s96_ypd	yjm789_ypd	OK	134.655	165.703	0.299327	0.706859	0.31695	0.600171	no
XLOC_000330	XLOC_000330	REI1	chrII:739840-741022	s96_ypd	yjm789_ypd	NOTEST	33.2669	35.2523	0.0836317	0	1	1	no
XLOC_000331	XLOC_000331	MRPL37	chrII:741298-741616	s96_ypd	yjm789_ypd	OK	103.456	74.2114	-0.479311	-0.396017	0.5854	0.804709	no
XLOC_000332	XLOC_000332	YBR271W	chrII:744851-746111	s96_ypd	yjm789_ypd	NOTEST	33.5602	17.5623	-0.93427	0	1	1	no
XLOC_000333	XLOC_000333	CHK1	chrII:749593-751177	s96_ypd	yjm789_ypd	NOTEST	33.0164	29.5762	-0.158744	0	1	1	no
XLOC_000334	XLOC_000334	DPB3	chrII:760214-760899	s96_ypd	yjm789_ypd	NOTEST	31.3648	9.61924	-1.70515	0	1	1	no
XLOC_000335	XLOC_000335	PAF1	chrII:761256-762594	s96_ypd	yjm789_ypd	NOTEST	22.4512	16.2927	-0.462573	0	1	1	no
XLOC_000336	XLOC_000336	MRPL27	chrII:768239-768680	s96_ypd	yjm789_ypd	NOTEST	32.1994	15.8321	-1.02418	0	1	1	no
XLOC_000337	XLOC_000337	YBR284W	chrII:771238-773632	s96_ypd	yjm789_ypd	NOTEST	2.73025	1.16996	-1.22257	0	1	1	no
XLOC_000338	XLOC_000338	YBR285W	chrII:773921-774356	s96_ypd	yjm789_ypd	NOTEST	0	10.5823	inf	0	1	1	no
XLOC_000339	XLOC_000339	APE3	chrII:774699-776313	s96_ypd	yjm789_ypd	OK	821.49	983.308	0.2594	0.937914	0.18865	0.463336	no
XLOC_000340	XLOC_000340	YBR287W	chrII:776570-777854	s96_ypd	yjm789_ypd	OK	183.168	173.973	-0.0742983	-0.20187	0.7857	0.912503	no
XLOC_000341	XLOC_000341	SNF5	chrII:779666-782384	s96_ypd	yjm789_ypd	NOTEST	4.84077	5.94782	0.297126	0	1	1	no
XLOC_000342	XLOC_000342	BSD2	chrII:782590-783556	s96_ypd	yjm789_ypd	NOTEST	28.8712	15.3203	-0.914184	0	1	1	no
XLOC_000343	XLOC_000343	VBA2	chrII:787005-788430	s96_ypd	yjm789_ypd	OK	52.3261	37.3098	-0.487978	-0.764702	0.27175	0.554913	no
XLOC_000344	XLOC_000344	SUL1	chrII:789234-791814	s96_ypd	yjm789_ypd	NOTEST	7.87804	12.9003	0.711491	0	1	1	no
XLOC_000345	XLOC_000345	PCA1	chrII:792848-796499	s96_ypd	yjm789_ypd	NOTEST	7.4298	7.95435	0.0984211	0	1	1	no
XLOC_000346	XLOC_000346	-	chrII:799326-801929	s96_ypd	yjm789_ypd	NOTEST	0	2.87033	inf	0	1	1	no
XLOC_000347	XLOC_000347	MAL33	chrII:799326-801929	s96_ypd	yjm789_ypd	NOTEST	17.6346	17.3687	-0.021917	0	1	1	no
XLOC_000348	XLOC_000348	MAL32	chrII:805350-807105	s96_ypd	yjm789_ypd	NOTEST	0.714173	0	#NAME?	0	1	1	no
XLOC_000349	XLOC_000349	PAU24	chrII:808599-809419	s96_ypd	yjm789_ypd	NOTEST	0	0	0	0	1	1	no
XLOC_000350	XLOC_000350	YBL111C,YBL112C,YBL113C	chrII:279-5009	s96_ypd	yjm789_ypd	NOTEST	3.00312	7.65454	1.34985	0	1	1	no
XLOC_000351	XLOC_000351	PAU9	chrII:7604-7733	s96_ypd	yjm789_ypd	NOTEST	0	0	0	0	1	1	no
XLOC_000352	XLOC_000352	YBL107C	chrII:9960-10551	s96_ypd	yjm789_ypd	OK	41.9697	35.7398	-0.231814	-0.228668	0.74895	0.893906	no
XLOC_000353	XLOC_000353	SRO77	chrII:10846-13879	s96_ypd	yjm789_ypd	NOTEST	8.77675	8.23326	-0.0922222	0	1	1	no
XLOC_000354	XLOC_000354	PKC1	chrII:14240-17696	s96_ypd	yjm789_ypd	NOTEST	24.4586	27.4084	0.164277	0	1	1	no
XLOC_000355	XLOC_000355	YBL104C	chrII:18176-21293	s96_ypd	yjm789_ypd	NOTEST	8.83288	6.39533	-0.465866	0	1	1	no
XLOC_000356	XLOC_000356	RTG3	chrII:22075-23536	s96_ypd	yjm789_ypd	NOTEST	15.472	13.133	-0.236464	0	1	1	no
XLOC_000357	XLOC_000357	ECM21	chrII:24945-28299	s96_ypd	yjm789_ypd	NOTEST	12.9471	16.1073	0.315081	0	1	1	no
XLOC_000358	XLOC_000358	YBL100C	chrII:36988-38690	s96_ypd	yjm789_ypd	OK	127.822	227.048	0.828863	0.400392	0.64315	0.838557	no
XLOC_000359	XLOC_000359	YBL096C	chrII:43173-44097	s96_ypd	yjm789_ypd	NOTEST	0	0	0	0	1	1	no
XLOC_000360	XLOC_000360	YBL094C	chrII:43173-44097	s96_ypd	yjm789_ypd	OK	47.9555	0	#NAME?	#NAME?	0.12035	0.360427	no
XLOC_000361	XLOC_000361	ROX3	chrII:44255-44918	s96_ypd	yjm789_ypd	OK	53.4139	53.4287	0.000399149	0.000511161	0.9355	0.969222	no
XLOC_000362	XLOC_000362	SCS22	chrII:45492-47180	s96_ypd	yjm789_ypd	NOTEST	19.1272	30.0118	0.649909	0	1	1	no
XLOC_000363	XLOC_000363	MAP2	chrII:47362-48628	s96_ypd	yjm789_ypd	OK	112.669	105.762	-0.0912728	-0.227703	0.7543	0.896391	no
XLOC_000364	XLOC_000364	TEL1	chrII:51018-59382	s96_ypd	yjm789_ypd	NOTEST	4.66179	4.86036	0.0601785	0	1	1	no
XLOC_000365	XLOC_000365	RPL23A	chrII:59821-60739	s96_ypd	yjm789_ypd	OK	2435.33	2707.97	0.153098	0.485013	0.4899	0.740395	no
XLOC_000366	XLOC_000366	YBL086C	chrII:61201-62602	s96_ypd	yjm789_ypd	NOTEST	3.69514	11.5788	1.64778	0	1	1	no
XLOC_000367	XLOC_000367	CDC27	chrII:67168-69445	s96_ypd	yjm789_ypd	NOTEST	12.7786	13.2546	0.0527702	0	1	1	no
XLOC_000368	XLOC_000368	ALG3,YBL083C	chrII:69712-71127	s96_ypd	yjm789_ypd	OK	185.586	188.062	0.0191198	0.0283548	0.96905	0.978508	no
XLOC_000369	XLOC_000369	PET112	chrII:73069-74695	s96_ypd	yjm789_ypd	NOTEST	5.33138	5.44467	0.0303378	0	1	1	no
XLOC_000370	XLOC_000370	ATG8	chrII:75258-80759	s96_ypd	yjm789_ypd	NOTEST	29.0377	10.2671	-1.49989	0	1	1	no
XLOC_000371	XLOC_000371	ILS1	chrII:80896-84261	s96_ypd	yjm789_ypd	OK	294.479	277.699	-0.0846424	-0.292339	0.6871	0.862349	no
XLOC_000372	XLOC_000372	SSA3	chrII:84498-86448	s96_ypd	yjm789_ypd	NOTEST	8.61191	11.2248	0.382279	0	1	1	no
XLOC_000373	XLOC_000373	AAR2	chrII:86721-87957	s96_ypd	yjm789_ypd	NOTEST	4.85039	1.81312	-1.41963	0	1	1	no
XLOC_000374	XLOC_000374	RPS8A,YBL071C-B	chrII:88503-89556	s96_ypd	yjm789_ypd	OK	918.112	701.644	-0.387932	-1.18784	0.08645	0.296271	no
XLOC_000375	XLOC_000375	YBL071C	chrII:89977-90531	s96_ypd	yjm789_ypd	OK	30.037	39.1915	0.383799	0.142126	0.76385	0.901016	no
XLOC_000376	XLOC_000376	YBL070C	chrII:90604-92030	s96_ypd	yjm789_ypd	NOTEST	0	14.1436	inf	0	1	1	no
XLOC_000377	XLOC_000377	UBP13	chrII:93638-95882	s96_ypd	yjm789_ypd	NOTEST	30.1114	19.3768	-0.635984	0	1	1	no
XLOC_000378	XLOC_000378	SEF1	chrII:96668-100307	s96_ypd	yjm789_ypd	NOTEST	8.2105	7.68088	-0.0961988	0	1	1	no
XLOC_000379	XLOC_000379	PRX1	chrII:100370-101156	s96_ypd	yjm789_ypd	OK	34.4785	52.1179	0.596084	0.732313	0.29925	0.583134	no
XLOC_000380	XLOC_000380	SKT5	chrII:105307-107406	s96_ypd	yjm789_ypd	NOTEST	22.7757	19.3517	-0.235029	0	1	1	no
XLOC_000381	XLOC_000381	CMC2	chrII:110124-110539	s96_ypd	yjm789_ypd	NOTEST	39.3276	44.7158	0.185241	0	1	1	no
XLOC_000382	XLOC_000382	PTH2	chrII:112800-113427	s96_ypd	yjm789_ypd	OK	87.5108	90.9585	0.0557474	0.0894113	0.913	0.961516	no
XLOC_000383	XLOC_000383	YBL055C	chrII:115572-116829	s96_ypd	yjm789_ypd	OK	25.4226	64.7366	1.34847	2.03696	0.01195	0.0786859	no
XLOC_000384	XLOC_000384	SAS3	chrII:119334-121874	s96_ypd	yjm789_ypd	NOTEST	8.77684	10.1463	0.209184	0	1	1	no
XLOC_000385	XLOC_000385	PIN4	chrII:122752-124759	s96_ypd	yjm789_ypd	OK	21.3784	57.4328	1.42572	2.68855	0.0023	0.0223815	yes
XLOC_000386	XLOC_000386	EDE1	chrII:127894-132040	s96_ypd	yjm789_ypd	OK	57.0353	58.8996	0.0464026	0.139287	0.85625	0.941642	no
XLOC_000387	XLOC_000387	COR1	chrII:134142-135516	s96_ypd	yjm789_ypd	OK	178.687	247.985	0.472817	1.33251	0.06495	0.247513	no
XLOC_000388	XLOC_000388	FUI1	chrII:138340-140260	s96_ypd	yjm789_ypd	OK	68.909	83.6344	0.279404	0.670344	0.3524	0.632099	no
XLOC_000389	XLOC_000389	ERD2	chrII:142111-142868	s96_ypd	yjm789_ypd	OK	171.479	219.492	0.356134	0.705714	0.317	0.600171	no
XLOC_000390	XLOC_000390	URA7	chrII:143988-145728	s96_ypd	yjm789_ypd	OK	159.269	124.365	-0.356882	-1.01897	0.1662	0.431889	no
XLOC_000391	XLOC_000391	YBL036C	chrII:150446-151220	s96_ypd	yjm789_ypd	OK	72.2608	80.2039	0.150458	0.236261	0.72725	0.882143	no
XLOC_000392	XLOC_000392	POL12	chrII:151492-153610	s96_ypd	yjm789_ypd	NOTEST	14.9515	18.3981	0.299275	0	1	1	no
XLOC_000393	XLOC_000393	STU1	chrII:153847-158389	s96_ypd	yjm789_ypd	NOTEST	6.53226	6.60094	0.0150893	0	1	1	no
XLOC_000394	XLOC_000394	RIB1	chrII:158655-159693	s96_ypd	yjm789_ypd	NOTEST	17.4742	25.3156	0.534799	0	1	1	no
XLOC_000395	XLOC_000395	PET9	chrII:163040-163997	s96_ypd	yjm789_ypd	OK	901.795	914.738	0.0205584	0.0687882	0.9236	0.964847	no
XLOC_000396	XLOC_000396	YBL029C-A	chrII:164487-164772	s96_ypd	yjm789_ypd	OK	87.7605	144.307	0.717494	0.514495	0.4678	0.725073	no
XLOC_000397	XLOC_000397	YBL028C	chrII:167517-167838	s96_ypd	yjm789_ypd	OK	165.881	105.701	-0.650155	-0.5717	0.3971	0.670212	no
XLOC_000398	XLOC_000398	MCM2	chrII:174919-177526	s96_ypd	yjm789_ypd	NOTEST	18.7084	20.5506	0.135494	0	1	1	no
XLOC_000399	XLOC_000399	PIM1	chrII:177873-181275	s96_ypd	yjm789_ypd	NOTEST	20.4353	24.4429	0.258349	0	1	1	no
XLOC_000400	XLOC_000400	HAP3	chrII:181659-182094	s96_ypd	yjm789_ypd	OK	44.9616	14.3578	-1.64686	-1.02047	0.19185	0.467491	no
XLOC_000401	XLOC_000401	POP8	chrII:185997-186474	s96_ypd	yjm789_ypd	OK	43.858	28.4625	-0.623781	-0.399344	0.53845	0.774349	no
XLOC_000402	XLOC_000402	PEP1	chrII:186843-191583	s96_ypd	yjm789_ypd	OK	38.8672	47.6596	0.294214	0.83278	0.25895	0.541779	no
XLOC_000403	XLOC_000403	-	chrII:197628-197699	s96_ypd	yjm789_ypd	NOTEST	0	0	0	0	1	1	no
XLOC_000404	XLOC_000404	RRN6	chrII:199063-201748	s96_ypd	yjm789_ypd	NOTEST	15.0822	13.0853	-0.2049	0	1	1	no
XLOC_000405	XLOC_000405	YBL012C	chrII:203405-205817	s96_ypd	yjm789_ypd	NOTEST	8.83496	10.1766	0.203965	0	1	1	no
XLOC_000406	XLOC_000406	YBL010C	chrII:206106-206949	s96_ypd	yjm789_ypd	NOTEST	9.17621	7.30945	-0.328135	0	1	1	no
XLOC_000407	XLOC_000407	SLA1	chrII:212631-216366	s96_ypd	yjm789_ypd	OK	32.7941	53.948	0.718131	1.99998	0.00955	0.0668744	no
XLOC_000408	XLOC_000408	LDB7	chrII:216586-217129	s96_ypd	yjm789_ypd	OK	95.4157	62.7749	-0.60404	-0.757234	0.2929	0.576903	no
XLOC_000409	XLOC_000409	HTA2	chrII:235393-235792	s96_ypd	yjm789_ypd	OK	1067.12	1182.49	0.14811	0.391174	0.57645	0.799311	no
XLOC_000410	XLOC_000410	ECM15	chrII:237152-237467	s96_ypd	yjm789_ypd	OK	129.252	385.457	1.57638	1.74963	0.03795	0.175153	no
XLOC_000411	XLOC_000411	NTH2	chrII:238940-241283	s96_ypd	yjm789_ypd	NOTEST	6.54192	11.7481	0.844638	0	1	1	no
XLOC_000412	XLOC_000412	RER2	chrII:241707-242568	s96_ypd	yjm789_ypd	NOTEST	36.7423	26.6248	-0.464669	0	1	1	no
XLOC_000413	XLOC_000413	GPI18	chrII:244365-245667	s96_ypd	yjm789_ypd	OK	75.691	72.2696	-0.0667335	-0.127284	0.8697	0.946276	no
XLOC_000414	XLOC_000414	DSF2	chrII:248805-251016	s96_ypd	yjm789_ypd	NOTEST	13.9799	8.13567	-0.781021	0	1	1	no
XLOC_000415	XLOC_000415	FLR1	chrII:252562-254209	s96_ypd	yjm789_ypd	NOTEST	28.8181	26.0878	-0.1436	0	1	1	no
XLOC_000416	XLOC_000416	HHF1	chrII:255372-255684	s96_ypd	yjm789_ypd	OK	1069.4	984.522	-0.119311	-0.278706	0.692	0.865141	no
XLOC_000417	XLOC_000417	IPP1	chrII:257111-257975	s96_ypd	yjm789_ypd	OK	1087.42	1021.06	-0.0908455	-0.314629	0.6654	0.851303	no
XLOC_000418	XLOC_000418	YBR012C	chrII:259146-259566	s96_ypd	yjm789_ypd	NOTEST	0	0	0	0	1	1	no
XLOC_000419	XLOC_000419	YBR013C	chrII:265491-265881	s96_ypd	yjm789_ypd	OK	38.7079	12.7885	-1.59778	-0.830528	0.33995	0.621132	no
XLOC_000420	XLOC_000420	GRX7	chrII:266724-267336	s96_ypd	yjm789_ypd	OK	45.3167	37.5172	-0.272491	-0.258648	0.70935	0.874176	no
XLOC_000421	XLOC_000421	MNN2	chrII:267709-269503	s96_ypd	yjm789_ypd	OK	123.701	124.801	0.0127774	0.0353383	0.95355	0.973531	no
XLOC_000422	XLOC_000422	KAP104	chrII:270946-273703	s96_ypd	yjm789_ypd	OK	50.4208	53.2099	0.0776741	0.191775	0.7946	0.916728	no
XLOC_000423	XLOC_000423	GAL7	chrII:274426-275527	s96_ypd	yjm789_ypd	NOTEST	0	4.97697	inf	0	1	1	no
XLOC_000424	XLOC_000424	GAL10	chrII:276252-278352	s96_ypd	yjm789_ypd	NOTEST	3.23978	1.19897	-1.43409	0	1	1	no
XLOC_000425	XLOC_000425	CHS3	chrII:284427-287925	s96_ypd	yjm789_ypd	OK	61.6891	54.57	-0.176906	-0.489363	0.521	0.76235	no
XLOC_000426	XLOC_000426	OLA1	chrII:290680-291865	s96_ypd	yjm789_ypd	OK	758.895	728.279	-0.0594107	-0.205603	0.77775	0.908579	no
XLOC_000427	XLOC_000427	ETR1	chrII:292876-294019	s96_ypd	yjm789_ypd	OK	47.8567	41.8031	-0.195111	-0.31923	0.65025	0.842918	no
XLOC_000428	XLOC_000428	YBR027C	chrII:294023-294356	s96_ypd	yjm789_ypd	NOTEST	0	0	0	0	1	1	no
XLOC_000429	XLOC_000429	YBR028C	chrII:294424-296002	s96_ypd	yjm789_ypd	NOTEST	22.0267	17.3225	-0.346605	0	1	1	no
XLOC_000430	XLOC_000430	CDS1	chrII:296368-297742	s96_ypd	yjm789_ypd	OK	165.053	203.471	0.301892	0.790711	0.2752	0.558019	no
XLOC_000431	XLOC_000431	HMT1	chrII:304929-305976	s96_ypd	yjm789_ypd	OK	222.648	164.252	-0.438854	-1.14321	0.1194	0.358862	no
XLOC_000432	XLOC_000432	PDX3	chrII:306268-306955	s96_ypd	yjm789_ypd	OK	139.31	147.559	0.0829998	0.162544	0.8187	0.926767	no
XLOC_000433	XLOC_000433	SNR161	chrII:307184-307345	s96_ypd	yjm789_ypd	NOTEST	0	0	0	0	1	1	no
XLOC_000434	XLOC_000434	CSG2	chrII:309080-310313	s96_ypd	yjm789_ypd	OK	229.396	205.781	-0.156728	-0.434348	0.54615	0.779367	no
XLOC_000435	XLOC_000435	SCO1	chrII:310564-311452	s96_ypd	yjm789_ypd	NOTEST	9.7505	31.8157	1.70619	0	1	1	no
XLOC_000436	XLOC_000436	CST26	chrII:320415-321609	s96_ypd	yjm789_ypd	OK	59.7627	59.7269	-0.000862949	-0.00157967	0.9596	0.974738	no
XLOC_000437	XLOC_000437	QDR3	chrII:321875-323945	s96_ypd	yjm789_ypd	NOTEST	29.7588	27.2054	-0.129425	0	1	1	no
XLOC_000438	XLOC_000438	TCM62	chrII:324340-326059	s96_ypd	yjm789_ypd	NOTEST	17.7027	7.11785	-1.31445	0	1	1	no
XLOC_000439	XLOC_000439	-	chrII:326791-326865	s96_ypd	yjm789_ypd	NOTEST	0	0	0	0	1	1	no
XLOC_000440	XLOC_000440	GIP1	chrII:328172-330092	s96_ypd	yjm789_ypd	NOTEST	0	0	0	0	1	1	no
XLOC_000441	XLOC_000441	ZTA1	chrII:330506-331511	s96_ypd	yjm789_ypd	NOTEST	11.0246	17.0372	0.627955	0	1	1	no
XLOC_000442	XLOC_000442	REB1	chrII:334385-336818	s96_ypd	yjm789_ypd	NOTEST	16.7549	18.7541	0.162621	0	1	1	no
XLOC_000443	XLOC_000443	REG2	chrII:337182-338338	s96_ypd	yjm789_ypd	NOTEST	3.75668	4.29873	0.194454	0	1	1	no
XLOC_000444	XLOC_000444	RFS1	chrII:338719-339352	s96_ypd	yjm789_ypd	OK	65.7793	95.7275	0.541299	0.804623	0.25975	0.542559	no
XLOC_000445	XLOC_000445	YBR053C	chrII:339674-340751	s96_ypd	yjm789_ypd	OK	32.6136	53.0863	0.702863	1.05648	0.16295	0.427003	no
XLOC_000446	XLOC_000446	PRP6	chrII:344601-347301	s96_ypd	yjm789_ypd	NOTEST	7.87494	9.58486	0.283489	0	1	1	no
XLOC_000447	XLOC_000447	YBR056C-B	chrII:351254-351455	s96_ypd	yjm789_ypd	OK	271.333	163.555	-0.730294	-1.45707	0.2976	0.58176	no
XLOC_000448	XLOC_000448	MUM2	chrII:352192-353293	s96_ypd	yjm789_ypd	OK	20.863	39.3975	0.917159	1.13839	0.1221	0.363182	no
XLOC_000449	XLOC_000449	UBP14	chrII:353671-356017	s96_ypd	yjm789_ypd	NOTEST	23.1354	29.7659	0.363561	0	1	1	no
XLOC_000450	XLOC_000450	TSC3	chrII:356323-356566	s96_ypd	yjm789_ypd	OK	382.496	413.823	0.113568	0.127424	0.87155	0.946731	no
XLOC_000451	XLOC_000451	AKL1	chrII:356860-360187	s96_ypd	yjm789_ypd	NOTEST	15.2611	19.6848	0.367224	0	1	1	no
XLOC_000452	XLOC_000452	ORC2	chrII:360651-362514	s96_ypd	yjm789_ypd	NOTEST	17.3422	26.529	0.613286	0	1	1	no
XLOC_000453	XLOC_000453	TRM7	chrII:364786-365719	s96_ypd	yjm789_ypd	OK	66.4686	54.1804	-0.294903	-0.497734	0.49565	0.745085	no
XLOC_000454	XLOC_000454	YBR062C	chrII:365975-366600	s96_ypd	yjm789_ypd	NOTEST	15.0148	23.8541	0.667851	0	1	1	no
XLOC_000455	XLOC_000455	YBR063C	chrII:366969-368191	s96_ypd	yjm789_ypd	NOTEST	5.72135	9.58887	0.745005	0	1	1	no
XLOC_000456	XLOC_000456	ECM2	chrII:368583-369678	s96_ypd	yjm789_ypd	NOTEST	2.12204	5.72725	1.43239	0	1	1	no
XLOC_000457	XLOC_000457	NRG2	chrII:370036-370699	s96_ypd	yjm789_ypd	NOTEST	23.5148	7.23206	-1.70109	0	1	1	no
XLOC_000458	XLOC_000458	TIP1	chrII:370858-372900	s96_ypd	yjm789_ypd	OK	3144.81	2931.49	-0.101341	-0.332084	0.63595	0.83475	no
XLOC_000459	XLOC_000459	BAP2	chrII:373860-375690	s96_ypd	yjm789_ypd	OK	210.073	192.07	-0.129259	-0.383427	0.5979	0.812454	no
XLOC_000460	XLOC_000460	TAT1	chrII:375830-378533	s96_ypd	yjm789_ypd	OK	267.557	272.682	0.0273695	0.084032	0.90605	0.959702	no
XLOC_000461	XLOC_000461	ALG14	chrII:379220-379934	s96_ypd	yjm789_ypd	OK	86.8118	64.6541	-0.425148	-0.613001	0.382	0.657622	no
XLOC_000462	XLOC_000462	YBR072C-A	chrII:382859-383021	s96_ypd	yjm789_ypd	NOTEST	0	0	0	0	1	1	no
XLOC_000463	XLOC_000463	YBR076C-A	chrII:391350-391617	s96_ypd	yjm789_ypd	OK	58.8696	111.047	0.915574	0.475753	0.338	0.619304	no
XLOC_000464	XLOC_000464	SLM4	chrII:391804-392293	s96_ypd	yjm789_ypd	OK	75.8543	50.9866	-0.573112	-0.601461	0.41185	0.682237	no
XLOC_000465	XLOC_000465	ECM33	chrII:392881-398277	s96_ypd	yjm789_ypd	OK	45.0567	50.0299	0.15105	0.0389594	0.79655	0.917291	no
XLOC_000466	XLOC_000466	RPG1	chrII:392881-398277	s96_ypd	yjm789_ypd	OK	171.925	165.375	-0.056035	-0.0848459	0.9064	0.959721	no
XLOC_000467	XLOC_000467	SEC18	chrII:398613-400890	s96_ypd	yjm789_ypd	OK	47.2782	36.9518	-0.35553	-0.761275	0.29245	0.576475	no
XLOC_000468	XLOC_000468	SPT7	chrII:401252-405251	s96_ypd	yjm789_ypd	NOTEST	9.61623	5.64629	-0.768169	0	1	1	no
XLOC_000469	XLOC_000469	UBC4	chrII:406447-407169	s96_ypd	yjm789_ypd	OK	708.646	454.66	-0.640276	-1.4893	0.0339	0.162827	no
XLOC_000470	XLOC_000470	RPL19A	chrII:414185-415261	s96_ypd	yjm789_ypd	OK	1770	1391.99	-0.346605	-1.12223	0.1086	0.338861	no
XLOC_000471	XLOC_000471	YBR085C-A	chrII:418906-419164	s96_ypd	yjm789_ypd	OK	309.961	635.13	1.03497	1.20137	0.09235	0.308293	no
XLOC_000472	XLOC_000472	IST2	chrII:420200-423041	s96_ypd	yjm789_ypd	OK	138.159	146.435	0.0839296	0.256053	0.72565	0.881373	no
XLOC_000473	XLOC_000473	POL30	chrII:424989-425782	s96_ypd	yjm789_ypd	NOTEST	25.0927	31.8234	0.342817	0	1	1	no
XLOC_000474	XLOC_000474	NHP6B,YBR090C	chrII:426189-427058	s96_ypd	yjm789_ypd	OK	213.119	209.555	-0.0243322	-0.0323246	0.9635	0.976072	no
XLOC_000475	XLOC_000475	TIM12	chrII:427154-427484	s96_ypd	yjm789_ypd	OK	155.019	42.897	-1.8535	-1.71406	0.0974	0.318056	no
XLOC_000476	XLOC_000476	PHO3	chrII:427697-429101	s96_ypd	yjm789_ypd	OK	508.937	448.624	-0.181979	-0.603096	0.402	0.674395	no
XLOC_000477	XLOC_000477	PHO5	chrII:429547-430951	s96_ypd	yjm789_ypd	OK	428.502	365.081	-0.231087	-0.736472	0.3027	0.586249	no
XLOC_000478	XLOC_000478	RXT2	chrII:434405-435698	s96_ypd	yjm789_ypd	NOTEST	17.2967	8.26127	-1.06606	0	1	1	no
XLOC_000479	XLOC_000479	YBR099C	chrII:441514-444775	s96_ypd	yjm789_ypd	OK	0	46.156	inf	#NAME?	0.15085	0.408876	no
XLOC_000480	XLOC_000480	FES1	chrII:441514-444775	s96_ypd	yjm789_ypd	OK	64.2648	63.6353	-0.0142016	-0.0217443	0.9735	0.980391	no
XLOC_000481	XLOC_000481	EXO84	chrII:445061-447323	s96_ypd	yjm789_ypd	NOTEST	10.6375	12.3907	0.220101	0	1	1	no
XLOC_000482	XLOC_000482	YBR103C-A	chrII:449319-449463	s96_ypd	yjm789_ypd	NOTEST	0	0	0	0	1	1	no
XLOC_000483	XLOC_000483	VID24	chrII:450880-451969	s96_ypd	yjm789_ypd	OK	61.8413	94.5715	0.612834	1.1609	0.1085	0.338589	no
XLOC_000484	XLOC_000484	IML3	chrII:452607-454692	s96_ypd	yjm789_ypd	NOTEST	24.5461	26.2989	0.0995082	0	1	1	no
XLOC_000485	XLOC_000485	CMD1	chrII:457918-458362	s96_ypd	yjm789_ypd	OK	673.788	578.738	-0.219383	-0.54261	0.46105	0.72053	no
XLOC_000486	XLOC_000486	YSA1	chrII:461177-461873	s96_ypd	yjm789_ypd	OK	79.5468	92.9412	0.224513	0.358062	0.6037	0.816013	no
XLOC_000487	XLOC_000487	CYC8	chrII:462869-466048	s96_ypd	yjm789_ypd	NOTEST	19.8467	27.05	0.446729	0	1	1	no
XLOC_000488	XLOC_000488	LYS2	chrII:469747-473926	s96_ypd	yjm789_ypd	NOTEST	26.6531	37.5893	0.496018	0	1	1	no
XLOC_000489	XLOC_000489	TKL2,YBR116C	chrII:474198-476437	s96_ypd	yjm789_ypd	NOTEST	5.72925	10.7226	0.904238	0	1	1	no
XLOC_000490	XLOC_000490	CBP6	chrII:480434-480923	s96_ypd	yjm789_ypd	NOTEST	16.3492	13.2873	-0.299168	0	1	1	no
XLOC_000491	XLOC_000491	GRS1	chrII:481363-483367	s96_ypd	yjm789_ypd	OK	314.081	293.255	-0.0989821	-0.327962	0.6448	0.839699	no
XLOC_000492	XLOC_000492	MRPL36	chrII:483969-484503	s96_ypd	yjm789_ypd	OK	76.4396	63.7376	-0.262176	-0.328234	0.668	0.852514	no
XLOC_000493	XLOC_000493	TFC1	chrII:484741-486866	s96_ypd	yjm789_ypd	NOTEST	10.2033	14.3091	0.487893	0	1	1	no
XLOC_000494	XLOC_000494	PTC4	chrII:487198-488380	s96_ypd	yjm789_ypd	OK	52.2677	44.4902	-0.232432	-0.400071	0.5892	0.806992	no
XLOC_000495	XLOC_000495	TPS1	chrII:488904-490392	s96_ypd	yjm789_ypd	OK	99.7858	164.948	0.725109	1.93046	0.0111	0.0746755	no
XLOC_000496	XLOC_000496	VMA2	chrII:491268-492822	s96_ypd	yjm789_ypd	OK	485.031	490.282	0.0155354	0.050868	0.9435	0.971063	no
XLOC_000497	XLOC_000497	ATG14	chrII:493080-494115	s96_ypd	yjm789_ypd	NOTEST	2.52753	6.28389	1.31393	0	1	1	no
XLOC_000498	XLOC_000498	OPY1	chrII:494352-495339	s96_ypd	yjm789_ypd	NOTEST	28.7635	25.1328	-0.194669	0	1	1	no
XLOC_000499	XLOC_000499	SHE3	chrII:495591-496869	s96_ypd	yjm789_ypd	OK	51.3099	22.0346	-1.21947	-1.76766	0.0381	0.17535	no
XLOC_000500	XLOC_000500	YBR131C-A	chrII:497162-499277	s96_ypd	yjm789_ypd	NOTEST	0	0	0	0	1	1	no
XLOC_000501	XLOC_000501	AGP2	chrII:499651-501442	s96_ypd	yjm789_ypd	NOTEST	9.16066	32.8142	1.8408	0	1	1	no
XLOC_000502	XLOC_000502	HSL7	chrII:501803-504644	s96_ypd	yjm789_ypd	OK	36.8817	44.9026	0.283894	0.61407	0.3914	0.665836	no
XLOC_000503	XLOC_000503	YBR138C	chrII:513761-515336	s96_ypd	yjm789_ypd	NOTEST	5.06242	5.55898	0.134993	0	1	1	no
XLOC_000504	XLOC_000504	IRA1	chrII:517349-526628	s96_ypd	yjm789_ypd	NOTEST	15.3613	16.0269	0.0611974	0	1	1	no
XLOC_000505	XLOC_000505	YBR141C	chrII:527024-528038	s96_ypd	yjm789_ypd	NOTEST	22.8214	15.0913	-0.596671	0	1	1	no
XLOC_000506	XLOC_000506	SUP45	chrII:530868-532182	s96_ypd	yjm789_ypd	OK	377.728	331.018	-0.190434	-0.578914	0.41865	0.687834	no
XLOC_000507	XLOC_000507	YBR144C	chrII:533234-533549	s96_ypd	yjm789_ypd	NOTEST	0	0	0	0	1	1	no
XLOC_000508	XLOC_000508	TBS1	chrII:541208-544493	s96_ypd	yjm789_ypd	NOTEST	4.01279	1.39975	-1.51943	0	1	1	no
XLOC_000509	XLOC_000509	RPB5	chrII:548361-549009	s96_ypd	yjm789_ypd	OK	84.5131	94.0092	0.153627	0.252647	0.73545	0.886904	no
XLOC_000510	XLOC_000510	SLI15	chrII:551103-553200	s96_ypd	yjm789_ypd	NOTEST	3.26449	12.2777	1.91111	0	1	1	no
XLOC_000511	XLOC_000511	ICS2	chrII:553542-554310	s96_ypd	yjm789_ypd	OK	17.1948	55.2758	1.68467	1.54787	0.0529	0.217305	no
XLOC_000512	XLOC_000512	TOS1	chrII:563202-564570	s96_ypd	yjm789_ypd	OK	1095.86	1109.37	0.0176779	0.0637718	0.92375	0.96492	no
XLOC_000513	XLOC_000513	ARL1	chrII:567874-568426	s96_ypd	yjm789_ypd	OK	96.4853	57.5729	-0.744918	-0.867957	0.20285	0.48198	no
XLOC_000514	XLOC_000514	TYR1	chrII:569841-571200	s96_ypd	yjm789_ypd	OK	39.6216	34.9651	-0.180373	-0.287286	0.6953	0.866376	no
XLOC_000515	XLOC_000515	POP7	chrII:571467-571890	s96_ypd	yjm789_ypd	OK	40.465	20.4604	-0.983841	-0.482486	0.439	0.703619	no
XLOC_000516	XLOC_000516	SSE2	chrII:573914-575996	s96_ypd	yjm789_ypd	NOTEST	17.1898	15.4539	-0.153586	0	1	1	no
XLOC_000517	XLOC_000517	NPL4	chrII:576343-578086	s96_ypd	yjm789_ypd	NOTEST	30.1974	23.6504	-0.352563	0	1	1	no
XLOC_000518	XLOC_000518	SMY2	chrII:579149-581372	s96_ypd	yjm789_ypd	NOTEST	26.5647	35.5133	0.418847	0	1	1	no
XLOC_000519	XLOC_000519	UMP1	chrII:581725-582172	s96_ypd	yjm789_ypd	OK	208.526	198.701	-0.0696254	-0.115433	0.85745	0.942205	no
XLOC_000520	XLOC_000520	YBR174C	chrII:582337-583355	s96_ypd	yjm789_ypd	NOTEST	0	0	0	0	1	1	no
XLOC_000521	XLOC_000521	EHT1	chrII:584806-586445	s96_ypd	yjm789_ypd	OK	112.906	168.364	0.576465	1.57066	0.0401	0.181301	no
XLOC_000522	XLOC_000522	FZO1	chrII:586546-589114	s96_ypd	yjm789_ypd	NOTEST	7.38834	8.83286	0.25763	0	1	1	no
XLOC_000523	XLOC_000523	RPS6B	chrII:591711-592774	s96_ypd	yjm789_ypd	OK	563.198	526.431	-0.0973988	-0.280843	0.6948	0.866167	no
XLOC_000524	XLOC_000524	SMP1	chrII:593505-594864	s96_ypd	yjm789_ypd	NOTEST	3.34402	6.38983	0.934195	0	1	1	no
XLOC_000525	XLOC_000525	YBR182C-A	chrII:595360-595555	s96_ypd	yjm789_ypd	NOTEST	0	0	0	0	1	1	no
XLOC_000526	XLOC_000526	MBA1	chrII:599122-599959	s96_ypd	yjm789_ypd	OK	32.1243	79.6423	1.30987	1.62713	0.04295	0.189273	no
XLOC_000527	XLOC_000527	NTC20	chrII:600552-604107	s96_ypd	yjm789_ypd	OK	44.1249	37.8198	-0.222452	-0.0904635	0.8802	0.950377	no
XLOC_000528	XLOC_000528	MED8	chrII:609081-609753	s96_ypd	yjm789_ypd	NOTEST	37.7373	21.1361	-0.836285	0	1	1	no
XLOC_000529	XLOC_000529	MSI1	chrII:610613-611882	s96_ypd	yjm789_ypd	NOTEST	18.8069	15.3632	-0.291785	0	1	1	no
XLOC_000530	XLOC_000530	PGI1	chrII:612235-613900	s96_ypd	yjm789_ypd	OK	1619.11	1569.09	-0.0452682	-0.170781	0.8121	0.923717	no
XLOC_000531	XLOC_000531	YBR196C-A	chrII:614023-614173	s96_ypd	yjm789_ypd	OK	423.057	0	#NAME?	#NAME?	0.0078	0.0576105	no
XLOC_000532	XLOC_000532	YBR196C-B	chrII:614525-614630	s96_ypd	yjm789_ypd	NOTEST	0	0	0	0	1	1	no
XLOC_000533	XLOC_000533	YBR197C	chrII:615202-615856	s96_ypd	yjm789_ypd	OK	61.1725	74.3804	0.282039	0.399599	0.5747	0.798154	no
XLOC_000534	XLOC_000534	TAF5	chrII:616126-618523	s96_ypd	yjm789_ypd	NOTEST	25.4134	34.3325	0.433981	0	1	1	no
XLOC_000535	XLOC_000535	YBR201C-A	chrII:623443-625013	s96_ypd	yjm789_ypd	OK	261.207	219.207	-0.252901	-0.172602	0.86945	0.946206	no
XLOC_000536	XLOC_000536	YBR204C	chrII:632253-633381	s96_ypd	yjm789_ypd	NOTEST	19.5467	16.9285	-0.207473	0	1	1	no
XLOC_000537	XLOC_000537	DUR1,2	chrII:636702-642210	s96_ypd	yjm789_ypd	NOTEST	12.0408	11.3544	-0.0846742	0	1	1	no
XLOC_000538	XLOC_000538	-	chrII:643006-643078	s96_ypd	yjm789_ypd	NOTEST	0	0	0	0	1	1	no
XLOC_000539	XLOC_000539	AME1	chrII:646157-647132	s96_ypd	yjm789_ypd	NOTEST	14.7413	14.6783	-0.00617801	0	1	1	no
XLOC_000540	XLOC_000540	YBP1	chrII:655575-657600	s96_ypd	yjm789_ypd	NOTEST	19.207	16.3425	-0.23301	0	1	1	no
XLOC_000541	XLOC_000541	PYC2	chrII:658706-662249	s96_ypd	yjm789_ypd	OK	79.4025	90.2902	0.185384	0.544997	0.4502	0.712144	no
XLOC_000542	XLOC_000542	YBR219C,YBR220C	chrII:662498-664677	s96_ypd	yjm789_ypd	OK	104.462	111.185	0.0899768	0.128204	0.84835	0.938923	no
XLOC_000543	XLOC_000543	PDB1	chrII:665152-666253	s96_ypd	yjm789_ypd	OK	600.312	625.845	0.0600914	0.193668	0.7869	0.913085	no
XLOC_000544	XLOC_000544	PCS60	chrII:666719-668351	s96_ypd	yjm789_ypd	OK	95.4497	88.5414	-0.108388	-0.281799	0.6989	0.868409	no
XLOC_000545	XLOC_000545	TDP1	chrII:668662-675134	s96_ypd	yjm789_ypd	NOTEST	11.5319	11.9771	0.0546497	0	1	1	no
XLOC_000546	XLOC_000546	MCX1,YBR226C	chrII:668662-675134	s96_ypd	yjm789_ypd	NOTEST	13.6068	18.2578	0.424189	0	1	1	no
XLOC_000547	XLOC_000547	ROT2	chrII:676356-679221	s96_ypd	yjm789_ypd	OK	36.5722	45.3101	0.309084	0.707702	0.3321	0.613698	no
XLOC_000548	XLOC_000548	OM14	chrII:679548-680050	s96_ypd	yjm789_ypd	OK	108.096	148.984	0.462843	0.577957	0.4199	0.689062	no
XLOC_000549	XLOC_000549	LSR1	chrII:680687-681862	s96_ypd	yjm789_ypd	NOTEST	9.17008	23.7228	1.37127	0	1	1	no
XLOC_000550	XLOC_000550	SWC5	chrII:682178-683090	s96_ypd	yjm789_ypd	NOTEST	25.1116	32.6333	0.377991	0	1	1	no
XLOC_000551	XLOC_000551	YBR232C	chrII:683372-684669	s96_ypd	yjm789_ypd	NOTEST	12.1642	0	#NAME?	0	1	1	no
XLOC_000552	XLOC_000552	ARC40	chrII:685437-686592	s96_ypd	yjm789_ypd	OK	232.607	296.559	0.350422	1.00578	0.16265	0.426667	no
XLOC_000553	XLOC_000553	ABD1	chrII:690382-691693	s96_ypd	yjm789_ypd	NOTEST	28.6972	22.3321	-0.361795	0	1	1	no
XLOC_000554	XLOC_000554	YBR238C	chrII:695106-697302	s96_ypd	yjm789_ypd	OK	54.6385	58.2258	0.0917397	0.222091	0.77675	0.908147	no
XLOC_000555	XLOC_000555	ERT1	chrII:698353-699943	s96_ypd	yjm789_ypd	NOTEST	4.70222	14.2776	1.60234	0	1	1	no
XLOC_000556	XLOC_000556	THI2	chrII:700489-701842	s96_ypd	yjm789_ypd	NOTEST	1.89345	0	#NAME?	0	1	1	no
XLOC_000557	XLOC_000557	YBR241C	chrII:702588-704055	s96_ypd	yjm789_ypd	NOTEST	21.5596	19.8935	-0.116033	0	1	1	no
XLOC_000558	XLOC_000558	ALG7	chrII:705446-706793	s96_ypd	yjm789_ypd	OK	94.2404	108.633	0.205039	0.462168	0.5223	0.763244	no
XLOC_000559	XLOC_000559	ISW1	chrII:708149-711539	s96_ypd	yjm789_ypd	NOTEST	29.2023	18.9151	-0.626541	0	1	1	no
XLOC_000560	XLOC_000560	ENP1	chrII:713003-714455	s96_ypd	yjm789_ypd	OK	49.8979	43.8076	-0.187797	-0.345751	0.62365	0.82804	no
XLOC_000561	XLOC_000561	HIS7	chrII:714806-716465	s96_ypd	yjm789_ypd	OK	83.525	75.7481	-0.140998	-0.334528	0.64615	0.840323	no
XLOC_000562	XLOC_000562	ARO4	chrII:716881-717994	s96_ypd	yjm789_ypd	OK	676.191	730.347	0.111151	0.377725	0.59475	0.810225	no
XLOC_000563	XLOC_000563	TRS20	chrII:723735-724263	s96_ypd	yjm789_ypd	OK	32.9216	68.84	1.06421	1.10357	0.1654	0.430843	no
XLOC_000564	XLOC_000564	YBR255C-A	chrII:726617-727074	s96_ypd	yjm789_ypd	OK	98.6719	82.2522	-0.262586	-0.234235	0.7648	0.901524	no
XLOC_000565	XLOC_000565	RIB5	chrII:727385-728102	s96_ypd	yjm789_ypd	OK	100.406	44.8452	-1.16282	-1.64159	0.02875	0.146024	no
XLOC_000566	XLOC_000566	SHG1	chrII:729733-730162	s96_ypd	yjm789_ypd	NOTEST	4.7832	7.01144	0.551733	0	1	1	no
XLOC_000567	XLOC_000567	RGD1	chrII:732638-734639	s96_ypd	yjm789_ypd	NOTEST	17.7326	26.644	0.587411	0	1	1	no
XLOC_000568	XLOC_000568	TAE1	chrII:734831-735530	s96_ypd	yjm789_ypd	OK	40.5717	67.8625	0.742141	1.08062	0.15035	0.408094	no
XLOC_000569	XLOC_000569	AIM5	chrII:735719-736040	s96_ypd	yjm789_ypd	OK	63.9362	118.604	0.891443	0.63021	0.3565	0.635665	no
XLOC_000570	XLOC_000570	YPT10	chrII:737769-738369	s96_ypd	yjm789_ypd	OK	31.2196	41.3572	0.405687	0.393998	0.5975	0.812123	no
XLOC_000571	XLOC_000571	SLM6	chrII:739840-741022	s96_ypd	yjm789_ypd	OK	85.1381	70.8417	-0.265205	-0.218024	0.75285	0.895606	no
XLOC_000572	XLOC_000572	FMP21	chrII:742159-742576	s96_ypd	yjm789_ypd	OK	126.245	148.939	0.238495	0.330856	0.6412	0.837756	no
XLOC_000573	XLOC_000573	BIT2	chrII:742760-744398	s96_ypd	yjm789_ypd	NOTEST	4.63769	8.29421	0.838699	0	1	1	no
XLOC_000574	XLOC_000574	HSM3	chrII:746360-747803	s96_ypd	yjm789_ypd	NOTEST	17.213	7.9504	-1.1144	0	1	1	no
XLOC_000575	XLOC_000575	UBX7	chrII:748060-749371	s96_ypd	yjm789_ypd	NOTEST	19.0035	26.1634	0.461285	0	1	1	no
XLOC_000576	XLOC_000576	RIF1	chrII:751355-757106	s96_ypd	yjm789_ypd	NOTEST	9.26711	5.37046	-0.787074	0	1	1	no
XLOC_000577	XLOC_000577	PPS1	chrII:757619-760043	s96_ypd	yjm789_ypd	NOTEST	25.1404	35.3132	0.490203	0	1	1	no
XLOC_000578	XLOC_000578	YBR277C	chrII:760214-760899	s96_ypd	yjm789_ypd	NOTEST	7.62596	0	#NAME?	0	1	1	no
XLOC_000579	XLOC_000579	SAF1	chrII:762783-764697	s96_ypd	yjm789_ypd	NOTEST	10.8392	10.9139	0.00991264	0	1	1	no
XLOC_000580	XLOC_000580	DUG2	chrII:764969-767606	s96_ypd	yjm789_ypd	NOTEST	16.1198	11.605	-0.474078	0	1	1	no
XLOC_000581	XLOC_000581	SSH1	chrII:768942-770415	s96_ypd	yjm789_ypd	OK	654.333	612.631	-0.0950066	-0.317485	0.6511	0.84339	no
XLOC_000582	XLOC_000582	APM3	chrII:778011-779463	s96_ypd	yjm789_ypd	NOTEST	30.3127	36.2591	0.258424	0	1	1	no
XLOC_000583	XLOC_000583	CTP1	chrII:783672-784572	s96_ypd	yjm789_ypd	OK	27.9591	44.4015	0.667291	0.813668	0.25145	0.53584	no
XLOC_000584	XLOC_000584	YBR292C	chrII:784701-785890	s96_ypd	yjm789_ypd	NOTEST	16.8712	28.555	0.759179	0	1	1	no
XLOC_000585	XLOC_000585	-	chrII:786008-786845	s96_ypd	yjm789_ypd	OK	13.7812	44.1878	1.68095	1.23244	0.09935	0.3214	no
XLOC_000586	XLOC_000586	PHO89	chrII:796797-798522	s96_ypd	yjm789_ypd	OK	122.139	158.722	0.377972	1.02538	0.1609	0.424257	no
XLOC_000587	XLOC_000587	YBR296C-A	chrII:799326-801929	s96_ypd	yjm789_ypd	NOTEST	0	0	0	0	1	1	no
XLOC_000588	XLOC_000588	MAL31	chrII:802630-804475	s96_ypd	yjm789_ypd	NOTEST	11.569	17.5432	0.600655	0	1	1	no
XLOC_000589	XLOC_000589	YBR298C-A	chrII:805034-805256	s96_ypd	yjm789_ypd	NOTEST	0	0	0	0	1	1	no
XLOC_000590	XLOC_000590	YBR300C	chrII:808599-809419	s96_ypd	yjm789_ypd	NOTEST	0	0	0	0	1	1	no
XLOC_000591	XLOC_000591	COS2	chrII:810339-811479	s96_ypd	yjm789_ypd	NOTEST	0	1.98934	inf	0	1	1	no
XLOC_000592	XLOC_000592	YCL075W,YCL076W	chrIII:1391-2566	s96_ypd	yjm789_ypd	NOTEST	0	0	0	0	1	1	no
XLOC_000593	XLOC_000593	YCL074W	chrIII:2823-3750	s96_ypd	yjm789_ypd	NOTEST	0	0	0	0	1	1	no
XLOC_000594	XLOC_000594	VBA3	chrIII:9705-11082	s96_ypd	yjm789_ypd	NOTEST	0	0	0	0	1	1	no
XLOC_000595	XLOC_000595	HMLALPHA1,YCL065W	chrIII:11145-14849	s96_ypd	yjm789_ypd	NOTEST	0	0	0	0	1	1	no
XLOC_000596	XLOC_000596	VAC17	chrIII:17289-18561	s96_ypd	yjm789_ypd	NOTEST	34.6236	21.6057	-0.680347	0	1	1	no
XLOC_000597	XLOC_000597	ADF1	chrIII:23522-23981	s96_ypd	yjm789_ypd	NOTEST	5.80087	0	#NAME?	0	1	1	no
XLOC_000598	XLOC_000598	PRD1	chrIII:24767-26906	s96_ypd	yjm789_ypd	OK	64.8884	82.708	0.350066	0.86154	0.23565	0.522239	no
XLOC_000599	XLOC_000599	KAR4	chrIII:27928-28936	s96_ypd	yjm789_ypd	NOTEST	18.5267	8.01421	-1.20897	0	1	1	no
XLOC_000600	XLOC_000600	SPB1	chrIII:31448-33974	s96_ypd	yjm789_ypd	NOTEST	12.5577	12.5209	-0.00423027	0	1	1	no
XLOC_000601	XLOC_000601	LRE1	chrIII:35864-37616	s96_ypd	yjm789_ypd	NOTEST	11.8037	17.5882	0.575375	0	1	1	no
XLOC_000602	XLOC_000602	YCL048W-A	chrIII:41487-41727	s96_ypd	yjm789_ypd	NOTEST	0	0	0	0	1	1	no
XLOC_000603	XLOC_000603	SPS22	chrIII:42164-43556	s96_ypd	yjm789_ypd	NOTEST	0	2.05314	inf	0	1	1	no
XLOC_000604	XLOC_000604	YCL046W	chrIII:44622-46963	s96_ypd	yjm789_ypd	OK	119.517	27.8553	-2.1012	-1.06083	0.2734	0.556363	no
XLOC_000605	XLOC_000605	GLK1,YCL042W	chrIII:48652-52340	s96_ypd	yjm789_ypd	OK	147.041	385.455	1.39034	1.42806	0.0254	0.13463	no
XLOC_000606	XLOC_000606	GID7	chrIII:52644-54882	s96_ypd	yjm789_ypd	NOTEST	13.5707	29.9755	1.14328	0	1	1	no
XLOC_000607	XLOC_000607	GFD2	chrIII:59025-60726	s96_ypd	yjm789_ypd	NOTEST	4.10511	6.53726	0.671263	0	1	1	no
XLOC_000608	XLOC_000608	LSB5	chrIII:61657-62722	s96_ypd	yjm789_ypd	OK	38.0599	51.2641	0.429675	0.743997	0.3152	0.598417	no
XLOC_000609	XLOC_000609	STE50	chrIII:63440-64481	s96_ypd	yjm789_ypd	NOTEST	6.05519	7.559	0.320022	0	1	1	no
XLOC_000610	XLOC_000610	RNQ1	chrIII:70149-71367	s96_ypd	yjm789_ypd	OK	47.6438	55.0256	0.207814	0.40488	0.5864	0.805403	no
XLOC_000611	XLOC_000611	FUS1	chrIII:71802-73341	s96_ypd	yjm789_ypd	NOTEST	5.8914	7.14332	0.277984	0	1	1	no
XLOC_000612	XLOC_000612	KCC4	chrIII:78948-82275	s96_ypd	yjm789_ypd	NOTEST	2.39672	3.30357	0.462967	0	1	1	no
XLOC_000613	XLOC_000613	YCL021W-A	chrIII:83619-83997	s96_ypd	yjm789_ypd	OK	53.8033	13.0688	-2.04156	-1.13213	0.2915	0.575627	no
XLOC_000614	XLOC_000614	YCL019W	chrIII:85101-90415	s96_ypd	yjm789_ypd	NOTEST	1.48647	0.500492	-1.57047	0	1	1	no
XLOC_000615	XLOC_000615	SUP53	chrIII:90858-90972	s96_ypd	yjm789_ypd	NOTEST	0	0	0	0	1	1	no
XLOC_000616	XLOC_000616	LEU2	chrIII:91323-92418	s96_ypd	yjm789_ypd	OK	38.8954	51.5686	0.406891	0.64796	0.36715	0.644394	no
XLOC_000617	XLOC_000617	BUD3	chrIII:96280-101191	s96_ypd	yjm789_ypd	NOTEST	7.23724	5.728	-0.337408	0	1	1	no
XLOC_000618	XLOC_000618	VMA9	chrIII:106973-107417	s96_ypd	yjm789_ypd	OK	593.979	662.556	0.157629	0.186548	0.79615	0.917111	no
XLOC_000619	XLOC_000619	LDB16	chrIII:108020-108791	s96_ypd	yjm789_ypd	OK	60.04	38.0086	-0.659597	-0.849015	0.2433	0.52968	no
XLOC_000620	XLOC_000620	PGS1	chrIII:109104-110670	s96_ypd	yjm789_ypd	NOTEST	3.37987	6.35876	0.911779	0	1	1	no
XLOC_000621	XLOC_000621	RER1	chrIII:111915-112482	s96_ypd	yjm789_ypd	OK	111.75	117.345	0.0704802	0.110079	0.85075	0.939772	no
XLOC_000622	XLOC_000622	YCL001W-A	chrIII:113079-113541	s96_ypd	yjm789_ypd	NOTEST	0	0	0	0	1	1	no
XLOC_000623	XLOC_000623	YCL001W-B	chrIII:113769-114024	s96_ypd	yjm789_ypd	NOTEST	28.5602	0	#NAME?	0	1	1	no
XLOC_000624	XLOC_000624	YCR001W	chrIII:115684-115999	s96_ypd	yjm789_ypd	NOTEST	0	0	0	0	1	1	no
XLOC_000625	XLOC_000625	MRPL32	chrIII:118619-119171	s96_ypd	yjm789_ypd	NOTEST	37.2848	11.4036	-1.7091	0	1	1	no
XLOC_000626	XLOC_000626	-	chrIII:127715-127789	s96_ypd	yjm789_ypd	NOTEST	0	0	0	0	1	1	no
XLOC_000627	XLOC_000627	SAT4	chrIII:128469-130281	s96_ypd	yjm789_ypd	OK	46.4975	30.4594	-0.610267	-1.11896	0.12165	0.362756	no
XLOC_000628	XLOC_000628	PGK1	chrIII:137745-139049	s96_ypd	yjm789_ypd	OK	2136.8	2174.34	0.0251275	0.0711056	0.9198	0.963417	no
XLOC_000629	XLOC_000629	YCR016W	chrIII:143633-144506	s96_ypd	yjm789_ypd	NOTEST	17.5565	25.4691	0.536742	0	1	1	no
XLOC_000630	XLOC_000630	-	chrIII:149919-149991	s96_ypd	yjm789_ypd	NOTEST	0	0	0	0	1	1	no
XLOC_000631	XLOC_000631	MAK32	chrIII:152836-153928	s96_ypd	yjm789_ypd	NOTEST	10.3088	8.55396	-0.26921	0	1	1	no
XLOC_000632	XLOC_000632	HTL1	chrIII:155319-155556	s96_ypd	yjm789_ypd	NOTEST	25.7396	0	#NAME?	0	1	1	no
XLOC_000633	XLOC_000633	SNR65	chrIII:177182-177282	s96_ypd	yjm789_ypd	NOTEST	0	0	0	0	1	1	no
XLOC_000634	XLOC_000634	BPH1	chrIII:179519-186023	s96_ypd	yjm789_ypd	NOTEST	4.28371	2.68898	-0.671803	0	1	1	no
XLOC_000635	XLOC_000635	SNT1	chrIII:186488-190169	s96_ypd	yjm789_ypd	NOTEST	12.9351	11.0589	-0.226088	0	1	1	no
XLOC_000636	XLOC_000636	FEN1	chrIII:190591-191635	s96_ypd	yjm789_ypd	OK	408.782	417.751	0.0313118	0.0890903	0.90105	0.958383	no
XLOC_000637	XLOC_000637	RBK1	chrIII:193296-194298	s96_ypd	yjm789_ypd	NOTEST	14.3141	20.953	0.549722	0	1	1	no
XLOC_000638	XLOC_000638	MATALPHA1,YCR038W-A,YCR041W	chrIII:197620-205397	s96_ypd	yjm789_ypd	NOTEST	0.580384	0	#NAME?	0	1	1	no
XLOC_000639	XLOC_000639	YCR045W-A	chrIII:208134-209610	s96_ypd	yjm789_ypd	OK	66.7175	26.569	-1.32832	-0.585118	0.38165	0.657412	no
XLOC_000640	XLOC_000640	YCR047W-A	chrIII:210717-211545	s96_ypd	yjm789_ypd	OK	252.86	62.0606	-2.02659	-1.28355	0.27025	0.55337	no
XLOC_000641	XLOC_000641	ARE1	chrIII:211870-213772	s96_ypd	yjm789_ypd	OK	41.3286	45.7922	0.147963	0.282069	0.6952	0.866334	no
XLOC_000642	XLOC_000642	YCR051W	chrIII:214070-214739	s96_ypd	yjm789_ypd	OK	120.404	73.3934	-0.714163	-1.23541	0.0759	0.272904	no
XLOC_000643	XLOC_000643	RSC6	chrIII:214993-216445	s96_ypd	yjm789_ypd	NOTEST	13.5704	22.9524	0.758181	0	1	1	no
XLOC_000644	XLOC_000644	THR4	chrIII:216696-218241	s96_ypd	yjm789_ypd	OK	315.765	352.024	0.156822	0.501375	0.49025	0.740666	no
XLOC_000645	XLOC_000645	TAH1	chrIII:224398-224734	s96_ypd	yjm789_ypd	OK	38.5727	14.9833	-1.36423	-0.715061	0.41645	0.685626	no
XLOC_000646	XLOC_000646	YCR061W	chrIII:225562-227458	s96_ypd	yjm789_ypd	NOTEST	11.1664	8.91332	-0.325127	0	1	1	no
XLOC_000647	XLOC_000647	SUP61	chrIII:227941-228042	s96_ypd	yjm789_ypd	NOTEST	0	0	0	0	1	1	no
XLOC_000648	XLOC_000648	BUD31	chrIII:228094-228791	s96_ypd	yjm789_ypd	NOTEST	10.5467	23.2802	1.14232	0	1	1	no
XLOC_000649	XLOC_000649	HCM1	chrIII:229309-231004	s96_ypd	yjm789_ypd	NOTEST	34.1194	20.0082	-0.770005	0	1	1	no
XLOC_000650	XLOC_000650	RAD18	chrIII:231499-232963	s96_ypd	yjm789_ypd	NOTEST	5.15249	6.56715	0.349998	0	1	1	no
XLOC_000651	XLOC_000651	ATG15	chrIII:237213-238776	s96_ypd	yjm789_ypd	NOTEST	9.79286	14.8503	0.600686	0	1	1	no
XLOC_000652	XLOC_000652	CPR4	chrIII:239054-240011	s96_ypd	yjm789_ypd	OK	119.95	125.684	0.0673595	0.147722	0.83985	0.93564	no
XLOC_000653	XLOC_000653	SOL2	chrIII:246962-247910	s96_ypd	yjm789_ypd	NOTEST	29.6603	17.0963	-0.79485	0	1	1	no
XLOC_000654	XLOC_000654	YCR075W-A	chrIII:248974-249202	s96_ypd	yjm789_ypd	NOTEST	23.2669	76.7148	1.72123	0	1	1	no
XLOC_000655	XLOC_000655	PTC6	chrIII:252844-254173	s96_ypd	yjm789_ypd	NOTEST	8.59207	18.1613	1.07979	0	1	1	no
XLOC_000656	XLOC_000656	SRB8	chrIII:254370-258654	s96_ypd	yjm789_ypd	NOTEST	0.999441	3.48792	1.80317	0	1	1	no
XLOC_000657	XLOC_000657	AHC2	chrIII:258882-259269	s96_ypd	yjm789_ypd	OK	160.196	81.1517	-0.981142	-1.10067	0.1453	0.400101	no
XLOC_000658	XLOC_000658	TRX3	chrIII:259577-259961	s96_ypd	yjm789_ypd	OK	70.8068	93.5169	0.401339	0.360205	0.62395	0.828261	no
XLOC_000659	XLOC_000659	YCR085W	chrIII:262915-263269	s96_ypd	yjm789_ypd	NOTEST	0	13.5542	inf	0	1	1	no
XLOC_000660	XLOC_000660	CSM1	chrIII:263391-263964	s96_ypd	yjm789_ypd	NOTEST	7.30694	9.58124	0.390944	0	1	1	no
XLOC_000661	XLOC_000661	YCR087W	chrIII:263975-264491	s96_ypd	yjm789_ypd	NOTEST	17.3655	7.99084	-1.11981	0	1	1	no
XLOC_000662	XLOC_000662	ABP1	chrIII:265067-266846	s96_ypd	yjm789_ypd	NOTEST	36.2912	36.3108	0.000780997	0	1	1	no
XLOC_000663	XLOC_000663	FIG2	chrIII:267433-272263	s96_ypd	yjm789_ypd	NOTEST	9.39148	9.46652	0.0114811	0	1	1	no
XLOC_000664	XLOC_000664	KIN82	chrIII:274403-276566	s96_ypd	yjm789_ypd	NOTEST	2.47885	2.5852	0.0606039	0	1	1	no
XLOC_000665	XLOC_000665	CDC39	chrIII:280116-286443	s96_ypd	yjm789_ypd	NOTEST	10.9812	16.4589	0.583827	0	1	1	no
XLOC_000666	XLOC_000666	CDC50	chrIII:286761-287937	s96_ypd	yjm789_ypd	NOTEST	26.1546	30.85	0.238203	0	1	1	no
XLOC_000667	XLOC_000667	YCR095W-A	chrIII:289638-289797	s96_ypd	yjm789_ypd	NOTEST	0	0	0	0	1	1	no
XLOC_000668	XLOC_000668	HMRA1,YCR097W-A	chrIII:292387-295034	s96_ypd	yjm789_ypd	OK	24.9797	65.4098	1.38875	0.692487	0.21055	0.491992	no
XLOC_000669	XLOC_000669	-	chrIII:295483-295556	s96_ypd	yjm789_ypd	NOTEST	0	0	0	0	1	1	no
XLOC_000670	XLOC_000670	YCR102W-A	chrIII:306734-306932	s96_ypd	yjm789_ypd	NOTEST	0	0	0	0	1	1	no
XLOC_000671	XLOC_000671	PAU3	chrIII:307800-308175	s96_ypd	yjm789_ypd	NOTEST	0	0	0	0	1	1	no
XLOC_000672	XLOC_000672	ADH7	chrIII:309069-310155	s96_ypd	yjm789_ypd	NOTEST	6.22694	12.481	1.00314	0	1	1	no
XLOC_000673	XLOC_000673	RDS1	chrIII:310957-313456	s96_ypd	yjm789_ypd	NOTEST	2.48992	3.87749	0.639022	0	1	1	no
XLOC_000674	XLOC_000674	AAD3	chrIII:313889-314981	s96_ypd	yjm789_ypd	NOTEST	2.28972	25.4572	3.47483	0	1	1	no
XLOC_000675	XLOC_000675	YCL073C	chrIII:6478-8326	s96_ypd	yjm789_ypd	NOTEST	0	0	0	0	1	1	no
XLOC_000676	XLOC_000676	YCL068C	chrIII:11145-14849	s96_ypd	yjm789_ypd	NOTEST	0	0	0	0	1	1	no
XLOC_000677	XLOC_000677	HMLALPHA2	chrIII:11145-14849	s96_ypd	yjm789_ypd	NOTEST	0	0	0	0	1	1	no
XLOC_000678	XLOC_000678	CHA1	chrIII:15797-16880	s96_ypd	yjm789_ypd	OK	171.747	116.901	-0.554992	-1.37587	0.0626	0.241724	no
XLOC_000679	XLOC_000679	MRC1	chrIII:18815-22106	s96_ypd	yjm789_ypd	NOTEST	1.86368	1.19965	-0.635535	0	1	1	no
XLOC_000680	XLOC_000680	KRR1	chrIII:22428-23379	s96_ypd	yjm789_ypd	OK	91.9772	45.3602	-1.01985	-1.69712	0.0276	0.142209	no
XLOC_000681	XLOC_000681	FYV5	chrIII:23522-23981	s96_ypd	yjm789_ypd	NOTEST	0	8.23033	inf	0	1	1	no
XLOC_000682	XLOC_000682	YCL057C-A	chrIII:24031-24325	s96_ypd	yjm789_ypd	OK	368.11	311.248	-0.242074	-0.333875	0.64135	0.837826	no
XLOC_000683	XLOC_000683	YCL056C	chrIII:26924-27359	s96_ypd	yjm789_ypd	NOTEST	12.2787	8.83217	-0.475316	0	1	1	no
XLOC_000684	XLOC_000684	PBN1	chrIII:34142-35393	s96_ypd	yjm789_ypd	OK	26.6335	38.3648	0.526541	0.72711	0.2956	0.579896	no
XLOC_000685	XLOC_000685	APA1	chrIII:37835-38801	s96_ypd	yjm789_ypd	OK	161.676	165.217	0.0312555	0.073913	0.9221	0.964247	no
XLOC_000686	XLOC_000686	YCL049C	chrIII:39785-40724	s96_ypd	yjm789_ypd	NOTEST	37.969	23.7406	-0.677461	0	1	1	no
XLOC_000687	XLOC_000687	YCL047C	chrIII:43660-44437	s96_ypd	yjm789_ypd	NOTEST	8.0488	28.5152	1.82488	0	1	1	no
XLOC_000688	XLOC_000688	EMC1	chrIII:44622-46963	s96_ypd	yjm789_ypd	OK	98.7758	118.504	0.262702	0.723959	0.31375	0.597144	no
XLOC_000689	XLOC_000689	MGR1	chrIII:47110-48364	s96_ypd	yjm789_ypd	NOTEST	25.2874	22.8045	-0.149104	0	1	1	no
XLOC_000690	XLOC_000690	PDI1,YCL041C	chrIII:48652-52340	s96_ypd	yjm789_ypd	OK	690.906	640.777	-0.108668	-0.239733	0.7203	0.879076	no
XLOC_000691	XLOC_000691	ATG22	chrIII:54940-56527	s96_ypd	yjm789_ypd	OK	32.6712	42.2595	0.371255	0.583783	0.39475	0.668478	no
XLOC_000692	XLOC_000692	SRO9	chrIII:57373-58678	s96_ypd	yjm789_ypd	NOTEST	3.51761	2.04121	-0.785174	0	1	1	no
XLOC_000693	XLOC_000693	GRX1	chrIII:60840-61173	s96_ypd	yjm789_ypd	OK	65.1734	120.408	0.885577	0.692522	0.3446	0.625062	no
XLOC_000694	XLOC_000694	MXR2	chrIII:62775-63282	s96_ypd	yjm789_ypd	NOTEST	26.6675	11.4762	-1.21644	0	1	1	no
XLOC_000695	XLOC_000695	RRP7	chrIII:64674-65568	s96_ypd	yjm789_ypd	NOTEST	27.4136	19.2389	-0.510867	0	1	1	no
XLOC_000696	XLOC_000696	HIS4	chrIII:65933-68333	s96_ypd	yjm789_ypd	OK	153.866	184.359	0.260846	0.809875	0.26575	0.548795	no
XLOC_000697	XLOC_000697	BIK1	chrIII:68598-69921	s96_ypd	yjm789_ypd	NOTEST	15.7923	7.86725	-1.00529	0	1	1	no
XLOC_000698	XLOC_000698	HBN1	chrIII:73404-73986	s96_ypd	yjm789_ypd	NOTEST	3.5188	0	#NAME?	0	1	1	no
XLOC_000699	XLOC_000699	FRM2	chrIII:74703-75285	s96_ypd	yjm789_ypd	NOTEST	0	0	0	0	1	1	no
XLOC_000700	XLOC_000700	AGP1	chrIII:76017-77919	s96_ypd	yjm789_ypd	OK	112.467	100.457	-0.162921	-0.417666	0.5556	0.785135	no
XLOC_000701	XLOC_000701	YCL023C	chrIII:78948-82275	s96_ypd	yjm789_ypd	NOTEST	0	0	0	0	1	1	no
XLOC_000702	XLOC_000702	YCL022C	chrIII:78948-82275	s96_ypd	yjm789_ypd	NOTEST	0	0	0	0	1	1	no
XLOC_000703	XLOC_000703	-	chrIII:82461-82533	s96_ypd	yjm789_ypd	NOTEST	0	0	0	0	1	1	no
XLOC_000704	XLOC_000704	NFS1	chrIII:92776-94270	s96_ypd	yjm789_ypd	OK	51.1393	59.9161	0.228512	0.454934	0.5234	0.764015	no
XLOC_000705	XLOC_000705	DCC1	chrIII:94620-95763	s96_ypd	yjm789_ypd	NOTEST	13.3914	5.2462	-1.35197	0	1	1	no
XLOC_000706	XLOC_000706	YCL012C	chrIII:101316-101788	s96_ypd	yjm789_ypd	OK	47.6404	57.0937	0.261147	0.19111	0.79555	0.917067	no
XLOC_000707	XLOC_000707	GBP2	chrIII:102074-103358	s96_ypd	yjm789_ypd	OK	77.9062	77.1869	-0.0133816	-0.0291816	0.9678	0.97784	no
XLOC_000708	XLOC_000708	SGF29	chrIII:103570-104350	s96_ypd	yjm789_ypd	NOTEST	11.1453	6.54996	-0.766874	0	1	1	no
XLOC_000709	XLOC_000709	ILV6	chrIII:104618-105548	s96_ypd	yjm789_ypd	OK	373.436	331.807	-0.170515	-0.478224	0.50185	0.748956	no
XLOC_000710	XLOC_000710	STP22	chrIII:105695-106853	s96_ypd	yjm789_ypd	NOTEST	21.4125	33.6279	0.651202	0	1	1	no
XLOC_000711	XLOC_000711	YCL007C	chrIII:106973-107417	s96_ypd	yjm789_ypd	NOTEST	9.48429	11.3016	0.25292	0	1	1	no
XLOC_000712	XLOC_000712	SNR43	chrIII:107503-107712	s96_ypd	yjm789_ypd	NOTEST	63.5861	0	#NAME?	0	1	1	no
XLOC_000713	XLOC_000713	YCL002C	chrIII:110807-111675	s96_ypd	yjm789_ypd	OK	43.6048	52.7334	0.274229	0.324611	0.6421	0.8382	no
XLOC_000714	XLOC_000714	CDC10	chrIII:117379-118348	s96_ypd	yjm789_ypd	OK	80.1293	106.983	0.416977	0.777354	0.2735	0.556371	no
XLOC_000715	XLOC_000715	YCP4	chrIII:119574-120318	s96_ypd	yjm789_ypd	OK	97.8344	126.403	0.369621	0.700358	0.31205	0.595476	no
XLOC_000716	XLOC_000716	CIT2	chrIII:120945-122328	s96_ypd	yjm789_ypd	NOTEST	15.4216	13.0642	-0.239329	0	1	1	no
XLOC_000717	XLOC_000717	YCR006C	chrIII:122529-123003	s96_ypd	yjm789_ypd	NOTEST	4.13653	0	#NAME?	0	1	1	no
XLOC_000718	XLOC_000718	SUF2	chrIII:123576-123648	s96_ypd	yjm789_ypd	NOTEST	0	0	0	0	1	1	no
XLOC_000719	XLOC_000719	YCR007C	chrIII:126010-126730	s96_ypd	yjm789_ypd	NOTEST	8.29073	4.04588	-1.03505	0	1	1	no
XLOC_000720	XLOC_000720	RVS161	chrIII:130744-131542	s96_ypd	yjm789_ypd	OK	57.4103	50.8073	-0.176274	-0.23794	0.7286	0.882977	no
XLOC_000721	XLOC_000721	ADY2	chrIII:132272-133124	s96_ypd	yjm789_ypd	NOTEST	2.90347	0	#NAME?	0	1	1	no
XLOC_000722	XLOC_000722	ADP1	chrIII:133723-136873	s96_ypd	yjm789_ypd	NOTEST	23.2063	21.119	-0.135974	0	1	1	no
XLOC_000723	XLOC_000723	YCR013C	chrIII:137745-139049	s96_ypd	yjm789_ypd	OK	5274.26	5128.22	-0.0405098	-0.103622	0.88165	0.951016	no
XLOC_000724	XLOC_000724	POL4	chrIII:139184-140933	s96_ypd	yjm789_ypd	NOTEST	4.58922	2.51343	-0.868594	0	1	1	no
XLOC_000725	XLOC_000725	YCR015C	chrIII:141216-142170	s96_ypd	yjm789_ypd	NOTEST	6.0513	2.36771	-1.35376	0	1	1	no
XLOC_000726	XLOC_000726	SNR33	chrIII:142363-142546	s96_ypd	yjm789_ypd	OK	389.185	303.208	-0.360152	-0.231922	0.74685	0.892815	no
XLOC_000727	XLOC_000727	SUF16	chrIII:142700-142771	s96_ypd	yjm789_ypd	NOTEST	0	0	0	0	1	1	no
XLOC_000728	XLOC_000728	CWH43	chrIII:144772-147634	s96_ypd	yjm789_ypd	OK	74.4049	73.7986	-0.0118027	-0.0314703	0.9755	0.981096	no
XLOC_000729	XLOC_000729	SRD1	chrIII:148237-148903	s96_ypd	yjm789_ypd	NOTEST	12.7419	18.3727	0.527981	0	1	1	no
XLOC_000730	XLOC_000730	-	chrIII:151283-151356	s96_ypd	yjm789_ypd	NOTEST	0	0	0	0	1	1	no
XLOC_000731	XLOC_000731	YCR018C-A	chrIII:151607-151862	s96_ypd	yjm789_ypd	OK	179.03	294.009	0.715665	0.647398	0.36525	0.642966	no
XLOC_000732	XLOC_000732	PET18	chrIII:154011-154659	s96_ypd	yjm789_ypd	NOTEST	2.92696	4.0412	0.465384	0	1	1	no
XLOC_000733	XLOC_000733	MAK31	chrIII:154829-155096	s96_ypd	yjm789_ypd	OK	108.791	87.3093	-0.317359	-0.213725	0.7975	0.917489	no
XLOC_000734	XLOC_000734	HSP30	chrIII:156108-157107	s96_ypd	yjm789_ypd	NOTEST	10.402	11.3746	0.128955	0	1	1	no
XLOC_000735	XLOC_000735	YCR022C	chrIII:157420-157765	s96_ypd	yjm789_ypd	NOTEST	0	15.1548	inf	0	1	1	no
XLOC_000736	XLOC_000736	YCR023C	chrIII:157872-160426	s96_ypd	yjm789_ypd	OK	38.8681	34.8412	-0.157795	-0.273828	0.7056	0.872093	no
XLOC_000737	XLOC_000737	SLM5	chrIII:160743-162222	s96_ypd	yjm789_ypd	NOTEST	2.68674	8.17523	1.6054	0	1	1	no
XLOC_000738	XLOC_000738	YCR024C-B	chrIII:162598-162865	s96_ypd	yjm789_ypd	OK	4179.72	3954.51	-0.079905	-0.22634	0.75965	0.899178	no
XLOC_000739	XLOC_000739	PMP1	chrIII:162944-163067	s96_ypd	yjm789_ypd	OK	25315.6	22436.9	-0.174152	-0.382908	0.5908	0.808015	no
XLOC_000740	XLOC_000740	YCR025C	chrIII:163445-163856	s96_ypd	yjm789_ypd	NOTEST	0	10.5151	inf	0	1	1	no
XLOC_000741	XLOC_000741	NPP1	chrIII:164110-166339	s96_ypd	yjm789_ypd	NOTEST	12.4512	13.0325	0.0658302	0	1	1	no
XLOC_000742	XLOC_000742	RHB1	chrIII:167369-167999	s96_ypd	yjm789_ypd	OK	50.5768	18.3319	-1.46412	-1.32086	0.10955	0.340865	no
XLOC_000743	XLOC_000743	-	chrIII:168300-168372	s96_ypd	yjm789_ypd	NOTEST	0	0	0	0	1	1	no
XLOC_000744	XLOC_000744	FEN2	chrIII:170098-172454	s96_ypd	yjm789_ypd	OK	51.3478	55.6567	0.116253	0.249744	0.72995	0.883811	no
XLOC_000745	XLOC_000745	RIM1	chrIII:172949-173440	s96_ypd	yjm789_ypd	OK	427.916	422.467	-0.0184909	-0.0370442	0.96345	0.976072	no
XLOC_000746	XLOC_000746	SYP1	chrIII:173825-176438	s96_ypd	yjm789_ypd	NOTEST	14.3769	16.7825	0.223201	0	1	1	no
XLOC_000747	XLOC_000747	RPS14A	chrIII:177499-178220	s96_ypd	yjm789_ypd	OK	5049.31	4668.69	-0.113066	-0.393534	0.5692	0.794095	no
XLOC_000748	XLOC_000748	SNR189	chrIII:178609-178798	s96_ypd	yjm789_ypd	NOTEST	57.3145	0	#NAME?	0	1	1	no
XLOC_000749	XLOC_000749	RRP43	chrIII:191833-193018	s96_ypd	yjm789_ypd	NOTEST	21.1108	19.8149	-0.0913961	0	1	1	no
XLOC_000750	XLOC_000750	PHO87	chrIII:194413-197185	s96_ypd	yjm789_ypd	NOTEST	12.039	15.2507	0.341166	0	1	1	no
XLOC_000751	XLOC_000751	BUD5,MATALPHA2	chrIII:197620-205397	s96_ypd	yjm789_ypd	NOTEST	3.89954	7.74013	0.989054	0	1	1	no
XLOC_000752	XLOC_000752	TAF2	chrIII:197620-205397	s96_ypd	yjm789_ypd	NOTEST	7.95213	6.77964	-0.230132	0	1	1	no
XLOC_000753	XLOC_000753	YCR043C	chrIII:206260-206644	s96_ypd	yjm789_ypd	OK	201.745	117.13	-0.784424	-0.931288	0.1841	0.457033	no
XLOC_000754	XLOC_000754	PER1	chrIII:206876-207950	s96_ypd	yjm789_ypd	OK	71.6841	78.0882	0.123453	0.241859	0.7378	0.888236	no
XLOC_000755	XLOC_000755	RRT12	chrIII:208134-209610	s96_ypd	yjm789_ypd	NOTEST	12.1954	18.4512	0.597374	0	1	1	no
XLOC_000756	XLOC_000756	IMG1	chrIII:209913-210423	s96_ypd	yjm789_ypd	OK	62.4097	110.867	0.82899	0.986956	0.16075	0.423969	no
XLOC_000757	XLOC_000757	BUD23	chrIII:210717-211545	s96_ypd	yjm789_ypd	OK	43.5718	28.3952	-0.617749	-0.849805	0.23545	0.522107	no
XLOC_000758	XLOC_000758	YCR049C	chrIII:211870-213772	s96_ypd	yjm789_ypd	NOTEST	10.7541	15.3447	0.512854	0	1	1	no
XLOC_000759	XLOC_000759	YCR050C	chrIII:211870-213772	s96_ypd	yjm789_ypd	OK	201.005	55.2329	-1.86363	-1.13877	0.16055	0.423656	no
XLOC_000760	XLOC_000760	CTR86	chrIII:218375-220067	s96_ypd	yjm789_ypd	NOTEST	16.0003	5.41002	-1.56439	0	1	1	no
XLOC_000761	XLOC_000761	PWP2	chrIII:220456-223228	s96_ypd	yjm789_ypd	NOTEST	33.2135	15.7887	-1.07287	0	1	1	no
XLOC_000762	XLOC_000762	YIH1	chrIII:223453-224230	s96_ypd	yjm789_ypd	OK	83.8572	78.3339	-0.098298	-0.168185	0.801	0.919116	no
XLOC_000763	XLOC_000763	YCR064C	chrIII:228094-228791	s96_ypd	yjm789_ypd	NOTEST	6.25612	9.30002	0.571967	0	1	1	no
XLOC_000764	XLOC_000764	SED4	chrIII:233124-236322	s96_ypd	yjm789_ypd	OK	39.1375	30.1142	-0.378106	-0.812814	0.2665	0.549494	no
XLOC_000765	XLOC_000765	IMG2	chrIII:240102-240543	s96_ypd	yjm789_ypd	NOTEST	12.1631	15.3669	0.337317	0	1	1	no
XLOC_000766	XLOC_000766	RSA4	chrIII:240804-242352	s96_ypd	yjm789_ypd	NOTEST	26.5976	20.5258	-0.373854	0	1	1	no
XLOC_000767	XLOC_000767	SSK22	chrIII:242587-246583	s96_ypd	yjm789_ypd	NOTEST	7.3891	8.23221	0.155879	0	1	1	no
XLOC_000768	XLOC_000768	ERS1	chrIII:248032-248815	s96_ypd	yjm789_ypd	OK	31.3431	44.354	0.500915	0.552665	0.44115	0.705436	no
XLOC_000769	XLOC_000769	YCR076C	chrIII:249292-250045	s96_ypd	yjm789_ypd	NOTEST	16.156	13.8014	-0.227258	0	1	1	no
XLOC_000770	XLOC_000770	PAT1	chrIII:250237-252628	s96_ypd	yjm789_ypd	OK	56.1331	69.8548	0.315506	0.811061	0.2703	0.553428	no
XLOC_000771	XLOC_000771	YCR081C-A	chrIII:254370-258654	s96_ypd	yjm789_ypd	NOTEST	0	0	0	0	1	1	no
XLOC_000772	XLOC_000772	TUP1	chrIII:260310-262452	s96_ypd	yjm789_ypd	OK	123.219	109.143	-0.174999	-0.484093	0.50455	0.750694	no
XLOC_000773	XLOC_000773	YCR087C-A	chrIII:263975-264491	s96_ypd	yjm789_ypd	OK	81.7812	68.054	-0.26509	-0.286585	0.6701	0.85375	no
XLOC_000774	XLOC_000774	YCR090C	chrIII:272314-272863	s96_ypd	yjm789_ypd	OK	54.0502	68.6274	0.344484	0.398444	0.60165	0.814722	no
XLOC_000775	XLOC_000775	MSH3	chrIII:276763-279820	s96_ypd	yjm789_ypd	NOTEST	3.91595	5.80808	0.568699	0	1	1	no
XLOC_000776	XLOC_000776	OCA4	chrIII:288169-289258	s96_ypd	yjm789_ypd	NOTEST	7.4209	5.99205	-0.308545	0	1	1	no
XLOC_000777	XLOC_000777	HMRA2	chrIII:292387-295034	s96_ypd	yjm789_ypd	NOTEST	0	0	0	0	1	1	no
XLOC_000778	XLOC_000778	GIT1	chrIII:297048-298605	s96_ypd	yjm789_ypd	NOTEST	7.30789	4.92289	-0.569947	0	1	1	no
XLOC_000779	XLOC_000779	YCR099C,YCR100C	chrIII:300831-302221	s96_ypd	yjm789_ypd	NOTEST	15.3897	17.2536	0.164931	0	1	1	no
XLOC_000780	XLOC_000780	YCR101C	chrIII:302481-303030	s96_ypd	yjm789_ypd	NOTEST	0	0	0	0	1	1	no
XLOC_000781	XLOC_000781	YCR102C	chrIII:304360-305467	s96_ypd	yjm789_ypd	NOTEST	1.99458	4.65741	1.22344	0	1	1	no
XLOC_000782	XLOC_000782	YCR108C	chrIII:315996-316188	s96_ypd	yjm789_ypd	NOTEST	0	0	0	0	1	1	no
XLOC_000783	XLOC_000783	COS7	chrIV:1801-2953	s96_ypd	yjm789_ypd	NOTEST	26.0831	19.3333	-0.432026	0	1	1	no
XLOC_000784	XLOC_000784	YDL247W-A	chrIV:3761-3836	s96_ypd	yjm789_ypd	NOTEST	0	0	0	0	1	1	no
XLOC_000785	XLOC_000785	MPH2	chrIV:5984-7814	s96_ypd	yjm789_ypd	NOTEST	0	0	0	0	1	1	no
XLOC_000786	XLOC_000786	THI13	chrIV:16203-17226	s96_ypd	yjm789_ypd	NOTEST	2.35677	2.25257	-0.0652416	0	1	1	no
XLOC_000787	XLOC_000787	YDL242W	chrIV:18958-19312	s96_ypd	yjm789_ypd	OK	22.6942	46.3083	1.02895	0.551644	0.2596	0.542441	no
XLOC_000788	XLOC_000788	YDL241W	chrIV:20634-21006	s96_ypd	yjm789_ypd	OK	87.8272	84.1902	-0.0610161	-0.0570359	0.9156	0.962367	no
XLOC_000789	XLOC_000789	LRG1	chrIV:22822-25876	s96_ypd	yjm789_ypd	NOTEST	14.5608	20.7578	0.511564	0	1	1	no
XLOC_000790	XLOC_000790	AIM6	chrIV:30656-31829	s96_ypd	yjm789_ypd	OK	114.998	157.436	0.453153	1.07408	0.13525	0.384422	no
XLOC_000791	XLOC_000791	PHO13	chrIV:32295-33234	s96_ypd	yjm789_ypd	OK	248.579	194.362	-0.354964	-0.890612	0.2049	0.484464	no
XLOC_000792	XLOC_000792	YDL233W	chrIV:36796-38173	s96_ypd	yjm789_ypd	NOTEST	8.65165	33.0509	1.93364	0	1	1	no
XLOC_000793	XLOC_000793	OST4	chrIV:38486-38597	s96_ypd	yjm789_ypd	OK	4169.13	6661.29	0.676054	0.627542	0.37355	0.650517	no
XLOC_000794	XLOC_000794	PTP1	chrIV:42699-43707	s96_ypd	yjm789_ypd	NOTEST	32.7162	25.8955	-0.337303	0	1	1	no
XLOC_000795	XLOC_000795	SSB1	chrIV:44064-45918	s96_ypd	yjm789_ypd	OK	1579.3	1443.7	-0.129514	-0.357389	0.6125	0.822039	no
XLOC_000796	XLOC_000796	SHS1	chrIV:52444-54100	s96_ypd	yjm789_ypd	NOTEST	30.8325	29.2972	-0.0736899	0	1	1	no
XLOC_000797	XLOC_000797	YDL221W	chrIV:62010-65018	s96_ypd	yjm789_ypd	NOTEST	9.25326	11.3872	0.299383	0	1	1	no
XLOC_000798	XLOC_000798	DTD1	chrIV:65241-65765	s96_ypd	yjm789_ypd	OK	88.3232	70.3962	-0.327293	-0.375795	0.613	0.822329	no
XLOC_000799	XLOC_000799	YDL218W	chrIV:66492-67446	s96_ypd	yjm789_ypd	NOTEST	16.1169	10.0554	-0.680601	0	1	1	no
XLOC_000800	XLOC_000800	SHR3	chrIV:78425-79058	s96_ypd	yjm789_ypd	OK	802.177	746.745	-0.103305	-0.317761	0.6638	0.850154	no
XLOC_000801	XLOC_000801	-	chrIV:83547-83618	s96_ypd	yjm789_ypd	NOTEST	0	0	0	0	1	1	no
XLOC_000802	XLOC_000802	UGA4	chrIV:84269-85985	s96_ypd	yjm789_ypd	NOTEST	3.54361	4.41949	0.318662	0	1	1	no
XLOC_000803	XLOC_000803	NHP2	chrIV:87511-87982	s96_ypd	yjm789_ypd	OK	398.188	382.797	-0.0568697	-0.130638	0.85345	0.940469	no
XLOC_000804	XLOC_000804	GLE1	chrIV:88247-89864	s96_ypd	yjm789_ypd	OK	25.6877	44.256	0.784794	1.38485	0.0682	0.25543	no
XLOC_000805	XLOC_000805	YDL206W	chrIV:90175-92464	s96_ypd	yjm789_ypd	NOTEST	23.163	22.2657	-0.0570013	0	1	1	no
XLOC_000806	XLOC_000806	RTN2	chrIV:94604-95786	s96_ypd	yjm789_ypd	NOTEST	12.4037	20.923	0.754322	0	1	1	no
XLOC_000807	XLOC_000807	MRPL11	chrIV:98474-99224	s96_ypd	yjm789_ypd	OK	54.6171	36.8321	-0.568391	-0.683266	0.332	0.613622	no
XLOC_000808	XLOC_000808	TRM8	chrIV:99560-100421	s96_ypd	yjm789_ypd	OK	137.004	77.4686	-0.822538	-1.58751	0.03415	0.163605	no
XLOC_000809	XLOC_000809	YDL196W	chrIV:106740-107070	s96_ypd	yjm789_ypd	NOTEST	0	0	0	0	1	1	no
XLOC_000810	XLOC_000810	SEC31	chrIV:107207-111029	s96_ypd	yjm789_ypd	OK	118.523	139.55	0.23561	0.804353	0.2982	0.582299	no
XLOC_000811	XLOC_000811	SNF3	chrIV:111579-114234	s96_ypd	yjm789_ypd	NOTEST	11.7303	9.16299	-0.356344	0	1	1	no
XLOC_000812	XLOC_000812	NUS1	chrIV:114671-115799	s96_ypd	yjm789_ypd	OK	82.6778	90.5206	0.130747	0.274682	0.7123	0.875428	no
XLOC_000813	XLOC_000813	ARF1	chrIV:116320-116866	s96_ypd	yjm789_ypd	OK	1588.78	1289.79	-0.300783	-0.939273	0.18545	0.459159	no
XLOC_000814	XLOC_000814	RPL35A	chrIV:117663-118517	s96_ypd	yjm789_ypd	OK	1827.47	1556	-0.23201	-0.671795	0.35335	0.632822	no
XLOC_000815	XLOC_000815	RBS1	chrIV:122016-124998	s96_ypd	yjm789_ypd	NOTEST	38.5198	38.027	-0.0185771	0	1	1	no
XLOC_000816	XLOC_000816	YDL186W	chrIV:125508-126449	s96_ypd	yjm789_ypd	NOTEST	23.9652	20.0449	-0.257704	0	1	1	no
XLOC_000817	XLOC_000817	VMA1	chrIV:126607-130002	s96_ypd	yjm789_ypd	OK	539.747	576.374	0.0947217	0.351209	0.6229	0.827971	no
XLOC_000818	XLOC_000818	LYS20	chrIV:133436-134723	s96_ypd	yjm789_ypd	OK	121.217	142.734	0.235739	0.590556	0.41105	0.681476	no
XLOC_000819	XLOC_000819	INH1	chrIV:135178-135436	s96_ypd	yjm789_ypd	OK	810.124	552.059	-0.553319	-0.852631	0.2243	0.508845	no
XLOC_000820	XLOC_000820	YDL180W	chrIV:135895-137539	s96_ypd	yjm789_ypd	OK	51.0429	85.9226	0.751328	1.55355	0.032	0.156649	no
XLOC_000821	XLOC_000821	PCL9	chrIV:138290-139205	s96_ypd	yjm789_ypd	OK	51.8231	32.2814	-0.682892	-0.889363	0.20635	0.486434	no
XLOC_000822	XLOC_000822	DLD2	chrIV:139521-141114	s96_ypd	yjm789_ypd	OK	100.828	89.7118	-0.168532	-0.411801	0.5643	0.791096	no
XLOC_000823	XLOC_000823	YDL176W	chrIV:142096-144223	s96_ypd	yjm789_ypd	NOTEST	15.5397	19.2005	0.305178	0	1	1	no
XLOC_000824	XLOC_000824	PAR32	chrIV:148190-149086	s96_ypd	yjm789_ypd	NOTEST	14.7163	2.56653	-2.51952	0	1	1	no
XLOC_000825	XLOC_000825	UGA3	chrIV:156317-157904	s96_ypd	yjm789_ypd	NOTEST	36.3266	28.161	-0.36733	0	1	1	no
XLOC_000826	XLOC_000826	SFA1	chrIV:159603-160764	s96_ypd	yjm789_ypd	OK	130.801	140.448	0.102665	0.267283	0.7206	0.879151	no
XLOC_000827	XLOC_000827	CDC36	chrIV:164289-164865	s96_ypd	yjm789_ypd	OK	99.0441	61.7991	-0.680485	-0.895493	0.1982	0.47608	no
XLOC_000828	XLOC_000828	YDL163W	chrIV:164986-167258	s96_ypd	yjm789_ypd	NOTEST	0	64.4692	inf	0	1	1	no
XLOC_000829	XLOC_000829	ENT1	chrIV:167358-169078	s96_ypd	yjm789_ypd	OK	51.5885	50.2783	-0.0371129	-0.0783208	0.9099	0.960947	no
XLOC_000830	XLOC_000830	DHH1	chrIV:169608-171930	s96_ypd	yjm789_ypd	OK	51.0003	35.8222	-0.509651	-0.594352	0.44965	0.711851	no
XLOC_000831	XLOC_000831	YDL159W-A	chrIV:172181-172313	s96_ypd	yjm789_ypd	NOTEST	0	0	0	0	1	1	no
XLOC_000832	XLOC_000832	STE7	chrIV:172480-174174	s96_ypd	yjm789_ypd	NOTEST	19.1543	14.1868	-0.433126	0	1	1	no
XLOC_000833	XLOC_000833	YDL156W	chrIV:174917-176486	s96_ypd	yjm789_ypd	NOTEST	7.38958	7.53137	0.0274196	0	1	1	no
XLOC_000834	XLOC_000834	CLB3	chrIV:176772-178056	s96_ypd	yjm789_ypd	OK	46.4048	59.4305	0.356929	0.669559	0.3588	0.637474	no
XLOC_000835	XLOC_000835	MSH5	chrIV:178333-181039	s96_ypd	yjm789_ypd	NOTEST	2.96468	8.0578	1.44251	0	1	1	no
XLOC_000836	XLOC_000836	YDL152W	chrIV:181185-183187	s96_ypd	yjm789_ypd	OK	52.6481	16.6311	-1.6625	-0.804183	0.40985	0.680808	no
XLOC_000837	XLOC_000837	RPC53	chrIV:183317-184611	s96_ypd	yjm789_ypd	OK	62.3412	35.527	-0.81127	-1.57411	0.0562	0.225924	no
XLOC_000838	XLOC_000838	ATG9	chrIV:184924-187918	s96_ypd	yjm789_ypd	NOTEST	2.19363	7.96095	1.85962	0	1	1	no
XLOC_000839	XLOC_000839	RPN5	chrIV:190923-192261	s96_ypd	yjm789_ypd	OK	143.464	119.798	-0.260075	-0.668413	0.36015	0.638282	no
XLOC_000840	XLOC_000840	LDB17	chrIV:192749-194225	s96_ypd	yjm789_ypd	OK	39.8366	57.3582	0.525906	0.926714	0.2048	0.484403	no
XLOC_000841	XLOC_000841	CCT4	chrIV:199995-201582	s96_ypd	yjm789_ypd	OK	237.698	255.636	0.104964	0.329411	0.6543	0.845054	no
XLOC_000842	XLOC_000842	BPL1	chrIV:203038-205111	s96_ypd	yjm789_ypd	OK	60.7501	75.1602	0.307082	0.734407	0.30755	0.591331	no
XLOC_000843	XLOC_000843	ARF2,RGT2	chrIV:213075-217281	s96_ypd	yjm789_ypd	OK	330.593	455.263	0.461646	1.13349	0.1138	0.349021	no
XLOC_000844	XLOC_000844	RPL35B	chrIV:217599-218367	s96_ypd	yjm789_ypd	OK	1196.46	685.902	-0.802698	-1.98169	0.0087	0.0625024	no
XLOC_000845	XLOC_000845	YDL133W	chrIV:222426-223740	s96_ypd	yjm789_ypd	NOTEST	33.6867	28.1636	-0.258349	0	1	1	no
XLOC_000846	XLOC_000846	CDC53	chrIV:224303-226751	s96_ypd	yjm789_ypd	OK	50.1803	58.8824	0.230714	0.535769	0.4506	0.712496	no
XLOC_000847	XLOC_000847	LYS21	chrIV:227392-228715	s96_ypd	yjm789_ypd	OK	87.9588	69.2935	-0.344107	-0.74217	0.30495	0.588244	no
XLOC_000848	XLOC_000848	STF1	chrIV:229170-229431	s96_ypd	yjm789_ypd	OK	87.9216	258.08	1.55353	1.71798	0.18645	0.460278	no
XLOC_000849	XLOC_000849	RPP1B	chrIV:229905-230527	s96_ypd	yjm789_ypd	OK	17661.3	16578	-0.0913213	-0.335509	0.63745	0.83554	no
XLOC_000850	XLOC_000850	YDL129W	chrIV:231023-231899	s96_ypd	yjm789_ypd	NOTEST	24.2055	27.9582	0.207938	0	1	1	no
XLOC_000851	XLOC_000851	VCX1	chrIV:232651-233887	s96_ypd	yjm789_ypd	OK	313.28	307.713	-0.025866	-0.0763031	0.9153	0.962218	no
XLOC_000852	XLOC_000852	PCL2	chrIV:234926-235853	s96_ypd	yjm789_ypd	OK	59.2635	56.2418	-0.0755015	-0.113099	0.8676	0.94567	no
XLOC_000853	XLOC_000853	YDL124W	chrIV:240258-241197	s96_ypd	yjm789_ypd	OK	104.849	156.73	0.579958	1.31489	0.07745	0.276586	no
XLOC_000854	XLOC_000854	SNA4	chrIV:241417-242496	s96_ypd	yjm789_ypd	OK	243.542	184.291	-0.402181	-0.692372	0.3122	0.595631	no
XLOC_000855	XLOC_000855	UBP1	chrIV:242551-244981	s96_ypd	yjm789_ypd	OK	60.3997	52.757	-0.195179	-0.484624	0.5208	0.762186	no
XLOC_000856	XLOC_000856	YFH1	chrIV:245922-246447	s96_ypd	yjm789_ypd	OK	137.544	130.337	-0.0776459	-0.12669	0.85465	0.941015	no
XLOC_000857	XLOC_000857	YDL118W	chrIV:246688-247682	s96_ypd	yjm789_ypd	OK	52.236	24.1318	-1.11411	-0.615435	0.42335	0.691731	no
XLOC_000858	XLOC_000858	CYK3	chrIV:248580-251238	s96_ypd	yjm789_ypd	NOTEST	31.1005	32.0021	0.0412277	0	1	1	no
XLOC_000859	XLOC_000859	NUP84	chrIV:251565-253746	s96_ypd	yjm789_ypd	OK	56.0766	37.9309	-0.564023	-1.19938	0.1093	0.340331	no
XLOC_000860	XLOC_000860	YDL114W-A	chrIV:253994-255126	s96_ypd	yjm789_ypd	NOTEST	0	0	0	0	1	1	no
XLOC_000861	XLOC_000861	YDL114W	chrIV:255603-256530	s96_ypd	yjm789_ypd	NOTEST	0	4.34969	inf	0	1	1	no
XLOC_000862	XLOC_000862	TRM3	chrIV:258914-263225	s96_ypd	yjm789_ypd	OK	56.0775	38.6186	-0.538125	-1.46044	0.0521	0.215139	no
XLOC_000863	XLOC_000863	KIN28,MSS2	chrIV:267689-269976	s96_ypd	yjm789_ypd	OK	31.822	57.5065	0.853701	1.09219	0.12005	0.359963	no
XLOC_000864	XLOC_000864	NSE4	chrIV:272388-273597	s96_ypd	yjm789_ypd	NOTEST	7.21589	13.1986	0.871139	0	1	1	no
XLOC_000865	XLOC_000865	POL3	chrIV:276871-280165	s96_ypd	yjm789_ypd	NOTEST	22.865	21.4553	-0.0918087	0	1	1	no
XLOC_000866	XLOC_000866	BUG1	chrIV:283418-284444	s96_ypd	yjm789_ypd	NOTEST	34.4055	22.5865	-0.607176	0	1	1	no
XLOC_000867	XLOC_000867	PMT1	chrIV:286997-289512	s96_ypd	yjm789_ypd	OK	238.681	235.686	-0.0182161	-0.0586545	0.93135	0.967913	no
XLOC_000868	XLOC_000868	PMT5	chrIV:289571-292140	s96_ypd	yjm789_ypd	OK	60.0203	50.8201	-0.240051	-0.54346	0.45765	0.717607	no
XLOC_000869	XLOC_000869	SRP14	chrIV:292780-293221	s96_ypd	yjm789_ypd	OK	157.307	152.991	-0.0401379	-0.057227	0.94865	0.972021	no
XLOC_000870	XLOC_000870	NUR1	chrIV:296819-298274	s96_ypd	yjm789_ypd	OK	49.0241	33.97	-0.52923	-0.8304	0.2474	0.533098	no
XLOC_000871	XLOC_000871	YDL086W	chrIV:301412-302234	s96_ypd	yjm789_ypd	OK	150.257	148.21	-0.0197913	-0.0375315	0.97415	0.98078	no
XLOC_000872	XLOC_000872	NDE2	chrIV:303210-304848	s96_ypd	yjm789_ypd	NOTEST	2.5672	5.09915	0.990059	0	1	1	no
XLOC_000873	XLOC_000873	SUB2	chrIV:305236-306577	s96_ypd	yjm789_ypd	OK	832.859	850.715	0.0306038	0.106776	0.8838	0.951955	no
XLOC_000874	XLOC_000874	RPL13A	chrIV:308423-309561	s96_ypd	yjm789_ypd	OK	2023.9	1740.92	-0.217285	-0.716044	0.31415	0.5976	no
XLOC_000875	XLOC_000875	RPL31A	chrIV:322225-322988	s96_ypd	yjm789_ypd	OK	6044.54	4683.78	-0.367958	-1.2396	0.0802	0.282608	no
XLOC_000876	XLOC_000876	YDL073W	chrIV:326612-329567	s96_ypd	yjm789_ypd	OK	37.8188	42.2008	0.158167	0.36372	0.62915	0.831231	no
XLOC_000877	XLOC_000877	BDF2	chrIV:330665-332940	s96_ypd	yjm789_ypd	OK	61.9457	47.0538	-0.396693	-0.889175	0.2341	0.520243	no
XLOC_000878	XLOC_000878	YDL068W	chrIV:333120-334593	s96_ypd	yjm789_ypd	OK	190.515	198.709	0.0607497	0.121773	0.8576	0.942269	no
XLOC_000879	XLOC_000879	IDP1	chrIV:334834-336121	s96_ypd	yjm789_ypd	OK	141.842	161.241	0.184933	0.490805	0.50615	0.751561	no
XLOC_000880	XLOC_000880	UBC9	chrIV:337486-338070	s96_ypd	yjm789_ypd	OK	156.496	116.333	-0.427864	-0.6556	0.3652	0.6429	no
XLOC_000881	XLOC_000881	YDL062W	chrIV:338271-340282	s96_ypd	yjm789_ypd	OK	80.4807	34.1856	-1.23525	-0.873035	0.35265	0.632329	no
XLOC_000882	XLOC_000882	TSR1	chrIV:341618-343985	s96_ypd	yjm789_ypd	OK	55.0488	52.5002	-0.068387	-0.167314	0.8177	0.926323	no
XLOC_000883	XLOC_000883	USO1	chrIV:345664-351037	s96_ypd	yjm789_ypd	NOTEST	11.6205	12.2353	0.0743789	0	1	1	no
XLOC_000884	XLOC_000884	YDL057W	chrIV:351433-352420	s96_ypd	yjm789_ypd	NOTEST	12.7265	16.7712	0.398144	0	1	1	no
XLOC_000885	XLOC_000885	MBP1	chrIV:352876-355378	s96_ypd	yjm789_ypd	NOTEST	8.28554	5.56074	-0.57532	0	1	1	no
XLOC_000886	XLOC_000886	-	chrIV:359576-359672	s96_ypd	yjm789_ypd	NOTEST	0	0	0	0	1	1	no
XLOC_000887	XLOC_000887	LHP1	chrIV:363951-364817	s96_ypd	yjm789_ypd	OK	183.273	115.237	-0.669387	-1.31468	0.07015	0.260095	no
XLOC_000888	XLOC_000888	SIT4	chrIV:369770-370706	s96_ypd	yjm789_ypd	OK	145.956	158.666	0.120461	0.289024	0.6934	0.865458	no
XLOC_000889	XLOC_000889	NPC2	chrIV:371239-371761	s96_ypd	yjm789_ypd	OK	928.843	969.994	0.062542	0.183331	0.80265	0.919837	no
XLOC_000890	XLOC_000890	MRP10	chrIV:372247-372535	s96_ypd	yjm789_ypd	OK	261.045	113.404	-1.20282	-1.01196	0.14935	0.406354	no
XLOC_000891	XLOC_000891	YDL041W	chrIV:376756-378455	s96_ypd	yjm789_ypd	OK	47.1003	55.4109	0.234434	0.12383	0.8663	0.945307	no
XLOC_000892	XLOC_000892	YDL034W	chrIV:389171-392127	s96_ypd	yjm789_ypd	NOTEST	51.0864	14.0482	-1.86255	0	1	1	no
XLOC_000893	XLOC_000893	YDL032W	chrIV:392658-394001	s96_ypd	yjm789_ypd	NOTEST	11.3161	19.7836	0.805925	0	1	1	no
XLOC_000894	XLOC_000894	DBP10	chrIV:394216-397204	s96_ypd	yjm789_ypd	NOTEST	31.021	38.5804	0.314621	0	1	1	no
XLOC_000895	XLOC_000895	PRP9	chrIV:397536-399129	s96_ypd	yjm789_ypd	NOTEST	19.4629	23.7584	0.287709	0	1	1	no
XLOC_000896	XLOC_000896	ARP2	chrIV:399339-400864	s96_ypd	yjm789_ypd	OK	233.769	295.402	0.337599	1.02363	0.16215	0.426021	no
XLOC_000897	XLOC_000897	YDL026W	chrIV:403694-405060	s96_ypd	yjm789_ypd	OK	112.353	76.301	-0.558267	-0.417079	0.6632	0.849909	no
XLOC_000898	XLOC_000898	YDL025W-A	chrIV:405343-407206	s96_ypd	yjm789_ypd	NOTEST	0	0	0	0	1	1	no
XLOC_000899	XLOC_000899	-	chrIV:410378-410451	s96_ypd	yjm789_ypd	NOTEST	0	0	0	0	1	1	no
XLOC_000900	XLOC_000900	GPD1	chrIV:411760-413000	s96_ypd	yjm789_ypd	OK	266.264	282.35	0.0846236	0.242849	0.72955	0.883616	no
XLOC_000901	XLOC_000901	GPM2	chrIV:413952-414888	s96_ypd	yjm789_ypd	NOTEST	2.76534	0	#NAME?	0	1	1	no
XLOC_000902	XLOC_000902	CDC7	chrIV:424208-425872	s96_ypd	yjm789_ypd	NOTEST	3.84629	10.6904	1.47478	0	1	1	no
XLOC_000903	XLOC_000903	NOP1	chrIV:427363-428561	s96_ypd	yjm789_ypd	OK	2293.06	2056.43	-0.157132	-0.591136	0.3999	0.672453	no
XLOC_000904	XLOC_000904	SLX5	chrIV:429066-430926	s96_ypd	yjm789_ypd	NOTEST	22.3851	20.0257	-0.160685	0	1	1	no
XLOC_000905	XLOC_000905	GRX6	chrIV:432307-433248	s96_ypd	yjm789_ypd	OK	58.976	65.813	0.158244	0.202826	0.7854	0.912459	no
XLOC_000906	XLOC_000906	APC11	chrIV:433496-433994	s96_ypd	yjm789_ypd	OK	82.775	103.764	0.326041	0.418896	0.5551	0.784897	no
XLOC_000907	XLOC_000907	-	chrIV:437771-437853	s96_ypd	yjm789_ypd	NOTEST	0	0	0	0	1	1	no
XLOC_000908	XLOC_000908	RPT2	chrIV:438046-439360	s96_ypd	yjm789_ypd	OK	149.578	151.131	0.0149051	0.0409473	0.9472	0.971885	no
XLOC_000909	XLOC_000909	PTC1	chrIV:439908-440754	s96_ypd	yjm789_ypd	OK	70.2888	39.1846	-0.84301	-1.20027	0.09465	0.312585	no
XLOC_000910	XLOC_000910	ATP16	chrIV:443028-443511	s96_ypd	yjm789_ypd	OK	558.961	528.348	-0.0812603	-0.200652	0.7831	0.911376	no
XLOC_000911	XLOC_000911	MCD1	chrIV:444682-446383	s96_ypd	yjm789_ypd	NOTEST	12.0144	17.2413	0.521107	0	1	1	no
XLOC_000912	XLOC_000912	RMD1	chrIV:447983-449276	s96_ypd	yjm789_ypd	NOTEST	15.6054	21.2988	0.448728	0	1	1	no
XLOC_000913	XLOC_000913	YRB1	chrIV:453044-453650	s96_ypd	yjm789_ypd	OK	447.114	408.543	-0.130156	-0.35439	0.61985	0.826708	no
XLOC_000914	XLOC_000914	RCR2	chrIV:454121-454754	s96_ypd	yjm789_ypd	OK	52.9574	52.6235	-0.00912571	-0.0107442	0.929	0.966783	no
XLOC_000915	XLOC_000915	YDR003W-A	chrIV:454781-454904	s96_ypd	yjm789_ypd	OK	0	1279.59	inf	#NAME?	0.01645	0.0988538	no
XLOC_000916	XLOC_000916	RAD57	chrIV:455200-456583	s96_ypd	yjm789_ypd	NOTEST	28.5319	24.0529	-0.246363	0	1	1	no
XLOC_000917	XLOC_000917	TRP1	chrIV:461841-462602	s96_ypd	yjm789_ypd	OK	65.2803	92.8546	0.508327	0.702921	0.32605	0.608064	no
XLOC_000918	XLOC_000918	GAL3	chrIV:463433-464996	s96_ypd	yjm789_ypd	NOTEST	4.43381	10.2533	1.20947	0	1	1	no
XLOC_000919	XLOC_000919	SNQ2	chrIV:465918-470424	s96_ypd	yjm789_ypd	OK	69.9468	100.468	0.522402	1.61744	0.0275	0.141946	no
XLOC_000920	XLOC_000920	RPL4B	chrIV:471852-472941	s96_ypd	yjm789_ypd	OK	1212.77	1200.38	-0.0148118	-0.0527499	0.9393	0.970167	no
XLOC_000921	XLOC_000921	PSF1	chrIV:473156-473783	s96_ypd	yjm789_ypd	OK	84.7045	48.6634	-0.799603	-0.949224	0.1741	0.443217	no
XLOC_000922	XLOC_000922	RAD61	chrIV:474045-475989	s96_ypd	yjm789_ypd	NOTEST	2.62772	4.41032	0.747071	0	1	1	no
XLOC_000923	XLOC_000923	HED1	chrIV:477796-478285	s96_ypd	yjm789_ypd	NOTEST	0	0	0	0	1	1	no
XLOC_000924	XLOC_000924	FAL1	chrIV:486803-488003	s96_ypd	yjm789_ypd	NOTEST	19.5098	14.2745	-0.450766	0	1	1	no
XLOC_000925	XLOC_000925	SES1	chrIV:489507-490896	s96_ypd	yjm789_ypd	OK	465.164	350.274	-0.409255	-1.35658	0.07065	0.261502	no
XLOC_000926	XLOC_000926	FYV1	chrIV:491016-491502	s96_ypd	yjm789_ypd	NOTEST	0	6.20365	inf	0	1	1	no
XLOC_000927	XLOC_000927	RPS11A	chrIV:491514-492324	s96_ypd	yjm789_ypd	OK	5144.39	4973.64	-0.0486979	-0.173893	0.8054	0.920803	no
XLOC_000928	XLOC_000928	YDR029W	chrIV:501099-501414	s96_ypd	yjm789_ypd	NOTEST	32.7395	0	#NAME?	0	1	1	no
XLOC_000929	XLOC_000929	MIC14	chrIV:503497-503863	s96_ypd	yjm789_ypd	NOTEST	16.7322	0	#NAME?	0	1	1	no
XLOC_000930	XLOC_000930	MRH1	chrIV:506442-512232	s96_ypd	yjm789_ypd	OK	3883.62	3918.05	0.0127319	0.0422165	0.9538	0.973531	no
XLOC_000931	XLOC_000931	-	chrIV:519742-519826	s96_ypd	yjm789_ypd	NOTEST	0	0	0	0	1	1	no
XLOC_000932	XLOC_000932	-	chrIV:520971-521043	s96_ypd	yjm789_ypd	NOTEST	0	0	0	0	1	1	no
XLOC_000933	XLOC_000933	YDR034W-B	chrIV:521313-521469	s96_ypd	yjm789_ypd	NOTEST	0	0	0	0	1	1	no
XLOC_000934	XLOC_000934	ARO3	chrIV:521815-522928	s96_ypd	yjm789_ypd	OK	344.884	383.803	0.154254	0.461349	0.5239	0.764338	no
XLOC_000935	XLOC_000935	KRS1	chrIV:525439-527215	s96_ypd	yjm789_ypd	OK	760.084	700.836	-0.117083	-0.426293	0.55825	0.787213	no
XLOC_000936	XLOC_000936	RSM10	chrIV:539802-540414	s96_ypd	yjm789_ypd	OK	87.7074	55.8417	-0.651356	-0.840714	0.2499	0.534922	no
XLOC_000937	XLOC_000937	HEM13	chrIV:546641-547628	s96_ypd	yjm789_ypd	OK	495.43	375.151	-0.401212	-1.22939	0.09555	0.3144	no
XLOC_000938	XLOC_000938	HEM12	chrIV:551859-552948	s96_ypd	yjm789_ypd	OK	206.573	194.74	-0.0850974	-0.239606	0.7502	0.89456	no
XLOC_000939	XLOC_000939	VMS1	chrIV:553083-555152	s96_ypd	yjm789_ypd	NOTEST	16.6709	25.0777	0.589069	0	1	1	no
XLOC_000940	XLOC_000940	YDR053W	chrIV:558510-560644	s96_ypd	yjm789_ypd	OK	75.9008	11.1047	-2.77294	-1.37166	0.28655	0.570285	no
XLOC_000941	XLOC_000941	PST1	chrIV:563526-564861	s96_ypd	yjm789_ypd	OK	196.171	217.847	0.151204	0.415602	0.56055	0.788769	no
XLOC_000942	XLOC_000942	YOS9	chrIV:565926-567555	s96_ypd	yjm789_ypd	NOTEST	24.3085	22.1527	-0.133983	0	1	1	no
XLOC_000943	XLOC_000943	-	chrIV:568881-568953	s96_ypd	yjm789_ypd	NOTEST	0	0	0	0	1	1	no
XLOC_000944	XLOC_000944	-	chrIV:568963-569035	s96_ypd	yjm789_ypd	NOTEST	0	0	0	0	1	1	no
XLOC_000945	XLOC_000945	MAK21	chrIV:570648-573726	s96_ypd	yjm789_ypd	OK	67.5105	47.1348	-0.518321	-1.38665	0.06425	0.245889	no
XLOC_000946	XLOC_000946	YDR061W	chrIV:574163-575783	s96_ypd	yjm789_ypd	NOTEST	36.0906	29.2502	-0.303176	0	1	1	no
XLOC_000947	XLOC_000947	LCB2	chrIV:576473-578159	s96_ypd	yjm789_ypd	OK	298.888	303.75	0.0232796	0.0723538	0.9215	0.964065	no
XLOC_000948	XLOC_000948	AIM7	chrIV:578662-579112	s96_ypd	yjm789_ypd	OK	228.862	155.239	-0.559986	-0.875593	0.21595	0.498813	no
XLOC_000949	XLOC_000949	RPS13	chrIV:579457-580452	s96_ypd	yjm789_ypd	OK	11054.3	10309.9	-0.100587	-0.386329	0.58875	0.806768	no
XLOC_000950	XLOC_000950	RRG1	chrIV:580686-581784	s96_ypd	yjm789_ypd	NOTEST	10.2965	15.2659	0.568156	0	1	1	no
XLOC_000951	XLOC_000951	DOS2	chrIV:583712-584645	s96_ypd	yjm789_ypd	NOTEST	19.8246	20.7559	0.0662316	0	1	1	no
XLOC_000952	XLOC_000952	SNF11	chrIV:592438-592948	s96_ypd	yjm789_ypd	OK	65.5056	110.553	0.755048	0.930251	0.1819	0.453452	no
XLOC_000953	XLOC_000953	TPS2	chrIV:593892-596583	s96_ypd	yjm789_ypd	OK	50.5014	70.7219	0.485834	1.2081	0.09845	0.31984	no
XLOC_000954	XLOC_000954	PPH3	chrIV:597155-598082	s96_ypd	yjm789_ypd	NOTEST	32.091	36.0043	0.165999	0	1	1	no
XLOC_000955	XLOC_000955	RAD55	chrIV:598467-600519	s96_ypd	yjm789_ypd	NOTEST	9.33284	10.852	0.217578	0	1	1	no
XLOC_000956	XLOC_000956	SED1	chrIV:600792-602869	s96_ypd	yjm789_ypd	OK	5634.94	6101.49	0.114761	0.459325	0.51835	0.760781	no
XLOC_000957	XLOC_000957	PET100	chrIV:603063-603399	s96_ypd	yjm789_ypd	OK	73.2853	151.051	1.04344	0.904782	0.1987	0.476632	no
XLOC_000958	XLOC_000958	VPS41	chrIV:604007-606986	s96_ypd	yjm789_ypd	NOTEST	11.5286	7.0614	-0.707193	0	1	1	no
XLOC_000959	XLOC_000959	STN1	chrIV:610440-611925	s96_ypd	yjm789_ypd	NOTEST	18.8362	12.0497	-0.644506	0	1	1	no
XLOC_000960	XLOC_000960	RRP8	chrIV:612072-613251	s96_ypd	yjm789_ypd	OK	60.5588	61.5633	0.0237342	0.0451264	0.95905	0.974566	no
XLOC_000961	XLOC_000961	YDR089W	chrIV:622111-624721	s96_ypd	yjm789_ypd	OK	55.7344	72.8383	0.386129	0.920361	0.19315	0.469319	no
XLOC_000962	XLOC_000962	UBC13	chrIV:629875-630605	s96_ypd	yjm789_ypd	OK	282.797	284.641	0.00937261	0.0176496	0.96245	0.975774	no
XLOC_000963	XLOC_000963	DNF2,YDR094W	chrIV:631281-636527	s96_ypd	yjm789_ypd	OK	262.12	222.138	-0.238771	-0.186262	0.78725	0.913287	no
XLOC_000964	XLOC_000964	GIS1	chrIV:637138-639823	s96_ypd	yjm789_ypd	NOTEST	20.0287	31.0786	0.633854	0	1	1	no
XLOC_000965	XLOC_000965	BMH2	chrIV:652635-654854	s96_ypd	yjm789_ypd	OK	273.566	364.898	0.415608	1.30782	0.07565	0.2724	no
XLOC_000966	XLOC_000966	TVP15	chrIV:654979-655579	s96_ypd	yjm789_ypd	OK	427.906	480.641	0.167667	0.363322	0.61745	0.825195	no
XLOC_000967	XLOC_000967	STE5	chrIV:658349-661103	s96_ypd	yjm789_ypd	NOTEST	18.7388	23.4107	0.321141	0	1	1	no
XLOC_000968	XLOC_000968	ARP10	chrIV:667003-667858	s96_ypd	yjm789_ypd	NOTEST	2.93818	2.05759	-0.513965	0	1	1	no
XLOC_000969	XLOC_000969	TRS85	chrIV:671268-673365	s96_ypd	yjm789_ypd	OK	41.5251	30.4129	-0.449298	-0.824347	0.27125	0.554284	no
XLOC_000970	XLOC_000970	FOB1	chrIV:676101-677802	s96_ypd	yjm789_ypd	NOTEST	31.0836	15.3438	-1.0185	0	1	1	no
XLOC_000971	XLOC_000971	IRC2	chrIV:678240-679852	s96_ypd	yjm789_ypd	OK	239.862	135.854	-0.820149	-0.656951	0.3381	0.6194	no
XLOC_000972	XLOC_000972	YDR115W	chrIV:681923-682492	s96_ypd	yjm789_ypd	OK	198.396	217.34	0.131566	0.147828	0.8295	0.931343	no
XLOC_000973	XLOC_000973	APC4,YDR118W-A	chrIV:685881-687884	s96_ypd	yjm789_ypd	OK	676.207	485.937	-0.476697	-0.226243	0.7744	0.907166	no
XLOC_000974	XLOC_000974	VBA4	chrIV:688226-690533	s96_ypd	yjm789_ypd	OK	155.65	150.511	-0.048445	-0.145841	0.8439	0.9373	no
XLOC_000975	XLOC_000975	YDR119W-A	chrIV:690909-693261	s96_ypd	yjm789_ypd	NOTEST	68.336	0	#NAME?	0	1	1	no
XLOC_000976	XLOC_000976	DPB4	chrIV:693584-694175	s96_ypd	yjm789_ypd	OK	83.5741	42.5428	-0.974141	-1.1163	0.1238	0.36621	no
XLOC_000977	XLOC_000977	KIN1	chrIV:694426-699468	s96_ypd	yjm789_ypd	NOTEST	31.7235	33.8332	0.0928858	0	1	1	no
XLOC_000978	XLOC_000978	YDR124W	chrIV:700314-701289	s96_ypd	yjm789_ypd	NOTEST	20.0114	16.9926	-0.235917	0	1	1	no
XLOC_000979	XLOC_000979	SWF1	chrIV:703233-704244	s96_ypd	yjm789_ypd	OK	24.3389	59.8668	1.29849	1.54071	0.04285	0.188976	no
XLOC_000980	XLOC_000980	ARO1	chrIV:704483-709250	s96_ypd	yjm789_ypd	OK	80.3965	96.3297	0.260849	0.833673	0.26165	0.544866	no
XLOC_000981	XLOC_000981	MTC5	chrIV:709548-712995	s96_ypd	yjm789_ypd	NOTEST	21.673	17.2458	-0.329658	0	1	1	no
XLOC_000982	XLOC_000982	RGP1	chrIV:722153-730250	s96_ypd	yjm789_ypd	NOTEST	17.4496	19.8058	0.182728	0	1	1	no
XLOC_000983	XLOC_000983	HPR1	chrIV:730577-733967	s96_ypd	yjm789_ypd	NOTEST	11.982	29.937	1.32106	0	1	1	no
XLOC_000984	XLOC_000984	MTQ2	chrIV:734137-734803	s96_ypd	yjm789_ypd	OK	94.755	30.7787	-1.62227	-1.90469	0.02085	0.116916	no
XLOC_000985	XLOC_000985	TAF12	chrIV:746737-748357	s96_ypd	yjm789_ypd	OK	30.3804	36.9274	0.28155	0.490755	0.48845	0.739363	no
XLOC_000986	XLOC_000986	EKI1	chrIV:751630-753235	s96_ypd	yjm789_ypd	NOTEST	21.9278	23.9941	0.129919	0	1	1	no
XLOC_000987	XLOC_000987	NUM1	chrIV:755554-763874	s96_ypd	yjm789_ypd	NOTEST	13.8243	15.1022	0.127549	0	1	1	no
XLOC_000988	XLOC_000988	GIR2	chrIV:765705-766503	s96_ypd	yjm789_ypd	OK	80.0142	65.8867	-0.280268	-0.478392	0.51165	0.756127	no
XLOC_000989	XLOC_000989	RPA14,YDR157W	chrIV:769524-770332	s96_ypd	yjm789_ypd	OK	361.467	230.413	-0.649646	-1.09136	0.1241	0.36641	no
XLOC_000990	XLOC_000990	HOM2	chrIV:770356-771454	s96_ypd	yjm789_ypd	OK	694.506	837.328	0.269805	0.929081	0.20065	0.479388	no
XLOC_000991	XLOC_000991	SAC3	chrIV:771876-775782	s96_ypd	yjm789_ypd	NOTEST	7.80374	11.8986	0.608552	0	1	1	no
XLOC_000992	XLOC_000992	SSY1	chrIV:776162-778721	s96_ypd	yjm789_ypd	NOTEST	30.2163	26.9634	-0.164322	0	1	1	no
XLOC_000993	XLOC_000993	YDR161W	chrIV:779042-780206	s96_ypd	yjm789_ypd	OK	111.184	104.141	-0.0944129	-0.221979	0.7633	0.900732	no
XLOC_000994	XLOC_000994	CWC15	chrIV:781422-781950	s96_ypd	yjm789_ypd	NOTEST	29.7577	0	#NAME?	0	1	1	no
XLOC_000995	XLOC_000995	TRM82	chrIV:784870-786205	s96_ypd	yjm789_ypd	OK	178.454	129.065	-0.467448	-1.1951	0.09925	0.321256	no
XLOC_000996	XLOC_000996	TAF10	chrIV:789448-790069	s96_ypd	yjm789_ypd	OK	44.4026	45.0517	0.0209352	0.0257933	0.92905	0.966796	no
XLOC_000997	XLOC_000997	CDC37	chrIV:790327-791848	s96_ypd	yjm789_ypd	OK	56.6085	42.2076	-0.423518	-0.820636	0.2691	0.552427	no
XLOC_000998	XLOC_000998	YDR170W-A	chrIV:803194-804517	s96_ypd	yjm789_ypd	NOTEST	6.14364	7.62613	0.311859	0	1	1	no
XLOC_000999	XLOC_000999	HSP42	chrIV:806620-807748	s96_ypd	yjm789_ypd	NOTEST	19.2443	16.3506	-0.23509	0	1	1	no
XLOC_001000	XLOC_001000	SUP35	chrIV:808323-810381	s96_ypd	yjm789_ypd	OK	141.178	124.775	-0.178189	-0.529719	0.47315	0.728594	no
XLOC_001001	XLOC_001001	HMO1	chrIV:812109-812850	s96_ypd	yjm789_ypd	OK	486.575	494.025	0.0219225	0.0653874	0.92895	0.96675	no
XLOC_001002	XLOC_001002	NGG1	chrIV:814451-816560	s96_ypd	yjm789_ypd	NOTEST	9.35502	8.6933	-0.105837	0	1	1	no
XLOC_001003	XLOC_001003	UBC1	chrIV:816877-817525	s96_ypd	yjm789_ypd	OK	79.7235	52.2435	-0.609754	-0.852842	0.25855	0.541399	no
XLOC_001004	XLOC_001004	SDH4	chrIV:817949-818495	s96_ypd	yjm789_ypd	OK	367.894	343.053	-0.100859	-0.234438	0.7358	0.887116	no
XLOC_001005	XLOC_001005	YDR179W-A	chrIV:819432-820824	s96_ypd	yjm789_ypd	NOTEST	22.8743	13.0812	-0.806227	0	1	1	no
XLOC_001006	XLOC_001006	SCC2	chrIV:821294-825776	s96_ypd	yjm789_ypd	NOTEST	16.264	10.2946	-0.659788	0	1	1	no
XLOC_001007	XLOC_001007	CDC1	chrIV:827581-829057	s96_ypd	yjm789_ypd	OK	68.7698	89.4939	0.380013	0.892038	0.2463	0.532203	no
XLOC_001008	XLOC_001008	YDR182W-A	chrIV:829150-829354	s96_ypd	yjm789_ypd	NOTEST	41.0495	64.4274	0.650309	0	1	1	no
XLOC_001009	XLOC_001009	PLP1	chrIV:829584-830277	s96_ypd	yjm789_ypd	NOTEST	28.5212	23.0554	-0.30693	0	1	1	no
XLOC_001010	XLOC_001010	CCT6	chrIV:836227-838061	s96_ypd	yjm789_ypd	OK	199.534	236.968	0.248057	0.771926	0.287	0.57081	no
XLOC_001011	XLOC_001011	SLY1	chrIV:838391-840392	s96_ypd	yjm789_ypd	OK	52.1541	55.8268	0.0981785	0.225289	0.76535	0.901968	no
XLOC_001012	XLOC_001012	HST4	chrIV:842336-843449	s96_ypd	yjm789_ypd	NOTEST	6.56955	7.92185	0.270044	0	1	1	no
XLOC_001013	XLOC_001013	YDR193W	chrIV:843568-844952	s96_ypd	yjm789_ypd	OK	16.4911	45.1731	1.45378	0.587296	0.3982	0.671177	no
XLOC_001014	XLOC_001014	YDR194W-A	chrIV:848070-848223	s96_ypd	yjm789_ypd	NOTEST	0	0	0	0	1	1	no
XLOC_001015	XLOC_001015	REF2	chrIV:848598-850200	s96_ypd	yjm789_ypd	NOTEST	14.8528	18.1517	0.28937	0	1	1	no
XLOC_001016	XLOC_001016	CBS2	chrIV:851227-852397	s96_ypd	yjm789_ypd	NOTEST	27.1036	24.3081	-0.157051	0	1	1	no
XLOC_001017	XLOC_001017	YDR199W	chrIV:854174-856093	s96_ypd	yjm789_ypd	NOTEST	14.9152	0	#NAME?	0	1	1	no
XLOC_001018	XLOC_001018	SPC19	chrIV:856316-856814	s96_ypd	yjm789_ypd	OK	21.3481	43.7819	1.03623	0.854148	0.25095	0.535235	no
XLOC_001019	XLOC_001019	YDR203W	chrIV:856897-857999	s96_ypd	yjm789_ypd	OK	49.8565	35.4692	-0.491214	-0.254387	0.77125	0.905225	no
XLOC_001020	XLOC_001020	COQ4	chrIV:858136-859144	s96_ypd	yjm789_ypd	OK	40.1527	56.4296	0.490956	0.778045	0.2996	0.583434	no
XLOC_001021	XLOC_001021	MSC2	chrIV:859345-861520	s96_ypd	yjm789_ypd	OK	68.077	77.43	0.185725	0.427709	0.55595	0.78548	no
XLOC_001022	XLOC_001022	EBS1	chrIV:862053-864708	s96_ypd	yjm789_ypd	OK	49.9244	51.8125	0.0535544	0.127823	0.862	0.943819	no
XLOC_001023	XLOC_001023	MSS4	chrIV:868223-870563	s96_ypd	yjm789_ypd	OK	41.3315	42.3749	0.035968	0.0761335	0.90455	0.959264	no
XLOC_001024	XLOC_001024	YDR210W	chrIV:871035-871449	s96_ypd	yjm789_ypd	OK	514.789	798.292	0.632934	0.724159	0.28185	0.565514	no
XLOC_001025	XLOC_001025	YDR210W-B	chrIV:872111-877425	s96_ypd	yjm789_ypd	NOTEST	0	0.319902	inf	0	1	1	no
XLOC_001026	XLOC_001026	-	chrIV:884360-884493	s96_ypd	yjm789_ypd	NOTEST	0	0	0	0	1	1	no
XLOC_001027	XLOC_001027	GCD6	chrIV:884726-886865	s96_ypd	yjm789_ypd	OK	67.7137	39.2275	-0.787584	-1.76525	0.0211	0.117924	no
XLOC_001028	XLOC_001028	TCP1	chrIV:887231-888911	s96_ypd	yjm789_ypd	OK	269.393	284.799	0.0802348	0.246201	0.7329	0.885387	no
XLOC_001029	XLOC_001029	UPC2	chrIV:889750-892492	s96_ypd	yjm789_ypd	NOTEST	12.6288	6.27065	-1.01003	0	1	1	no
XLOC_001030	XLOC_001030	AHA1	chrIV:892874-893927	s96_ypd	yjm789_ypd	OK	92.7101	81.1626	-0.19191	-0.412665	0.5746	0.798058	no
XLOC_001031	XLOC_001031	ADR1	chrIV:894537-903480	s96_ypd	yjm789_ypd	NOTEST	10.0347	8.28243	-0.276873	0	1	1	no
XLOC_001032	XLOC_001032	GTB1	chrIV:907329-909438	s96_ypd	yjm789_ypd	NOTEST	24.3463	32.5339	0.418238	0	1	1	no
XLOC_001033	XLOC_001033	YDR222W	chrIV:910053-911301	s96_ypd	yjm789_ypd	OK	49.9688	59.1336	0.242951	0.407266	0.56965	0.794425	no
XLOC_001034	XLOC_001034	CRF1	chrIV:912098-913502	s96_ypd	yjm789_ypd	NOTEST	23.7427	28.2729	0.251933	0	1	1	no
XLOC_001035	XLOC_001035	HTA1	chrIV:915529-915928	s96_ypd	yjm789_ypd	OK	2610.41	3207.27	0.297071	0.944234	0.175	0.444205	no
XLOC_001036	XLOC_001036	ADK1	chrIV:916485-917154	s96_ypd	yjm789_ypd	OK	1586.46	1359.21	-0.223041	-0.758397	0.29095	0.575108	no
XLOC_001037	XLOC_001037	SIR4	chrIV:917570-921647	s96_ypd	yjm789_ypd	NOTEST	6.83734	10.5733	0.628913	0	1	1	no
XLOC_001038	XLOC_001038	IVY1	chrIV:924784-926146	s96_ypd	yjm789_ypd	NOTEST	15.8055	9.33791	-0.75926	0	1	1	no
XLOC_001039	XLOC_001039	YDR230W	chrIV:926222-926910	s96_ypd	yjm789_ypd	NOTEST	0	0	0	0	1	1	no
XLOC_001040	XLOC_001040	HEM1	chrIV:927451-929098	s96_ypd	yjm789_ypd	OK	269.256	245.055	-0.135871	-0.411815	0.5695	0.79428	no
XLOC_001041	XLOC_001041	LYS4	chrIV:931128-933210	s96_ypd	yjm789_ypd	OK	92.5393	76.9559	-0.266035	-0.714652	0.31515	0.598344	no
XLOC_001042	XLOC_001042	PRP42	chrIV:933503-935138	s96_ypd	yjm789_ypd	NOTEST	27.8489	22.597	-0.301487	0	1	1	no
XLOC_001043	XLOC_001043	MRPL7	chrIV:936614-937493	s96_ypd	yjm789_ypd	OK	80.9887	56.1774	-0.527731	-0.860756	0.25	0.534922	no
XLOC_001044	XLOC_001044	BUD26	chrIV:943673-945438	s96_ypd	yjm789_ypd	NOTEST	15.4577	53.8406	1.80037	0	1	1	no
XLOC_001045	XLOC_001045	SUP2	chrIV:946311-946400	s96_ypd	yjm789_ypd	NOTEST	0	0	0	0	1	1	no
XLOC_001046	XLOC_001046	AMD2	chrIV:946806-948456	s96_ypd	yjm789_ypd	NOTEST	24.4685	28.5822	0.224195	0	1	1	no
XLOC_001047	XLOC_001047	PEX5	chrIV:950562-952401	s96_ypd	yjm789_ypd	NOTEST	23.236	14.8837	-0.642634	0	1	1	no
XLOC_001048	XLOC_001048	MNN10	chrIV:952799-953981	s96_ypd	yjm789_ypd	OK	166.688	110.905	-0.587827	-1.47055	0.0453	0.196192	no
XLOC_001049	XLOC_001049	TRS23	chrIV:954287-954947	s96_ypd	yjm789_ypd	OK	68.481	39.9266	-0.778353	-1.00624	0.17935	0.449657	no
XLOC_001050	XLOC_001050	YDR246W-A	chrIV:955132-955333	s96_ypd	yjm789_ypd	NOTEST	66.9804	0	#NAME?	0	1	1	no
XLOC_001051	XLOC_001051	VHS1	chrIV:956012-957398	s96_ypd	yjm789_ypd	OK	40.6732	34.3793	-0.242539	-0.368603	0.5966	0.811662	no
XLOC_001052	XLOC_001052	PAM1	chrIV:960613-963106	s96_ypd	yjm789_ypd	OK	58.8629	78.8962	0.422597	1.086	0.14425	0.398369	no
XLOC_001053	XLOC_001053	BTT1	chrIV:963411-963861	s96_ypd	yjm789_ypd	OK	40.6108	19.5373	-1.05563	-0.70336	0.3461	0.626648	no
XLOC_001054	XLOC_001054	CHL4	chrIV:965112-966489	s96_ypd	yjm789_ypd	OK	15.2994	50.314	1.71748	2.10666	0.01275	0.0824011	no
XLOC_001055	XLOC_001055	YDR261W-B	chrIV:981461-986775	s96_ypd	yjm789_ypd	NOTEST	0.462268	0	#NAME?	0	1	1	no
XLOC_001056	XLOC_001056	-	chrIV:992831-992902	s96_ypd	yjm789_ypd	NOTEST	0	0	0	0	1	1	no
XLOC_001057	XLOC_001057	YDR262W	chrIV:993133-993952	s96_ypd	yjm789_ypd	OK	190.466	179.574	-0.0849566	-0.200504	0.78575	0.912503	no
XLOC_001058	XLOC_001058	PEX10	chrIV:998863-999877	s96_ypd	yjm789_ypd	NOTEST	24.0548	38.1829	0.666601	0	1	1	no
XLOC_001059	XLOC_001059	MSW1	chrIV:1004003-1005143	s96_ypd	yjm789_ypd	NOTEST	19.293	22.9546	0.250701	0	1	1	no
XLOC_001060	XLOC_001060	CCC2	chrIV:1005664-1008766	s96_ypd	yjm789_ypd	NOTEST	10.1776	9.04962	-0.169466	0	1	1	no
XLOC_001061	XLOC_001061	GLO2	chrIV:1009009-1009834	s96_ypd	yjm789_ypd	OK	53.0483	32.9299	-0.687908	-0.994339	0.20575	0.48557	no
XLOC_001062	XLOC_001062	DON1	chrIV:1010175-1011273	s96_ypd	yjm789_ypd	NOTEST	8.11081	3.79656	-1.09515	0	1	1	no
XLOC_001063	XLOC_001063	BSC2	chrIV:1012040-1013862	s96_ypd	yjm789_ypd	OK	392.719	480.819	0.291996	0.87009	0.2209	0.504539	no
XLOC_001064	XLOC_001064	RNH202	chrIV:1019367-1020420	s96_ypd	yjm789_ypd	OK	49.7102	33.1316	-0.585335	-0.832723	0.2439	0.530496	no
XLOC_001065	XLOC_001065	RRP45	chrIV:1020746-1021664	s96_ypd	yjm789_ypd	OK	107.437	106.004	-0.0193777	-0.0400232	0.96615	0.977128	no
XLOC_001066	XLOC_001066	ZIP1	chrIV:1032435-1035063	s96_ypd	yjm789_ypd	NOTEST	3.69712	5.44805	0.559339	0	1	1	no
XLOC_001067	XLOC_001067	INM2	chrIV:1035994-1036873	s96_ypd	yjm789_ypd	OK	45.0093	27.4184	-0.71508	-0.880372	0.2438	0.530391	no
XLOC_001068	XLOC_001068	NSE3	chrIV:1037194-1038106	s96_ypd	yjm789_ypd	NOTEST	31.3621	14.1039	-1.15292	0	1	1	no
XLOC_001069	XLOC_001069	YDR290W	chrIV:1038279-1039699	s96_ypd	yjm789_ypd	NOTEST	0	17.3616	inf	0	1	1	no
XLOC_001070	XLOC_001070	HRQ1	chrIV:1039727-1042961	s96_ypd	yjm789_ypd	NOTEST	22.5026	11.4266	-0.977697	0	1	1	no
XLOC_001071	XLOC_001071	MHR1	chrIV:1055211-1055892	s96_ypd	yjm789_ypd	OK	52.783	54.1026	0.035625	0.0499068	0.9422	0.970684	no
XLOC_001072	XLOC_001072	SUR2	chrIV:1056550-1057600	s96_ypd	yjm789_ypd	OK	479.389	479.7	0.000937687	0.00283807	0.98845	0.989762	no
XLOC_001073	XLOC_001073	BFR2	chrIV:1059626-1061231	s96_ypd	yjm789_ypd	OK	39.121	44.5297	0.186825	0.368838	0.6236	0.828016	no
XLOC_001074	XLOC_001074	CFT1	chrIV:1063351-1067425	s96_ypd	yjm789_ypd	NOTEST	17.0382	23.1002	0.439132	0	1	1	no
XLOC_001075	XLOC_001075	GPI11	chrIV:1067730-1068390	s96_ypd	yjm789_ypd	OK	158.508	116.177	-0.448234	-0.716664	0.2964	0.580897	no
XLOC_001076	XLOC_001076	YDR307W	chrIV:1075864-1077853	s96_ypd	yjm789_ypd	OK	61.7499	64.5316	0.063568	0.14389	0.853	0.940423	no
XLOC_001077	XLOC_001077	TFB1	chrIV:1085064-1086993	s96_ypd	yjm789_ypd	NOTEST	24.9992	15.1421	-0.723316	0	1	1	no
XLOC_001078	XLOC_001078	SSF2	chrIV:1087580-1088942	s96_ypd	yjm789_ypd	NOTEST	21.9445	19.2328	-0.19029	0	1	1	no
XLOC_001079	XLOC_001079	OMS1	chrIV:1093762-1095178	s96_ypd	yjm789_ypd	NOTEST	9.75053	13.6754	0.488025	0	1	1	no
XLOC_001080	XLOC_001080	YDR316W-B	chrIV:1096063-1101332	s96_ypd	yjm789_ypd	NOTEST	0	0	0	0	1	1	no
XLOC_001081	XLOC_001081	HIM1	chrIV:1102183-1103428	s96_ypd	yjm789_ypd	NOTEST	18.1841	13.2627	-0.455305	0	1	1	no
XLOC_001082	XLOC_001082	MCM21	chrIV:1103757-1104947	s96_ypd	yjm789_ypd	NOTEST	15.3912	12.3629	-0.316085	0	1	1	no
XLOC_001083	XLOC_001083	YDR320W-B	chrIV:1108279-1108621	s96_ypd	yjm789_ypd	NOTEST	0	355.888	inf	0	1	1	no
XLOC_001084	XLOC_001084	ASP1	chrIV:1108701-1109847	s96_ypd	yjm789_ypd	OK	590.893	503.287	-0.231517	-0.747715	0.2987	0.58275	no
XLOC_001085	XLOC_001085	MRPL35	chrIV:1110588-1111692	s96_ypd	yjm789_ypd	OK	62.8604	46.8688	-0.423522	-0.720619	0.3399	0.621102	no
XLOC_001086	XLOC_001086	YCG1	chrIV:1117125-1120233	s96_ypd	yjm789_ypd	NOTEST	13.013	9.0316	-0.526903	0	1	1	no
XLOC_001087	XLOC_001087	YDR327W	chrIV:1125301-1126018	s96_ypd	yjm789_ypd	OK	170.995	180.859	0.0809092	0.0732926	0.93095	0.967807	no
XLOC_001088	XLOC_001088	UBX5	chrIV:1127871-1129374	s96_ypd	yjm789_ypd	NOTEST	23.374	23.5572	0.0112632	0	1	1	no
XLOC_001089	XLOC_001089	GPI8	chrIV:1129587-1130823	s96_ypd	yjm789_ypd	OK	75.1067	60.8587	-0.303477	-0.585781	0.42755	0.695212	no
XLOC_001090	XLOC_001090	IRC3	chrIV:1131000-1133070	s96_ypd	yjm789_ypd	NOTEST	13.4243	13.03	-0.0430156	0	1	1	no
XLOC_001091	XLOC_001091	SWR1	chrIV:1135931-1140476	s96_ypd	yjm789_ypd	NOTEST	11.3545	10.2219	-0.151601	0	1	1	no
XLOC_001092	XLOC_001092	MSN5	chrIV:1141167-1144842	s96_ypd	yjm789_ypd	OK	46.8084	45.4664	-0.0419642	-0.111454	0.8826	0.951469	no
XLOC_001093	XLOC_001093	YDR336W	chrIV:1145091-1146036	s96_ypd	yjm789_ypd	NOTEST	18.462	22.2819	0.271309	0	1	1	no
XLOC_001094	XLOC_001094	MRPS28	chrIV:1146318-1147179	s96_ypd	yjm789_ypd	NOTEST	35.8209	25.6005	-0.48463	0	1	1	no
XLOC_001095	XLOC_001095	YDR340W	chrIV:1150841-1151183	s96_ypd	yjm789_ypd	NOTEST	0	0	0	0	1	1	no
XLOC_001096	XLOC_001096	MRP1	chrIV:1169177-1170143	s96_ypd	yjm789_ypd	OK	92.8695	109.262	0.234519	0.483542	0.48555	0.737073	no
XLOC_001097	XLOC_001097	EMT1	chrIV:1175828-1175901	s96_ypd	yjm789_ypd	NOTEST	0	0	0	0	1	1	no
XLOC_001098	XLOC_001098	SBE2	chrIV:1178665-1181260	s96_ypd	yjm789_ypd	NOTEST	35.4455	24.4071	-0.538299	0	1	1	no
XLOC_001099	XLOC_001099	YDR352W	chrIV:1181800-1182754	s96_ypd	yjm789_ypd	OK	132.586	156.573	0.239898	0.550303	0.4552	0.715791	no
XLOC_001100	XLOC_001100	TRR1	chrIV:1183298-1184258	s96_ypd	yjm789_ypd	OK	556.359	638.12	0.197812	0.631675	0.38075	0.656513	no
XLOC_001101	XLOC_001101	TRP4	chrIV:1184746-1185889	s96_ypd	yjm789_ypd	OK	149.718	151.686	0.0188358	0.0457378	0.9376	0.969893	no
XLOC_001102	XLOC_001102	SPC110	chrIV:1186066-1188941	s96_ypd	yjm789_ypd	NOTEST	5.55581	6.84825	0.301738	0	1	1	no
XLOC_001103	XLOC_001103	GGA1	chrIV:1190058-1191732	s96_ypd	yjm789_ypd	NOTEST	7.50321	8.46832	0.174568	0	1	1	no
XLOC_001104	XLOC_001104	OPI7	chrIV:1191935-1195032	s96_ypd	yjm789_ypd	NOTEST	0	0	0	0	1	1	no
XLOC_001105	XLOC_001105	ESC2	chrIV:1199182-1200553	s96_ypd	yjm789_ypd	NOTEST	14.8514	15.8894	0.0974633	0	1	1	no
XLOC_001106	XLOC_001106	-	chrIV:1201749-1201822	s96_ypd	yjm789_ypd	NOTEST	0	0	0	0	1	1	no
XLOC_001107	XLOC_001107	SEM1	chrIV:1202127-1202397	s96_ypd	yjm789_ypd	OK	185.594	220.704	0.249959	0.246072	0.72625	0.881628	no
XLOC_001108	XLOC_001108	YDR365W-B	chrIV:1206996-1212265	s96_ypd	yjm789_ypd	NOTEST	0.830278	0.64176	-0.37156	0	1	1	no
XLOC_001109	XLOC_001109	KEI1	chrIV:1212847-1213614	s96_ypd	yjm789_ypd	OK	199.152	180.77	-0.139711	-0.273427	0.69975	0.868802	no
XLOC_001110	XLOC_001110	YPR1	chrIV:1213903-1214842	s96_ypd	yjm789_ypd	OK	169.827	151.778	-0.16211	-0.385569	0.58935	0.807096	no
XLOC_001111	XLOC_001111	CTS2	chrIV:1219412-1220948	s96_ypd	yjm789_ypd	NOTEST	27.3392	19.6641	-0.475412	0	1	1	no
XLOC_001112	XLOC_001112	FRQ1	chrIV:1222758-1223331	s96_ypd	yjm789_ypd	OK	148.622	177.965	0.259943	0.455619	0.5235	0.764097	no
XLOC_001113	XLOC_001113	YDR374W-A	chrIV:1224756-1225026	s96_ypd	yjm789_ypd	OK	72.4673	19.3793	-1.90281	-1.06833	0.336	0.617508	no
XLOC_001114	XLOC_001114	ARH1	chrIV:1226821-1228303	s96_ypd	yjm789_ypd	OK	60.1784	47.2552	-0.348771	-0.71975	0.3512	0.631207	no
XLOC_001115	XLOC_001115	ATP17	chrIV:1228610-1228916	s96_ypd	yjm789_ypd	OK	568.917	962.185	0.758096	1.49478	0.0468	0.20057	no
XLOC_001116	XLOC_001116	RGA2	chrIV:1230166-1233196	s96_ypd	yjm789_ypd	NOTEST	10.3421	9.55483	-0.114228	0	1	1	no
XLOC_001117	XLOC_001117	ARO10	chrIV:1234217-1236125	s96_ypd	yjm789_ypd	OK	73.3041	49.357	-0.57064	-1.24737	0.0917	0.306831	no
XLOC_001118	XLOC_001118	YRA1	chrIV:1236557-1238004	s96_ypd	yjm789_ypd	OK	455.386	224.06	-1.0232	-2.60188	0.0006	0.00758684	yes
XLOC_001119	XLOC_001119	RPP2B	chrIV:1239491-1239824	s96_ypd	yjm789_ypd	OK	21933.5	21969.1	0.00233733	0.00884594	0.99035	0.991264	no
XLOC_001120	XLOC_001120	EFT2	chrIV:1243229-1245758	s96_ypd	yjm789_ypd	OK	425.063	407.758	-0.0599615	-0.212717	0.76645	0.902807	no
XLOC_001121	XLOC_001121	MUS81	chrIV:1246083-1247982	s96_ypd	yjm789_ypd	NOTEST	7.03064	8.09726	0.203778	0	1	1	no
XLOC_001122	XLOC_001122	RVS167	chrIV:1250185-1251634	s96_ypd	yjm789_ypd	OK	174.691	212.532	0.282873	0.834592	0.2542	0.537539	no
XLOC_001123	XLOC_001123	SAC7	chrIV:1252536-1254501	s96_ypd	yjm789_ypd	OK	37.0626	52.1477	0.492641	1.02265	0.15365	0.41326	no
XLOC_001124	XLOC_001124	SPT3	chrIV:1258695-1259709	s96_ypd	yjm789_ypd	NOTEST	13.7399	31.2042	1.18337	0	1	1	no
XLOC_001125	XLOC_001125	SHE9	chrIV:1259900-1261271	s96_ypd	yjm789_ypd	NOTEST	13.1602	12.0086	-0.132104	0	1	1	no
XLOC_001126	XLOC_001126	RPT3	chrIV:1261680-1262967	s96_ypd	yjm789_ypd	OK	141.44	150.991	0.0942779	0.243725	0.73275	0.885309	no
XLOC_001127	XLOC_001127	SXM1	chrIV:1263323-1266158	s96_ypd	yjm789_ypd	OK	115.753	120.035	0.0524042	0.150953	0.83505	0.933564	no
XLOC_001128	XLOC_001128	YDR396W	chrIV:1266294-1266898	s96_ypd	yjm789_ypd	NOTEST	23.4885	0	#NAME?	0	1	1	no
XLOC_001129	XLOC_001129	UTP5	chrIV:1267470-1269402	s96_ypd	yjm789_ypd	OK	131.145	112.3	-0.223806	-0.619308	0.4043	0.676369	no
XLOC_001130	XLOC_001130	HPT1	chrIV:1270067-1270733	s96_ypd	yjm789_ypd	OK	1035.27	971.7	-0.0914296	-0.291185	0.6898	0.863843	no
XLOC_001131	XLOC_001131	URH1	chrIV:1271062-1272085	s96_ypd	yjm789_ypd	OK	101.153	90.8717	-0.154643	-0.317203	0.6584	0.84747	no
XLOC_001132	XLOC_001132	YDR401W	chrIV:1272222-1273703	s96_ypd	yjm789_ypd	NOTEST	0	0	0	0	1	1	no
XLOC_001133	XLOC_001133	DIT1	chrIV:1274601-1276212	s96_ypd	yjm789_ypd	NOTEST	2.76719	6.84968	1.30762	0	1	1	no
XLOC_001134	XLOC_001134	MRP20	chrIV:1277645-1278437	s96_ypd	yjm789_ypd	NOTEST	31.594	27.4501	-0.202838	0	1	1	no
XLOC_001135	XLOC_001135	PDR15,YDR406W-A	chrIV:1279209-1284044	s96_ypd	yjm789_ypd	OK	17.6996	65.9388	1.89741	1.33447	0.0261	0.137278	no
XLOC_001136	XLOC_001136	SIZ1	chrIV:1289405-1292120	s96_ypd	yjm789_ypd	NOTEST	16.3636	9.60389	-0.768799	0	1	1	no
XLOC_001137	XLOC_001137	RRP17	chrIV:1294692-1295411	s96_ypd	yjm789_ypd	NOTEST	21.9045	20.3336	-0.107358	0	1	1	no
XLOC_001138	XLOC_001138	SYF1	chrIV:1298431-1301011	s96_ypd	yjm789_ypd	NOTEST	17.258	14.4134	-0.259855	0	1	1	no
XLOC_001139	XLOC_001139	RPL12B	chrIV:1301554-1302113	s96_ypd	yjm789_ypd	OK	4182.19	4225.69	0.01493	0.0518117	0.94305	0.970984	no
XLOC_001140	XLOC_001140	RAD30	chrIV:1303173-1305072	s96_ypd	yjm789_ypd	NOTEST	19.3885	18.7593	-0.0476019	0	1	1	no
XLOC_001141	XLOC_001141	-	chrIV:1305629-1305712	s96_ypd	yjm789_ypd	NOTEST	0	0	0	0	1	1	no
XLOC_001142	XLOC_001142	HKR1	chrIV:1306266-1311675	s96_ypd	yjm789_ypd	NOTEST	22.6598	22.8635	0.012912	0	1	1	no
XLOC_001143	XLOC_001143	ARO80	chrIV:1312039-1314892	s96_ypd	yjm789_ypd	NOTEST	9.50916	9.62055	0.0168006	0	1	1	no
XLOC_001144	XLOC_001144	SNX41	chrIV:1320063-1322006	s96_ypd	yjm789_ypd	NOTEST	10.9738	14.1757	0.369356	0	1	1	no
XLOC_001145	XLOC_001145	RPN9	chrIV:1322204-1323386	s96_ypd	yjm789_ypd	OK	209.34	167.603	-0.3208	-0.813502	0.2642	0.547113	no
XLOC_001146	XLOC_001146	YDR431W	chrIV:1325500-1328701	s96_ypd	yjm789_ypd	NOTEST	0	62.4038	inf	0	1	1	no
XLOC_001147	XLOC_001147	NPL3,YDR433W	chrIV:1328767-1330653	s96_ypd	yjm789_ypd	OK	598.613	435.67	-0.458389	-1.02841	0.15935	0.421879	no
XLOC_001148	XLOC_001148	GPI17	chrIV:1331236-1332841	s96_ypd	yjm789_ypd	OK	93.7214	69.9906	-0.421218	-0.92119	0.19775	0.475548	no
XLOC_001149	XLOC_001149	PPZ2	chrIV:1334820-1336953	s96_ypd	yjm789_ypd	NOTEST	18.0878	31.1001	0.781901	0	1	1	no
XLOC_001150	XLOC_001150	GPI19	chrIV:1337351-1337774	s96_ypd	yjm789_ypd	OK	23.7555	37.229	0.648167	0.339369	0.5796	0.801114	no
XLOC_001151	XLOC_001151	THI74	chrIV:1338273-1339386	s96_ypd	yjm789_ypd	OK	36.2442	45.0747	0.314569	0.431636	0.55935	0.788081	no
XLOC_001152	XLOC_001152	LRS4	chrIV:1339675-1340719	s96_ypd	yjm789_ypd	NOTEST	28.3265	11.4385	-1.30826	0	1	1	no
XLOC_001153	XLOC_001153	DOT1	chrIV:1342492-1344241	s96_ypd	yjm789_ypd	NOTEST	15.1583	20.3009	0.421435	0	1	1	no
XLOC_001154	XLOC_001154	YDR442W	chrIV:1345646-1349938	s96_ypd	yjm789_ypd	NOTEST	9.45842	19.4931	1.04329	0	1	1	no
XLOC_001155	XLOC_001155	YDR444W	chrIV:1350289-1352589	s96_ypd	yjm789_ypd	NOTEST	14.7886	21.8574	0.563636	0	1	1	no
XLOC_001156	XLOC_001156	ECM11	chrIV:1353724-1354633	s96_ypd	yjm789_ypd	NOTEST	0	2.26726	inf	0	1	1	no
XLOC_001157	XLOC_001157	ADA2	chrIV:1356064-1357369	s96_ypd	yjm789_ypd	NOTEST	23.2932	23.4056	0.00694599	0	1	1	no
XLOC_001158	XLOC_001158	RPS18A	chrIV:1359922-1362181	s96_ypd	yjm789_ypd	OK	5171.25	4552.81	-0.183757	-0.648312	0.35935	0.637907	no
XLOC_001159	XLOC_001159	PPN1	chrIV:1362877-1364902	s96_ypd	yjm789_ypd	OK	84.7465	102.29	0.271441	0.723862	0.3146	0.597866	no
XLOC_001160	XLOC_001160	NHX1	chrIV:1367372-1369386	s96_ypd	yjm789_ypd	OK	145.448	143.849	-0.0159426	-0.0447283	0.95135	0.972797	no
XLOC_001161	XLOC_001161	TOM1	chrIV:1369789-1379596	s96_ypd	yjm789_ypd	NOTEST	31.4557	27.3821	-0.200091	0	1	1	no
XLOC_001162	XLOC_001162	TFB3	chrIV:1383810-1384776	s96_ypd	yjm789_ypd	NOTEST	34.5029	21.1439	-0.706475	0	1	1	no
XLOC_001163	XLOC_001163	MFA1	chrIV:1385175-1385286	s96_ypd	yjm789_ypd	OK	18769.3	29778.3	0.665884	1.31096	0.07055	0.261188	no
XLOC_001164	XLOC_001164	MRPL28	chrIV:1386072-1386516	s96_ypd	yjm789_ypd	OK	43.1984	68.2357	0.659549	0.567338	0.4266	0.694389	no
XLOC_001165	XLOC_001165	STP1	chrIV:1386815-1388375	s96_ypd	yjm789_ypd	OK	50.5121	49.8314	-0.0195758	-0.0395128	0.96255	0.975837	no
XLOC_001166	XLOC_001166	SPP41	chrIV:1388871-1393179	s96_ypd	yjm789_ypd	NOTEST	10.0318	11.5731	0.206188	0	1	1	no
XLOC_001167	XLOC_001167	PKH3	chrIV:1395120-1397909	s96_ypd	yjm789_ypd	NOTEST	20.875	16.3664	-0.351042	0	1	1	no
XLOC_001168	XLOC_001168	SDC1	chrIV:1399014-1399542	s96_ypd	yjm789_ypd	OK	32.0822	38.9368	0.279364	0.251724	0.7597	0.899192	no
XLOC_001169	XLOC_001169	RPL27B	chrIV:1401769-1402564	s96_ypd	yjm789_ypd	OK	2694.62	1969.54	-0.452222	-1.40545	0.046	0.198464	no
XLOC_001170	XLOC_001170	SNR13	chrIV:1402918-1403042	s96_ypd	yjm789_ypd	NOTEST	453.559	0	#NAME?	0	1	1	no
XLOC_001171	XLOC_001171	TRS31	chrIV:1403321-1404173	s96_ypd	yjm789_ypd	OK	178.091	141.683	-0.32995	-0.721095	0.31785	0.601016	no
XLOC_001172	XLOC_001172	SNF1	chrIV:1412372-1414274	s96_ypd	yjm789_ypd	OK	69.3073	84.6854	0.289107	0.733286	0.31995	0.602754	no
XLOC_001173	XLOC_001173	SNM1	chrIV:1414574-1415171	s96_ypd	yjm789_ypd	NOTEST	14.1692	24.2391	0.774575	0	1	1	no
XLOC_001174	XLOC_001174	DIG2	chrIV:1417398-1418370	s96_ypd	yjm789_ypd	NOTEST	16.0897	28.332	0.816289	0	1	1	no
XLOC_001175	XLOC_001175	KRE2	chrIV:1421156-1422485	s96_ypd	yjm789_ypd	OK	568.69	568.567	-0.000310549	-0.00106838	0.993	0.993477	no
XLOC_001176	XLOC_001176	VPS52	chrIV:1422762-1424688	s96_ypd	yjm789_ypd	NOTEST	6.49143	5.44551	-0.25347	0	1	1	no
XLOC_001177	XLOC_001177	SLD5	chrIV:1431011-1431896	s96_ypd	yjm789_ypd	OK	68.9207	50.1491	-0.458715	-0.677406	0.3522	0.632023	no
XLOC_001178	XLOC_001178	IZH1	chrIV:1434499-1435874	s96_ypd	yjm789_ypd	OK	604.357	557.485	-0.116467	-0.327487	0.65495	0.845516	no
XLOC_001179	XLOC_001179	MZM1	chrIV:1436216-1436588	s96_ypd	yjm789_ypd	OK	53.9128	51.4172	-0.0683773	-0.0722942	0.8843	0.95208	no
XLOC_001180	XLOC_001180	RSM28	chrIV:1436929-1438015	s96_ypd	yjm789_ypd	NOTEST	25.9587	33.622	0.373186	0	1	1	no
XLOC_001181	XLOC_001181	LCD1	chrIV:1447829-1450073	s96_ypd	yjm789_ypd	NOTEST	10.4864	12.193	0.217524	0	1	1	no
XLOC_001182	XLOC_001182	PLM2	chrIV:1451352-1452918	s96_ypd	yjm789_ypd	NOTEST	10.2579	11.5755	0.17433	0	1	1	no
XLOC_001183	XLOC_001183	YDR509W	chrIV:1466452-1468573	s96_ypd	yjm789_ypd	OK	304.455	299.499	-0.0236792	-0.0167183	0.971	0.979009	no
XLOC_001184	XLOC_001184	SMT3	chrIV:1469399-1469811	s96_ypd	yjm789_ypd	OK	903.195	777.688	-0.215847	-0.460269	0.5076	0.752727	no
XLOC_001185	XLOC_001185	ACN9	chrIV:1470016-1470418	s96_ypd	yjm789_ypd	OK	70.8317	64.717	-0.130249	-0.116674	0.89235	0.955217	no
XLOC_001186	XLOC_001186	GRX2	chrIV:1470499-1471448	s96_ypd	yjm789_ypd	OK	335.61	494.19	0.55828	1.04653	0.141	0.39361	no
XLOC_001187	XLOC_001187	SLF1	chrIV:1473428-1474772	s96_ypd	yjm789_ypd	NOTEST	12.3554	4.38878	-1.49325	0	1	1	no
XLOC_001188	XLOC_001188	GRH1	chrIV:1477238-1478357	s96_ypd	yjm789_ypd	OK	140.027	139.447	-0.00599178	-0.0145895	0.97805	0.982446	no
XLOC_001189	XLOC_001189	EUG1	chrIV:1478607-1480161	s96_ypd	yjm789_ypd	OK	97.7257	81.5487	-0.261077	-0.584816	0.42115	0.690286	no
XLOC_001190	XLOC_001190	FPR2	chrIV:1480424-1480832	s96_ypd	yjm789_ypd	OK	478.847	481.748	0.00871537	0.0181349	0.9693	0.978546	no
XLOC_001191	XLOC_001191	YDR521W	chrIV:1481084-1483476	s96_ypd	yjm789_ypd	OK	15.0803	103.53	2.77931	1.3699	0.26935	0.552635	no
XLOC_001192	XLOC_001192	YDR524W-C	chrIV:1489402-1489492	s96_ypd	yjm789_ypd	OK	71303.3	69835.7	-0.0300035	-0.0639767	0.9202	0.963421	no
XLOC_001193	XLOC_001193	API2	chrIV:1489870-1490234	s96_ypd	yjm789_ypd	NOTEST	10.0208	0	#NAME?	0	1	1	no
XLOC_001194	XLOC_001194	SNA2	chrIV:1490595-1490835	s96_ypd	yjm789_ypd	OK	673.055	790.572	0.232173	0.294939	0.67695	0.857818	no
XLOC_001195	XLOC_001195	RBA50	chrIV:1491074-1492413	s96_ypd	yjm789_ypd	OK	37.4612	42.4763	0.181261	0.30684	0.6657	0.851415	no
XLOC_001196	XLOC_001196	HLR1	chrIV:1494585-1495857	s96_ypd	yjm789_ypd	NOTEST	33.8047	29.4818	-0.197398	0	1	1	no
XLOC_001197	XLOC_001197	CAB1	chrIV:1498231-1499335	s96_ypd	yjm789_ypd	OK	72.8496	80.0525	0.136026	0.271329	0.7086	0.873707	no
XLOC_001198	XLOC_001198	STL1	chrIV:1508004-1509714	s96_ypd	yjm789_ypd	NOTEST	11.354	13.9486	0.296912	0	1	1	no
XLOC_001199	XLOC_001199	PAD1	chrIV:1509995-1511839	s96_ypd	yjm789_ypd	OK	137.15	140.743	0.0373165	0.0630187	0.93865	0.96997	no
XLOC_001200	XLOC_001200	FDC1	chrIV:1512093-1513605	s96_ypd	yjm789_ypd	OK	56.4777	50.7261	-0.154953	-0.322395	0.6673	0.852122	no
XLOC_001201	XLOC_001201	PAU10	chrIV:1523248-1523611	s96_ypd	yjm789_ypd	NOTEST	0	0	0	0	1	1	no
XLOC_001202	XLOC_001202	YRF1-1	chrIV:1526320-1531711	s96_ypd	yjm789_ypd	NOTEST	0	0	0	0	1	1	no
XLOC_001203	XLOC_001203	SOR2	chrIV:8682-9756	s96_ypd	yjm789_ypd	NOTEST	0	2.33647	inf	0	1	1	no
XLOC_001204	XLOC_001204	HXT15	chrIV:11656-13360	s96_ypd	yjm789_ypd	NOTEST	0	0	0	0	1	1	no
XLOC_001205	XLOC_001205	AAD4	chrIV:17576-18566	s96_ypd	yjm789_ypd	NOTEST	26.3607	19.6748	-0.422041	0	1	1	no
XLOC_001206	XLOC_001206	YDL240C-A	chrIV:22470-22608	s96_ypd	yjm789_ypd	NOTEST	0	0	0	0	1	1	no
XLOC_001207	XLOC_001207	ADY3	chrIV:26402-28775	s96_ypd	yjm789_ypd	NOTEST	7.67817	5.69251	-0.431698	0	1	1	no
XLOC_001208	XLOC_001208	GUD1	chrIV:28984-30454	s96_ypd	yjm789_ypd	NOTEST	1.45815	8.04655	2.46423	0	1	1	no
XLOC_001209	XLOC_001209	YPD1	chrIV:33414-33918	s96_ypd	yjm789_ypd	OK	92.9178	129.848	0.482802	0.657633	0.3394	0.620494	no
XLOC_001210	XLOC_001210	GYP7	chrIV:34236-36477	s96_ypd	yjm789_ypd	NOTEST	20.5796	23.7836	0.208747	0	1	1	no
XLOC_001211	XLOC_001211	BRE4	chrIV:38866-42244	s96_ypd	yjm789_ypd	OK	46.6781	40.8182	-0.193533	-0.450258	0.51915	0.761355	no
XLOC_001212	XLOC_001212	YDL228C	chrIV:44064-45918	s96_ypd	yjm789_ypd	OK	8139.73	6477.91	-0.329453	-0.898356	0.20475	0.484307	no
XLOC_001213	XLOC_001213	HO	chrIV:46270-48031	s96_ypd	yjm789_ypd	NOTEST	25.8556	22.221	-0.218556	0	1	1	no
XLOC_001214	XLOC_001214	GCS1	chrIV:50440-52175	s96_ypd	yjm789_ypd	OK	144.74	107.179	-0.433438	-1.05532	0.15405	0.413844	no
XLOC_001215	XLOC_001215	WHI4	chrIV:54396-56346	s96_ypd	yjm789_ypd	OK	77.4826	106.391	0.457438	1.18873	0.10765	0.337028	no
XLOC_001216	XLOC_001216	FMP45,HBT1	chrIV:56949-62002	s96_ypd	yjm789_ypd	NOTEST	19.7216	20.2092	0.0352413	0	1	1	no
XLOC_001217	XLOC_001217	CDC13	chrIV:62010-65018	s96_ypd	yjm789_ypd	NOTEST	10.434	8.58787	-0.280918	0	1	1	no
XLOC_001218	XLOC_001218	TIM22	chrIV:67982-68606	s96_ypd	yjm789_ypd	OK	61.1281	32.2939	-0.920574	-1.02175	0.1628	0.426803	no
XLOC_001219	XLOC_001219	RRI1	chrIV:68996-70319	s96_ypd	yjm789_ypd	NOTEST	8.05954	15.2693	0.921869	0	1	1	no
XLOC_001220	XLOC_001220	GDH2	chrIV:70639-73918	s96_ypd	yjm789_ypd	OK	42.5002	54.9597	0.370905	0.934423	0.2154	0.498205	no
XLOC_001221	XLOC_001221	PRR2	chrIV:74445-76545	s96_ypd	yjm789_ypd	NOTEST	1.71902	4.4645	1.37691	0	1	1	no
XLOC_001222	XLOC_001222	NOP6	chrIV:77288-77966	s96_ypd	yjm789_ypd	OK	104.203	90.3199	-0.206275	-0.362545	0.6306	0.831943	no
XLOC_001223	XLOC_001223	YDL211C	chrIV:79293-80412	s96_ypd	yjm789_ypd	NOTEST	11.8084	28.3877	1.26546	0	1	1	no
XLOC_001224	XLOC_001224	CWC2	chrIV:86206-87226	s96_ypd	yjm789_ypd	NOTEST	13.4574	24.1545	0.843894	0	1	1	no
XLOC_001225	XLOC_001225	HEM3	chrIV:92761-93745	s96_ypd	yjm789_ypd	OK	71.2604	113.754	0.674749	1.36037	0.0675	0.253867	no
XLOC_001226	XLOC_001226	ACK1	chrIV:96081-97953	s96_ypd	yjm789_ypd	NOTEST	15.4926	28.9892	0.903931	0	1	1	no
XLOC_001227	XLOC_001227	MGT1	chrIV:100500-101067	s96_ypd	yjm789_ypd	NOTEST	29.7091	35.7363	0.266484	0	1	1	no
XLOC_001228	XLOC_001228	YDL199C	chrIV:101289-103353	s96_ypd	yjm789_ypd	NOTEST	21.5886	6.91635	-1.64219	0	1	1	no
XLOC_001229	XLOC_001229	GGC1	chrIV:103648-104551	s96_ypd	yjm789_ypd	OK	321.952	377.099	0.228098	0.646909	0.37255	0.649602	no
XLOC_001230	XLOC_001230	ASF2	chrIV:104916-106494	s96_ypd	yjm789_ypd	NOTEST	10.381	19.1543	0.883726	0	1	1	no
XLOC_001231	XLOC_001231	UFD2	chrIV:118706-121592	s96_ypd	yjm789_ypd	OK	43.8692	49.6707	0.179187	0.421463	0.56975	0.794479	no
XLOC_001232	XLOC_001232	PPH22	chrIV:122016-124998	s96_ypd	yjm789_ypd	OK	110.341	128.038	0.214601	0.462415	0.51855	0.760903	no
XLOC_001233	XLOC_001233	YDL187C	chrIV:125508-126449	s96_ypd	yjm789_ypd	NOTEST	0	0	0	0	1	1	no
XLOC_001234	XLOC_001234	YDL185C-A	chrIV:126607-130002	s96_ypd	yjm789_ypd	OK	1006.67	592.608	-0.764438	-0.315542	0.61085	0.82101	no
XLOC_001235	XLOC_001235	RPL41A	chrIV:130406-130484	s96_ypd	yjm789_ypd	OK	55534.3	25620.9	-1.11606	-1.50129	0.04835	0.204835	no
XLOC_001236	XLOC_001236	YDL183C	chrIV:130870-131833	s96_ypd	yjm789_ypd	NOTEST	15.4621	4.69372	-1.71993	0	1	1	no
XLOC_001237	XLOC_001237	YDL177C	chrIV:141208-141721	s96_ypd	yjm789_ypd	NOTEST	43.244	11.667	-1.89006	0	1	1	no
XLOC_001238	XLOC_001238	AIR2	chrIV:144483-145518	s96_ypd	yjm789_ypd	NOTEST	26.9548	37.3256	0.469621	0	1	1	no
XLOC_001239	XLOC_001239	DLD1	chrIV:145825-147589	s96_ypd	yjm789_ypd	OK	60.7523	66.8483	0.137953	0.307374	0.65885	0.847651	no
XLOC_001240	XLOC_001240	YDL172C	chrIV:148190-149086	s96_ypd	yjm789_ypd	OK	46.3483	37.1745	-0.318202	-0.189774	0.8265	0.929759	no
XLOC_001241	XLOC_001241	GLT1	chrIV:149202-155640	s96_ypd	yjm789_ypd	OK	87.3144	79.1054	-0.142445	-0.468877	0.51805	0.760598	no
XLOC_001242	XLOC_001242	UGX2	chrIV:158063-158735	s96_ypd	yjm789_ypd	NOTEST	0	5.23819	inf	0	1	1	no
XLOC_001243	XLOC_001243	NRP1	chrIV:160994-163154	s96_ypd	yjm789_ypd	OK	42.8441	33.4808	-0.355764	-0.728734	0.3148	0.59805	no
XLOC_001244	XLOC_001244	FAP7	chrIV:163448-164042	s96_ypd	yjm789_ypd	OK	100.931	50.877	-0.988279	-1.40886	0.0869	0.297109	no
XLOC_001245	XLOC_001245	CDC9	chrIV:164986-167258	s96_ypd	yjm789_ypd	NOTEST	36.2481	34.4962	-0.0714663	0	1	1	no
XLOC_001246	XLOC_001246	YDL162C	chrIV:167358-169078	s96_ypd	yjm789_ypd	NOTEST	0	0	0	0	1	1	no
XLOC_001247	XLOC_001247	YDL160C-A	chrIV:169365-169608	s96_ypd	yjm789_ypd	OK	286.056	366.24	0.356489	0.385071	0.6086	0.819424	no
XLOC_001248	XLOC_001248	DHH1	chrIV:169608-171930	s96_ypd	yjm789_ypd	OK	57.3444	58.2603	0.0228603	0.0448949	0.96625	0.977147	no
XLOC_001249	XLOC_001249	YDL159C-B	chrIV:172480-174174	s96_ypd	yjm789_ypd	NOTEST	0	0	0	0	1	1	no
XLOC_001250	XLOC_001250	YDL158C	chrIV:172480-174174	s96_ypd	yjm789_ypd	OK	0	68.3768	inf	#NAME?	0.15025	0.407908	no
XLOC_001251	XLOC_001251	YDL157C	chrIV:174231-174588	s96_ypd	yjm789_ypd	OK	250.6	164.5	-0.607302	-0.807285	0.2472	0.533039	no
XLOC_001252	XLOC_001252	SAS10	chrIV:181185-183187	s96_ypd	yjm789_ypd	OK	46.101	43.143	-0.0956727	-0.210341	0.7753	0.907465	no
XLOC_001253	XLOC_001253	BUD30	chrIV:183317-184611	s96_ypd	yjm789_ypd	NOTEST	4.716	12.3562	1.3896	0	1	1	no
XLOC_001254	XLOC_001254	NOP14	chrIV:188153-190586	s96_ypd	yjm789_ypd	NOTEST	36.5304	35.3894	-0.0457806	0	1	1	no
XLOC_001255	XLOC_001255	COP1	chrIV:194570-198176	s96_ypd	yjm789_ypd	OK	170.78	186.113	0.124044	0.422017	0.56205	0.789599	no
XLOC_001256	XLOC_001256	YDL144C	chrIV:198661-199732	s96_ypd	yjm789_ypd	OK	76.3729	68.5913	-0.155034	-0.329431	0.65675	0.846392	no
XLOC_001257	XLOC_001257	CRD1	chrIV:201718-202570	s96_ypd	yjm789_ypd	OK	35.8946	53.4225	0.573681	0.724798	0.30905	0.593077	no
XLOC_001258	XLOC_001258	RPO21	chrIV:205359-210561	s96_ypd	yjm789_ypd	OK	115.698	106.803	-0.115415	-0.383007	0.5994	0.813368	no
XLOC_001259	XLOC_001259	SCM3	chrIV:211374-212046	s96_ypd	yjm789_ypd	NOTEST	3.87113	7.32617	0.920307	0	1	1	no
XLOC_001260	XLOC_001260	RDI1	chrIV:218679-219288	s96_ypd	yjm789_ypd	OK	73.149	82.7462	0.177854	0.245754	0.7314	0.884601	no
XLOC_001261	XLOC_001261	PPH21	chrIV:219661-220771	s96_ypd	yjm789_ypd	OK	182.445	148.44	-0.297585	-0.789435	0.2863	0.570027	no
XLOC_001262	XLOC_001262	RPL41B	chrIV:221723-221801	s96_ypd	yjm789_ypd	OK	41278.4	52206.5	0.338842	0.503886	0.47465	0.729501	no
XLOC_001263	XLOC_001263	CDC48	chrIV:236156-238664	s96_ypd	yjm789_ypd	OK	282.887	299.781	0.0836797	0.291105	0.6842	0.861096	no
XLOC_001264	XLOC_001264	HNT1	chrIV:239018-239606	s96_ypd	yjm789_ypd	OK	1145.26	1373.19	0.261864	0.776572	0.2817	0.565431	no
XLOC_001265	XLOC_001265	YDL121C	chrIV:245132-245582	s96_ypd	yjm789_ypd	OK	210.065	202.052	-0.0561129	-0.0930868	0.88535	0.952457	no
XLOC_001266	XLOC_001266	YDL119C	chrIV:246688-247682	s96_ypd	yjm789_ypd	NOTEST	5.71422	12.9528	1.18063	0	1	1	no
XLOC_001267	XLOC_001267	IWR1	chrIV:253994-255126	s96_ypd	yjm789_ypd	NOTEST	25.8168	34.8472	0.432733	0	1	1	no
XLOC_001268	XLOC_001268	ATG20	chrIV:256632-258555	s96_ypd	yjm789_ypd	NOTEST	15.4447	17.5799	0.186811	0	1	1	no
XLOC_001269	XLOC_001269	RRP42	chrIV:263312-264110	s96_ypd	yjm789_ypd	OK	172.969	170.746	-0.0186629	-0.0392045	0.9673	0.977702	no
XLOC_001270	XLOC_001270	TMA17	chrIV:264511-264964	s96_ypd	yjm789_ypd	OK	32.9022	62.133	0.917175	0.814401	0.25965	0.542476	no
XLOC_001271	XLOC_001271	YDL109C	chrIV:265257-267201	s96_ypd	yjm789_ypd	NOTEST	5.41265	8.53929	0.657781	0	1	1	no
XLOC_001272	XLOC_001272	PHO2	chrIV:270221-271901	s96_ypd	yjm789_ypd	NOTEST	26.3457	17.5967	-0.582264	0	1	1	no
XLOC_001273	XLOC_001273	QRI7	chrIV:273652-274876	s96_ypd	yjm789_ypd	NOTEST	1.08678	9.78136	3.16998	0	1	1	no
XLOC_001274	XLOC_001274	QRI1	chrIV:275147-276581	s96_ypd	yjm789_ypd	OK	53.2341	47.1563	-0.174901	-0.337347	0.6519	0.84388	no
XLOC_001275	XLOC_001275	DUN1	chrIV:280306-281848	s96_ypd	yjm789_ypd	NOTEST	20.896	22.3969	0.100077	0	1	1	no
XLOC_001276	XLOC_001276	GET3	chrIV:282111-283176	s96_ypd	yjm789_ypd	OK	302.5	273.664	-0.14453	-0.41209	0.55945	0.788122	no
XLOC_001277	XLOC_001277	SNU23	chrIV:284580-285165	s96_ypd	yjm789_ypd	NOTEST	23.0948	0	#NAME?	0	1	1	no
XLOC_001278	XLOC_001278	RPN6	chrIV:285390-286695	s96_ypd	yjm789_ypd	OK	166.609	180.633	0.116596	0.317948	0.65625	0.846188	no
XLOC_001279	XLOC_001279	OPI6	chrIV:286997-289512	s96_ypd	yjm789_ypd	OK	46.5159	33.5303	-0.47226	-0.174972	0.6847	0.861288	no
XLOC_001280	XLOC_001280	YDL094C	chrIV:289571-292140	s96_ypd	yjm789_ypd	NOTEST	12.0606	17.3061	0.520976	0	1	1	no
XLOC_001281	XLOC_001281	UBX3	chrIV:293391-294759	s96_ypd	yjm789_ypd	NOTEST	22.6948	12.9678	-0.807428	0	1	1	no
XLOC_001282	XLOC_001282	RAM1	chrIV:295033-296329	s96_ypd	yjm789_ypd	NOTEST	25.1274	27.7371	0.142554	0	1	1	no
XLOC_001283	XLOC_001283	ASM4	chrIV:298416-300003	s96_ypd	yjm789_ypd	OK	60.8983	49.8103	-0.289958	-0.58424	0.4205	0.68959	no
XLOC_001284	XLOC_001284	LUC7	chrIV:300213-300999	s96_ypd	yjm789_ypd	NOTEST	20.2744	9.86695	-1.03899	0	1	1	no
XLOC_001285	XLOC_001285	YDL086C-A	chrIV:301412-302234	s96_ypd	yjm789_ypd	OK	361.672	381.052	0.0753082	0.12855	0.85375	0.940621	no
XLOC_001286	XLOC_001286	YDL085C-A	chrIV:302463-302670	s96_ypd	yjm789_ypd	OK	115.224	162.274	0.493998	0.236154	0.6905	0.864262	no
XLOC_001287	XLOC_001287	RPS16B	chrIV:306925-307789	s96_ypd	yjm789_ypd	OK	8463.08	7778.37	-0.121714	-0.455802	0.52285	0.763667	no
XLOC_001288	XLOC_001288	RPP1A	chrIV:309801-310122	s96_ypd	yjm789_ypd	OK	14286.7	14314.5	0.00280179	0.010196	0.98905	0.990248	no
XLOC_001289	XLOC_001289	THI3	chrIV:310641-312471	s96_ypd	yjm789_ypd	NOTEST	26.3722	29.8762	0.179981	0	1	1	no
XLOC_001290	XLOC_001290	MRK1	chrIV:312950-314748	s96_ypd	yjm789_ypd	NOTEST	15.0698	19.0658	0.339325	0	1	1	no
XLOC_001291	XLOC_001291	MDH3	chrIV:315356-316388	s96_ypd	yjm789_ypd	OK	206.472	149.437	-0.466405	-1.22812	0.09175	0.306959	no
XLOC_001292	XLOC_001292	VAM6	chrIV:316970-320120	s96_ypd	yjm789_ypd	NOTEST	14.3748	10.8705	-0.403128	0	1	1	no
XLOC_001293	XLOC_001293	RXT3	chrIV:320667-321552	s96_ypd	yjm789_ypd	OK	46.4989	46.9233	0.0131101	0.0190538	0.9453	0.971606	no
XLOC_001294	XLOC_001294	SNR63	chrIV:323216-323471	s96_ypd	yjm789_ypd	OK	110.063	163.955	0.574969	0.369658	0.65735	0.846704	no
XLOC_001295	XLOC_001295	BRE1	chrIV:324046-326149	s96_ypd	yjm789_ypd	NOTEST	26.129	28.8949	0.145161	0	1	1	no
XLOC_001296	XLOC_001296	YET3	chrIV:329835-330447	s96_ypd	yjm789_ypd	OK	552.196	728.349	0.399451	1.08086	0.13005	0.375337	no
XLOC_001297	XLOC_001297	YDL071C	chrIV:330665-332940	s96_ypd	yjm789_ypd	NOTEST	9.46499	13.687	0.532128	0	1	1	no
XLOC_001298	XLOC_001298	CBS1	chrIV:333120-334593	s96_ypd	yjm789_ypd	NOTEST	7.95321	7.54841	-0.0753653	0	1	1	no
XLOC_001299	XLOC_001299	COX9	chrIV:333120-334593	s96_ypd	yjm789_ypd	OK	2757.32	2221.8	-0.311541	-0.399403	0.58355	0.803613	no
XLOC_001300	XLOC_001300	PEX19	chrIV:336248-337277	s96_ypd	yjm789_ypd	NOTEST	28.6524	16.0321	-0.837694	0	1	1	no
XLOC_001301	XLOC_001301	YDL063C	chrIV:338271-340282	s96_ypd	yjm789_ypd	OK	56.5407	41.9166	-0.431768	-0.832087	0.2427	0.528815	no
XLOC_001302	XLOC_001302	RPS29B	chrIV:340307-341275	s96_ypd	yjm789_ypd	OK	5464.82	5640.66	0.0456917	0.167384	0.81315	0.924234	no
XLOC_001303	XLOC_001303	RAD59	chrIV:344236-344953	s96_ypd	yjm789_ypd	NOTEST	9.75018	5.34265	-0.867873	0	1	1	no
XLOC_001304	XLOC_001304	PSA1	chrIV:355673-356759	s96_ypd	yjm789_ypd	OK	2699.9	3158.27	0.22623	0.865121	0.2283	0.513313	no
XLOC_001305	XLOC_001305	MCH1	chrIV:359824-361285	s96_ypd	yjm789_ypd	OK	89.7274	133.518	0.573415	1.32587	0.06685	0.252279	no
XLOC_001306	XLOC_001306	PBP4	chrIV:361698-362256	s96_ypd	yjm789_ypd	OK	106.898	135.911	0.346421	0.537021	0.44585	0.708946	no
XLOC_001307	XLOC_001307	SLC1	chrIV:362671-363583	s96_ypd	yjm789_ypd	OK	259.848	281.084	0.11333	0.313193	0.6699	0.853642	no
XLOC_001308	XLOC_001308	YDL050C	chrIV:363951-364817	s96_ypd	yjm789_ypd	OK	326.158	239.312	-0.446679	-0.499028	0.49015	0.740623	no
XLOC_001309	XLOC_001309	KNH1	chrIV:365067-365874	s96_ypd	yjm789_ypd	NOTEST	18.0335	31.8893	0.822393	0	1	1	no
XLOC_001310	XLOC_001310	STP4	chrIV:366738-368211	s96_ypd	yjm789_ypd	OK	136.193	186.884	0.456496	1.2552	0.08685	0.297016	no
XLOC_001311	XLOC_001311	FAD1	chrIV:372687-373608	s96_ypd	yjm789_ypd	OK	32.0966	63.646	0.987651	1.33601	0.0807	0.283755	no
XLOC_001312	XLOC_001312	MTF2	chrIV:373966-375289	s96_ypd	yjm789_ypd	NOTEST	7.02987	2.03008	-1.79196	0	1	1	no
XLOC_001313	XLOC_001313	PRP11	chrIV:375679-376480	s96_ypd	yjm789_ypd	NOTEST	22.8537	13.8378	-0.723812	0	1	1	no
XLOC_001314	XLOC_001314	SIR2	chrIV:376756-378455	s96_ypd	yjm789_ypd	NOTEST	33.0127	32.1054	-0.0402019	0	1	1	no
XLOC_001315	XLOC_001315	NAT1	chrIV:378873-381438	s96_ypd	yjm789_ypd	OK	88.0113	90.1383	0.0344518	0.0962141	0.88975	0.95416	no
XLOC_001316	XLOC_001316	PRM7	chrIV:381984-384081	s96_ypd	yjm789_ypd	OK	73.568	109.006	0.567262	1.40256	0.05755	0.229684	no
XLOC_001317	XLOC_001317	BSC1	chrIV:384600-385587	s96_ypd	yjm789_ypd	NOTEST	14.1051	31.5173	1.15993	0	1	1	no
XLOC_001318	XLOC_001318	PUS9	chrIV:387512-388901	s96_ypd	yjm789_ypd	NOTEST	27.828	20.332	-0.452784	0	1	1	no
XLOC_001319	XLOC_001319	GPR1	chrIV:389171-392127	s96_ypd	yjm789_ypd	NOTEST	26.2061	23.3964	-0.16362	0	1	1	no
XLOC_001320	XLOC_001320	SLM3	chrIV:392658-394001	s96_ypd	yjm789_ypd	NOTEST	13.0899	12.9656	-0.0137654	0	1	1	no
XLOC_001321	XLOC_001321	MPS1	chrIV:400996-403291	s96_ypd	yjm789_ypd	NOTEST	11.4846	19.6266	0.773108	0	1	1	no
XLOC_001322	XLOC_001322	YDL027C	chrIV:403694-405060	s96_ypd	yjm789_ypd	OK	55.3078	25.2512	-1.13113	-1.38743	0.09275	0.309074	no
XLOC_001323	XLOC_001323	RTK1	chrIV:405343-407206	s96_ypd	yjm789_ypd	OK	26.0786	56.4322	1.11365	2.00842	0.0094	0.066055	no
XLOC_001324	XLOC_001324	DIA3,YDL022C-A	chrIV:408450-410056	s96_ypd	yjm789_ypd	NOTEST	2.45629	26.5977	3.43675	0	1	1	no
XLOC_001325	XLOC_001325	YDL023C	chrIV:411760-413000	s96_ypd	yjm789_ypd	OK	187.031	173.475	-0.108551	-0.0723279	0.9264	0.965925	no
XLOC_001326	XLOC_001326	RPN4	chrIV:415112-416708	s96_ypd	yjm789_ypd	OK	52.4781	45.9949	-0.190239	-0.406633	0.6204	0.826888	no
XLOC_001327	XLOC_001327	OSH2	chrIV:417662-421514	s96_ypd	yjm789_ypd	NOTEST	29.3592	25.5341	-0.201386	0	1	1	no
XLOC_001328	XLOC_001328	ERP3	chrIV:422832-423510	s96_ypd	yjm789_ypd	OK	42.5974	46.0768	0.113275	0.132227	0.85815	0.942269	no
XLOC_001329	XLOC_001329	YDL016C	chrIV:424208-425872	s96_ypd	yjm789_ypd	OK	56.5489	24.8794	-1.18455	-0.476854	0.504	0.75039	no
XLOC_001330	XLOC_001330	TSC13	chrIV:426001-426934	s96_ypd	yjm789_ypd	OK	908.427	867.409	-0.0666576	-0.216354	0.76145	0.899938	no
XLOC_001331	XLOC_001331	YDL012C	chrIV:431107-431517	s96_ypd	yjm789_ypd	OK	339.701	394.029	0.214038	0.314944	0.6474	0.841066	no
XLOC_001332	XLOC_001332	YDL011C	chrIV:432307-433248	s96_ypd	yjm789_ypd	NOTEST	13.6418	20.2245	0.568078	0	1	1	no
XLOC_001333	XLOC_001333	YDL009C	chrIV:432307-433248	s96_ypd	yjm789_ypd	OK	30.5537	90.5474	1.56733	0.656163	0.4705	0.727244	no
XLOC_001334	XLOC_001334	-	chrIV:434263-434336	s96_ypd	yjm789_ypd	NOTEST	0	0	0	0	1	1	no
XLOC_001335	XLOC_001335	YDL007C-A	chrIV:436566-436824	s96_ypd	yjm789_ypd	NOTEST	0	0	0	0	1	1	no
XLOC_001336	XLOC_001336	MED2	chrIV:441013-442309	s96_ypd	yjm789_ypd	NOTEST	27.7372	26.7488	-0.0523497	0	1	1	no
XLOC_001337	XLOC_001337	NHP10	chrIV:446966-447578	s96_ypd	yjm789_ypd	OK	36.5925	41.9744	0.197963	0.227123	0.76455	0.901351	no
XLOC_001338	XLOC_001338	NTH1	chrIV:450219-452475	s96_ypd	yjm789_ypd	OK	37.4007	55.4031	0.566901	1.24443	0.08775	0.298896	no
XLOC_001339	XLOC_001339	MAF1	chrIV:456835-458117	s96_ypd	yjm789_ypd	OK	50.854	64.0784	0.333476	0.560151	0.43785	0.702743	no
XLOC_001340	XLOC_001340	SOK1	chrIV:458541-461247	s96_ypd	yjm789_ypd	OK	48.8787	58.7801	0.266121	0.66463	0.37805	0.654284	no
XLOC_001341	XLOC_001341	YDR008C	chrIV:461841-462602	s96_ypd	yjm789_ypd	OK	302.846	135.547	-1.15979	-1.22454	0.0918	0.307087	no
XLOC_001342	XLOC_001342	YDR010C	chrIV:465050-465383	s96_ypd	yjm789_ypd	OK	32.4032	40.6022	0.325421	0.155581	0.7737	0.906658	no
XLOC_001343	XLOC_001343	YDR015C	chrIV:477796-478285	s96_ypd	yjm789_ypd	NOTEST	0	0	0	0	1	1	no
XLOC_001344	XLOC_001344	DAD1	chrIV:478473-478758	s96_ypd	yjm789_ypd	OK	299.714	57.7578	-2.3755	-2.41367	0.05185	0.214515	no
XLOC_001345	XLOC_001345	KCS1	chrIV:479114-482267	s96_ypd	yjm789_ypd	NOTEST	34.3796	27.3905	-0.327878	0	1	1	no
XLOC_001346	XLOC_001346	YDR018C	chrIV:482669-483860	s96_ypd	yjm789_ypd	NOTEST	5.61327	7.37611	0.394019	0	1	1	no
XLOC_001347	XLOC_001347	GCV1	chrIV:484162-485365	s96_ypd	yjm789_ypd	OK	197.555	335.486	0.763999	2.20618	0.00275	0.0256622	yes
XLOC_001348	XLOC_001348	DAS2	chrIV:485745-486444	s96_ypd	yjm789_ypd	OK	30.9579	42.2786	0.44962	0.453532	0.52395	0.764368	no
XLOC_001349	XLOC_001349	CIS1	chrIV:488071-488662	s96_ypd	yjm789_ypd	NOTEST	14.9649	7.65023	-0.968009	0	1	1	no
XLOC_001350	XLOC_001350	-	chrIV:488796-488870	s96_ypd	yjm789_ypd	NOTEST	0	0	0	0	1	1	no
XLOC_001351	XLOC_001351	YDR026C	chrIV:492555-494268	s96_ypd	yjm789_ypd	NOTEST	30.5413	15.3076	-0.99651	0	1	1	no
XLOC_001352	XLOC_001352	VPS54	chrIV:494648-497318	s96_ypd	yjm789_ypd	NOTEST	12.8226	22.2444	0.794748	0	1	1	no
XLOC_001353	XLOC_001353	REG1	chrIV:497834-500879	s96_ypd	yjm789_ypd	NOTEST	37.4902	30.8919	-0.279289	0	1	1	no
XLOC_001354	XLOC_001354	RAD28	chrIV:501752-503273	s96_ypd	yjm789_ypd	NOTEST	3.42807	1.02304	-1.74454	0	1	1	no
XLOC_001355	XLOC_001355	PST2	chrIV:504098-504695	s96_ypd	yjm789_ypd	OK	469.36	623.031	0.40861	1.11835	0.1115	0.34481	no
XLOC_001356	XLOC_001356	-	chrIV:506442-512232	s96_ypd	yjm789_ypd	NOTEST	0	0	0	0	1	1	no
XLOC_001357	XLOC_001357	LYS14	chrIV:506442-512232	s96_ypd	yjm789_ypd	OK	59.3564	51.9329	-0.192755	-0.116474	0.85705	0.942019	no
XLOC_001358	XLOC_001358	YDR034C-D	chrIV:514042-519356	s96_ypd	yjm789_ypd	NOTEST	0.227301	1.95157	3.10196	0	1	1	no
XLOC_001359	XLOC_001359	YDR034C-A	chrIV:520515-520692	s96_ypd	yjm789_ypd	OK	8259.86	11491.5	0.476376	1.16042	0.10575	0.333364	no
XLOC_001360	XLOC_001360	EHD3	chrIV:523210-524713	s96_ypd	yjm789_ypd	OK	66.5742	60.9206	-0.128035	-0.259318	0.71615	0.87687	no
XLOC_001361	XLOC_001361	ENA5	chrIV:527421-530697	s96_ypd	yjm789_ypd	NOTEST	5.54676	3.64477	-0.605817	0	1	1	no
XLOC_001362	XLOC_001362	ENA2	chrIV:531306-534582	s96_ypd	yjm789_ypd	NOTEST	0	0	0	0	1	1	no
XLOC_001363	XLOC_001363	ENA1	chrIV:535191-538467	s96_ypd	yjm789_ypd	NOTEST	8.14876	7.96292	-0.0332821	0	1	1	no
XLOC_001364	XLOC_001364	YDR042C	chrIV:540600-541203	s96_ypd	yjm789_ypd	NOTEST	15.77	18.0718	0.196553	0	1	1	no
XLOC_001365	XLOC_001365	SNR47	chrIV:541601-541700	s96_ypd	yjm789_ypd	OK	976.392	2230.12	1.19159	9.25906	0.50615	0.751561	no
XLOC_001366	XLOC_001366	NRG1	chrIV:542673-543369	s96_ypd	yjm789_ypd	OK	24.1559	45.915	0.926594	0.859958	0.21405	0.496583	no
XLOC_001367	XLOC_001367	RPC11	chrIV:547977-548310	s96_ypd	yjm789_ypd	OK	125.486	52.3296	-1.26182	-0.938554	0.17125	0.439507	no
XLOC_001368	XLOC_001368	BAP3	chrIV:548761-550576	s96_ypd	yjm789_ypd	OK	224.187	232.765	0.0541764	0.16879	0.8245	0.929115	no
XLOC_001369	XLOC_001369	YDR048C	chrIV:553083-555152	s96_ypd	yjm789_ypd	NOTEST	0	0	0	0	1	1	no
XLOC_001370	XLOC_001370	TPI1	chrIV:555725-556472	s96_ypd	yjm789_ypd	OK	8589.22	9768.13	0.185557	0.735876	0.2991	0.583116	no
XLOC_001371	XLOC_001371	DET1	chrIV:557055-558060	s96_ypd	yjm789_ypd	NOTEST	37.8606	29.9619	-0.337571	0	1	1	no
XLOC_001372	XLOC_001372	DBF4	chrIV:558510-560644	s96_ypd	yjm789_ypd	NOTEST	27.3939	29.1289	0.0885969	0	1	1	no
XLOC_001373	XLOC_001373	CDC34	chrIV:561439-562327	s96_ypd	yjm789_ypd	OK	75.6416	115.355	0.608824	1.18526	0.10355	0.329561	no
XLOC_001374	XLOC_001374	YDR056C	chrIV:565022-565640	s96_ypd	yjm789_ypd	OK	165.652	131.359	-0.334641	-0.631312	0.37305	0.649973	no
XLOC_001375	XLOC_001375	TGL2	chrIV:567722-568703	s96_ypd	yjm789_ypd	NOTEST	6.54262	1.97841	-1.72553	0	1	1	no
XLOC_001376	XLOC_001376	UBC5	chrIV:569098-569770	s96_ypd	yjm789_ypd	OK	201.265	159.379	-0.336637	-0.519402	0.4574	0.717453	no
XLOC_001377	XLOC_001377	RTR2	chrIV:581907-582498	s96_ypd	yjm789_ypd	NOTEST	2.80635	16.4194	2.54864	0	1	1	no
XLOC_001378	XLOC_001378	OCA6	chrIV:582790-583465	s96_ypd	yjm789_ypd	OK	61.0584	38.3531	-0.670846	-0.744423	0.28945	0.573492	no
XLOC_001379	XLOC_001379	DOA4	chrIV:584938-587719	s96_ypd	yjm789_ypd	NOTEST	13.1368	16.9002	0.363425	0	1	1	no
XLOC_001380	XLOC_001380	FMP16	chrIV:588097-588379	s96_ypd	yjm789_ypd	NOTEST	23.3616	0	#NAME?	0	1	1	no
XLOC_001381	XLOC_001381	PAA1	chrIV:588826-589402	s96_ypd	yjm789_ypd	OK	211.333	207.896	-0.0236555	-0.0475689	0.96335	0.97604	no
XLOC_001382	XLOC_001382	IPT1	chrIV:589760-591344	s96_ypd	yjm789_ypd	OK	185.193	208.099	0.16824	0.489978	0.50315	0.7498	no
XLOC_001383	XLOC_001383	SHU2	chrIV:600792-602869	s96_ypd	yjm789_ypd	NOTEST	13.984	19.7027	0.494612	0	1	1	no
XLOC_001384	XLOC_001384	TFB5	chrIV:603592-603811	s96_ypd	yjm789_ypd	OK	119.761	133.952	0.161559	0.230808	0.84845	0.938929	no
XLOC_001385	XLOC_001385	PDC2	chrIV:607303-610081	s96_ypd	yjm789_ypd	NOTEST	26.0787	36.7521	0.494951	0	1	1	no
XLOC_001386	XLOC_001386	TVP23	chrIV:613404-614004	s96_ypd	yjm789_ypd	OK	260.31	303.814	0.222955	0.473074	0.49955	0.747688	no
XLOC_001387	XLOC_001387	AFR1	chrIV:614287-616150	s96_ypd	yjm789_ypd	NOTEST	14.9213	10.8366	-0.461464	0	1	1	no
XLOC_001388	XLOC_001388	SSS1	chrIV:616927-617170	s96_ypd	yjm789_ypd	OK	1385.82	786.975	-0.816354	-1.44351	0.0468	0.20057	no
XLOC_001389	XLOC_001389	RRP1	chrIV:617469-618306	s96_ypd	yjm789_ypd	OK	72.5759	50.1028	-0.534598	-0.858049	0.2391	0.52528	no
XLOC_001390	XLOC_001390	SLU7	chrIV:618496-619645	s96_ypd	yjm789_ypd	NOTEST	12.7955	8.91352	-0.521571	0	1	1	no
XLOC_001391	XLOC_001391	-	chrIV:619968-620041	s96_ypd	yjm789_ypd	NOTEST	0	0	0	0	1	1	no
XLOC_001392	XLOC_001392	YDR090C	chrIV:625065-625998	s96_ypd	yjm789_ypd	OK	124.256	114.56	-0.11721	-0.242786	0.7404	0.889965	no
XLOC_001393	XLOC_001393	RLI1	chrIV:626707-628534	s96_ypd	yjm789_ypd	OK	300.448	327.748	0.125469	0.403918	0.5841	0.804009	no
XLOC_001394	XLOC_001394	YDR095C	chrIV:631281-636527	s96_ypd	yjm789_ypd	NOTEST	6.62643	0	#NAME?	0	1	1	no
XLOC_001395	XLOC_001395	MSH6	chrIV:640108-643837	s96_ypd	yjm789_ypd	NOTEST	19.1504	13.6836	-0.484923	0	1	1	no
XLOC_001396	XLOC_001396	GRX3	chrIV:644177-645035	s96_ypd	yjm789_ypd	OK	186.213	154.627	-0.268155	-0.657508	0.39385	0.667862	no
XLOC_001397	XLOC_001397	-	chrIV:645152-645224	s96_ypd	yjm789_ypd	NOTEST	0	0	0	0	1	1	no
XLOC_001398	XLOC_001398	YDR098C-B	chrIV:645857-651126	s96_ypd	yjm789_ypd	NOTEST	0.228286	0.317379	0.475363	0	1	1	no
XLOC_001399	XLOC_001399	ARX1	chrIV:655685-657467	s96_ypd	yjm789_ypd	OK	186.89	164.044	-0.188107	-0.562722	0.4454	0.708533	no
XLOC_001400	XLOC_001400	YDR102C	chrIV:657647-657980	s96_ypd	yjm789_ypd	NOTEST	0	0	0	0	1	1	no
XLOC_001401	XLOC_001401	SPO71	chrIV:661172-664910	s96_ypd	yjm789_ypd	NOTEST	5.75001	5.35936	-0.101504	0	1	1	no
XLOC_001402	XLOC_001402	TMS1	chrIV:665348-666770	s96_ypd	yjm789_ypd	OK	88.3834	93.5508	0.0819751	0.184677	0.79335	0.916318	no
XLOC_001403	XLOC_001403	-	chrIV:668006-668080	s96_ypd	yjm789_ypd	NOTEST	0	0	0	0	1	1	no
XLOC_001404	XLOC_001404	TMN2	chrIV:669015-671034	s96_ypd	yjm789_ypd	OK	33.1546	85.6815	1.36977	2.72907	0.0008	0.00963386	yes
XLOC_001405	XLOC_001405	YDR109C	chrIV:673519-675667	s96_ypd	yjm789_ypd	NOTEST	15.4712	10.404	-0.572446	0	1	1	no
XLOC_001406	XLOC_001406	ALT2	chrIV:678240-679852	s96_ypd	yjm789_ypd	OK	78.6709	62.3821	-0.334697	-0.746021	0.3185	0.601567	no
XLOC_001407	XLOC_001407	PDS1	chrIV:680495-681617	s96_ypd	yjm789_ypd	NOTEST	15.3043	18.009	0.234783	0	1	1	no
XLOC_001408	XLOC_001408	YDR114C	chrIV:681923-682492	s96_ypd	yjm789_ypd	OK	38.0162	22.4364	-0.760774	-0.299809	0.6786	0.858426	no
XLOC_001409	XLOC_001409	MRPL1	chrIV:682723-683581	s96_ypd	yjm789_ypd	OK	50.2022	48.5445	-0.0484408	-0.0701007	0.93965	0.970182	no
XLOC_001410	XLOC_001410	TMA64	chrIV:683945-685643	s96_ypd	yjm789_ypd	OK	35.5039	44.9158	0.339244	0.651539	0.4107	0.681286	no
XLOC_001411	XLOC_001411	TRM1	chrIV:690909-693261	s96_ypd	yjm789_ypd	OK	71.2323	66.3536	-0.102357	-0.23504	0.74865	0.893752	no
XLOC_001412	XLOC_001412	INO2	chrIV:694426-699468	s96_ypd	yjm789_ypd	NOTEST	10.082	8.19881	-0.298292	0	1	1	no
XLOC_001413	XLOC_001413	ECM18	chrIV:701396-702758	s96_ypd	yjm789_ypd	NOTEST	9.49345	13.5661	0.514999	0	1	1	no
XLOC_001414	XLOC_001414	SAC6	chrIV:713096-715401	s96_ypd	yjm789_ypd	OK	150.441	167.446	0.154495	0.471779	0.51555	0.758875	no
XLOC_001415	XLOC_001415	FIN1	chrIV:715746-716622	s96_ypd	yjm789_ypd	NOTEST	15.1223	17.4551	0.20697	0	1	1	no
XLOC_001416	XLOC_001416	YDR131C	chrIV:716789-718460	s96_ypd	yjm789_ypd	NOTEST	9.57986	17.1326	0.838667	0	1	1	no
XLOC_001417	XLOC_001417	YDR132C	chrIV:718815-720303	s96_ypd	yjm789_ypd	NOTEST	21.1827	20.5196	-0.0458858	0	1	1	no
XLOC_001418	XLOC_001418	YDR133C,YDR134C	chrIV:720961-721481	s96_ypd	yjm789_ypd	OK	6818.14	8886.81	0.382287	1.30581	0.0626	0.241724	no
XLOC_001419	XLOC_001419	VPS61,YCF1	chrIV:722153-730250	s96_ypd	yjm789_ypd	OK	69.8342	64.8949	-0.10583	-0.262582	0.70105	0.869524	no
XLOC_001420	XLOC_001420	RUB1	chrIV:730577-733967	s96_ypd	yjm789_ypd	OK	152.592	331.669	1.12006	0.555308	0.34	0.621133	no
XLOC_001421	XLOC_001421	DOP1	chrIV:734900-739997	s96_ypd	yjm789_ypd	NOTEST	24.1709	34.2484	0.502763	0	1	1	no
XLOC_001422	XLOC_001422	PEX7	chrIV:740472-741600	s96_ypd	yjm789_ypd	NOTEST	36.407	39.2435	0.108236	0	1	1	no
XLOC_001423	XLOC_001423	SAN1	chrIV:742041-743874	s96_ypd	yjm789_ypd	OK	51.6142	69.0038	0.418908	0.945517	0.1887	0.463394	no
XLOC_001424	XLOC_001424	MKC7	chrIV:744310-746101	s96_ypd	yjm789_ypd	OK	155.271	105.751	-0.554109	-1.53929	0.0346	0.165062	no
XLOC_001425	XLOC_001425	SWI5	chrIV:748612-750742	s96_ypd	yjm789_ypd	NOTEST	19.5593	18.6494	-0.0687255	0	1	1	no
XLOC_001426	XLOC_001426	KGD2	chrIV:753674-755066	s96_ypd	yjm789_ypd	OK	115.001	131.979	0.198663	0.513065	0.4728	0.728313	no
XLOC_001427	XLOC_001427	YDR149C	chrIV:755554-763874	s96_ypd	yjm789_ypd	NOTEST	0	0	0	0	1	1	no
XLOC_001428	XLOC_001428	CTH1	chrIV:764177-765155	s96_ypd	yjm789_ypd	OK	40.5543	54.51	0.426664	0.601896	0.40325	0.675513	no
XLOC_001429	XLOC_001429	ENT5	chrIV:766735-767971	s96_ypd	yjm789_ypd	NOTEST	29.5543	35.8417	0.278272	0	1	1	no
XLOC_001430	XLOC_001430	CPR1,YDR154C	chrIV:768402-769000	s96_ypd	yjm789_ypd	OK	11633.9	12171.7	0.0651999	0.225801	0.74415	0.891737	no
XLOC_001431	XLOC_001431	NBP2	chrIV:780389-781100	s96_ypd	yjm789_ypd	OK	49.07	30.3484	-0.693222	-0.795355	0.2628	0.545886	no
XLOC_001432	XLOC_001432	SEC1	chrIV:782040-784215	s96_ypd	yjm789_ypd	NOTEST	36.5898	29.041	-0.333349	0	1	1	no
XLOC_001433	XLOC_001433	SEC5	chrIV:786305-789221	s96_ypd	yjm789_ypd	NOTEST	21.8814	26.1226	0.255589	0	1	1	no
XLOC_001434	XLOC_001434	STB3	chrIV:792347-793889	s96_ypd	yjm789_ypd	NOTEST	29.6471	35.2737	0.250702	0	1	1	no
XLOC_001435	XLOC_001435	YDR169C-A	chrIV:794573-794723	s96_ypd	yjm789_ypd	NOTEST	0	0	0	0	1	1	no
XLOC_001436	XLOC_001436	SEC7	chrIV:796192-802222	s96_ypd	yjm789_ypd	NOTEST	38.0334	37.7106	-0.0122982	0	1	1	no
XLOC_001437	XLOC_001437	-	chrIV:802730-802802	s96_ypd	yjm789_ypd	NOTEST	0	0	0	0	1	1	no
XLOC_001438	XLOC_001438	ARG82	chrIV:810564-811632	s96_ypd	yjm789_ypd	NOTEST	17.8414	27.1244	0.604364	0	1	1	no
XLOC_001439	XLOC_001439	RSM24	chrIV:813192-814152	s96_ypd	yjm789_ypd	OK	48.1871	39.7843	-0.27645	-0.393374	0.5759	0.79899	no
XLOC_001440	XLOC_001440	CSN9	chrIV:818707-819196	s96_ypd	yjm789_ypd	NOTEST	3.768	0	#NAME?	0	1	1	no
XLOC_001441	XLOC_001441	SAS4	chrIV:825909-827355	s96_ypd	yjm789_ypd	NOTEST	11.8186	8.1888	-0.529334	0	1	1	no
XLOC_001442	XLOC_001442	ATC1,YDR183C-A	chrIV:830396-831513	s96_ypd	yjm789_ypd	OK	278.876	110.978	-1.32936	-1.60031	0.0491	0.206701	no
XLOC_001443	XLOC_001443	UPS3	chrIV:831933-832473	s96_ypd	yjm789_ypd	OK	92.6477	62.7508	-0.562121	-0.694973	0.34595	0.626485	no
XLOC_001444	XLOC_001444	YDR186C	chrIV:832858-835492	s96_ypd	yjm789_ypd	OK	36.7435	41.763	0.184737	0.41793	0.5871	0.805918	no
XLOC_001445	XLOC_001445	YDR187C	chrIV:836227-838061	s96_ypd	yjm789_ypd	OK	42.6857	7.69281	-2.47217	-0.88191	0.31745	0.600783	no
XLOC_001446	XLOC_001446	RVB1	chrIV:840603-841995	s96_ypd	yjm789_ypd	OK	119.247	121.728	0.0297071	0.0767887	0.92125	0.9639	no
XLOC_001447	XLOC_001447	NUP42	chrIV:843568-844952	s96_ypd	yjm789_ypd	OK	23.669	39.9641	0.755709	1.05143	0.15035	0.408094	no
XLOC_001448	XLOC_001448	MSS116	chrIV:845951-847946	s96_ypd	yjm789_ypd	OK	77.2569	60.9767	-0.341404	-0.829093	0.26825	0.551465	no
XLOC_001449	XLOC_001449	CAB5	chrIV:850273-850999	s96_ypd	yjm789_ypd	OK	83.1634	61.369	-0.438439	-0.710103	0.3257	0.607672	no
XLOC_001450	XLOC_001450	RKM2	chrIV:852532-853972	s96_ypd	yjm789_ypd	NOTEST	29.7948	30.8159	0.0486141	0	1	1	no
XLOC_001451	XLOC_001451	VPS64	chrIV:854174-856093	s96_ypd	yjm789_ypd	NOTEST	9.92089	11.5538	0.219829	0	1	1	no
XLOC_001452	XLOC_001452	RAV2	chrIV:856897-857999	s96_ypd	yjm789_ypd	NOTEST	22.353	9.281	-1.26812	0	1	1	no
XLOC_001453	XLOC_001453	UME6	chrIV:865011-867522	s96_ypd	yjm789_ypd	NOTEST	13.4733	12.1935	-0.143991	0	1	1	no
XLOC_001454	XLOC_001454	YDR209C	chrIV:871035-871449	s96_ypd	yjm789_ypd	OK	183.637	128.182	-0.518666	-0.602433	0.39455	0.66827	no
XLOC_001455	XLOC_001455	YDR210C-D	chrIV:878658-883927	s96_ypd	yjm789_ypd	NOTEST	0.64854	0.49769	-0.381948	0	1	1	no
XLOC_001456	XLOC_001456	YDR215C	chrIV:894088-894502	s96_ypd	yjm789_ypd	NOTEST	0	10.5204	inf	0	1	1	no
XLOC_001457	XLOC_001457	RAD9	chrIV:894537-903480	s96_ypd	yjm789_ypd	NOTEST	3.93017	4.40477	0.164476	0	1	1	no
XLOC_001458	XLOC_001458	SPR28	chrIV:903780-905052	s96_ypd	yjm789_ypd	NOTEST	1.86806	0	#NAME?	0	1	1	no
XLOC_001459	XLOC_001459	MFB1	chrIV:905454-906852	s96_ypd	yjm789_ypd	NOTEST	14.5322	23.9271	0.719391	0	1	1	no
XLOC_001460	XLOC_001460	YDR220C	chrIV:906999-907293	s96_ypd	yjm789_ypd	NOTEST	23.7176	0	#NAME?	0	1	1	no
XLOC_001461	XLOC_001461	HTB1	chrIV:914316-914712	s96_ypd	yjm789_ypd	OK	2235.85	2368.63	0.0832328	0.254137	0.7171	0.877332	no
XLOC_001462	XLOC_001462	PCF11	chrIV:921925-923806	s96_ypd	yjm789_ypd	NOTEST	15.072	24.9318	0.726118	0	1	1	no
XLOC_001463	XLOC_001463	COX20	chrIV:926222-926910	s96_ypd	yjm789_ypd	NOTEST	27.724	12.5139	-1.14761	0	1	1	no
XLOC_001464	XLOC_001464	RTN1	chrIV:929469-930357	s96_ypd	yjm789_ypd	OK	1758.89	1885.49	0.100276	0.351992	0.6202	0.826812	no
XLOC_001465	XLOC_001465	FMN1	chrIV:935235-935892	s96_ypd	yjm789_ypd	OK	82.5524	139.825	0.760238	1.26611	0.08305	0.288916	no
XLOC_001466	XLOC_001466	SEC26	chrIV:937894-940816	s96_ypd	yjm789_ypd	OK	135.436	108.709	-0.317135	-0.955992	0.192	0.467638	no
XLOC_001467	XLOC_001467	YDR239C	chrIV:941056-943420	s96_ypd	yjm789_ypd	NOTEST	15.9394	12.6608	-0.332229	0	1	1	no
XLOC_001468	XLOC_001468	SNU56	chrIV:943673-945438	s96_ypd	yjm789_ypd	NOTEST	33.3445	11.1855	-1.57582	0	1	1	no
XLOC_001469	XLOC_001469	-	chrIV:945705-946278	s96_ypd	yjm789_ypd	NOTEST	0	34.8509	inf	0	1	1	no
XLOC_001470	XLOC_001470	PRP28	chrIV:948517-950284	s96_ypd	yjm789_ypd	NOTEST	9.11671	17.6612	0.953998	0	1	1	no
XLOC_001471	XLOC_001471	YDR248C	chrIV:957757-958339	s96_ypd	yjm789_ypd	NOTEST	16.1953	0	#NAME?	0	1	1	no
XLOC_001472	XLOC_001472	YDR249C	chrIV:958680-959802	s96_ypd	yjm789_ypd	OK	65.1352	57.941	-0.168853	-0.276418	0.7014	0.869648	no
XLOC_001473	XLOC_001473	YDR250C	chrIV:960085-960361	s96_ypd	yjm789_ypd	NOTEST	23.5205	0	#NAME?	0	1	1	no
XLOC_001474	XLOC_001474	MET32	chrIV:963989-964565	s96_ypd	yjm789_ypd	OK	14.0187	72.8963	2.37849	1.98281	0.06905	0.25741	no
XLOC_001475	XLOC_001475	RMD5	chrIV:966556-967822	s96_ypd	yjm789_ypd	NOTEST	15.3269	18.8353	0.29737	0	1	1	no
XLOC_001476	XLOC_001476	CTA1	chrIV:968132-969680	s96_ypd	yjm789_ypd	NOTEST	27.5117	32.2377	0.228702	0	1	1	no
XLOC_001477	XLOC_001477	RKM4	chrIV:969989-971474	s96_ypd	yjm789_ypd	OK	38.698	24.7337	-0.645781	-0.985262	0.1769	0.446669	no
XLOC_001478	XLOC_001478	HSP78	chrIV:971807-974243	s96_ypd	yjm789_ypd	NOTEST	3.93726	10.1191	1.36181	0	1	1	no
XLOC_001479	XLOC_001479	YAP6	chrIV:974630-975782	s96_ypd	yjm789_ypd	NOTEST	1.31486	11.6147	3.14297	0	1	1	no
XLOC_001480	XLOC_001480	SWM1	chrIV:976716-977229	s96_ypd	yjm789_ypd	OK	125.968	87.0871	-0.532523	-0.742039	0.29465	0.578774	no
XLOC_001481	XLOC_001481	EXG2	chrIV:977520-979209	s96_ypd	yjm789_ypd	OK	91.7566	107.11	0.223205	0.563673	0.44055	0.704975	no
XLOC_001482	XLOC_001482	-	chrIV:980973-981055	s96_ypd	yjm789_ypd	NOTEST	0	0	0	0	1	1	no
XLOC_001483	XLOC_001483	YDR261C-D	chrIV:987533-992349	s96_ypd	yjm789_ypd	NOTEST	0.509635	1.44272	1.50126	0	1	1	no
XLOC_001484	XLOC_001484	DIN7	chrIV:994241-995534	s96_ypd	yjm789_ypd	NOTEST	11.5454	25.5727	1.14729	0	1	1	no
XLOC_001485	XLOC_001485	AKR1	chrIV:996028-998323	s96_ypd	yjm789_ypd	OK	115.387	124.925	0.114583	0.328312	0.65115	0.843413	no
XLOC_001486	XLOC_001486	YDR266C	chrIV:1000103-1002023	s96_ypd	yjm789_ypd	OK	49.9363	41.7366	-0.258774	-0.530452	0.46735	0.724785	no
XLOC_001487	XLOC_001487	CIA1	chrIV:1002509-1003502	s96_ypd	yjm789_ypd	OK	67.5478	47.9894	-0.493193	-0.853821	0.236	0.52277	no
XLOC_001488	XLOC_001488	YDR269C	chrIV:1005664-1008766	s96_ypd	yjm789_ypd	NOTEST	0	0	0	0	1	1	no
XLOC_001489	XLOC_001489	YDR271C	chrIV:1005664-1008766	s96_ypd	yjm789_ypd	NOTEST	21.8052	46.5235	1.09329	0	1	1	no
XLOC_001490	XLOC_001490	YDR274C	chrIV:1011588-1011960	s96_ypd	yjm789_ypd	NOTEST	0	26.115	inf	0	1	1	no
XLOC_001491	XLOC_001491	PMP3	chrIV:1012040-1013862	s96_ypd	yjm789_ypd	OK	19193.2	19291.4	0.00736788	0.0130564	0.9905	0.991338	no
XLOC_001492	XLOC_001492	MTH1	chrIV:1014400-1015702	s96_ypd	yjm789_ypd	OK	16.7312	39.1808	1.22761	1.58491	0.04865	0.205605	no
XLOC_001493	XLOC_001493	YDR278C	chrIV:1017000-1017318	s96_ypd	yjm789_ypd	NOTEST	0	0	0	0	1	1	no
XLOC_001494	XLOC_001494	PHM6	chrIV:1022006-1022321	s96_ypd	yjm789_ypd	OK	114.846	277.98	1.27529	1.44848	0.0587	0.232403	no
XLOC_001495	XLOC_001495	YDR282C	chrIV:1023510-1024755	s96_ypd	yjm789_ypd	NOTEST	13.4093	16.4829	0.297738	0	1	1	no
XLOC_001496	XLOC_001496	GCN2	chrIV:1025069-1030049	s96_ypd	yjm789_ypd	NOTEST	12.4005	11.6901	-0.0851122	0	1	1	no
XLOC_001497	XLOC_001497	DPP1	chrIV:1030549-1031419	s96_ypd	yjm789_ypd	OK	226.459	273.935	0.274584	0.672925	0.34225	0.623057	no
XLOC_001498	XLOC_001498	YDR286C	chrIV:1035230-1035575	s96_ypd	yjm789_ypd	OK	50.0932	73.4114	0.551391	0.37612	0.57805	0.800416	no
XLOC_001499	XLOC_001499	RTT103	chrIV:1038279-1039699	s96_ypd	yjm789_ypd	NOTEST	13.7899	8.53219	-0.692627	0	1	1	no
XLOC_001500	XLOC_001500	SRP101	chrIV:1043145-1045011	s96_ypd	yjm789_ypd	OK	90.056	74.7505	-0.26874	-0.682163	0.3639	0.641609	no
XLOC_001501	XLOC_001501	SSD1	chrIV:1045639-1049392	s96_ypd	yjm789_ypd	OK	86.9539	103.053	0.245065	0.803728	0.30305	0.586556	no
XLOC_001502	XLOC_001502	DPL1	chrIV:1050458-1052228	s96_ypd	yjm789_ypd	OK	87.5129	92.2496	0.0760474	0.196471	0.78635	0.912792	no
XLOC_001503	XLOC_001503	HDA2	chrIV:1052622-1054647	s96_ypd	yjm789_ypd	NOTEST	11.2576	10.4685	-0.104845	0	1	1	no
XLOC_001504	XLOC_001504	ATP5	chrIV:1058175-1058814	s96_ypd	yjm789_ypd	OK	738.078	695.094	-0.0865641	-0.246592	0.73025	0.883888	no
XLOC_001505	XLOC_001505	PRO1	chrIV:1061504-1062791	s96_ypd	yjm789_ypd	OK	115.825	62.9937	-0.878667	-1.98273	0.00975	0.0678914	no
XLOC_001506	XLOC_001506	RSC3	chrIV:1068728-1071386	s96_ypd	yjm789_ypd	OK	60.4802	53.1869	-0.185392	-0.447179	0.55055	0.781839	no
XLOC_001507	XLOC_001507	CPR5,HNT2,YDR306C	chrIV:1071806-1075213	s96_ypd	yjm789_ypd	OK	666.127	692.465	0.0559425	0.155733	0.83125	0.932062	no
XLOC_001508	XLOC_001508	-	chrIV:1075471-1075544	s96_ypd	yjm789_ypd	NOTEST	0	0	0	0	1	1	no
XLOC_001509	XLOC_001509	SRB7	chrIV:1078026-1078449	s96_ypd	yjm789_ypd	NOTEST	26.0176	6.67502	-1.96264	0	1	1	no
XLOC_001510	XLOC_001510	GIC2	chrIV:1079047-1080199	s96_ypd	yjm789_ypd	OK	186.184	199.729	0.101313	0.268365	0.7104	0.874642	no
XLOC_001511	XLOC_001511	SUM1	chrIV:1081127-1084316	s96_ypd	yjm789_ypd	NOTEST	23.3748	30.4015	0.379188	0	1	1	no
XLOC_001512	XLOC_001512	PIB1	chrIV:1089218-1090079	s96_ypd	yjm789_ypd	NOTEST	23.4048	26.4831	0.178267	0	1	1	no
XLOC_001513	XLOC_001513	RAD34	chrIV:1090432-1092511	s96_ypd	yjm789_ypd	NOTEST	7.65333	0.894611	-3.09676	0	1	1	no
XLOC_001514	XLOC_001514	IPK1	chrIV:1092740-1093586	s96_ypd	yjm789_ypd	NOTEST	6.93784	5.51896	-0.33009	0	1	1	no
XLOC_001515	XLOC_001515	-	chrIV:1095369-1095461	s96_ypd	yjm789_ypd	NOTEST	0	0	0	0	1	1	no
XLOC_001516	XLOC_001516	YDR319C	chrIV:1105002-1105827	s96_ypd	yjm789_ypd	OK	76.611	132.325	0.788458	1.35609	0.07205	0.264821	no
XLOC_001517	XLOC_001517	SWA2	chrIV:1106094-1108101	s96_ypd	yjm789_ypd	NOTEST	21.7822	30.3487	0.478485	0	1	1	no
XLOC_001518	XLOC_001518	DAD4	chrIV:1108279-1108621	s96_ypd	yjm789_ypd	OK	331.745	484.41	0.546153	0.531162	0.44495	0.708337	no
XLOC_001519	XLOC_001519	TIM11	chrIV:1112002-1112293	s96_ypd	yjm789_ypd	OK	475.595	436.515	-0.123702	-0.189004	0.79875	0.918079	no
XLOC_001520	XLOC_001520	PEP7	chrIV:1112479-1114027	s96_ypd	yjm789_ypd	NOTEST	4.7826	15.4969	1.69611	0	1	1	no
XLOC_001521	XLOC_001521	UTP4	chrIV:1114432-1116763	s96_ypd	yjm789_ypd	OK	55.851	48.9164	-0.191267	-0.438417	0.542	0.776567	no
XLOC_001522	XLOC_001522	YSP2	chrIV:1120608-1124925	s96_ypd	yjm789_ypd	OK	43.7728	50.6578	0.210747	0.592255	0.4403	0.704726	no
XLOC_001523	XLOC_001523	SKP1	chrIV:1125301-1126018	s96_ypd	yjm789_ypd	OK	186.292	200.852	0.108564	0.227395	0.7432	0.891356	no
XLOC_001524	XLOC_001524	PEX3	chrIV:1126269-1127595	s96_ypd	yjm789_ypd	NOTEST	31.0591	31.0219	-0.00173054	0	1	1	no
XLOC_001525	XLOC_001525	YDR333C	chrIV:1133259-1135431	s96_ypd	yjm789_ypd	OK	35.298	50.7798	0.524667	1.09693	0.1466	0.401663	no
XLOC_001526	XLOC_001526	YDR338C	chrIV:1147378-1149466	s96_ypd	yjm789_ypd	NOTEST	24.4922	31.2561	0.351818	0	1	1	no
XLOC_001527	XLOC_001527	FCF1	chrIV:1149950-1150520	s96_ypd	yjm789_ypd	OK	131.337	111.099	-0.24142	-0.388601	0.5675	0.793026	no
XLOC_001528	XLOC_001528	-	chrIV:1150841-1151183	s96_ypd	yjm789_ypd	NOTEST	0	0	0	0	1	1	no
XLOC_001529	XLOC_001529	YDR341C	chrIV:1151802-1153626	s96_ypd	yjm789_ypd	OK	320.948	347.189	0.113386	0.39011	0.6034	0.815819	no
XLOC_001530	XLOC_001530	HXT7	chrIV:1154215-1155928	s96_ypd	yjm789_ypd	NOTEST	10.674	31.9517	1.5818	0	1	1	no
XLOC_001531	XLOC_001531	HXT6	chrIV:1159607-1161320	s96_ypd	yjm789_ypd	NOTEST	2.31727	0	#NAME?	0	1	1	no
XLOC_001532	XLOC_001532	YDR344C	chrIV:1162005-1162449	s96_ypd	yjm789_ypd	NOTEST	6.3553	30.0601	2.24182	0	1	1	no
XLOC_001533	XLOC_001533	HXT3	chrIV:1162956-1164660	s96_ypd	yjm789_ypd	OK	2110.61	2120.45	0.00670776	0.0255915	0.9679	0.977872	no
XLOC_001534	XLOC_001534	SVF1	chrIV:1167213-1168659	s96_ypd	yjm789_ypd	OK	182.184	167.565	-0.120673	-0.34247	0.63225	0.832707	no
XLOC_001535	XLOC_001535	YDR348C	chrIV:1170325-1171825	s96_ypd	yjm789_ypd	OK	82.6143	79.3649	-0.05789	-0.139187	0.8483	0.938923	no
XLOC_001536	XLOC_001536	YPS7	chrIV:1172385-1174176	s96_ypd	yjm789_ypd	OK	145.571	175.163	0.266981	0.767116	0.29905	0.583062	no
XLOC_001537	XLOC_001537	ATP22	chrIV:1176119-1178174	s96_ypd	yjm789_ypd	NOTEST	21.9433	38.2525	0.801776	0	1	1	no
XLOC_001538	XLOC_001538	YDR354C-A	chrIV:1184746-1185889	s96_ypd	yjm789_ypd	OK	1835.5	1531.08	-0.261622	-0.165988	0.8309	0.93183	no
XLOC_001539	XLOC_001539	YDR355C	chrIV:1186066-1188941	s96_ypd	yjm789_ypd	NOTEST	0	0	0	0	1	1	no
XLOC_001540	XLOC_001540	CNL1	chrIV:1189198-1189567	s96_ypd	yjm789_ypd	OK	80.0891	82.0467	0.0348391	0.0299773	0.90155	0.958615	no
XLOC_001541	XLOC_001541	EAF1	chrIV:1191935-1195032	s96_ypd	yjm789_ypd	NOTEST	16.0182	11.3824	-0.49291	0	1	1	no
XLOC_001542	XLOC_001542	BCP1	chrIV:1195411-1196263	s96_ypd	yjm789_ypd	OK	86.3806	98.1227	0.18388	0.341155	0.63565	0.834719	no
XLOC_001543	XLOC_001543	TFC6	chrIV:1196678-1198697	s96_ypd	yjm789_ypd	NOTEST	18.9279	25.695	0.44097	0	1	1	no
XLOC_001544	XLOC_001544	CDC40	chrIV:1202842-1204210	s96_ypd	yjm789_ypd	NOTEST	33.5469	24.8064	-0.435468	0	1	1	no
XLOC_001545	XLOC_001545	ESF1	chrIV:1204496-1206383	s96_ypd	yjm789_ypd	OK	78.4523	62.0053	-0.339425	-0.890472	0.25615	0.539388	no
XLOC_001546	XLOC_001546	YDR366C	chrIV:1212437-1212836	s96_ypd	yjm789_ypd	OK	460.213	715.985	0.637627	1.39467	0.06005	0.235545	no
XLOC_001547	XLOC_001547	XRS2	chrIV:1215015-1217580	s96_ypd	yjm789_ypd	NOTEST	4.22162	7.18955	0.768106	0	1	1	no
XLOC_001548	XLOC_001548	YDR370C	chrIV:1217781-1219110	s96_ypd	yjm789_ypd	NOTEST	30.054	36.2758	0.27145	0	1	1	no
XLOC_001549	XLOC_001549	YDR371C-A	chrIV:1219412-1220948	s96_ypd	yjm789_ypd	NOTEST	658.029	0	#NAME?	0	1	1	no
XLOC_001550	XLOC_001550	VPS74	chrIV:1221111-1222149	s96_ypd	yjm789_ypd	OK	207.867	155.463	-0.419093	-1.04966	0.1426	0.39625	no
XLOC_001551	XLOC_001551	YDR374C	chrIV:1223473-1224394	s96_ypd	yjm789_ypd	NOTEST	0	0	0	0	1	1	no
XLOC_001552	XLOC_001552	BCS1	chrIV:1225165-1226536	s96_ypd	yjm789_ypd	NOTEST	26.5476	30.4569	0.198187	0	1	1	no
XLOC_001553	XLOC_001553	LSM6	chrIV:1229348-1229609	s96_ypd	yjm789_ypd	OK	911.34	1205.04	0.403015	0.759143	0.28225	0.565837	no
XLOC_001554	XLOC_001554	YDR379C-A	chrIV:1233277-1233517	s96_ypd	yjm789_ypd	OK	91.9215	73.3048	-0.326495	-0.142014	0.7766	0.908033	no
XLOC_001555	XLOC_001555	YDR381C-A	chrIV:1238311-1238850	s96_ypd	yjm789_ypd	OK	36.8351	77.6746	1.07636	0.707535	0.2919	0.575958	no
XLOC_001556	XLOC_001556	NKP1	chrIV:1239959-1240676	s96_ypd	yjm789_ypd	NOTEST	7.16538	30.1433	2.07272	0	1	1	no
XLOC_001557	XLOC_001557	ATO3	chrIV:1241203-1242031	s96_ypd	yjm789_ypd	OK	306.082	267.43	-0.194756	-0.507635	0.4717	0.727926	no
XLOC_001558	XLOC_001558	YDR387C	chrIV:1248153-1249821	s96_ypd	yjm789_ypd	OK	56.7611	54.1836	-0.0670455	-0.141542	0.84575	0.937999	no
XLOC_001559	XLOC_001559	UBA2	chrIV:1254936-1256847	s96_ypd	yjm789_ypd	NOTEST	36.8707	32.2704	-0.192262	0	1	1	no
XLOC_001560	XLOC_001560	SUF3	chrIV:1257007-1257079	s96_ypd	yjm789_ypd	NOTEST	0	0	0	0	1	1	no
XLOC_001561	XLOC_001561	YDR391C	chrIV:1257357-1258056	s96_ypd	yjm789_ypd	OK	47.6057	87.0481	0.870677	1.22531	0.1167	0.354181	no
XLOC_001562	XLOC_001562	NCB2	chrIV:1266294-1266898	s96_ypd	yjm789_ypd	OK	149.876	157.505	0.0716258	0.112429	0.8646	0.94463	no
XLOC_001563	XLOC_001563	DIT2	chrIV:1272222-1273703	s96_ypd	yjm789_ypd	NOTEST	7.75808	2.98722	-1.3769	0	1	1	no
XLOC_001564	XLOC_001564	RPB7	chrIV:1276653-1277169	s96_ypd	yjm789_ypd	OK	428.016	483.131	0.17475	0.430625	0.54075	0.775921	no
XLOC_001565	XLOC_001565	TRS120	chrIV:1284068-1287938	s96_ypd	yjm789_ypd	NOTEST	25.1472	22.9838	-0.129777	0	1	1	no
XLOC_001566	XLOC_001566	ADE8	chrIV:1288214-1288859	s96_ypd	yjm789_ypd	OK	349.789	299.46	-0.224125	-0.584167	0.4236	0.691863	no
XLOC_001567	XLOC_001567	STE14	chrIV:1292371-1293091	s96_ypd	yjm789_ypd	OK	156.463	202.847	0.374569	0.783618	0.28205	0.565719	no
XLOC_001568	XLOC_001568	DFM1	chrIV:1293368-1294394	s96_ypd	yjm789_ypd	OK	123.944	156.899	0.340147	0.804506	0.2638	0.546741	no
XLOC_001569	XLOC_001569	YDR413C	chrIV:1294692-1295411	s96_ypd	yjm789_ypd	OK	156.286	192.238	0.298707	0.462583	0.50555	0.751141	no
XLOC_001570	XLOC_001570	ERD1	chrIV:1295597-1296686	s96_ypd	yjm789_ypd	OK	67.1874	81.5888	0.280179	0.478995	0.49395	0.74371	no
XLOC_001571	XLOC_001571	YDR415C	chrIV:1297036-1298161	s96_ypd	yjm789_ypd	OK	51.8255	29.6229	-0.806953	-1.20559	0.10065	0.323995	no
XLOC_001572	XLOC_001572	YDR417C	chrIV:1301554-1302113	s96_ypd	yjm789_ypd	OK	1749.36	1885.85	0.108386	0.158434	0.82125	0.927802	no
XLOC_001573	XLOC_001573	SIP1	chrIV:1315325-1317773	s96_ypd	yjm789_ypd	OK	45.3819	40.134	-0.177292	-0.392459	0.59515	0.810494	no
XLOC_001574	XLOC_001574	CAD1,DYN2	chrIV:1318045-1319859	s96_ypd	yjm789_ypd	OK	102.713	192.729	0.907958	0.569793	0.436	0.701228	no
XLOC_001575	XLOC_001575	YDR426C	chrIV:1320063-1322006	s96_ypd	yjm789_ypd	OK	38.3127	14.6272	-1.38917	-0.551908	0.4253	0.693334	no
XLOC_001576	XLOC_001576	BNA7	chrIV:1323453-1324239	s96_ypd	yjm789_ypd	OK	58.5166	54.9601	-0.0904607	-0.13637	0.84315	0.936991	no
XLOC_001577	XLOC_001577	TIF35	chrIV:1324476-1325301	s96_ypd	yjm789_ypd	OK	364.021	249.713	-0.543749	-1.53914	0.03635	0.170444	no
XLOC_001578	XLOC_001578	CYM1	chrIV:1325500-1328701	s96_ypd	yjm789_ypd	NOTEST	23.0518	21.6049	-0.093521	0	1	1	no
XLOC_001579	XLOC_001579	PPM1	chrIV:1332982-1333969	s96_ypd	yjm789_ypd	OK	68.2407	56.7646	-0.265641	-0.440133	0.53585	0.772509	no
XLOC_001580	XLOC_001580	APT2	chrIV:1344516-1345062	s96_ypd	yjm789_ypd	OK	263.357	269.169	0.0314956	0.0665304	0.91265	0.96149	no
XLOC_001581	XLOC_001581	SSN2	chrIV:1345646-1349938	s96_ypd	yjm789_ypd	NOTEST	9.23266	10.6578	0.207095	0	1	1	no
XLOC_001582	XLOC_001582	YDR445C	chrIV:1350289-1352589	s96_ypd	yjm789_ypd	NOTEST	0	39.2086	inf	0	1	1	no
XLOC_001583	XLOC_001583	RPS17B	chrIV:1354828-1355553	s96_ypd	yjm789_ypd	OK	2536.02	2068.25	-0.294155	-0.949148	0.18465	0.457984	no
XLOC_001584	XLOC_001584	UTP6	chrIV:1357579-1358902	s96_ypd	yjm789_ypd	OK	48.0766	65.3855	0.443637	0.825012	0.2534	0.537539	no
XLOC_001585	XLOC_001585	YHP1	chrIV:1359922-1362181	s96_ypd	yjm789_ypd	OK	33.7976	46.0595	0.446575	0.254053	0.745	0.892015	no
XLOC_001586	XLOC_001586	TSA2	chrIV:1365071-1365662	s96_ypd	yjm789_ypd	NOTEST	19.7718	21.3103	0.108102	0	1	1	no
XLOC_001587	XLOC_001587	GUK1	chrIV:1366263-1366827	s96_ypd	yjm789_ypd	OK	800.175	722.172	-0.147974	-0.434211	0.54045	0.775683	no
XLOC_001588	XLOC_001588	YDR455C	chrIV:1367372-1369386	s96_ypd	yjm789_ypd	OK	43.6868	16.6273	-1.39364	-0.492138	0.51205	0.756289	no
XLOC_001589	XLOC_001589	HEH2	chrIV:1380054-1382046	s96_ypd	yjm789_ypd	NOTEST	26.3349	12.9834	-1.02031	0	1	1	no
XLOC_001590	XLOC_001590	PFA5	chrIV:1382318-1383443	s96_ypd	yjm789_ypd	OK	60.2462	67.0007	0.153306	0.262505	0.7246	0.880795	no
XLOC_001591	XLOC_001591	YDR461C-A	chrIV:1385523-1385766	s96_ypd	yjm789_ypd	NOTEST	19.6466	34.9722	0.831926	0	1	1	no
XLOC_001592	XLOC_001592	YDR464C-A	chrIV:1388871-1393179	s96_ypd	yjm789_ypd	NOTEST	0	95.0306	inf	0	1	1	no
XLOC_001593	XLOC_001593	RMT2	chrIV:1393335-1394574	s96_ypd	yjm789_ypd	OK	146.359	103.722	-0.496781	-1.26381	0.0875	0.298494	no
XLOC_001594	XLOC_001594	YDR467C	chrIV:1395120-1397909	s96_ypd	yjm789_ypd	OK	58.7982	96.1164	0.70901	0.412209	0.54275	0.777013	no
XLOC_001595	XLOC_001595	TLG1	chrIV:1398025-1398700	s96_ypd	yjm789_ypd	OK	52.4458	65.3881	0.318201	0.454027	0.54975	0.781534	no
XLOC_001596	XLOC_001596	UGO1	chrIV:1399705-1401214	s96_ypd	yjm789_ypd	NOTEST	26.5935	36.5715	0.459648	0	1	1	no
XLOC_001597	XLOC_001597	PRP3	chrIV:1404444-1405854	s96_ypd	yjm789_ypd	NOTEST	5.58778	4.15342	-0.427974	0	1	1	no
XLOC_001598	XLOC_001598	JIP4	chrIV:1407463-1410094	s96_ypd	yjm789_ypd	NOTEST	20.2302	13.2961	-0.605504	0	1	1	no
XLOC_001599	XLOC_001599	YDR476C	chrIV:1410452-1411127	s96_ypd	yjm789_ypd	OK	195.171	205.637	0.0753605	0.167392	0.8098	0.922795	no
XLOC_001600	XLOC_001600	PEX29	chrIV:1415209-1416874	s96_ypd	yjm789_ypd	OK	51.1474	36.7813	-0.47569	-0.89395	0.20745	0.487857	no
XLOC_001601	XLOC_001601	PHO8	chrIV:1418549-1420250	s96_ypd	yjm789_ypd	OK	281.166	271.622	-0.049822	-0.159483	0.8277	0.930446	no
XLOC_001602	XLOC_001602	CWC21	chrIV:1420430-1420838	s96_ypd	yjm789_ypd	OK	65.7433	24.6363	-1.41606	-1.03898	0.17905	0.449381	no
XLOC_001603	XLOC_001603	VPS72	chrIV:1424819-1427207	s96_ypd	yjm789_ypd	NOTEST	10.8804	8.24622	-0.39992	0	1	1	no
XLOC_001604	XLOC_001604	VPS60	chrIV:1427430-1428120	s96_ypd	yjm789_ypd	OK	90.3104	65.0189	-0.474032	-0.734999	0.31445	0.59772	no
XLOC_001605	XLOC_001605	RIB3	chrIV:1428353-1428980	s96_ypd	yjm789_ypd	OK	411.614	493.905	0.262941	0.710384	0.31895	0.601959	no
XLOC_001606	XLOC_001606	PAC11	chrIV:1429187-1430789	s96_ypd	yjm789_ypd	NOTEST	17.9405	17.9495	0.000725058	0	1	1	no
XLOC_001607	XLOC_001607	PKH1	chrIV:1431967-1434268	s96_ypd	yjm789_ypd	NOTEST	25.0888	25.537	0.0255459	0	1	1	no
XLOC_001608	XLOC_001608	YDR491C	chrIV:1434499-1435874	s96_ypd	yjm789_ypd	OK	299.128	232.04	-0.366391	-0.388837	0.57655	0.799359	no
XLOC_001609	XLOC_001609	VPS3	chrIV:1438114-1441150	s96_ypd	yjm789_ypd	NOTEST	9.84568	10.2698	0.0608398	0	1	1	no
XLOC_001610	XLOC_001610	PUF6	chrIV:1441432-1443403	s96_ypd	yjm789_ypd	OK	67.7913	54.0458	-0.326916	-0.733233	0.3098	0.59351	no
XLOC_001611	XLOC_001611	ITR1	chrIV:1443712-1445467	s96_ypd	yjm789_ypd	OK	433.103	435.732	0.00872922	0.0290165	0.9638	0.976135	no
XLOC_001612	XLOC_001612	SEC20	chrIV:1445842-1446994	s96_ypd	yjm789_ypd	OK	38.996	46.1014	0.241485	0.380656	0.59375	0.809668	no
XLOC_001613	XLOC_001613	RPL37B	chrIV:1450197-1450853	s96_ypd	yjm789_ypd	OK	12161	10037.1	-0.276916	-0.932311	0.1854	0.4591	no
XLOC_001614	XLOC_001614	SAM2	chrIV:1453309-1454464	s96_ypd	yjm789_ypd	OK	242.925	215.478	-0.172966	-0.484165	0.50155	0.748852	no
XLOC_001615	XLOC_001615	LPP1	chrIV:1455041-1455866	s96_ypd	yjm789_ypd	OK	63.3051	48.1934	-0.393485	-0.569537	0.4303	0.697403	no
XLOC_001616	XLOC_001616	SPG3	chrIV:1456310-1456694	s96_ypd	yjm789_ypd	OK	82.2288	87.1478	0.08382	0.0585714	0.88305	0.951648	no
XLOC_001617	XLOC_001617	PSP1	chrIV:1456694-1459220	s96_ypd	yjm789_ypd	NOTEST	16.0227	36.3186	1.18059	0	1	1	no
XLOC_001618	XLOC_001618	YDR506C	chrIV:1459727-1461554	s96_ypd	yjm789_ypd	NOTEST	8.38882	18.5902	1.148	0	1	1	no
XLOC_001619	XLOC_001619	-	chrIV:1461714-1461829	s96_ypd	yjm789_ypd	NOTEST	0	0	0	0	1	1	no
XLOC_001620	XLOC_001620	GIN4	chrIV:1462357-1465786	s96_ypd	yjm789_ypd	NOTEST	15.2208	16.219	0.0916438	0	1	1	no
XLOC_001621	XLOC_001621	GNP1	chrIV:1466452-1468573	s96_ypd	yjm789_ypd	OK	278.351	303.888	0.126638	0.406089	0.57775	0.800256	no
XLOC_001622	XLOC_001622	YDR510C-A	chrIV:1469399-1469811	s96_ypd	yjm789_ypd	OK	2644.47	1723.86	-0.617335	-0.336503	0.65905	0.84772	no
XLOC_001623	XLOC_001623	EMI1	chrIV:1470499-1471448	s96_ypd	yjm789_ypd	OK	39.2588	44.6343	0.185137	0.144611	0.84505	0.937782	no
XLOC_001624	XLOC_001624	YDR514C	chrIV:1471547-1472999	s96_ypd	yjm789_ypd	NOTEST	25.1958	25.5688	0.0212002	0	1	1	no
XLOC_001625	XLOC_001625	EMI2	chrIV:1474973-1476476	s96_ypd	yjm789_ypd	OK	61.6259	76.9665	0.320693	0.710779	0.32875	0.610628	no
XLOC_001626	XLOC_001626	URC2	chrIV:1481084-1483476	s96_ypd	yjm789_ypd	NOTEST	15.6106	16.7634	0.102785	0	1	1	no
XLOC_001627	XLOC_001627	SPS2	chrIV:1483794-1485303	s96_ypd	yjm789_ypd	NOTEST	6.20938	4.8301	-0.362395	0	1	1	no
XLOC_001628	XLOC_001628	SPS1	chrIV:1485565-1487038	s96_ypd	yjm789_ypd	NOTEST	4.81586	4.77531	-0.0121982	0	1	1	no
XLOC_001629	XLOC_001629	AGE1	chrIV:1487541-1488990	s96_ypd	yjm789_ypd	OK	86.9371	79.0569	-0.13708	-0.294102	0.6961	0.866792	no
XLOC_001630	XLOC_001630	YDR524C-B	chrIV:1489597-1489798	s96_ypd	yjm789_ypd	OK	105726	122988	0.218177	0.82791	0.2462	0.532144	no
XLOC_001631	XLOC_001631	YDR524C-A	chrIV:1489870-1490234	s96_ypd	yjm789_ypd	NOTEST	0	0	0	0	1	1	no
XLOC_001632	XLOC_001632	YDR526C	chrIV:1491074-1492413	s96_ypd	yjm789_ypd	NOTEST	6.51092	0	#NAME?	0	1	1	no
XLOC_001633	XLOC_001633	SNR84	chrIV:1492476-1493026	s96_ypd	yjm789_ypd	OK	63.5928	55.2528	-0.202815	-0.203	0.76415	0.901165	no
XLOC_001634	XLOC_001634	QCR7	chrIV:1496164-1496548	s96_ypd	yjm789_ypd	OK	371.326	282.239	-0.395768	-0.701357	0.33235	0.61392	no
XLOC_001635	XLOC_001635	APA2	chrIV:1496790-1497768	s96_ypd	yjm789_ypd	OK	58.5121	49.187	-0.250458	-0.413901	0.57475	0.798181	no
XLOC_001636	XLOC_001636	KRE28	chrIV:1499395-1500553	s96_ypd	yjm789_ypd	NOTEST	3.01805	11.3768	1.91441	0	1	1	no
XLOC_001637	XLOC_001637	HSP31	chrIV:1501446-1502160	s96_ypd	yjm789_ypd	OK	62.0438	41.866	-0.567508	-0.678634	0.3436	0.624271	no
XLOC_001638	XLOC_001638	FIT1	chrIV:1503313-1504900	s96_ypd	yjm789_ypd	NOTEST	0.801562	9.73608	3.60246	0	1	1	no
XLOC_001639	XLOC_001639	YDR535C	chrIV:1505992-1507447	s96_ypd	yjm789_ypd	NOTEST	7.08851	8.42511	0.249213	0	1	1	no
XLOC_001640	XLOC_001640	YDR537C	chrIV:1509995-1511839	s96_ypd	yjm789_ypd	NOTEST	22.688	20.7892	-0.126094	0	1	1	no
XLOC_001641	XLOC_001641	IRC4	chrIV:1517135-1517675	s96_ypd	yjm789_ypd	NOTEST	13.6327	19.6713	0.529028	0	1	1	no
XLOC_001642	XLOC_001642	YDR541C	chrIV:1519663-1520698	s96_ypd	yjm789_ypd	OK	56.7561	108.571	0.935788	1.77267	0.0215	0.119595	no
XLOC_001643	XLOC_001643	YDR543C	chrIV:1524633-1524933	s96_ypd	yjm789_ypd	NOTEST	0	0	0	0	1	1	no
XLOC_001644	XLOC_001644	YDR544C	chrIV:1525094-1525523	s96_ypd	yjm789_ypd	NOTEST	0	0	0	0	1	1	no
XLOC_001645	XLOC_001645	YDR545C-A	chrIV:1526320-1531711	s96_ypd	yjm789_ypd	NOTEST	0	0	0	0	1	1	no
XLOC_001646	XLOC_001646	-	chrIV:544519-545753	s96_ypd	yjm789_ypd	NOTEST	19.0417	17.6088	-0.112865	0	1	1	no
XLOC_001647	XLOC_001647	-	chrIV:591597-592081	s96_ypd	yjm789_ypd	NOTEST	0	16.0679	inf	0	1	1	no
XLOC_001648	XLOC_001648	YIL177W-A	chrIX:482-6147	s96_ypd	yjm789_ypd	NOTEST	0	0	0	0	1	1	no
XLOC_001649	XLOC_001649	YIL174W,YIL175W	chrIX:9182-9696	s96_ypd	yjm789_ypd	NOTEST	18.7115	22.1108	0.240823	0	1	1	no
XLOC_001650	XLOC_001650	VTH1	chrIX:11491-16141	s96_ypd	yjm789_ypd	NOTEST	0.245377	0	#NAME?	0	1	1	no
XLOC_001651	XLOC_001651	YIL171W-A	chrIX:16783-18712	s96_ypd	yjm789_ypd	NOTEST	0	0	0	0	1	1	no
XLOC_001652	XLOC_001652	YIL171W	chrIX:19514-19844	s96_ypd	yjm789_ypd	NOTEST	0	16.8352	inf	0	1	1	no
XLOC_001653	XLOC_001653	HXT12	chrIX:19846-21220	s96_ypd	yjm789_ypd	NOTEST	0	0	0	0	1	1	no
XLOC_001654	XLOC_001654	YIL168W	chrIX:29031-29415	s96_ypd	yjm789_ypd	NOTEST	13.1173	0	#NAME?	0	1	1	no
XLOC_001655	XLOC_001655	SDL1	chrIX:29415-30048	s96_ypd	yjm789_ypd	NOTEST	3.256	0	#NAME?	0	1	1	no
XLOC_001656	XLOC_001656	SUC2	chrIX:37384-38983	s96_ypd	yjm789_ypd	OK	58.8226	66.0341	0.166839	0.35484	0.6201	0.826812	no
XLOC_001657	XLOC_001657	YIL161W	chrIX:39432-40140	s96_ypd	yjm789_ypd	NOTEST	11.919	6.77394	-0.81519	0	1	1	no
XLOC_001658	XLOC_001658	BNR1	chrIX:41824-45952	s96_ypd	yjm789_ypd	NOTEST	4.52941	2.83892	-0.673982	0	1	1	no
XLOC_001659	XLOC_001659	AIM20	chrIX:46200-46815	s96_ypd	yjm789_ypd	NOTEST	22.8556	19.6974	-0.21454	0	1	1	no
XLOC_001660	XLOC_001660	UBP7,YIL156W-A,YIL156W-B	chrIX:46948-53708	s96_ypd	yjm789_ypd	OK	195.283	274.543	0.491465	0.393614	0.64735	0.841064	no
XLOC_001661	XLOC_001661	RRD1	chrIX:55197-56379	s96_ypd	yjm789_ypd	OK	33.214	44.4218	0.419477	0.680438	0.33785	0.619208	no
XLOC_001662	XLOC_001662	YIL152W	chrIX:56544-57252	s96_ypd	yjm789_ypd	NOTEST	9.98188	15.9099	0.672544	0	1	1	no
XLOC_001663	XLOC_001663	RPL40A	chrIX:68707-69528	s96_ypd	yjm789_ypd	OK	2987.03	2769.37	-0.109153	-0.350206	0.6184	0.825744	no
XLOC_001664	XLOC_001664	TID3	chrIX:78073-80149	s96_ypd	yjm789_ypd	NOTEST	4.61238	6.32668	0.455939	0	1	1	no
XLOC_001665	XLOC_001665	CCT2	chrIX:83207-84885	s96_ypd	yjm789_ypd	OK	91.5206	79.8951	-0.19599	-0.466689	0.50715	0.752402	no
XLOC_001666	XLOC_001666	AXL2,YIL141W	chrIX:85052-87837	s96_ypd	yjm789_ypd	OK	37.6469	41.4626	0.139279	0.171865	0.8169	0.925957	no
XLOC_001667	XLOC_001667	OM45	chrIX:93618-94800	s96_ypd	yjm789_ypd	NOTEST	6.06436	6.42628	0.0836293	0	1	1	no
XLOC_001668	XLOC_001668	SNR68	chrIX:97110-97246	s96_ypd	yjm789_ypd	NOTEST	0	0	0	0	1	1	no
XLOC_001669	XLOC_001669	FLX1	chrIX:97394-98330	s96_ypd	yjm789_ypd	NOTEST	14.7942	17.5078	0.242965	0	1	1	no
XLOC_001670	XLOC_001670	ASG1	chrIX:102781-105676	s96_ypd	yjm789_ypd	NOTEST	5.27887	10.5518	0.999187	0	1	1	no
XLOC_001671	XLOC_001671	MET18	chrIX:113805-116904	s96_ypd	yjm789_ypd	NOTEST	14.9639	10.8001	-0.470437	0	1	1	no
XLOC_001672	XLOC_001672	STH1	chrIX:117991-122071	s96_ypd	yjm789_ypd	NOTEST	13.4724	10.876	-0.308868	0	1	1	no
XLOC_001673	XLOC_001673	KGD1	chrIX:122688-125733	s96_ypd	yjm789_ypd	NOTEST	30.1251	32.7679	0.121316	0	1	1	no
XLOC_001674	XLOC_001674	AYR1	chrIX:126203-127097	s96_ypd	yjm789_ypd	OK	85.8862	112.735	0.392437	0.760893	0.2844	0.568243	no
XLOC_001675	XLOC_001675	SIM1	chrIX:127441-129905	s96_ypd	yjm789_ypd	OK	223.337	227.3	0.0253716	0.08439	0.90745	0.960013	no
XLOC_001676	XLOC_001676	POG1	chrIX:130609-131665	s96_ypd	yjm789_ypd	NOTEST	9.41939	5.00268	-0.912931	0	1	1	no
XLOC_001677	XLOC_001677	QDR2	chrIX:132243-133872	s96_ypd	yjm789_ypd	OK	86.5508	94.5166	0.12702	0.304421	0.67385	0.855973	no
XLOC_001678	XLOC_001678	QDR1	chrIX:134416-136108	s96_ypd	yjm789_ypd	NOTEST	4.1345	3.70327	-0.158912	0	1	1	no
XLOC_001679	XLOC_001679	RHO3	chrIX:139751-140447	s96_ypd	yjm789_ypd	OK	91.2227	71.6174	-0.349083	-0.521302	0.4593	0.71922	no
XLOC_001680	XLOC_001680	HIS5	chrIX:142927-144085	s96_ypd	yjm789_ypd	OK	104.818	102.595	-0.0309331	-0.0671946	0.91525	0.962204	no
XLOC_001681	XLOC_001681	YIL115W-A	chrIX:144267-148709	s96_ypd	yjm789_ypd	NOTEST	0	0	0	0	1	1	no
XLOC_001682	XLOC_001682	SDP1	chrIX:150558-151188	s96_ypd	yjm789_ypd	NOTEST	0	5.0083	inf	0	1	1	no
XLOC_001683	XLOC_001683	HOS4	chrIX:151594-154846	s96_ypd	yjm789_ypd	NOTEST	5.07807	8.20875	0.692884	0	1	1	no
XLOC_001684	XLOC_001684	COX5B	chrIX:155221-155765	s96_ypd	yjm789_ypd	NOTEST	24.9898	17.8807	-0.482942	0	1	1	no
XLOC_001685	XLOC_001685	HPM1	chrIX:156044-157178	s96_ypd	yjm789_ypd	NOTEST	27.4525	8.38318	-1.71137	0	1	1	no
XLOC_001686	XLOC_001686	YIL108W	chrIX:160886-162977	s96_ypd	yjm789_ypd	NOTEST	17.1575	18.8412	0.13505	0	1	1	no
XLOC_001687	XLOC_001687	MOB1	chrIX:166414-167444	s96_ypd	yjm789_ypd	OK	41.8204	31.4466	-0.411304	-0.531151	0.4559	0.716351	no
XLOC_001688	XLOC_001688	YIL105W-A	chrIX:167580-169641	s96_ypd	yjm789_ypd	NOTEST	141.429	266.121	0.912002	0	1	1	no
XLOC_001689	XLOC_001689	DPH1	chrIX:171750-173028	s96_ypd	yjm789_ypd	NOTEST	19.3656	8.93781	-1.11551	0	1	1	no
XLOC_001690	XLOC_001690	-	chrIX:175030-175103	s96_ypd	yjm789_ypd	NOTEST	0	0	0	0	1	1	no
XLOC_001691	XLOC_001691	YIL100W	chrIX:177342-177726	s96_ypd	yjm789_ypd	NOTEST	0	0	0	0	1	1	no
XLOC_001692	XLOC_001692	SGA1	chrIX:178003-179653	s96_ypd	yjm789_ypd	NOTEST	0	4.4711	inf	0	1	1	no
XLOC_001693	XLOC_001693	FYV10	chrIX:180426-181977	s96_ypd	yjm789_ypd	NOTEST	3.37835	1.24454	-1.44071	0	1	1	no
XLOC_001694	XLOC_001694	PRK1	chrIX:183936-186369	s96_ypd	yjm789_ypd	NOTEST	7.20797	5.23226	-0.462157	0	1	1	no
XLOC_001695	XLOC_001695	YIL092W	chrIX:189065-190967	s96_ypd	yjm789_ypd	NOTEST	5.24907	4.61535	-0.18562	0	1	1	no
XLOC_001696	XLOC_001696	ICE2	chrIX:193594-195070	s96_ypd	yjm789_ypd	OK	77.5308	65.6587	-0.239784	-0.487691	0.5129	0.756879	no
XLOC_001697	XLOC_001697	YIL089W	chrIX:195598-196216	s96_ypd	yjm789_ypd	NOTEST	13.1287	4.94724	-1.40802	0	1	1	no
XLOC_001698	XLOC_001698	-	chrIX:197591-197663	s96_ypd	yjm789_ypd	NOTEST	0	0	0	0	1	1	no
XLOC_001699	XLOC_001699	YIL080W	chrIX:205634-210357	s96_ypd	yjm789_ypd	NOTEST	7.68432	9.85146	0.358419	0	1	1	no
XLOC_001700	XLOC_001700	-	chrIX:210664-210738	s96_ypd	yjm789_ypd	NOTEST	0	0	0	0	1	1	no
XLOC_001701	XLOC_001701	THS1	chrIX:212498-214703	s96_ypd	yjm789_ypd	OK	205.473	185.562	-0.147045	-0.467302	0.52565	0.765557	no
XLOC_001702	XLOC_001702	SEC28	chrIX:216657-217548	s96_ypd	yjm789_ypd	OK	45.0831	32.3108	-0.480569	-0.591516	0.38175	0.657453	no
XLOC_001703	XLOC_001703	HOP1	chrIX:226601-228419	s96_ypd	yjm789_ypd	NOTEST	2.88349	2.12651	-0.439325	0	1	1	no
XLOC_001704	XLOC_001704	YIL071W-A	chrIX:228549-229994	s96_ypd	yjm789_ypd	NOTEST	8.83633	0	#NAME?	0	1	1	no
XLOC_001705	XLOC_001705	YIL068W-A	chrIX:233012-235474	s96_ypd	yjm789_ypd	NOTEST	0	0	0	0	1	1	no
XLOC_001706	XLOC_001706	YIL066W-A	chrIX:235723-237809	s96_ypd	yjm789_ypd	NOTEST	6.91108	22.098	1.67693	0	1	1	no
XLOC_001707	XLOC_001707	SEE1	chrIX:241942-242716	s96_ypd	yjm789_ypd	OK	43.3464	31.2541	-0.471865	-0.583697	0.40855	0.679733	no
XLOC_001708	XLOC_001708	YIL060W	chrIX:246391-247198	s96_ypd	yjm789_ypd	NOTEST	5.66985	0	#NAME?	0	1	1	no
XLOC_001709	XLOC_001709	YIL058W	chrIX:246391-247198	s96_ypd	yjm789_ypd	NOTEST	19.99	23.1492	0.211686	0	1	1	no
XLOC_001710	XLOC_001710	SUP17	chrIX:248849-248931	s96_ypd	yjm789_ypd	NOTEST	0	0	0	0	1	1	no
XLOC_001711	XLOC_001711	VHR1	chrIX:249990-251913	s96_ypd	yjm789_ypd	NOTEST	17.3958	15.2797	-0.187116	0	1	1	no
XLOC_001712	XLOC_001712	YIL054W	chrIX:254542-254860	s96_ypd	yjm789_ypd	NOTEST	0	0	0	0	1	1	no
XLOC_001713	XLOC_001713	RHR2	chrIX:255114-255867	s96_ypd	yjm789_ypd	OK	1013.57	965.709	-0.0697832	-0.227513	0.75005	0.894484	no
XLOC_001714	XLOC_001714	PCL7	chrIX:258912-259770	s96_ypd	yjm789_ypd	NOTEST	24.8412	28.003	0.172847	0	1	1	no
XLOC_001715	XLOC_001715	DFG10	chrIX:260157-260919	s96_ypd	yjm789_ypd	OK	24.104	40.0395	0.732151	0.621284	0.39965	0.672359	no
XLOC_001716	XLOC_001716	NEO1	chrIX:261436-264892	s96_ypd	yjm789_ypd	NOTEST	25.0769	22.1502	-0.179039	0	1	1	no
XLOC_001717	XLOC_001717	YIL046W-A	chrIX:268308-268473	s96_ypd	yjm789_ypd	NOTEST	0	0	0	0	1	1	no
XLOC_001718	XLOC_001718	MET30	chrIX:268650-270573	s96_ypd	yjm789_ypd	NOTEST	13.6281	10.3356	-0.398954	0	1	1	no
XLOC_001719	XLOC_001719	PIG2	chrIX:271160-272777	s96_ypd	yjm789_ypd	NOTEST	5.8994	0	#NAME?	0	1	1	no
XLOC_001720	XLOC_001720	GVP36	chrIX:276524-277505	s96_ypd	yjm789_ypd	OK	137.727	120.06	-0.198054	-0.481331	0.52345	0.764046	no
XLOC_001721	XLOC_001721	APQ12	chrIX:277722-278139	s96_ypd	yjm789_ypd	OK	270.373	336.838	0.317103	0.509443	0.47455	0.729434	no
XLOC_001722	XLOC_001722	TED1	chrIX:278425-279847	s96_ypd	yjm789_ypd	OK	58.0969	75.2215	0.372685	0.774708	0.2809	0.564783	no
XLOC_001723	XLOC_001723	CST6	chrIX:285665-287429	s96_ypd	yjm789_ypd	NOTEST	8.9301	11.3013	0.339738	0	1	1	no
XLOC_001724	XLOC_001724	ULP2,YIL030W-A	chrIX:292632-295903	s96_ypd	yjm789_ypd	NOTEST	13.8617	19.7388	0.509924	0	1	1	no
XLOC_001725	XLOC_001725	YIL029W-A	chrIX:296049-300106	s96_ypd	yjm789_ypd	OK	68.0276	11.1203	-2.61292	-0.947032	0.31135	0.59486	no
XLOC_001726	XLOC_001726	YIL028W	chrIX:302099-302498	s96_ypd	yjm789_ypd	NOTEST	9.55921	0	#NAME?	0	1	1	no
XLOC_001727	XLOC_001727	TIM44	chrIX:311164-312460	s96_ypd	yjm789_ypd	OK	41.5021	56.76	0.451691	0.897136	0.21575	0.498439	no
XLOC_001728	XLOC_001728	RPB3	chrIX:312904-314820	s96_ypd	yjm789_ypd	NOTEST	25.8814	25.1105	-0.0436227	0	1	1	no
XLOC_001729	XLOC_001729	FAF1	chrIX:315092-316133	s96_ypd	yjm789_ypd	NOTEST	16.9562	11.4869	-0.561822	0	1	1	no
XLOC_001730	XLOC_001730	RPL2B	chrIX:316765-318014	s96_ypd	yjm789_ypd	OK	3148.9	2834.09	-0.151961	-0.561845	0.4232	0.691665	no
XLOC_001731	XLOC_001731	SNL1	chrIX:321453-321933	s96_ypd	yjm789_ypd	OK	59.5891	15.0039	-1.98971	-1.05297	0.1036	0.32968	no
XLOC_001732	XLOC_001732	BAR1	chrIX:322341-324105	s96_ypd	yjm789_ypd	OK	89.8442	94.6392	0.0750136	0.185324	0.7941	0.916456	no
XLOC_001733	XLOC_001733	-	chrIX:325747-325820	s96_ypd	yjm789_ypd	NOTEST	0	0	0	0	1	1	no
XLOC_001734	XLOC_001734	MNT3	chrIX:326102-327995	s96_ypd	yjm789_ypd	NOTEST	23.9913	16.1974	-0.566751	0	1	1	no
XLOC_001735	XLOC_001735	YIL012W	chrIX:333010-333352	s96_ypd	yjm789_ypd	NOTEST	8.5149	0	#NAME?	0	1	1	no
XLOC_001736	XLOC_001736	TIR3	chrIX:333726-334536	s96_ypd	yjm789_ypd	OK	98.4448	59.0557	-0.737239	-1.08897	0.12625	0.369096	no
XLOC_001737	XLOC_001737	DOT5	chrIX:334881-335529	s96_ypd	yjm789_ypd	NOTEST	29.4179	33.6631	0.194473	0	1	1	no
XLOC_001738	XLOC_001738	FAA3	chrIX:339343-341428	s96_ypd	yjm789_ypd	NOTEST	18.2952	16.5813	-0.141905	0	1	1	no
XLOC_001739	XLOC_001739	URM1	chrIX:342535-342835	s96_ypd	yjm789_ypd	OK	137.501	155.474	0.177234	0.175059	0.8119	0.923688	no
XLOC_001740	XLOC_001740	YIA6	chrIX:344061-345183	s96_ypd	yjm789_ypd	NOTEST	10.9204	10.9658	0.00598254	0	1	1	no
XLOC_001741	XLOC_001741	EPS1	chrIX:345691-347797	s96_ypd	yjm789_ypd	NOTEST	16.6055	23.8844	0.524412	0	1	1	no
XLOC_001742	XLOC_001742	CFD1	chrIX:349121-350003	s96_ypd	yjm789_ypd	NOTEST	16.9732	8.7301	-0.959188	0	1	1	no
XLOC_001743	XLOC_001743	YIL002W-A	chrIX:350300-350510	s96_ypd	yjm789_ypd	OK	291.891	48.1068	-2.60112	-2.1324	0.25225	0.536644	no
XLOC_001744	XLOC_001744	YIL001W	chrIX:353939-355481	s96_ypd	yjm789_ypd	NOTEST	6.44397	5.03319	-0.356476	0	1	1	no
XLOC_001745	XLOC_001745	AIM21	chrIX:360884-362924	s96_ypd	yjm789_ypd	NOTEST	4.96344	12.9933	1.38835	0	1	1	no
XLOC_001746	XLOC_001746	DJP1	chrIX:363220-364519	s96_ypd	yjm789_ypd	NOTEST	18.2363	12.2959	-0.568643	0	1	1	no
XLOC_001747	XLOC_001747	IST3	chrIX:364888-365335	s96_ypd	yjm789_ypd	NOTEST	5.07773	0	#NAME?	0	1	1	no
XLOC_001748	XLOC_001748	-	chrIX:370416-370488	s96_ypd	yjm789_ypd	NOTEST	0	0	0	0	1	1	no
XLOC_001749	XLOC_001749	YIR007W	chrIX:370703-372998	s96_ypd	yjm789_ypd	NOTEST	2.36942	13.0944	2.46634	0	1	1	no
XLOC_001750	XLOC_001750	MSL1	chrIX:374524-374860	s96_ypd	yjm789_ypd	NOTEST	0	16.7061	inf	0	1	1	no
XLOC_001751	XLOC_001751	DSN1	chrIX:375430-377161	s96_ypd	yjm789_ypd	NOTEST	5.50563	6.94616	0.33531	0	1	1	no
XLOC_001752	XLOC_001752	SQT1	chrIX:378485-379781	s96_ypd	yjm789_ypd	OK	100.579	55.6046	-0.855046	-1.86073	0.01335	0.0852837	no
XLOC_001753	XLOC_001753	YIR014W	chrIX:381085-381814	s96_ypd	yjm789_ypd	NOTEST	2.57808	0	#NAME?	0	1	1	no
XLOC_001754	XLOC_001754	RPR2	chrIX:381947-382382	s96_ypd	yjm789_ypd	NOTEST	28.756	9.39886	-1.61331	0	1	1	no
XLOC_001755	XLOC_001755	YIR016W	chrIX:382627-383425	s96_ypd	yjm789_ypd	NOTEST	11.0648	18.0707	0.707666	0	1	1	no
XLOC_001756	XLOC_001756	YIR017W-A	chrIX:383555-384165	s96_ypd	yjm789_ypd	NOTEST	0	5.12785	inf	0	1	1	no
XLOC_001757	XLOC_001757	YAP5	chrIX:384608-387255	s96_ypd	yjm789_ypd	NOTEST	1.65981	19.5046	3.55472	0	1	1	no
XLOC_001758	XLOC_001758	YIR020W-A	chrIX:393883-397082	s96_ypd	yjm789_ypd	NOTEST	32.2292	0	#NAME?	0	1	1	no
XLOC_001759	XLOC_001759	PWR1	chrIX:393883-397082	s96_ypd	yjm789_ypd	NOTEST	0	0	0	0	1	1	no
XLOC_001760	XLOC_001760	MRS1	chrIX:397214-398385	s96_ypd	yjm789_ypd	NOTEST	30.8767	28.292	-0.126127	0	1	1	no
XLOC_001761	XLOC_001761	YIR021W-A	chrIX:398513-398726	s96_ypd	yjm789_ypd	NOTEST	0	60.4599	inf	0	1	1	no
XLOC_001762	XLOC_001762	SEC11	chrIX:398732-399236	s96_ypd	yjm789_ypd	OK	202.644	163.787	-0.307129	-0.539479	0.45485	0.715544	no
XLOC_001763	XLOC_001763	DAL81	chrIX:399776-402706	s96_ypd	yjm789_ypd	NOTEST	7.7305	8.05938	0.0601067	0	1	1	no
XLOC_001764	XLOC_001764	MND2	chrIX:403658-404765	s96_ypd	yjm789_ypd	NOTEST	4.82297	3.70217	-0.381549	0	1	1	no
XLOC_001765	XLOC_001765	DAL4	chrIX:408467-410375	s96_ypd	yjm789_ypd	NOTEST	1.13372	0.975259	-0.217209	0	1	1	no
XLOC_001766	XLOC_001766	DAL2	chrIX:410806-411838	s96_ypd	yjm789_ypd	NOTEST	3.26018	6.47051	0.98893	0	1	1	no
XLOC_001767	XLOC_001767	YIR030W-A	chrIX:412898-414679	s96_ypd	yjm789_ypd	NOTEST	0	0	0	0	1	1	no
XLOC_001768	XLOC_001768	MGA2	chrIX:416123-419465	s96_ypd	yjm789_ypd	NOTEST	16.4134	14.4224	-0.18656	0	1	1	no
XLOC_001769	XLOC_001769	YIR036W-A	chrIX:420982-423036	s96_ypd	yjm789_ypd	OK	32.9558	65.963	1.00112	0.561615	0.37055	0.647437	no
XLOC_001770	XLOC_001770	HYR1	chrIX:423127-424930	s96_ypd	yjm789_ypd	OK	234.989	229.515	-0.0340044	-0.0604855	0.9335	0.968582	no
XLOC_001771	XLOC_001771	PAU15	chrIX:433928-434303	s96_ypd	yjm789_ypd	NOTEST	0	0	0	0	1	1	no
XLOC_001772	XLOC_001772	YIL177C	chrIX:482-6147	s96_ypd	yjm789_ypd	NOTEST	0	0	0	0	1	1	no
XLOC_001773	XLOC_001773	PAU14	chrIX:8792-9155	s96_ypd	yjm789_ypd	NOTEST	0	0	0	0	1	1	no
XLOC_001774	XLOC_001774	IMA3	chrIX:16783-18712	s96_ypd	yjm789_ypd	NOTEST	0	0	0	0	1	1	no
XLOC_001775	XLOC_001775	YIL169C	chrIX:23118-28474	s96_ypd	yjm789_ypd	NOTEST	23.6103	32.3048	0.452332	0	1	1	no
XLOC_001776	XLOC_001776	YIL166C	chrIX:30937-32566	s96_ypd	yjm789_ypd	NOTEST	3.68702	4.94865	0.424582	0	1	1	no
XLOC_001777	XLOC_001777	YIL165C	chrIX:33717-34077	s96_ypd	yjm789_ypd	NOTEST	0	35.7666	inf	0	1	1	no
XLOC_001778	XLOC_001778	NIT1	chrIX:34086-34686	s96_ypd	yjm789_ypd	NOTEST	15.963	17.1263	0.10148	0	1	1	no
XLOC_001779	XLOC_001779	YIL163C	chrIX:36898-37252	s96_ypd	yjm789_ypd	NOTEST	14.0552	12.3921	-0.181684	0	1	1	no
XLOC_001780	XLOC_001780	POT1	chrIX:40190-41444	s96_ypd	yjm789_ypd	NOTEST	6.74415	0	#NAME?	0	1	1	no
XLOC_001781	XLOC_001781	COA1	chrIX:46948-53708	s96_ypd	yjm789_ypd	OK	45.0057	35.4218	-0.34547	-0.253095	0.75475	0.896654	no
XLOC_001782	XLOC_001782	GUT2	chrIX:46948-53708	s96_ypd	yjm789_ypd	NOTEST	8.3975	18.0523	1.10415	0	1	1	no
XLOC_001783	XLOC_001783	IMP2'	chrIX:53980-55021	s96_ypd	yjm789_ypd	NOTEST	30.791	31.1638	0.0173614	0	1	1	no
XLOC_001784	XLOC_001784	YIL151C	chrIX:57337-60694	s96_ypd	yjm789_ypd	NOTEST	9.57884	10.2362	0.095763	0	1	1	no
XLOC_001785	XLOC_001785	MCM10	chrIX:61012-62728	s96_ypd	yjm789_ypd	NOTEST	1.77141	3.10111	0.807885	0	1	1	no
XLOC_001786	XLOC_001786	MLP2	chrIX:63027-68067	s96_ypd	yjm789_ypd	NOTEST	6.29275	4.04291	-0.638297	0	1	1	no
XLOC_001787	XLOC_001787	SLN1	chrIX:69790-73453	s96_ypd	yjm789_ypd	NOTEST	12.4871	14.6228	0.227783	0	1	1	no
XLOC_001788	XLOC_001788	ATG32	chrIX:74183-75773	s96_ypd	yjm789_ypd	NOTEST	7.77408	10.5255	0.437139	0	1	1	no
XLOC_001789	XLOC_001789	PAN6	chrIX:76353-77283	s96_ypd	yjm789_ypd	OK	86.8674	66.6867	-0.381415	-0.728736	0.3199	0.602754	no
XLOC_001790	XLOC_001790	SSL2	chrIX:80509-83041	s96_ypd	yjm789_ypd	NOTEST	14.336	16.9059	0.237881	0	1	1	no
XLOC_001791	XLOC_001791	YIL142C-A	chrIX:83207-84885	s96_ypd	yjm789_ypd	OK	39.8129	31.4186	-0.341617	-0.142225	0.8228	0.928473	no
XLOC_001792	XLOC_001792	REV7	chrIX:87978-88716	s96_ypd	yjm789_ypd	NOTEST	18.7239	3.31073	-2.49966	0	1	1	no
XLOC_001793	XLOC_001793	TPM2	chrIX:89229-89715	s96_ypd	yjm789_ypd	OK	73.0923	41.5287	-0.81561	-0.796311	0.2621	0.545302	no
XLOC_001794	XLOC_001794	TMA108	chrIX:89947-92788	s96_ypd	yjm789_ypd	OK	46.552	31.8992	-0.545324	-1.21316	0.09745	0.318083	no
XLOC_001795	XLOC_001795	VHS2	chrIX:95064-96375	s96_ypd	yjm789_ypd	OK	32.6829	42.9926	0.395554	0.613973	0.40585	0.677275	no
XLOC_001796	XLOC_001796	YIL134C-A	chrIX:96521-96725	s96_ypd	yjm789_ypd	NOTEST	0	0	0	0	1	1	no
XLOC_001797	XLOC_001797	RPL16A	chrIX:98526-99416	s96_ypd	yjm789_ypd	OK	2382.07	2195.49	-0.117673	-0.40374	0.5699	0.794604	no
XLOC_001798	XLOC_001798	CSM2	chrIX:99859-100501	s96_ypd	yjm789_ypd	NOTEST	6.81492	17.2031	1.3359	0	1	1	no
XLOC_001799	XLOC_001799	FKH1	chrIX:100780-102235	s96_ypd	yjm789_ypd	NOTEST	10.9614	7.57841	-0.532467	0	1	1	no
XLOC_001800	XLOC_001800	TAO3	chrIX:106106-113237	s96_ypd	yjm789_ypd	NOTEST	7.51689	7.40122	-0.0223742	0	1	1	no
XLOC_001801	XLOC_001801	RRT14	chrIX:117023-117644	s96_ypd	yjm789_ypd	NOTEST	37.518	27.2794	-0.459775	0	1	1	no
XLOC_001802	XLOC_001802	RPI1	chrIX:136653-137877	s96_ypd	yjm789_ypd	NOTEST	14.4269	36.1236	1.32418	0	1	1	no
XLOC_001803	XLOC_001803	PRM5	chrIX:140612-141569	s96_ypd	yjm789_ypd	NOTEST	32.7135	28.2396	-0.212162	0	1	1	no
XLOC_001804	XLOC_001804	NUP159	chrIX:144267-148709	s96_ypd	yjm789_ypd	NOTEST	25.1984	17.4571	-0.529522	0	1	1	no
XLOC_001805	XLOC_001805	POR2	chrIX:149142-149988	s96_ypd	yjm789_ypd	OK	41.8655	48.4813	0.211665	0.278634	0.6858	0.861797	no
XLOC_001806	XLOC_001806	SEC24	chrIX:157384-160165	s96_ypd	yjm789_ypd	OK	103.525	89.2882	-0.21344	-0.611982	0.3994	0.672264	no
XLOC_001807	XLOC_001807	PFK26	chrIX:163277-165761	s96_ypd	yjm789_ypd	NOTEST	3.55968	3.76651	0.0814794	0	1	1	no
XLOC_001808	XLOC_001808	SLM1	chrIX:167580-169641	s96_ypd	yjm789_ypd	NOTEST	7.49173	13.7193	0.872836	0	1	1	no
XLOC_001809	XLOC_001809	SHQ1	chrIX:169981-171505	s96_ypd	yjm789_ypd	NOTEST	14.356	13.7622	-0.0609414	0	1	1	no
XLOC_001810	XLOC_001810	YIL102C-A	chrIX:173364-173592	s96_ypd	yjm789_ypd	OK	127.989	58.8891	-1.11994	-0.598562	0.4823	0.734753	no
XLOC_001811	XLOC_001811	YIL102C	chrIX:174581-174887	s96_ypd	yjm789_ypd	NOTEST	0	0	0	0	1	1	no
XLOC_001812	XLOC_001812	XBP1	chrIX:175306-177250	s96_ypd	yjm789_ypd	NOTEST	3.90131	17.4696	2.16281	0	1	1	no
XLOC_001813	XLOC_001813	YIL100C-A	chrIX:177342-177726	s96_ypd	yjm789_ypd	NOTEST	0	0	0	0	1	1	no
XLOC_001814	XLOC_001814	FMC1	chrIX:179771-180239	s96_ypd	yjm789_ypd	NOTEST	6.75395	6.5042	-0.0543613	0	1	1	no
XLOC_001815	XLOC_001815	YIL096C	chrIX:182116-183127	s96_ypd	yjm789_ypd	NOTEST	18.5041	6.4914	-1.51125	0	1	1	no
XLOC_001816	XLOC_001816	-	chrIX:183439-183513	s96_ypd	yjm789_ypd	NOTEST	0	0	0	0	1	1	no
XLOC_001817	XLOC_001817	LYS12	chrIX:186516-187632	s96_ypd	yjm789_ypd	OK	79.1508	39.8533	-0.989903	-1.82953	0.0226	0.123848	no
XLOC_001818	XLOC_001818	RSM25	chrIX:187989-188784	s96_ypd	yjm789_ypd	NOTEST	4.69213	17.2027	1.87432	0	1	1	no
XLOC_001819	XLOC_001819	UTP25	chrIX:191029-193195	s96_ypd	yjm789_ypd	NOTEST	17.025	8.77528	-0.956138	0	1	1	no
XLOC_001820	XLOC_001820	AVT7	chrIX:197930-199403	s96_ypd	yjm789_ypd	OK	78.8513	80.921	0.0373792	0.0793251	0.90395	0.959085	no
XLOC_001821	XLOC_001821	AIM19	chrIX:199645-200119	s96_ypd	yjm789_ypd	OK	38.2917	92.3637	1.27029	1.07951	0.1258	0.368525	no
XLOC_001822	XLOC_001822	YIL086C	chrIX:200152-200461	s96_ypd	yjm789_ypd	NOTEST	19.5541	22.1938	0.182685	0	1	1	no
XLOC_001823	XLOC_001823	KTR7	chrIX:200489-202043	s96_ypd	yjm789_ypd	NOTEST	37.3538	31.3188	-0.254225	0	1	1	no
XLOC_001824	XLOC_001824	SDS3	chrIX:202275-203259	s96_ypd	yjm789_ypd	NOTEST	12.3914	8.59742	-0.527364	0	1	1	no
XLOC_001825	XLOC_001825	CAB2	chrIX:203555-204653	s96_ypd	yjm789_ypd	OK	33.5547	53.5983	0.675672	0.920757	0.1814	0.45277	no
XLOC_001826	XLOC_001826	AIR1	chrIX:210922-212005	s96_ypd	yjm789_ypd	NOTEST	13.6691	8.02486	-0.768368	0	1	1	no
XLOC_001827	XLOC_001827	YIL077C	chrIX:214990-215953	s96_ypd	yjm789_ypd	NOTEST	4.59577	8.7055	0.921619	0	1	1	no
XLOC_001828	XLOC_001828	RPN2	chrIX:217862-220700	s96_ypd	yjm789_ypd	OK	57.3266	77.4139	0.433386	1.14977	0.11855	0.357607	no
XLOC_001829	XLOC_001829	SER33	chrIX:221080-222490	s96_ypd	yjm789_ypd	OK	98.1437	133.467	0.443518	1.08356	0.1364	0.386446	no
XLOC_001830	XLOC_001830	SPO22	chrIX:222936-225954	s96_ypd	yjm789_ypd	NOTEST	8.62775	11.5698	0.42331	0	1	1	no
XLOC_001831	XLOC_001831	PCI8	chrIX:228549-229994	s96_ypd	yjm789_ypd	NOTEST	12.9917	19.614	0.594302	0	1	1	no
XLOC_001832	XLOC_001832	MAM33	chrIX:230271-231072	s96_ypd	yjm789_ypd	NOTEST	22.6054	39.02	0.787544	0	1	1	no
XLOC_001833	XLOC_001833	RPS24B	chrIX:231552-232369	s96_ypd	yjm789_ypd	OK	1279.1	1109.1	-0.205739	-0.575647	0.4234	0.691731	no
XLOC_001834	XLOC_001834	SEC6	chrIX:233012-235474	s96_ypd	yjm789_ypd	NOTEST	8.98582	3.31781	-1.43742	0	1	1	no
XLOC_001835	XLOC_001835	YIL067C	chrIX:235723-237809	s96_ypd	yjm789_ypd	NOTEST	11.4604	15.1402	0.401727	0	1	1	no
XLOC_001836	XLOC_001836	RNR3	chrIX:238098-240708	s96_ypd	yjm789_ypd	NOTEST	1.45627	2.33224	0.679434	0	1	1	no
XLOC_001837	XLOC_001837	FIS1	chrIX:241307-241775	s96_ypd	yjm789_ypd	OK	17.4938	42.8207	1.29147	0.698917	0.2904	0.574478	no
XLOC_001838	XLOC_001838	YRB2	chrIX:242760-243744	s96_ypd	yjm789_ypd	NOTEST	18.2193	9.68613	-0.911477	0	1	1	no
XLOC_001839	XLOC_001839	ARC15	chrIX:243997-244462	s96_ypd	yjm789_ypd	OK	111.245	89.1747	-0.319038	-0.41828	0.57855	0.800682	no
XLOC_001840	XLOC_001840	SNP1	chrIX:244656-245559	s96_ypd	yjm789_ypd	NOTEST	6.29347	9.65854	0.617948	0	1	1	no
XLOC_001841	XLOC_001841	YIL059C	chrIX:246391-247198	s96_ypd	yjm789_ypd	OK	11.7463	54.138	2.20443	1.09175	0.28225	0.565837	no
XLOC_001842	XLOC_001842	RGI2	chrIX:247901-248396	s96_ypd	yjm789_ypd	NOTEST	0	0	0	0	1	1	no
XLOC_001843	XLOC_001843	YIL055C	chrIX:252041-253925	s96_ypd	yjm789_ypd	NOTEST	6.79906	7.0345	0.0491128	0	1	1	no
XLOC_001844	XLOC_001844	RPL34B	chrIX:256225-257063	s96_ypd	yjm789_ypd	OK	2093.35	1566.06	-0.418678	-1.19114	0.0939	0.311134	no
XLOC_001845	XLOC_001845	MMF1	chrIX:257842-258280	s96_ypd	yjm789_ypd	OK	981.88	923.382	-0.0886192	-0.243078	0.73135	0.884601	no
XLOC_001846	XLOC_001846	SYG1,YIL047C-A	chrIX:265098-267823	s96_ypd	yjm789_ypd	OK	106.699	140.988	0.402019	0.334404	0.6692	0.853251	no
XLOC_001847	XLOC_001847	AGE2	chrIX:272949-273846	s96_ypd	yjm789_ypd	NOTEST	34.8585	27.9125	-0.320602	0	1	1	no
XLOC_001848	XLOC_001848	CBR1	chrIX:274071-274926	s96_ypd	yjm789_ypd	OK	294.412	285.089	-0.0464219	-0.126956	0.86075	0.943294	no
XLOC_001849	XLOC_001849	PKP1	chrIX:275107-276292	s96_ypd	yjm789_ypd	NOTEST	15.764	16.8277	0.0942069	0	1	1	no
XLOC_001850	XLOC_001850	NOT3	chrIX:280141-282652	s96_ypd	yjm789_ypd	NOTEST	12.3879	10.3301	-0.262077	0	1	1	no
XLOC_001851	XLOC_001851	PRM2	chrIX:283028-284999	s96_ypd	yjm789_ypd	NOTEST	5.02648	7.12288	0.502913	0	1	1	no
XLOC_001852	XLOC_001852	CKA1	chrIX:287789-288908	s96_ypd	yjm789_ypd	NOTEST	29.4341	30.1726	0.0357524	0	1	1	no
XLOC_001853	XLOC_001853	CAP2	chrIX:289225-290089	s96_ypd	yjm789_ypd	OK	128.517	126.435	-0.0235606	-0.0497795	0.9629	0.975888	no
XLOC_001854	XLOC_001854	BCY1	chrIX:290418-291669	s96_ypd	yjm789_ypd	OK	82.7201	90.8281	0.1349	0.320387	0.66055	0.848329	no
XLOC_001855	XLOC_001855	YIL032C	chrIX:291960-292317	s96_ypd	yjm789_ypd	NOTEST	0	0	0	0	1	1	no
XLOC_001856	XLOC_001856	SSM4	chrIX:296049-300106	s96_ypd	yjm789_ypd	NOTEST	36.6184	38.622	0.0768548	0	1	1	no
XLOC_001857	XLOC_001857	-	chrIX:300227-300300	s96_ypd	yjm789_ypd	NOTEST	0	0	0	0	1	1	no
XLOC_001858	XLOC_001858	YIL029C	chrIX:300828-301257	s96_ypd	yjm789_ypd	NOTEST	11.2576	19.0708	0.760475	0	1	1	no
XLOC_001859	XLOC_001859	KRE27	chrIX:303678-304104	s96_ypd	yjm789_ypd	OK	58.275	91.9154	0.65743	0.574614	0.42125	0.690298	no
XLOC_001860	XLOC_001860	IRR1	chrIX:304476-307929	s96_ypd	yjm789_ypd	NOTEST	9.14094	6.74226	-0.43911	0	1	1	no
XLOC_001861	XLOC_001861	YIL025C	chrIX:308200-308575	s96_ypd	yjm789_ypd	NOTEST	0	0	0	0	1	1	no
XLOC_001862	XLOC_001862	YIL024C	chrIX:308601-309171	s96_ypd	yjm789_ypd	NOTEST	9.32232	11.917	0.354265	0	1	1	no
XLOC_001863	XLOC_001863	YKE4	chrIX:309385-310426	s96_ypd	yjm789_ypd	OK	42.6231	57.8901	0.441682	0.691167	0.3242	0.606336	no
XLOC_001864	XLOC_001864	YIL021C-A	chrIX:312904-314820	s96_ypd	yjm789_ypd	OK	113.824	149.037	0.388866	0.214033	0.77635	0.907883	no
XLOC_001865	XLOC_001865	HIS6,YIL020C-A	chrIX:312904-314820	s96_ypd	yjm789_ypd	OK	88.3489	79.7254	-0.148172	-0.163845	0.8602	0.943098	no
XLOC_001866	XLOC_001866	VID28	chrIX:318199-320965	s96_ypd	yjm789_ypd	NOTEST	8.92538	3.37512	-1.40298	0	1	1	no
XLOC_001867	XLOC_001867	-	chrIX:324302-324374	s96_ypd	yjm789_ypd	NOTEST	0	0	0	0	1	1	no
XLOC_001868	XLOC_001868	YIL014C-A	chrIX:325211-325526	s96_ypd	yjm789_ypd	OK	48.1845	0	#NAME?	#NAME?	0.0547	0.222002	no
XLOC_001869	XLOC_001869	PDR11	chrIX:328206-332442	s96_ypd	yjm789_ypd	NOTEST	6.07233	7.29066	0.2638	0	1	1	no
XLOC_001870	XLOC_001870	EST3	chrIX:335665-336212	s96_ypd	yjm789_ypd	OK	64.4082	0	#NAME?	#NAME?	5e-05	0.000896539	yes
XLOC_001871	XLOC_001871	-	chrIX:336348-336420	s96_ypd	yjm789_ypd	NOTEST	0	0	0	0	1	1	no
XLOC_001872	XLOC_001872	NAS2	chrIX:342993-343656	s96_ypd	yjm789_ypd	NOTEST	6.57792	7.41302	0.17243	0	1	1	no
XLOC_001873	XLOC_001873	BET1	chrIX:347945-348505	s96_ypd	yjm789_ypd	NOTEST	18.5788	0	#NAME?	0	1	1	no
XLOC_001874	XLOC_001874	INP51	chrIX:350590-353431	s96_ypd	yjm789_ypd	NOTEST	8.91054	8.95746	0.0075765	0	1	1	no
XLOC_001875	XLOC_001875	SGN1	chrIX:356142-356895	s96_ypd	yjm789_ypd	NOTEST	22.3707	14.6557	-0.610146	0	1	1	no
XLOC_001876	XLOC_001876	MPH1	chrIX:357414-360396	s96_ypd	yjm789_ypd	NOTEST	7.99823	10.3595	0.373198	0	1	1	no
XLOC_001877	XLOC_001877	PAN1	chrIX:365465-369908	s96_ypd	yjm789_ypd	NOTEST	22.8505	32.1656	0.493295	0	1	1	no
XLOC_001878	XLOC_001878	PRI1	chrIX:373076-374306	s96_ypd	yjm789_ypd	NOTEST	22.8186	19.6212	-0.217794	0	1	1	no
XLOC_001879	XLOC_001879	STS1	chrIX:377286-378246	s96_ypd	yjm789_ypd	NOTEST	31.8629	15.0268	-1.08434	0	1	1	no
XLOC_001880	XLOC_001880	GAT4	chrIX:380018-380384	s96_ypd	yjm789_ypd	NOTEST	7.03045	0	#NAME?	0	1	1	no
XLOC_001881	XLOC_001881	MET28	chrIX:383555-384165	s96_ypd	yjm789_ypd	NOTEST	0	0	0	0	1	1	no
XLOC_001882	XLOC_001882	YIR018C-A	chrIX:384608-387255	s96_ypd	yjm789_ypd	NOTEST	0	0	0	0	1	1	no
XLOC_001883	XLOC_001883	MUC1	chrIX:389571-393675	s96_ypd	yjm789_ypd	NOTEST	0.553407	3.42625	2.63022	0	1	1	no
XLOC_001884	XLOC_001884	YIR020C	chrIX:393883-397082	s96_ypd	yjm789_ypd	NOTEST	1.151	8.16887	2.82725	0	1	1	no
XLOC_001885	XLOC_001885	YIR020C-B	chrIX:397214-398385	s96_ypd	yjm789_ypd	NOTEST	4.19607	4.91782	0.228983	0	1	1	no
XLOC_001886	XLOC_001886	YIR023C-A	chrIX:399776-402706	s96_ypd	yjm789_ypd	OK	58.2921	111.362	0.933883	0.546363	0.48915	0.739863	no
XLOC_001887	XLOC_001887	YIR024C	chrIX:402840-403491	s96_ypd	yjm789_ypd	NOTEST	10.0597	0	#NAME?	0	1	1	no
XLOC_001888	XLOC_001888	YVH1	chrIX:404872-405967	s96_ypd	yjm789_ypd	OK	51.4624	42.329	-0.281872	-0.438111	0.5358	0.772479	no
XLOC_001889	XLOC_001889	DAL1	chrIX:406259-407642	s96_ypd	yjm789_ypd	NOTEST	0.790615	2.8445	1.84713	0	1	1	no
XLOC_001890	XLOC_001890	DCG1	chrIX:412035-412770	s96_ypd	yjm789_ypd	NOTEST	2.22665	3.05719	0.457333	0	1	1	no
XLOC_001891	XLOC_001891	DAL7	chrIX:412898-414679	s96_ypd	yjm789_ypd	NOTEST	11.41	3.97032	-1.52296	0	1	1	no
XLOC_001892	XLOC_001892	DAL3	chrIX:415029-415617	s96_ypd	yjm789_ypd	NOTEST	0	0	0	0	1	1	no
XLOC_001893	XLOC_001893	LYS1	chrIX:419614-420736	s96_ypd	yjm789_ypd	OK	36.8172	40.9084	0.152018	0.226269	0.75095	0.894712	no
XLOC_001894	XLOC_001894	IRC24,YIR035C	chrIX:420982-423036	s96_ypd	yjm789_ypd	OK	73.0355	76.6505	0.0696974	0.110438	0.8754	0.948124	no
XLOC_001895	XLOC_001895	GTT1	chrIX:423127-424930	s96_ypd	yjm789_ypd	OK	42.1234	93.5997	1.15188	1.24785	0.1011	0.324821	no
XLOC_001896	XLOC_001896	YPS6	chrIX:430497-432111	s96_ypd	yjm789_ypd	NOTEST	2.96924	4.38609	0.562843	0	1	1	no
XLOC_001897	XLOC_001897	YIR040C	chrIX:433388-433721	s96_ypd	yjm789_ypd	NOTEST	0	0	0	0	1	1	no
XLOC_001898	XLOC_001898	YIR042C	chrIX:435272-435983	s96_ypd	yjm789_ypd	NOTEST	5.79409	7.22977	0.319368	0	1	1	no
XLOC_001899	XLOC_001899	YIR043C	chrIX:437042-437735	s96_ypd	yjm789_ypd	NOTEST	0	3.72184	inf	0	1	1	no
XLOC_001900	XLOC_001900	YIR044C	chrIX:437993-438179	s96_ypd	yjm789_ypd	NOTEST	0	0	0	0	1	1	no
XLOC_001901	XLOC_001901	-	chrIX:407728-408208	s96_ypd	yjm789_ypd	NOTEST	0	0	0	0	1	1	no
XLOC_001902	XLOC_001902	-	chrMito:730-802	s96_ypd	yjm789_ypd	NOTEST	0	0	0	0	1	1	no
XLOC_001903	XLOC_001903	Q0010,Q0017	chrMito:3951-4415	s96_ypd	yjm789_ypd	NOTEST	0	0	0	0	1	1	no
XLOC_001904	XLOC_001904	15S_RRNA	chrMito:6545-8194	s96_ypd	yjm789_ypd	NOTEST	0	0	0	0	1	1	no
XLOC_001905	XLOC_001905	-	chrMito:9373-9447	s96_ypd	yjm789_ypd	NOTEST	0	0	0	0	1	1	no
XLOC_001906	XLOC_001906	Q0032	chrMito:11666-11957	s96_ypd	yjm789_ypd	NOTEST	0	0	0	0	1	1	no
XLOC_001907	XLOC_001907	AI1,AI2,AI3,AI4,AI5_ALPHA,AI5_BETA,COX1	chrMito:13817-26701	s96_ypd	yjm789_ypd	NOTEST	0	2.22512	inf	0	1	1	no
XLOC_001908	XLOC_001908	ATP8	chrMito:27665-27812	s96_ypd	yjm789_ypd	NOTEST	0	0	0	0	1	1	no
XLOC_001909	XLOC_001909	ATP6	chrMito:28486-29266	s96_ypd	yjm789_ypd	NOTEST	0	0	0	0	1	1	no
XLOC_001910	XLOC_001910	Q0092	chrMito:30873-31014	s96_ypd	yjm789_ypd	NOTEST	0	0	0	0	1	1	no
XLOC_001911	XLOC_001911	-	chrMito:35372-35444	s96_ypd	yjm789_ypd	NOTEST	0	0	0	0	1	1	no
XLOC_001912	XLOC_001912	BI2,BI3,BI4,COB	chrMito:36539-43647	s96_ypd	yjm789_ypd	NOTEST	0	3.71348	inf	0	1	1	no
XLOC_001913	XLOC_001913	OLI1	chrMito:46722-46953	s96_ypd	yjm789_ypd	NOTEST	0	0	0	0	1	1	no
XLOC_001914	XLOC_001914	-	chrMito:48200-48290	s96_ypd	yjm789_ypd	NOTEST	0	0	0	0	1	1	no
XLOC_001915	XLOC_001915	VAR1	chrMito:48900-50097	s96_ypd	yjm789_ypd	NOTEST	0	0	0	0	1	1	no
XLOC_001916	XLOC_001916	Q0142	chrMito:51051-51228	s96_ypd	yjm789_ypd	NOTEST	0	0	0	0	1	1	no
XLOC_001917	XLOC_001917	Q0143	chrMito:51276-51429	s96_ypd	yjm789_ypd	NOTEST	0	0	0	0	1	1	no
XLOC_001918	XLOC_001918	Q0144	chrMito:54108-54438	s96_ypd	yjm789_ypd	NOTEST	0	0	0	0	1	1	no
XLOC_001919	XLOC_001919	21S_RRNA	chrMito:58008-62447	s96_ypd	yjm789_ypd	NOTEST	0	0	0	0	1	1	no
XLOC_001920	XLOC_001920	SCEI	chrMito:58008-62447	s96_ypd	yjm789_ypd	NOTEST	0	0	0	0	1	1	no
XLOC_001921	XLOC_001921	-	chrMito:63861-63937	s96_ypd	yjm789_ypd	NOTEST	0	0	0	0	1	1	no
XLOC_001922	XLOC_001922	-	chrMito:64414-64490	s96_ypd	yjm789_ypd	NOTEST	0	0	0	0	1	1	no
XLOC_001923	XLOC_001923	-	chrMito:64595-64670	s96_ypd	yjm789_ypd	NOTEST	0	0	0	0	1	1	no
XLOC_001924	XLOC_001924	Q0182	chrMito:65769-66179	s96_ypd	yjm789_ypd	NOTEST	0	0	0	0	1	1	no
XLOC_001925	XLOC_001925	-	chrMito:66209-66285	s96_ypd	yjm789_ypd	NOTEST	0	0	0	0	1	1	no
XLOC_001926	XLOC_001926	-	chrMito:67060-67134	s96_ypd	yjm789_ypd	NOTEST	0	0	0	0	1	1	no
XLOC_001927	XLOC_001927	-	chrMito:67308-67381	s96_ypd	yjm789_ypd	NOTEST	0	0	0	0	1	1	no
XLOC_001928	XLOC_001928	-	chrMito:67467-67542	s96_ypd	yjm789_ypd	NOTEST	0	0	0	0	1	1	no
XLOC_001929	XLOC_001929	-	chrMito:68321-68396	s96_ypd	yjm789_ypd	NOTEST	0	0	0	0	1	1	no
XLOC_001930	XLOC_001930	-	chrMito:69202-69288	s96_ypd	yjm789_ypd	NOTEST	0	0	0	0	1	1	no
XLOC_001931	XLOC_001931	-	chrMito:69288-69362	s96_ypd	yjm789_ypd	NOTEST	0	0	0	0	1	1	no
XLOC_001932	XLOC_001932	-	chrMito:69845-69921	s96_ypd	yjm789_ypd	NOTEST	0	0	0	0	1	1	no
XLOC_001933	XLOC_001933	-	chrMito:70161-70237	s96_ypd	yjm789_ypd	NOTEST	0	0	0	0	1	1	no
XLOC_001934	XLOC_001934	-	chrMito:70823-70907	s96_ypd	yjm789_ypd	NOTEST	0	0	0	0	1	1	no
XLOC_001935	XLOC_001935	-	chrMito:71432-71503	s96_ypd	yjm789_ypd	NOTEST	0	0	0	0	1	1	no
XLOC_001936	XLOC_001936	-	chrMito:72629-72705	s96_ypd	yjm789_ypd	NOTEST	0	0	0	0	1	1	no
XLOC_001937	XLOC_001937	COX2,Q0255	chrMito:73757-75984	s96_ypd	yjm789_ypd	NOTEST	0	4.04952	inf	0	1	1	no
XLOC_001938	XLOC_001938	-	chrMito:77430-77505	s96_ypd	yjm789_ypd	NOTEST	0	0	0	0	1	1	no
XLOC_001939	XLOC_001939	-	chrMito:78532-78608	s96_ypd	yjm789_ypd	NOTEST	0	0	0	0	1	1	no
XLOC_001940	XLOC_001940	COX3	chrMito:79212-80022	s96_ypd	yjm789_ypd	NOTEST	0	4.43523	inf	0	1	1	no
XLOC_001941	XLOC_001941	-	chrMito:85034-85112	s96_ypd	yjm789_ypd	NOTEST	0	0	0	0	1	1	no
XLOC_001942	XLOC_001942	Q0297	chrMito:85294-85777	s96_ypd	yjm789_ypd	NOTEST	0	0	0	0	1	1	no
XLOC_001943	XLOC_001943	-	chrMito:78088-78162	s96_ypd	yjm789_ypd	NOTEST	0	0	0	0	1	1	no
XLOC_001944	XLOC_001944	YEL077W-A	chrV:263-4097	s96_ypd	yjm789_ypd	NOTEST	5.02847	0	#NAME?	0	1	1	no
XLOC_001945	XLOC_001945	YEL075W-A	chrV:4184-5713	s96_ypd	yjm789_ypd	NOTEST	0	0	0	0	1	1	no
XLOC_001946	XLOC_001946	YEL074W	chrV:6125-6464	s96_ypd	yjm789_ypd	NOTEST	0	0	0	0	1	1	no
XLOC_001947	XLOC_001947	RMD6	chrV:13719-14415	s96_ypd	yjm789_ypd	NOTEST	0	8.81655	inf	0	1	1	no
XLOC_001948	XLOC_001948	DLD3	chrV:16354-17845	s96_ypd	yjm789_ypd	OK	86.6908	83.1133	-0.0607988	-0.146145	0.84685	0.938455	no
XLOC_001949	XLOC_001949	DSF1	chrV:19588-21097	s96_ypd	yjm789_ypd	NOTEST	2.11182	1.08158	-0.965348	0	1	1	no
XLOC_001950	XLOC_001950	HPA3	chrV:26188-27206	s96_ypd	yjm789_ypd	NOTEST	33.314	34.0158	0.0300799	0	1	1	no
XLOC_001951	XLOC_001951	SIT1	chrV:27656-29543	s96_ypd	yjm789_ypd	OK	14.9637	41.1484	1.45937	2.03079	0.0149	0.0921556	no
XLOC_001952	XLOC_001952	NPR2	chrV:34406-36254	s96_ypd	yjm789_ypd	NOTEST	12.0669	16.5539	0.456117	0	1	1	no
XLOC_001953	XLOC_001953	HHY1	chrV:42651-42960	s96_ypd	yjm789_ypd	NOTEST	0	0	0	0	1	1	no
XLOC_001954	XLOC_001954	PCM1	chrV:43251-44925	s96_ypd	yjm789_ypd	OK	79.7433	91.9676	0.205763	0.496854	0.47845	0.7321	no
XLOC_001955	XLOC_001955	HAT2	chrV:47167-48373	s96_ypd	yjm789_ypd	NOTEST	31.8076	39.6762	0.318903	0	1	1	no
XLOC_001956	XLOC_001956	YEL053W-A	chrV:52720-53255	s96_ypd	yjm789_ypd	OK	5147.41	4446.05	-0.211325	-0.565093	0.42145	0.690365	no
XLOC_001957	XLOC_001957	AFG1	chrV:56570-58100	s96_ypd	yjm789_ypd	OK	48.3261	82.8071	0.776952	1.57124	0.0378	0.17471	no
XLOC_001958	XLOC_001958	VMA8	chrV:58377-59148	s96_ypd	yjm789_ypd	OK	152.752	151.303	-0.0137495	-0.0288106	0.9684	0.978225	no
XLOC_001959	XLOC_001959	YEL050W-A	chrV:59548-60851	s96_ypd	yjm789_ypd	NOTEST	136.91	69.2732	-0.982855	0	1	1	no
XLOC_001960	XLOC_001960	SNR67	chrV:61351-61433	s96_ypd	yjm789_ypd	NOTEST	0	0	0	0	1	1	no
XLOC_001961	XLOC_001961	SNR53	chrV:61698-61789	s96_ypd	yjm789_ypd	NOTEST	0	0	0	0	1	1	no
XLOC_001962	XLOC_001962	PAU2	chrV:63727-64090	s96_ypd	yjm789_ypd	NOTEST	11.8336	0	#NAME?	0	1	1	no
XLOC_001963	XLOC_001963	IES6	chrV:69756-70257	s96_ypd	yjm789_ypd	OK	38.813	48.063	0.308386	0.279421	0.6933	0.865437	no
XLOC_001964	XLOC_001964	YEL043W	chrV:70477-73348	s96_ypd	yjm789_ypd	NOTEST	17.5637	15.6906	-0.162696	0	1	1	no
XLOC_001965	XLOC_001965	GDA1	chrV:73770-75327	s96_ypd	yjm789_ypd	OK	181.31	147.729	-0.295502	-0.838368	0.25225	0.536644	no
XLOC_001966	XLOC_001966	YEF1	chrV:75943-77431	s96_ypd	yjm789_ypd	NOTEST	3.20156	6.39624	0.998449	0	1	1	no
XLOC_001967	XLOC_001967	UTR2	chrV:78052-79456	s96_ypd	yjm789_ypd	OK	577.918	511.347	-0.176562	-0.602952	0.4096	0.680588	no
XLOC_001968	XLOC_001968	UTR4	chrV:80461-81145	s96_ypd	yjm789_ypd	OK	72.5056	114.691	0.661586	1.08004	0.1293	0.374085	no
XLOC_001969	XLOC_001969	HYP2	chrV:85612-86598	s96_ypd	yjm789_ypd	OK	4709.56	3895.31	-0.273851	-0.800138	0.25295	0.537146	no
XLOC_001970	XLOC_001970	MTC7	chrV:85612-86598	s96_ypd	yjm789_ypd	OK	975.708	744.704	-0.389782	-0.369259	0.59265	0.809015	no
XLOC_001971	XLOC_001971	-	chrV:86603-86685	s96_ypd	yjm789_ypd	NOTEST	0	0	0	0	1	1	no
XLOC_001972	XLOC_001972	MCM3	chrV:86936-89852	s96_ypd	yjm789_ypd	NOTEST	28.7372	27.5733	-0.0596491	0	1	1	no
XLOC_001973	XLOC_001973	SPF1	chrV:90257-93905	s96_ypd	yjm789_ypd	OK	147.185	138.795	-0.0846755	-0.281376	0.7116	0.875271	no
XLOC_001974	XLOC_001974	ECM10	chrV:94582-96578	s96_ypd	yjm789_ypd	NOTEST	2.26807	0	#NAME?	0	1	1	no
XLOC_001975	XLOC_001975	YEL028W	chrV:98667-99129	s96_ypd	yjm789_ypd	NOTEST	8.17282	0	#NAME?	0	1	1	no
XLOC_001976	XLOC_001976	IMT4	chrV:100132-100204	s96_ypd	yjm789_ypd	NOTEST	0	0	0	0	1	1	no
XLOC_001977	XLOC_001977	VMA3	chrV:100768-101251	s96_ypd	yjm789_ypd	OK	2552.63	2385.12	-0.097927	-0.317637	0.6533	0.844433	no
XLOC_001978	XLOC_001978	SNU13	chrV:101942-102323	s96_ypd	yjm789_ypd	OK	2078.52	1641.55	-0.340501	-1.01827	0.1559	0.416686	no
XLOC_001979	XLOC_001979	RIP1	chrV:107152-110725	s96_ypd	yjm789_ypd	OK	131.557	155.078	0.23731	0.468243	0.50935	0.754248	no
XLOC_001980	XLOC_001980	GEA2	chrV:111420-115800	s96_ypd	yjm789_ypd	NOTEST	14.8189	16.4259	0.148536	0	1	1	no
XLOC_001981	XLOC_001981	URA3	chrV:116166-116970	s96_ypd	yjm789_ypd	OK	80.8378	67.8178	-0.253365	-0.45413	0.55485	0.784799	no
XLOC_001982	XLOC_001982	TIM9	chrV:117182-117474	s96_ypd	yjm789_ypd	OK	209.843	115.476	-0.861709	-0.692277	0.39535	0.668928	no
XLOC_001983	XLOC_001983	EAF5	chrV:121436-123073	s96_ypd	yjm789_ypd	OK	417.977	427.152	0.0313248	0.101321	0.886	0.952546	no
XLOC_001984	XLOC_001984	GTT3	chrV:123656-124670	s96_ypd	yjm789_ypd	OK	50.6379	62.2358	0.297527	0.459984	0.5112	0.755826	no
XLOC_001985	XLOC_001985	EDC3	chrV:126628-128284	s96_ypd	yjm789_ypd	NOTEST	39.4887	19.9507	-0.984999	0	1	1	no
XLOC_001986	XLOC_001986	VAC8	chrV:128824-130561	s96_ypd	yjm789_ypd	OK	68.5704	94.7076	0.465894	1.08047	0.1272	0.370521	no
XLOC_001987	XLOC_001987	UBC8	chrV:131771-132551	s96_ypd	yjm789_ypd	NOTEST	22.1289	13.5644	-0.706113	0	1	1	no
XLOC_001988	XLOC_001988	GLC3	chrV:133119-135234	s96_ypd	yjm789_ypd	NOTEST	13.7133	20.9128	0.608808	0	1	1	no
XLOC_001989	XLOC_001989	YEL010W	chrV:136278-136778	s96_ypd	yjm789_ypd	NOTEST	0	0	0	0	1	1	no
XLOC_001990	XLOC_001990	-	chrV:138665-138737	s96_ypd	yjm789_ypd	NOTEST	0	0	0	0	1	1	no
XLOC_001991	XLOC_001991	YEL008W	chrV:140511-140892	s96_ypd	yjm789_ypd	NOTEST	0	0	0	0	1	1	no
XLOC_001992	XLOC_001992	YEL007W	chrV:141891-143892	s96_ypd	yjm789_ypd	NOTEST	38.2271	33.5777	-0.187093	0	1	1	no
XLOC_001993	XLOC_001993	YEA6	chrV:144299-146755	s96_ypd	yjm789_ypd	OK	52.0225	48.2679	-0.10807	-0.182134	0.80015	0.918694	no
XLOC_001994	XLOC_001994	YEA4	chrV:146950-147979	s96_ypd	yjm789_ypd	NOTEST	23.9798	7.10757	-1.75439	0	1	1	no
XLOC_001995	XLOC_001995	GIM4	chrV:148175-148599	s96_ypd	yjm789_ypd	OK	71.2785	80.4808	0.175178	0.140638	0.86485	0.944675	no
XLOC_001996	XLOC_001996	MNN1	chrV:153519-155808	s96_ypd	yjm789_ypd	OK	41.6243	46.7739	0.168276	0.370438	0.62035	0.826842	no
XLOC_001997	XLOC_001997	NOP16	chrV:156802-157498	s96_ypd	yjm789_ypd	OK	61.8946	42.2044	-0.55242	-0.799686	0.29235	0.576343	no
XLOC_001998	XLOC_001998	FMP52	chrV:159579-160275	s96_ypd	yjm789_ypd	OK	279.165	324.35	0.216433	0.581397	0.4224	0.69115	no
XLOC_001999	XLOC_001999	YND1	chrV:160549-162442	s96_ypd	yjm789_ypd	NOTEST	34.7874	34.959	0.00709908	0	1	1	no
[truncated: 102,086 more rows]
