# Supplementary material for: Transcriptional Profiling of Saccharomyces cerevisiae Reveals the Impact of Variation of a Single Transcription Factor on Differential Gene Expression in 4NQO, Fermentable, and Nonfermentable Carbon Sources
Source: G3 (Bethesda). 2017 Dec 5;8(2):607–19. doi: 10.1534/g3.117.300138 (PMC5919752; doi:10.1534/g3.117.300138)
Supplement: Supplementary file 2 [file 607TableS2.xlsx]

## Sheet: log2fc
gene_name	transcript_id	789_YPD/S96_YPD	789_4NQO/S96_4NQO	I775E_4NQO/789_4NQO	I775E_4NQO/S96_4NQO	I775E_YPD/789_4NQO	I775E_YPD/789_YPD	I775E_YPD/S96_YPD	I775E_4NQO/I775E_YPD	S96_4NQO/S96_YPD	789_4NQO/789_YPD
LCL1	YPL056C	0.143795	0.197416	0.182481	0.379897	-0.109652	0.251786	0.395581	0.292133	0.307817	0.361438
PDR11	YIL013C	0.222818	0.135821	0.167203	0.303023	-0.218594	0.153745	0.376563	0.385797	0.459336	0.372339
HSP60	YLR259C	0.065742	0.0649325	0.100121	0.165053	-0.124652	0.318434	0.384176	0.224773	0.443896	0.443087
ESBP6	YNL125C	0.0598272	0.149266	0.0391775	0.188443	-0.21636	0.283466	0.343293	0.255537	0.410387	0.499826
PCL8	YPL219W	0.208921	0.341176	-0.0697407	0.271435	-0.340747	0.104112	0.313034	0.271006	0.312605	0.444859
RIM4	YHL024W	0.34262	0.0503591	0.282654	0.333013	-0.331397	0.0171045	0.359724	0.61405	0.640762	0.348501
MZM1	YDR493W	0.305704	-0.0313383	0.261766	0.230428	-0.244752	-0.0267236	0.278981	0.506518	0.555071	0.218029
ACN9	YDR511W	0.2646	0.128437	0.368046	0.496483	-0.18788	0.0780931	0.342693	0.555926	0.402137	0.265973
YPR127W	YPR127W	0.296945	0.18492	0.122069	0.306988	-0.320592	-0.0349294	0.262016	0.44266	0.397688	0.285662
VPS62	YGR141W	0.25236	0.0650153	0.248912	0.313928	-0.0679055	0.418083	0.670442	0.316818	0.673333	0.485988
VPS20	YMR077C	0.485564	0.157138	0.0504723	0.20761	-0.171774	0.280847	0.766411	0.222246	0.781048	0.452621
YLR290C	YLR290C	0.507576	0.366633	0.173253	0.539886	-0.227383	0.140207	0.647782	0.400636	0.508532	0.36759
KEG1	YFR042W	0.338662	0.0118416	0.071207	0.0830487	-0.580087	-0.190061	0.148601	0.651294	0.716847	0.390026
STB1	YNL309W	0.324401	0.0100893	0.0283552	0.0384445	-0.580907	-0.252444	0.0719575	0.609262	0.642775	0.328464
YDL221W	YDL221W	0.420407	0.108094	0.098741	0.206835	-0.460598	-0.165781	0.254626	0.559339	0.60713	0.294817
ALD2	YMR170C	0.375666	-0.0855674	0.0640054	-0.0215619	-0.523469	-0.112069	0.263598	0.587474	0.872634	0.4114
RFA2	YNL312W	0.188432	-9.14595e-05	0.103853	0.103762	-0.593118	-0.0599537	0.128478	0.696971	0.721687	0.533164
LAP2	YNL045W	0.228191	-0.0919667	0.111908	0.0199412	-0.482626	-0.102944	0.125247	0.594534	0.69984	0.379682
SSH4	YKL124W	0.119535	-0.111398	0.183235	0.071837	-0.375633	0.114766	0.234301	0.558868	0.721332	0.490399
ISU1	YPL135W	0.281269	0.120793	-0.0132031	0.10759	-0.403369	0.122121	0.40339	0.390166	0.685966	0.52549
RFA3	YJL173C	0.391466	0.299103	-0.133272	0.165831	-0.49799	0.00877974	0.400246	0.364718	0.599133	0.50677
KNS1	YLL019C	0.464899	0.101365	0.0465103	0.147876	-0.314389	-0.0605803	0.404319	0.3609	0.617342	0.253809
PGC1	YPL206C	0.269927	-0.0276364	0.0849428	0.0573064	-0.224401	0.0536109	0.323538	0.309344	0.575575	0.278012
YKR011C	YKR011C	0.0531579	0.0270774	0.332627	0.359704	-0.42214	0.376625	0.429783	0.754767	0.824845	0.798765
ARO10	YDR380W	0.0566247	0.0153639	0.18624	0.201604	-0.360197	0.456948	0.513573	0.546437	0.858406	0.817146
ECM15	YBL001C	0.293095	0.0699523	0.27677	0.346722	-0.404364	0.419024	0.712119	0.681133	1.04653	0.823388
YLR050C	YLR050C	0.233775	0.150713	0.172125	0.322838	-0.438236	0.273338	0.507113	0.610361	0.794636	0.711574
CCP1	YKR066C	0.329059	0.0451491	0.17139	0.216539	-0.409784	0.201558	0.530617	0.581173	0.895251	0.611341
YJR008W	YJR008W	0.256113	0.18977	0.101839	0.291609	-0.3111	0.373531	0.629644	0.412939	0.750974	0.68463
AIM10	YER087W	0.179382	-0.137528	0.312421	0.174893	-0.373744	0.225065	0.404446	0.686165	0.915718	0.598809
NAT3	YPR131C	0.241837	-0.104598	0.380668	0.276071	-0.432275	0.0568222	0.298659	0.812944	0.835532	0.489098
SNC1	YAL030W	0.243655	-0.228073	0.369852	0.141779	-0.243124	0.115339	0.358994	0.612976	0.830191	0.358463
AIM2	YAL049C	0.273183	0.0776722	0.387831	0.465503	-0.263853	0.207195	0.480378	0.651684	0.666559	0.471048
TBS1	YBR150C	0.181269	-0.0035552	0.270588	0.267033	-0.27557	0.186739	0.368007	0.546158	0.647132	0.462308
OPI10	YOL032W	0.155681	0.0292841	0.712564	0.741848	0.0158481	0.410455	0.566135	0.696716	0.521003	0.394607
IAH1	YOR126C	0.163656	-0.0448004	0.60053	0.555729	0.0481301	0.385912	0.549568	0.5524	0.546238	0.337782
YDR535C	YDR535C	0.0392134	0.0230147	0.620428	0.643443	-0.337707	0.271815	0.311029	0.958135	0.625721	0.609522
YJR146W	YJR146W	0.534086	-0.216496	0.501905	0.285409	-0.0640473	0.233211	0.767297	0.565952	1.04784	0.297258
SPO1	YNL012W	0.461039	-0.22004	0.436771	0.216731	-0.035187	0.233299	0.694339	0.471958	0.949566	0.268486
GAL7	YBR018C	0.459864	-0.361985	0.708233	0.346248	-0.016436	0.421584	0.881448	0.724669	1.25987	0.438019
YDL071C	YDL071C	0.800735	0.0472343	0.46778	0.515014	-0.114008	0.25206	1.05279	0.581788	1.11957	0.366068
FET3	YMR058W	0.799829	-0.14018	0.540102	0.399921	-0.159707	0.184024	0.983852	0.699809	1.28374	0.343731
COS1	YNL336W	0.598973	-0.223688	0.64734	0.423652	-0.362281	-0.040899	0.558074	1.00962	1.14404	0.321382
DBP1	YPL119C	0.558107	-0.319888	0.52719	0.207301	-0.268681	-0.00562696	0.55248	0.795871	1.14105	0.263054
UBX6	YJL048C	0.585855	-0.151177	0.603952	0.452776	-0.251363	0.184078	0.769932	0.855316	1.17247	0.435441
ATG1	YGL180W	0.586502	-0.0690767	0.310276	0.241199	-0.389797	0.219377	0.805879	0.700074	1.26475	0.609175
YAP6	YDR259C	0.355187	-0.41992	0.496872	0.0769523	-0.28122	0.279672	0.634859	0.778092	1.336	0.560893
CAT2	YML042W	0.38697	-0.241376	0.598493	0.357117	-0.496394	0.0440654	0.431035	1.09489	1.16881	0.54046
SMF3	YLR034C	0.327131	0.0013128	0.513677	0.51499	-0.586355	0.0143464	0.341477	1.10003	0.926519	0.600701
ATG7	YHR171W	0.511433	-0.189277	0.617436	0.428159	-0.418152	-0.156479	0.354954	1.03559	0.962382	0.261672
YAT1	YAR035W	0.35315	-0.22707	0.578825	0.351755	-0.456456	-0.076708	0.276442	1.03528	0.959968	0.379748
EMI2	YDR516C	0.791773	0.0100019	0.425215	0.435217	-0.737556	-0.225277	0.566496	1.16277	1.29405	0.512278
RIB1	YBL033C	0.566137	-0.219007	0.254025	0.0350178	-0.0992471	0.0792411	0.645378	0.353272	0.963632	0.178488
TRX3	YCR083W	0.493646	-0.183884	0.162756	-0.0211282	-0.148126	0.13316	0.626806	0.310882	0.958817	0.281286
YOR389W	YOR389W	0.453459	-0.335005	0.240681	-0.0943244	-0.173954	0.0255716	0.479031	0.414635	0.98799	0.199525
GIP1	YBR045C	0.370974	-0.331935	0.339577	0.00764194	-0.133245	0.231808	0.602782	0.472822	1.06796	0.365052
IKS1	YJL057C	0.46518	-0.41224	0.202684	-0.209556	-0.0949232	0.223829	0.689009	0.297607	1.19617	0.318752
HVG1	YER039C	0.17729	-0.353625	0.199728	-0.153897	-0.00642544	0.462809	0.640099	0.206153	1.00015	0.469235
YEF1	YEL041W	0.440526	-0.0757255	0.0580549	-0.0176706	-0.0249343	0.0560537	0.496579	0.0829891	0.597239	0.080988
PET8	YNL003C	0.308053	-0.232606	0.139003	-0.0936032	0.0486168	0.0922442	0.400297	0.0903862	0.584287	0.0436275
RAD55	YDR076W	0.509097	-0.237291	0.14537	-0.0919207	0.104084	0.00234815	0.511445	0.0412859	0.644651	-0.101736
YOR011W-A	YOR011W-A	0.489221	-0.194336	0.110899	-0.0834375	-0.0132475	-0.125504	0.363718	0.124146	0.571301	-0.112256
SCO1	YBR037C	0.373676	-0.33089	0.0885083	-0.242382	-0.164541	0.101656	0.475333	0.253049	0.970764	0.266197
YMR173W-A	YMR173W-A	0.410186	-0.279501	-0.0320221	-0.311523	-0.194465	-0.0335319	0.376654	0.162442	0.850619	0.160933
NCR1	YPL006W	0.287052	-0.18382	0.0412533	-0.142566	-0.147958	0.16246	0.449512	0.189211	0.78129	0.310418
PSP1	YDR505C	0.573937	-0.054416	0.335169	0.280753	-0.374582	-0.144466	0.429471	0.709751	0.858469	0.230116
ZTA1	YBR046C	0.618361	-0.0773698	0.22739	0.15002	-0.527087	-0.231935	0.386426	0.754476	0.990882	0.295151
YAL064C-A	YAL064C-A	0.640663	0.0246362	0.034657	0.0592933	-0.352032	-0.132349	0.508314	0.386689	0.835711	0.219683
DER1	YBR201W	0.531013	-0.207588	0.223629	0.0160414	-0.288009	-0.207417	0.323596	0.511638	0.819192	0.0805912
XRS2	YDR369C	0.767318	-0.288095	0.211934	-0.0761612	-0.566147	-0.333524	0.433794	0.778081	1.28804	0.232623
DMC1	YER179W	0.761346	-0.228613	0.0585604	-0.170053	-0.47696	-0.362912	0.398434	0.53552	1.10401	0.114048
GUD1	YDL238C	1.05633	-0.0933451	0.183552	0.0902073	-0.084331	-0.115356	0.940972	0.267883	1.11865	-0.0310248
SIA1	YOR137C	0.821384	-0.361652	0.186068	-0.175584	-0.212772	-0.110293	0.711091	0.39884	1.28552	0.102479
MIC14	YDR031W	0.203322	-0.211479	0.241081	0.029602	-0.105809	0.762623	0.965946	0.34689	1.28323	0.868432
PLB1	YMR008C	0.166331	-0.20701	0.23596	0.0289496	-0.0681809	0.756796	0.923128	0.304141	1.19832	0.824977
YIL014C-A	YIL014C-A	0.262248	-0.190338	0.195571	0.00523334	-0.193645	0.59446	0.856708	0.389216	1.24069	0.788105
ZWF1	YNL241C	0.375666	-0.0517372	0.236989	0.185252	0.0275847	0.592244	0.96791	0.209404	0.992062	0.564659
WTM1	YOR230W	0.222294	-0.164388	0.264189	0.0998009	0.139372	0.612292	0.834586	0.124816	0.859602	0.47292
REX3	YLR107W	0.237632	-0.129175	0.142453	0.0132784	0.154303	0.849892	1.08752	-0.0118494	1.0624	0.695589
PXA1	YPL147W	0.213417	-0.0700392	0.540148	0.470109	-0.0351986	0.669416	0.882834	0.575347	0.988071	0.704615
YER165C-A	YER165C-A	0.486514	0.0440599	0.375273	0.419333	-0.00226042	0.503561	0.990075	0.377534	0.948276	0.505822
CDC26	YFR036W	0.0726894	-0.31072	0.597441	0.286721	0.227421	0.896712	0.969401	0.370021	1.0527	0.669291
YOR329W-A	YOR329W-A	0	-0.215333	0.442398	0.227064	0.262784	0.949102	1.04117	0.179614	0.993721	0.686318
HPF1	YOL155C	0.0492696	-0.304701	0.695019	0.390318	0.401173	1.08302	1.13229	0.293846	1.03582	0.681852
YMR085W	YMR085W	0.478625	0.282393	0.365654	0.648048	0.213727	0.975357	1.45398	0.151927	0.957861	0.761629
SOM1	YEL059C-A	0.373529	0.0902108	0.226079	0.31629	0.156125	0.992859	1.36639	0.0699544	1.12005	0.836734
YHR177W	YHR177W	0.177138	0.267226	0.0499508	0.317177	0.184334	1.0061	1.18324	-0.134383	0.731676	0.821764
ARG2	YJL071W	0.172491	0.221662	-0.0913256	0.130336	0.197297	0.873214	1.04571	-0.288622	0.626747	0.675917
CRG1	YHR209W	0.23697	0.379822	-0.248146	0.131676	0.0891179	1.01701	1.25398	-0.337264	0.785039	0.927891
COX5B	YIL111W	0.396871	0.153146	-0.0376458	0.1155	-0.0785023	0.886779	1.28365	0.0408565	1.20901	0.965282
YGR066C	YGR066C	0.45707	0.225109	-0.0762533	0.148856	-0.237065	0.647434	1.1045	0.160812	1.11646	0.884499
YMR31	YFR049W	-0.0365535	-0.0473172	-0.0203247	-0.0676419	-0.114945	0.877417	0.840863	0.0946206	1.00313	0.992362
EMI5	YOL071W	-0.0856137	-0.179529	0.0493036	-0.130225	-0.0681659	0.895189	0.809575	0.11747	1.05727	0.963354
YHR180W	YHR180W	0.00521195	-0.0980703	0.109668	0.0115977	-0.005001	0.936856	0.942068	0.114669	1.04514	0.941857
CPR6	YLR216C	-0.0907676	-0.00482831	0.163623	0.158794	0.0248007	1.13579	1.04502	0.138822	1.02505	1.11099
PBI2	YNL015W	-0.280364	-0.0500802	0.112813	0.0627333	0.00429282	1.29475	1.01438	0.108521	1.06017	1.29045
PHM8	YER037W	0.124862	-0.221304	-0.0362848	-0.257588	-0.32726	1.01759	1.14245	0.290975	1.69102	1.34485
FMP46	YKR049C	0.130927	-0.0698232	-0.117216	-0.187039	-0.370212	0.815698	0.946625	0.252996	1.38666	1.18591
YJR020W	YJR020W	-0.308802	-0.481703	0.133065	-0.348639	-0.0230735	0.888387	0.579585	0.156138	1.08436	0.91146
VBA5	YKR105C	-0.152124	-0.379602	-0.128695	-0.508297	-0.0884767	0.755742	0.603617	-0.0402178	1.0717	0.844218
YDR210W-B	YDR210W-B	0.946466	-0.2974	0.00315459	-0.294246	-0.0406724	0.446596	1.39306	0.043827	1.73113	0.487268
YNR071C	YNR071C	0.529173	-0.260741	0.0390374	-0.221704	0.00776018	0.64496	1.17413	0.0312772	1.42711	0.637199
DDR48	YMR173W	0.682885	-0.473838	0.327715	-0.146123	0.143137	0.378664	1.06155	0.184578	1.39225	0.235527
YGL074C	YGL074C	0	-1.00223	0.428962	-0.57327	0.0145639	0.65232	0.750016	0.414399	1.73768	0.637756
YHL045W	YHL045W	0.176139	-0.787162	0.449644	-0.337518	-0.0155941	0.394403	0.570541	0.465238	1.3733	0.409997
PIR3	YKL163W	0.530881	-1.01801	0.0781103	-0.939901	-0.0997806	0.409447	0.940328	0.177891	2.05812	0.509228
MYO3	YKL129C	0.320507	-0.0310328	0.266659	0.235627	-0.567124	-0.17788	0.142627	0.833783	0.740784	0.389244
YPL109C	YPL109C	0.297352	-0.00287767	0.328306	0.325428	-0.508676	-0.197032	0.100321	0.836982	0.611875	0.311645
YLR281C	YLR281C	0.291634	-0.0580132	0.417625	0.359612	-0.611379	-0.336376	-0.0447422	1.029	0.62465	0.275003
TPK2	YPL203W	0.393259	-0.057507	0.351165	0.293658	-0.665786	-0.390216	0.00304285	1.01695	0.726336	0.27557
MRS4	YKR052C	0.338713	-0.0203247	0.23685	0.216525	-0.351262	-0.138582	0.200131	0.588111	0.571718	0.21268
SOL1	YNR034W	0.327458	-0.059597	0.289281	0.229684	-0.351463	-0.214438	0.113021	0.640744	0.524081	0.137026
DAN4	YJR151C	0.185484	-0.209796	0.51021	0.300413	-0.319739	-0.108364	0.0771204	0.829948	0.606655	0.211375
CRS5	YOR031W	0.116979	-0.00848055	0.195287	0.186806	-0.588747	-0.142298	-0.0253182	0.784033	0.571909	0.446449
PPZ2	YDR436W	0.142155	-0.0582017	0.169968	0.111766	-0.633592	-0.196894	-0.0547385	0.80356	0.637055	0.436698
BAT2	YJR148W	0.151211	0.069794	0.135584	0.205379	-0.545106	-0.13323	0.0179807	0.68069	0.493292	0.411876
YMR027W	YMR027W	0.0528699	0.0162058	0.126892	0.143098	-0.51096	-0.124392	-0.0715217	0.637852	0.423233	0.386569
PPN1	YDR452W	0.0395489	-0.134417	0.108029	-0.0263881	-0.562421	-0.145684	-0.106135	0.67045	0.590703	0.416737
YPR1	YDR368W	-0.0209469	-0.152156	0.161524	0.00936727	-0.520273	-0.207947	-0.228894	0.681797	0.443536	0.312326
PRD1	YCL057W	0.221244	0.0628287	0.0558932	0.118722	-0.707254	-0.372518	-0.151275	0.763147	0.493151	0.334736
RTT101	YJL047C	0.196556	-0.00083932	0.102719	0.101879	-0.60221	-0.34697	-0.150414	0.704929	0.452636	0.255241
YKR018C	YKR018C	0.175559	-0.0872185	0.214623	0.127404	-0.481954	-0.339633	-0.164074	0.696577	0.405099	0.142322
HOS1	YPR068C	0.0825844	-0.0239237	0.174553	0.150629	-0.580449	-0.345005	-0.262421	0.755002	0.341952	0.235444
YML034C-A	YML034C-A	0	-0.18143	0.4073	0.22587	-0.655936	0	0	1.06324	0.82826	0.605855
ESC8	YOL017W	-0.0148001	-0.225827	0.44877	0.222942	-0.64293	-0.0730917	-0.0878918	1.0917	0.780866	0.569838
BLS1	YLR408C	-0.185785	-0.206378	0.310776	0.104399	-0.577865	-0.0308825	-0.216668	0.888641	0.567575	0.546982
YGR266W	YGR266W	-0.0693549	-0.273885	0.371292	0.0974061	-0.604616	-0.185254	-0.254608	0.975907	0.623893	0.419362
RFA1	YAR007C	-0.0108499	-0.266831	0.226046	-0.0407846	-0.775597	-0.219804	-0.230654	1.00164	0.811774	0.555793
PDS5	YMR076C	0.0393313	-0.196473	0.105281	-0.0911917	-0.8234	-0.29956	-0.260229	0.928681	0.759644	0.52384
FLO10	YKR102W	0.0279798	-0.0929071	0.280807	0.1879	-0.796132	-0.334334	-0.306355	1.07694	0.582684	0.461797
COS7	YDL248W	0.495431	-0.142424	0.338005	0.195581	-0.436325	-0.182873	0.312558	0.77433	0.891307	0.253452
VPS13	YLL040C	0.419519	-0.241118	0.316742	0.0756238	-0.40095	-0.147723	0.271796	0.717692	0.913864	0.253227
YBL059W	YBL059W	0.328871	-0.318638	0.517381	0.198743	-0.343857	-0.0846796	0.244191	0.861237	0.906685	0.259177
SAF1	YBR280C	0.154241	-0.396893	0.485356	0.0884637	-0.438992	-0.00386341	0.150377	0.924348	0.986262	0.435129
ATG15	YCR068W	0.191411	-0.36139	0.289148	-0.0722423	-0.451651	-0.0509916	0.140419	0.740799	0.953461	0.40066
YGR149W	YGR149W	0.432938	0.102199	-0.0580355	0.0441634	-0.973283	-0.232989	0.199949	0.915248	1.07103	0.740294
PPE1	YHR075C	0.327471	0.0954041	-0.140303	-0.0448986	-0.985743	-0.22799	0.0994813	0.84544	0.98982	0.757753
AVT6	YER119C	0.316	0.183727	-0.0668362	0.116891	-0.811208	-0.0521672	0.263833	0.744371	0.891314	0.75904
CDC21	YOR074C	0.340011	0.0223333	0.129778	0.152112	-0.889777	-0.306181	0.0338295	1.01956	0.901273	0.583596
UIP3	YAR027W	0.330764	0.195012	0.0564371	0.251449	-0.874056	-0.318535	0.0122293	0.930493	0.691274	0.555522
YIR043C	YIR043C	0.400208	-0.0307645	0.1844	0.153636	-0.627702	-0.300578	0.0996298	0.812102	0.758096	0.327124
YMR253C	YMR253C	0.453078	0.0334792	0.109431	0.14291	-0.63585	-0.348856	0.104223	0.745281	0.706593	0.286994
NAM2	YLR382C	0.436041	-0.0936864	0.143375	0.0496884	-0.616268	-0.372871	0.0631701	0.759642	0.773124	0.243397
YDR391C	YDR391C	0.360505	0.000326518	0.11241	0.112737	-0.748	-0.372555	-0.0120503	0.860411	0.735624	0.375445
NTH2	YBR001C	0.415201	-0.091756	0.164568	0.0728121	-0.819646	-0.323979	0.0912226	0.984214	1.00262	0.495667
HFD1	YMR110C	0.521683	-0.10699	0.140995	0.0340052	-0.768666	-0.418589	0.103094	0.909661	0.97875	0.350077
POX1	YGL205W	0.108392	-0.189278	0.0563316	-0.132947	-0.355716	0.00922933	0.117621	0.412048	0.662616	0.364946
ATP25	YMR098C	0.101124	-0.186869	0.0786793	-0.108189	-0.321156	-0.00162784	0.0994965	0.399835	0.607521	0.319528
RML2	YEL050C	0.103942	-0.244516	2.17436e-06	-0.244514	-0.437989	-0.0973181	0.00662362	0.437991	0.689129	0.340671
GIN4	YDR507C	0.00330636	-0.140102	-0.0316406	-0.171743	-0.513221	-0.0964785	-0.0931722	0.481581	0.560151	0.416743
YEL020C	YEL020C	0.22621	-0.205684	0.167217	-0.0384677	-0.488013	-0.31176	-0.0855503	0.65523	0.608147	0.176253
ADP1	YCR011C	0.228974	-0.0743367	0.0150733	-0.0592635	-0.619536	-0.346173	-0.117199	0.63461	0.576674	0.273363
HUL5	YGL141W	0.199072	-0.252026	0.177213	-0.0748132	-0.580726	-0.236654	-0.0375821	0.757939	0.79517	0.344072
CYB2	YML054C	0.484494	-0.223864	-0.0272703	-0.251135	-0.401562	-0.34297	0.141523	0.374292	0.76695	0.0585921
CAT5	YOR125C	0.531221	-0.180122	-0.0864985	-0.266621	-0.556884	-0.438418	0.0928031	0.470386	0.82981	0.118467
RAD26	YJR035W	0.237148	-0.446643	-0.0247892	-0.471432	-0.485703	-0.187015	0.0501332	0.460914	0.982479	0.298688
YBR204C	YBR204C	0.286245	-0.329766	-0.135525	-0.465291	-0.59767	-0.286456	-0.000210831	0.462145	0.927225	0.311214
PMS1	YNL082W	0.154961	-0.420334	0.0868721	-0.333462	-0.496026	-0.318232	-0.163271	0.582898	0.753088	0.177794
PDS1	YDR113C	0.0505169	-0.416196	0.241619	-0.174577	-0.120517	0.0174484	0.0679653	0.362136	0.604678	0.137965
ATG26	YLR189C	-0.0388533	-0.389781	0.183323	-0.206458	-0.182938	0.04735	0.00849669	0.366261	0.581215	0.230288
UFD2	YDL190C	0.204205	-0.325872	0.1801	-0.145772	-0.144614	-0.101017	0.103188	0.324714	0.573673	0.0435967
YLR057W	YLR057W	0.206071	-0.468485	0.194606	-0.273879	-0.142475	-0.11332	0.0927514	0.337081	0.703711	0.0291554
FZO1	YBR179C	0.0715693	-0.434796	0.32218	-0.112616	-0.3406	-0.0865704	-0.0150011	0.66278	0.760394	0.254029
YBL029C-A	YBL029C-A	0.0632409	-0.630624	0.293892	-0.336732	-0.151552	-0.103329	-0.0400885	0.445444	0.742088	0.0482223
ETR1	YBR026C	0.21105	-0.393877	0.25351	-0.140367	-0.619012	-0.362177	-0.151128	0.872522	0.861762	0.256835
YBR139W	YBR139W	0.28381	-0.444568	0.18196	-0.262608	-0.665638	-0.406642	-0.122832	0.847598	0.987374	0.258996
HEM14	YER014W	0.373301	-0.36068	0.0876646	-0.273016	-0.605996	-0.345045	0.028256	0.693661	0.994932	0.260951
ACH1	YBL015W	0.19168	-0.586159	0.243592	-0.342567	-0.416208	-0.21281	-0.0211305	0.6598	0.981236	0.203398
AIM23	YJL131C	0.147069	-0.740055	0.127731	-0.612324	-0.461815	-0.213123	-0.0660539	0.589546	1.13582	0.248692
ICL2	YPR006C	0.168292	0.0032835	0.0109306	0.014214	-0.682683	0.127401	0.295692	0.693614	0.975092	0.810084
PHR1	YOR386W	0.101199	-0.198785	0.0912146	-0.10757	-0.595351	0.137437	0.238636	0.686565	1.03277	0.732788
FBP26	YJL155C	0.106036	0.0304292	-0.0905067	-0.0600775	-0.609897	0.118533	0.224569	0.51939	0.804037	0.72843
DOT5	YIL010W	-0.0461516	-0.020315	-0.0666714	-0.0869864	-0.565837	0.171674	0.125523	0.499166	0.711675	0.737511
VPS68	YOL129W	0.0988602	0.0612041	-0.151504	-0.0902999	-0.529877	0.0785587	0.177419	0.378373	0.646092	0.608436
YIL055C	YIL055C	0.429708	0.032369	-0.192595	-0.160226	-0.812744	-0.0237424	0.405966	0.62015	1.18634	0.789002
YNK1	YKL067W	0.42432	0.056203	-0.236688	-0.180485	-0.767325	-0.0945585	0.329761	0.530638	1.04088	0.672767
YCL049C	YCL049C	0.40386	0.151991	-0.215168	-0.0631764	-0.679077	0.0646227	0.468483	0.463909	0.995568	0.7437
SOD1	YJR104C	0.242677	0.110519	-0.362994	-0.252475	-0.872794	0.0883829	0.33106	0.509801	1.09334	0.961177
YDC1	YPL087W	0.50754	-0.200277	0.0481859	-0.152091	-0.704572	-0.0334623	0.474078	0.752758	1.37893	0.67111
YDL119C	YDL119C	0.402227	-0.33747	0.126641	-0.210829	-0.67	-0.13004	0.272187	0.796641	1.27966	0.53996
YGR053C	YGR053C	0.42832	-0.192198	0.0710597	-0.121139	-0.845517	-0.252587	0.175733	0.916577	1.21345	0.592931
ROX1	YPR065W	0.460165	-0.206701	-0.02163	-0.228331	-0.911146	-0.296566	0.163599	0.889516	1.28145	0.61458
YJL016W	YJL016W	0.424805	-0.152447	0.0357002	-0.116747	-0.545898	0.0666082	0.491414	0.581598	1.18976	0.612506
YHR097C	YHR097C	0.521481	-0.0864616	-0.112007	-0.198468	-0.602415	-0.0262661	0.495215	0.490408	1.18409	0.576149
ATG9	YDL149W	0.549042	-0.0403861	0.106476	0.0660896	-0.63439	-0.089542	0.4595	0.740866	1.13428	0.544848
YFR045W	YFR045W	0.191072	-0.0417711	-0.103446	-0.145217	-0.665982	-0.025027	0.166045	0.562536	0.873798	0.640955
YHC3	YJL059W	0.301958	-0.0293576	-0.122592	-0.15195	-0.719351	-0.155167	0.146791	0.596759	0.895499	0.564184
QCR8	YJL166W	0.126411	0.0180129	-0.238487	-0.220474	-0.77782	-0.0577038	0.0687075	0.539333	0.828515	0.720116
AVT1	YJR001W	0.275417	0.00542922	-0.208753	-0.203324	-0.766725	-0.30642	-0.031003	0.557972	0.730293	0.460305
TAZ1	YPR140W	0.249199	-0.0350368	-0.235861	-0.270898	-0.815186	-0.326415	-0.0772168	0.579325	0.773006	0.48877
CYC3	YAL039C	0.238067	0.0604601	-0.266348	-0.205888	-0.829574	-0.274653	-0.0365863	0.563226	0.732528	0.554921
BDH2	YAL061W	0.240446	-0.102844	-0.307542	-0.410387	-0.771619	-0.240762	-0.000315235	0.464077	0.874148	0.530858
COQ4	YDR204W	0.111817	-0.1721	-0.0131305	-0.185231	-0.709312	-0.0347708	0.0770463	0.696182	0.958459	0.674541
SPH1	YLR313C	0.110653	-0.184852	-0.0759522	-0.260805	-0.787256	-0.0647697	0.0458836	0.711304	1.01799	0.722486
ODC1	YPL134C	0.137205	-0.336379	0.0269665	-0.309413	-0.658442	-0.160866	-0.0236604	0.685409	0.971161	0.497577
MST1	YKL194C	0.0552208	-0.120966	-0.0100944	-0.13106	-0.788024	-0.185192	-0.129971	0.77793	0.779019	0.602832
STB2	YMR053C	0.174942	-0.205051	0.0102412	-0.19481	-0.764134	-0.267809	-0.092867	0.774375	0.876318	0.496325
REC8	YPR007C	0.090269	-0.367111	-0.20381	-0.570921	-0.963201	-0.141744	-0.0514753	0.759391	1.27884	0.821457
QCR10	YHR001W-A	0.271853	-0.296893	-0.264856	-0.561749	-0.890044	-0.275139	-0.00328604	0.625188	1.18365	0.614905
YLR345W	YLR345W	0.185093	-0.28827	-0.200073	-0.488343	-0.948005	-0.401811	-0.216719	0.747932	1.01956	0.546194
ATG33	YLR356W	0.15026	-0.234273	-0.10367	-0.337943	-0.600279	0.378153	0.528414	0.496609	1.36297	0.978432
UTR5	YEL035C	-0.00377487	-0.327742	-0.0171675	-0.344909	-0.580291	0.404875	0.4011	0.563123	1.30913	0.985166
ATG19	YOL082W	0.260884	-0.248323	0.00171936	-0.246604	-0.635004	0.225207	0.486091	0.636723	1.36942	0.860211
YOL153C	YOL153C	0.060787	-0.322706	0.0685031	-0.254203	-0.457561	0.543363	0.60415	0.526064	1.38442	1.00092
MDJ1	YFL016C	0.0952682	-0.297338	0.0243701	-0.272968	-0.38052	0.544079	0.639347	0.40489	1.3172	0.924599
YKL096C-B	YKL096C-B	0.179535	-0.0339583	0.0345091	0.000550779	-0.447666	0.392761	0.572296	0.482175	1.05392	0.840427
AIM19	YIL087C	0.255442	0.0371667	-0.0774214	-0.0402548	-0.495892	0.312935	0.568376	0.41847	1.0271	0.808826
PST2	YDR032C	0.204451	-0.122359	-0.0652641	-0.187623	-0.398403	0.429628	0.634079	0.333139	1.15484	0.828031
SHY1	YGR112W	0.25453	-0.295978	0.0411983	-0.254779	-0.356394	0.232325	0.486854	0.397593	1.13923	0.588719
POR1	YNL055C	0.217738	-0.312283	-0.205515	-0.517798	-0.410184	0.14261	0.360348	0.204669	1.08282	0.552795
IRC20	YLR247C	0.250407	-0.497173	-0.0650563	-0.562229	-0.407499	0.0567073	0.307114	0.342443	1.21179	0.464206
PIG1	YLR273C	-0.205069	-0.623136	0.206102	-0.417034	-0.161162	0.578469	0.3734	0.367264	1.1577	0.739631
DCG1	YIR030C	-0.284024	-0.50942	0.179595	-0.329825	-0.542383	0.422132	0.138108	0.721979	1.18991	0.964516
RAD53	YPL153C	-0.2741	-0.885711	0.551477	-0.334234	-0.231058	0.310135	0.0360356	0.782534	1.1528	0.541193
MRP8	YKL142W	-3.84617e-05	-0.413089	0.443896	0.0308073	-0.337582	0.355201	0.355162	0.781479	1.10583	0.692783
HXT12	YIL170W	-0.192089	-0.342064	0.270066	-0.0719978	-0.465657	0.301269	0.10918	0.735723	0.916901	0.766926
YHR202W	YHR202W	-0.442222	-0.0350404	0.0323308	-0.00270958	-0.477864	0.575283	0.133061	0.510195	0.645965	1.05315
SLD2	YKL108W	-0.639498	-0.0651262	-0.0934555	-0.158582	-0.486969	0.532468	-0.10703	0.393514	0.445066	1.01944
TOP3	YLR234W	-0.560058	-0.244385	-0.0739543	-0.318339	-0.540107	0.59336	0.0333025	0.466152	0.817794	1.13347
RCR1	YBR005W	-0.374354	-0.278411	0.216761	-0.0616493	-0.28475	0.473271	0.0989169	0.501511	0.662077	0.75802
TRR2	YHR106W	-0.478745	-0.3128	0.28357	-0.0292304	-0.334277	0.475467	-0.00327889	0.617848	0.643799	0.809744
RPH1	YER169W	-0.129364	-0.126895	-0.21659	-0.343486	-0.366253	0.399136	0.269772	0.149663	0.76292	0.765389
ECM10	YEL030W	-0.205706	-0.343122	-0.0180512	-0.361174	-0.2372	0.392393	0.186687	0.219149	0.76701	0.629593
YMR144W	YMR144W	-0.430615	-0.282497	-0.148102	-0.430599	-0.280428	0.445076	0.0144609	0.132326	0.577386	0.725504
MCD1	YDL003W	-0.0971896	-0.308401	-0.244169	-0.55257	-0.650427	0.10976	0.0125709	0.406258	0.971398	0.760187
GLO4	YOR040W	-0.127378	-0.282069	-0.104967	-0.387036	-0.472132	0.0790632	-0.0483145	0.367165	0.705887	0.551196
YNL155W	YNL155W	-0.21563	-0.263401	-0.207121	-0.470522	-0.593387	0.0143246	-0.201305	0.386265	0.655483	0.607711
SMC6	YLR383W	-0.13856	-0.229716	-0.324546	-0.554262	-0.540493	-0.0422127	-0.180773	0.215947	0.589436	0.49828
MRPL25	YGR076C	-0.0796715	-0.54119	0.655015	0.113826	0.164334	0.152288	0.0726165	0.490681	0.449472	-0.0120461
RAD9	YDR217C	-0.111952	-0.53635	0.54958	0.0132301	0.166213	0.206024	0.0940727	0.383368	0.46421	0.0398118
YBR138C	YBR138C	-0.310543	-0.785067	0.707747	-0.0773199	0.201941	0.180154	-0.130389	0.505807	0.452738	-0.021787
RSF1	YMR030W	-0.394024	-0.823628	0.53614	-0.287487	0.0482254	-0.0692492	-0.463273	0.487915	0.312129	-0.117475
PCF11	YDR228C	-0.136433	-0.595654	0.57212	-0.0235341	-0.092866	-0.294698	-0.431131	0.664986	0.257389	-0.201832
SGS1	YMR190C	-0.262236	-0.63598	0.57559	-0.0603905	0.0559739	-0.136939	-0.399176	0.519616	0.180831	-0.192913
YEL077C	YEL077C	-0.237446	-0.520367	0.42826	-0.0921069	-0.0597115	-0.174011	-0.411457	0.487971	0.168621	-0.114299
YGR111W	YGR111W	-0.212069	-0.313534	0.17627	-0.137264	-0.521381	0.0382263	-0.173843	0.697651	0.661071	0.559607
ARO80	YDR421W	-0.312597	-0.380166	0.184275	-0.195891	-0.468504	-0.013262	-0.325859	0.652779	0.52281	0.455242
XDJ1	YLR090W	-0.240183	-0.342209	0.0333232	-0.308886	-0.416549	-0.0386759	-0.278859	0.449872	0.479899	0.377873
YCR049C	YCR049C	-0.369579	-0.708652	0.118918	-0.589734	-0.448206	0	-0.44589	0.567124	0.710968	0.371895
POG1	YIL122W	-0.249598	-0.632119	0.0273528	-0.604766	-0.235089	-0.0105582	-0.260156	0.262442	0.607052	0.224531
YGR235C	YGR235C	-0.064797	-0.351267	0.162937	-0.18833	-0.0348238	-0.112205	-0.177002	0.19776	0.209089	-0.0773808
SLX5	YDL013W	-0.13049	-0.424342	0.136483	-0.287859	-0.0395369	-0.0879398	-0.218429	0.17602	0.24545	-0.0484029
TRS120	YDR407C	-0.0945185	-0.57062	0.330573	-0.240048	0.13093	-0.055034	-0.149552	0.199643	0.290138	-0.185964
SEC3	YER008C	-0.166851	-0.499284	0.25019	-0.249094	0.156358	0.0831837	-0.0836672	0.0938322	0.259259	-0.0731745
MAS1	YLR163C	-0.207383	-0.449111	0.156586	-0.292524	0.104011	0.0473726	-0.160011	0.0525753	0.185089	-0.0566383
YBR063C	YBR063C	0.158493	-0.339529	0.0776125	-0.261917	0.132047	-0.0620488	0.0964444	-0.0544344	0.303927	-0.194096
SIR4	YDR227W	0.0662472	-0.357178	0.0016974	-0.355481	0.224539	0.0440194	0.110267	-0.222841	0.242906	-0.180519
DPB11	YJL090C	0.0492952	-0.50599	0.108438	-0.397551	0.169717	-0.0734772	-0.024182	-0.0612792	0.31209	-0.243194
DAL5	YJR152W	-0.00773322	-0.421697	-0.0142441	-0.435941	0.0643519	0.0772243	0.0694911	-0.078596	0.426836	0.0128724
YIL068W-A	YIL068W-A	0	-0.435462	0	-0.427132	0	0	0	0	0.434454	0
PAU8	YAL068C	0	-0.480019	0	-0.471986	0	0	0	0	0.479259	0
YBR219C	YBR219C	0	-0.229178	0	-0.223257	0	0	0	0	0.22846	0
VPS63	YLR261C	0	-0.237289	0	-0.23025	0	0	0	0	0.23656	0
PEX8	YGR077C	0.137785	-0.282184	-0.0111253	-0.293309	-0.0639938	-0.113845	0.0239408	0.0528685	0.370118	-0.0498508
MED4	YOR174W	0.109517	-0.372325	0.0593698	-0.312956	0.0298936	-0.0886067	0.02091	0.0294762	0.363342	-0.1185
YDR278C	YDR278C	0	-0.339466	0	-0.314315	0	0	0	0	0.33651	0
RRT7	YLL030C	0	-0.322473	0	-0.307021	0	0	0	0	0.319445	0
VBA3	YCL069W	0	-0.326397	0	-0.310388	0	0	0	0	0.323373	0
YIL066W-A	YIL066W-A	0	-0.351597	0	-0.334551	0	0	0	0	0.349613	0
YGL152C	YGL152C	0	-0.351597	0	-0.334551	0	0	0	0	0.349613	0
YFL063W	YFL063W	0	-0.351597	0	-0.334551	0	0	0	0	0.349613	0
YNR042W	YNR042W	0	-0.373619	0	-0.356574	0	0	0	0	0.371636	0
YLL067C	YLL067C	0	-0.373619	0	-0.356574	0	0	0	0	0.371636	0
YFL015W-A	YFL015W-A	0	-0.373619	0	-0.356574	0	0	0	0	0.371636	0
YEL020C-B	YEL020C-B	0	-0.373619	0	-0.356574	0	0	0	0	0.371636	0
PAU4	YLR461W	0	-0.779222	0	-0.763155	0	0	0	0	0.77731	0
AIM24	YJR080C	-0.0428322	-0.61878	-0.0690861	-0.687866	-0.100273	-0.0208942	-0.0637263	0.0311873	0.655327	0.0793792
YDR426C	YDR426C	0	-0.576993	0	-0.559947	0	0	0	0	0.575009	0
YHR165W-A	YHR165W-A	0	-0.623446	0	-0.59418	0	0	0	0	0.620018	0
HOT1	YMR172W	0.132222	-0.548501	-0.0651517	-0.613653	0.0999428	-0.191632	-0.0594101	-0.165094	0.389149	-0.291575
BUD8	YLR353W	0.149942	-0.354265	-0.19177	-0.546035	-0.0156709	-0.192053	-0.0421117	-0.1761	0.327824	-0.176382
IQG1	YPL242C	0.0372068	-0.4083	-0.197238	-0.605538	0.0404507	-0.0745877	-0.0373809	-0.237689	0.330468	-0.115038
RIC1	YLR039C	-0.145317	-0.390601	-0.192116	-0.582717	-0.0871333	0.0563621	-0.0889553	-0.104983	0.388778	0.143495
BCK2	YER167W	-0.174869	-0.448223	-0.242315	-0.690539	0.00797992	0.15425	-0.0206187	-0.250295	0.419625	0.14627
PUP2	YGR253C	-0.170602	-0.359053	-0.102493	-0.461545	0.0967808	0.180642	0.0100403	-0.199273	0.272312	0.0838616
ATP19	YOL077W-A	-0.179781	-0.316791	-0.0669115	-0.383703	0.0471238	0.124313	-0.0554686	-0.114035	0.214199	0.0771889
COQ8	YGL119W	-0.285592	-0.447092	-0.116211	-0.563303	0.0932805	0.121598	-0.163994	-0.209492	0.189817	0.0283179
SPO71	YDR104C	-0.0678796	-0.38356	0.446441	0.0628808	-0.116666	0.00303307	-0.0648465	0.563107	0.43538	0.119699
SWC4	YGR002C	-0.0836252	-0.305549	0.376317	0.070768	-0.146618	-0.0824052	-0.16603	0.522935	0.286137	0.0642126
YPL113C	YPL113C	-0.128757	-0.457435	0.345329	-0.112105	-0.0716474	-0.0204997	-0.149257	0.416977	0.379825	0.0511477
YKL187C	YKL187C	-0.0993392	-0.406445	0.186251	-0.220194	-0.175867	-0.0662101	-0.165549	0.362118	0.416763	0.109657
FRK1	YPL141C	-0.280157	-0.482431	0.371404	-0.111027	-0.222057	-0.0539706	-0.334128	0.593461	0.37036	0.168087
YPR011C	YPR011C	0.0321636	-0.20981	0.270066	0.0602562	-0.207474	-0.240038	-0.207874	0.47754	0.20941	-0.0325634
NPR2	YEL062W	-0.0230372	-0.261531	0.372767	0.111236	-0.233031	-0.342747	-0.365784	0.605798	0.128778	-0.109716
DCC1	YCL016C	-0.061955	-0.234841	0.312266	0.0774244	-0.321182	-0.352754	-0.414709	0.633448	0.141315	-0.0315714
YPL277C	YPL277C	-0.0537126	-0.533145	0.349326	-0.183819	-0.26111	-0.349312	-0.403025	0.610436	0.39123	-0.0882022
MOT3	YMR070W	-0.0916024	-0.530817	0.233168	-0.297648	-0.149556	-0.305503	-0.397106	0.382724	0.283266	-0.155948
ZDS2	YML109W	-0.102584	-0.340878	0.346286	0.00540877	-0.168215	-0.179665	-0.282249	0.514501	0.226843	-0.0114502
CTF4	YPR135W	-0.150961	-0.285282	0.351003	0.0657211	-0.164957	-0.196009	-0.34697	0.51596	0.103269	-0.0310516
YHR192W	YHR192W	-0.15468	-0.364207	0.334595	-0.0296113	-0.0321615	-0.114436	-0.269116	0.366757	0.127252	-0.0822749
FMP25	YLR077W	-0.278533	-0.376366	0.206199	-0.170166	-0.0774163	-0.115785	-0.394318	0.283616	0.0594643	-0.0383684
GSH2	YOL049W	-0.197495	-0.454536	0.260165	-0.194371	-0.212125	-0.203909	-0.401405	0.47229	0.265256	0.0082155
MPS3	YJL019W	-0.200079	-0.331804	0.226445	-0.105359	-0.229138	-0.234402	-0.434481	0.455583	0.126462	-0.00526328
OSH7	YHR001W	-0.247973	-0.230921	0.275467	0.0445451	-0.347526	-0.0841734	-0.332146	0.622992	0.246301	0.263352
APC1	YNL172W	-0.203818	-0.157952	0.256159	0.098207	-0.398406	-0.171839	-0.375658	0.654565	0.180701	0.226567
MSH6	YDR097C	-0.243445	-0.230209	0.358044	0.127835	-0.255126	-0.15106	-0.394505	0.61317	0.0908305	0.104066
YDR510C-A	YDR510C-A	-0.408366	-0.194993	0.279865	0.0848716	-0.462253	-0.112391	-0.520756	0.742118	0.13649	0.349862
YKU70	YMR284W	-0.375957	-0.357318	0.51353	0.156212	-0.144248	0.0235208	-0.352436	0.657778	0.14913	0.167769
MSS11	YMR164C	-0.498104	-0.490883	0.375003	-0.11588	-0.218091	-0.0066981	-0.504802	0.593093	0.204172	0.211393
PCD1	YLR151C	-0.563449	-0.373986	0.367532	-0.00645359	-0.285345	-0.0523057	-0.615754	0.652878	0.0435771	0.23304
VRP1	YLR337C	-0.13689	-0.136443	0.358482	0.222039	-0.11573	-0.175867	-0.312757	0.474212	-0.0605836	-0.060137
IES6	YEL044W	-0.115889	-0.0624044	0.267337	0.204933	-0.197741	-0.304223	-0.420112	0.465078	-0.159967	-0.106482
MDR1	YGR100W	-0.108213	-0.0636152	0.254546	0.190931	-0.210305	-0.14219	-0.250404	0.464851	0.023517	0.0681149
NVJ1	YHR195W	-0.105759	-0.172643	0.301441	0.128798	-0.160136	-0.136889	-0.242648	0.461577	0.0901314	0.0232471
YDL109C	YDL109C	-0.166825	-0.14374	0.201821	0.0580809	-0.18733	-0.078049	-0.244874	0.389151	0.086196	0.109281
RPN1	YHR027C	-0.075422	-0.118057	0.202829	0.0847716	-0.159854	-0.143787	-0.219209	0.362683	0.0587028	0.0160679
YCF1	YDR135C	-0.120727	-0.159769	0.153167	-0.00660272	-0.307338	-0.217604	-0.338331	0.460505	0.128776	0.089734
RPT1	YKL145W	-0.0830021	-0.180148	0.219366	0.0392184	-0.206426	-0.217248	-0.30025	0.425792	0.0863236	-0.0108219
RVS167	YDR388W	-0.07069	-0.125483	0.152462	0.0269784	-0.246996	-0.243225	-0.313915	0.399457	0.0585636	0.00377032
PUP3	YER094C	-0.205704	0.0137365	0.0706385	0.084375	-0.31659	-0.116218	-0.321922	0.387228	-0.0190689	0.200372
TUB3	YML124C	-0.262593	-0.060427	0.15838	0.097953	-0.267461	-0.12269	-0.385283	0.425841	-0.057395	0.144771
RPN3	YER021W	-0.173846	-0.067291	0.188483	0.121192	-0.132836	-0.124613	-0.298459	0.32132	-0.0983316	0.0082232
BLM10	YFL007W	-0.177471	-0.124499	0.1496	0.0251006	-0.123143	-0.093206	-0.270677	0.272743	-0.0230347	0.0299373
ENT4	YLL038C	-0.203362	-0.120594	0.153785	0.0331911	-0.160938	-0.101185	-0.304547	0.314724	-0.0230146	0.0597532
YHR035W	YHR035W	-0.211219	-0.123035	0.0809685	-0.0420668	-0.307321	-0.151195	-0.362414	0.38829	0.0679423	0.156126
PDX1	YGR193C	-0.256329	-0.206953	0.0826662	-0.124287	-0.338002	-0.209345	-0.465674	0.420668	0.079282	0.128657
MCM1	YMR043W	-0.14931	-0.0894313	0.0485429	-0.0408884	-0.36987	-0.314487	-0.463797	0.418413	-0.00449576	0.0553833
RPN10	YHR200W	-0.0877427	-0.0151548	0.00137734	-0.0137775	-0.437769	-0.382971	-0.470714	0.439146	-0.0177902	0.0547977
POL31	YJR006W	-0.281777	-0.22746	0.182646	-0.0448146	-0.396084	-0.328775	-0.610553	0.57873	0.012992	0.067309
RAD27	YKL113C	-0.222772	-0.232262	0.169304	-0.062958	-0.258406	-0.309992	-0.532764	0.42771	-0.0420968	-0.0515861
PIH1	YHR034C	-0.272949	-0.262298	0.12773	-0.134568	-0.280851	-0.255393	-0.528342	0.408581	0.014807	0.0254577
YME2	YMR302C	0.075174	-0.499805	0.357027	-0.142778	-0.482472	-0.485814	-0.41064	0.839499	0.571637	-0.00334236
BBC1	YJL020C	0.0196509	-0.428426	0.264678	-0.163748	-0.49572	-0.333337	-0.313686	0.760398	0.61046	0.162383
ATG4	YNL223W	-0.0248233	-0.583509	0.289538	-0.293971	-0.42776	-0.336332	-0.361155	0.717299	0.650114	0.0914288
LEU5	YHR002W	-0.0247469	-0.365366	0.364355	-0.00101124	-0.391317	-0.540399	-0.565146	0.755672	0.191537	-0.149082
PHO23	YNL097C	-0.122939	-0.482937	0.255148	-0.22779	-0.571095	-0.590343	-0.713282	0.826242	0.34075	-0.0192489
ENT3	YJR125C	-0.251697	-0.273934	0.0838388	-0.190096	-0.685282	-0.422274	-0.673971	0.769121	0.285246	0.263008
NPP1	YCR026C	-0.235798	-0.377752	0.0874419	-0.29031	-0.702325	-0.490476	-0.726274	0.789767	0.353803	0.211849
HER2	YMR293C	-0.14804	-0.474081	0.0829839	-0.391097	-0.596989	-0.374975	-0.523015	0.679973	0.548055	0.222014
PBP2	YBR233W	-0.230491	-0.454506	-0.0987031	-0.553209	-0.637685	-0.405827	-0.636319	0.538982	0.455873	0.231858
YAP1	YML007W	-0.0343262	0.0691093	0.0774001	0.146509	-0.531635	-0.162198	-0.196524	0.609035	0.266002	0.369437
AVT3	YKL146W	-0.0903743	0.0477072	0.0629236	0.110631	-0.525342	-0.21518	-0.305555	0.588265	0.17208	0.310161
ATP16	YDL004W	-0.0848255	0.012264	0.0392878	0.0515517	-0.532188	-0.0945206	-0.179346	0.571476	0.340578	0.437667
RPT6	YGL048C	0.0772736	0.035668	-0.0741957	-0.0385277	-0.518513	-0.212939	-0.135666	0.444317	0.347179	0.305573
DPL1	YDR294C	0.0168703	-0.04449	-0.0405504	-0.0850404	-0.554826	-0.252519	-0.235649	0.514276	0.363667	0.302307
MDL2	YPL270W	0.058841	-0.0166416	-0.0569341	-0.0735756	-0.434321	-0.257761	-0.19892	0.377387	0.252042	0.17656
PXL1	YKR090W	0.084738	0.00073034	-0.0808261	-0.0800957	-0.495619	-0.323063	-0.238325	0.414793	0.256564	0.172556
LRO1	YNR008W	-0.0266469	-0.11157	-0.0424658	-0.154036	-0.659325	-0.284901	-0.311548	0.61686	0.459348	0.374424
DDI1	YER143W	-0.0263894	0.0210158	-0.140843	-0.119827	-0.707875	-0.272432	-0.298822	0.567032	0.388038	0.435443
ERG5	YMR015C	-0.00223676	-0.0348928	-0.164	-0.198892	-0.57916	-0.318058	-0.320295	0.41516	0.293758	0.261102
YDR307W	YDR307W	0.0061724	-0.120915	-0.0438121	-0.164727	-0.53801	-0.327581	-0.321409	0.494198	0.337516	0.210429
CLN3	YAL040C	0.0739593	-0.11545	-0.0743949	-0.189844	-0.624609	-0.41783	-0.343871	0.550214	0.396188	0.206779
CYM1	YDR430C	-0.167048	-0.281328	0.245767	-0.0355617	-0.490818	-0.245011	-0.412059	0.736585	0.360088	0.245808
BNI4	YNL233W	-0.0677286	-0.19739	0.108367	-0.0890232	-0.424508	-0.257981	-0.325709	0.532875	0.296189	0.166527
ROT2	YBR229C	-0.0557256	-0.219295	0.0632369	-0.156058	-0.493279	-0.289901	-0.345627	0.556516	0.366948	0.203378
FMP27	YLR454W	0.0798411	-0.180587	0.0461429	-0.134444	-0.719889	-0.452815	-0.372974	0.766032	0.527502	0.267074
SGT1	YOR057W	-0.00977619	-0.112998	-0.00658595	-0.119584	-0.740342	-0.536157	-0.545933	0.733756	0.307407	0.204185
UBP2	YOR124C	-0.0657107	-0.288146	0.0224182	-0.265728	-0.69537	-0.482848	-0.548558	0.717788	0.434957	0.212522
GAL83	YER027C	-0.00502261	0.0144442	-0.0147597	-0.000315453	-0.636677	-0.404847	-0.40987	0.621918	0.212364	0.23183
HST2	YPL015C	0.0630582	0.0319283	-0.0377165	-0.0057882	-0.59251	-0.469952	-0.406894	0.554794	0.153688	0.122558
TRE2	YOR256C	-0.11644	-0.108509	0.103268	-0.00524104	-0.588134	-0.401366	-0.517806	0.691402	0.178837	0.186768
CWH41	YGL027C	-0.0501322	-0.17723	0.0289437	-0.148286	-0.522457	-0.451991	-0.502123	0.551401	0.197563	0.070466
PMT3	YOR321W	0.0717624	-0.0552607	0.0703991	0.0151384	-0.534768	-0.386431	-0.314668	0.605167	0.27536	0.148337
NPL4	YBR170C	0.0987205	-0.117439	0.0650171	-0.052422	-0.571693	-0.416402	-0.317682	0.63671	0.37145	0.155291
GIP3	YPL137C	0.184654	-0.118372	0.0431591	-0.0752129	-0.613299	-0.567253	-0.382599	0.656458	0.349072	0.0460465
SEC39	YLR440C	0.0988049	-0.190617	0.139577	-0.0510402	-0.43294	-0.439477	-0.340672	0.572517	0.282886	-0.00653627
KCC4	YCL024W	0.193881	-0.249077	0.142646	-0.106431	-0.400028	-0.499041	-0.30516	0.542674	0.343945	-0.0990133
YDR061W	YDR061W	0.0951147	-0.24334	0.00958572	-0.233755	-0.513356	-0.447438	-0.352323	0.522942	0.404374	0.0659186
FUI1	YBL042C	0.20203	-0.0798413	0.0329181	-0.0469232	-0.491659	-0.437222	-0.235192	0.524577	0.336308	0.0544367
PTM1	YKL039W	0.166689	-0.0914603	-0.0292683	-0.120729	-0.457171	-0.36998	-0.203291	0.427903	0.345341	0.0871914
RPN6	YDL097C	0.103946	-0.0810442	-0.0442922	-0.125336	-0.491013	-0.412951	-0.309006	0.44672	0.263051	0.0780614
VPS41	YDR080W	-0.202082	-0.286053	0.549219	0.263165	-0.0104019	0.439303	0.237222	0.559621	0.533677	0.449705
YPK2	YMR104C	-0.300078	-0.284972	0.588594	0.303623	-0.0389225	0.373512	0.0734344	0.627517	0.397329	0.412435
YCR102W-A	YCR102W-A	-0.350535	-0.366456	0.673862	0.307407	-0.0201599	0.591104	0.240569	0.694022	0.627184	0.611264
YNL179C	YNL179C	-0.427988	-0.441465	0.716312	0.274847	0.00574659	0.403168	-0.0248196	0.710566	0.410899	0.397421
YPR158W-B	YPR158W-B	-0.505554	-0.463109	0.882968	0.419858	0.330509	0.561498	0.0559443	0.552458	0.188544	0.230988
YOR343W-B	YOR343W-B	-0.653626	-0.676816	0.616387	-0.0604287	0.280395	0.722416	0.0687904	0.335992	0.465211	0.442021
MTG1	YMR097C	-0.563088	-0.484546	0.3269	-0.157645	0.121213	0.735568	0.17248	0.205687	0.535813	0.614355
VAB2	YEL005C	-0.967515	-0.652782	0.618697	-0.0340848	0.143991	0.98529	0.0177742	0.474706	0.526565	0.841299
YML133C	YML133C	-0.319505	-0.477511	0.694224	0.216713	-0.237263	0.0104643	-0.309041	0.931487	0.405733	0.247727
YJL007C	YJL007C	-0.670608	-0.413591	0.710416	0.296825	-0.0337664	0.31584	-0.354768	0.744183	0.0925892	0.349607
PET130	YJL023C	-0.587819	-0.282938	0.725592	0.442654	-0.332774	0.0490426	-0.538776	1.05837	0.0769359	0.381816
YJL032W	YJL032W	-0.68642	-0.417016	0.600427	0.183412	-0.399312	0	-0.733399	0.99974	0.0829286	0.352333
YIL032C	YIL032C	-0.732806	-0.54983	0.900822	0.350993	-0.378992	0.337944	-0.394862	1.27981	0.533959	0.716935
COQ3	YOL096C	-1.0013	-0.592076	0.555462	-0.0366133	-0.465455	0.477824	-0.523472	1.02092	0.534059	0.943279
YMR018W	YMR018W	-0.781485	0.0395988	0.411612	0.451211	-0.442271	0.466779	-0.314706	0.853883	0.087966	0.90905
YDL218W	YDL218W	-0.892828	0.214865	0.249473	0.464338	-0.292998	0.58099	-0.311838	0.542472	-0.233704	0.873989
YBR209W	YBR209W	-0.883499	0.23054	0.169188	0.399728	-0.517	0.796491	-0.0870079	0.686187	0.199451	1.31349
TFB5	YDR079C-A	-0.315275	0.604736	0.130642	0.735378	-0.251698	0.50127	0.185995	0.382341	-0.167042	0.752969
AAD16	YFL057C	-0.294692	0.435914	-0.0214569	0.414457	-0.462503	0.261646	-0.0330461	0.441046	-0.00645696	0.724148
YMR206W	YMR206W	-0.485099	0.346845	0.41326	0.760106	-0.48758	0.333882	-0.151217	0.90084	-0.0104824	0.821462
YGR045C	YGR045C	-0.523718	0.229112	0.56311	0.792222	-0.362842	0.231215	-0.292503	0.925952	-0.158773	0.594056
DGR2	YKL121W	-0.344489	0.187482	0.170269	0.35775	-0.60206	0.0889079	-0.255581	0.772329	0.158997	0.690968
AFR1	YDR085C	-0.547076	0.0316079	0.173349	0.204957	-0.597053	0.121441	-0.425635	0.770402	0.139811	0.718495
YMR103C	YMR103C	-0.496241	-0.087907	0.357025	0.269118	-0.310155	0.317718	-0.178523	0.66718	0.219539	0.627873
MSD1	YPL104W	0.616158	-0.0268868	-0.315712	-0.342599	-0.41392	-0.106373	0.509785	0.0982072	0.950591	0.307546
SHE1	YBL031W	0.526282	-0.0597229	-0.189145	-0.248868	-0.375133	-0.124757	0.401525	0.185988	0.836381	0.250376
CYT2	YKL087C	0.623102	0.0301644	-0.198644	-0.16848	-0.33292	-0.00171811	0.621384	0.134276	0.92414	0.331202
GRS2	YPR081C	0.645614	-0.0650718	-0.300872	-0.365944	-0.35087	0.0506679	0.696282	0.0499975	1.11222	0.401537
HYR1	YIR037W	0.360333	0.111113	-0.146123	-0.0350094	-0.483003	0.132794	0.493128	0.33688	0.865017	0.615797
GLO1	YML004C	0.251095	-0.0540306	-0.0848851	-0.138916	-0.399531	0.170831	0.421926	0.314646	0.875488	0.570362
YOR161C-C	YOR161C-C	0.430463	0.08199	-0.244641	-0.162651	-0.387856	0.147616	0.578079	0.143214	0.883944	0.535472
COQ9	YLR201C	0.646598	0.143844	-0.223886	-0.0800415	-0.512051	-0.238267	0.40833	0.288166	0.776537	0.273784
AST2	YER101C	0.529937	0.124273	-0.318003	-0.19373	-0.536558	-0.273419	0.256519	0.218555	0.668805	0.26314
YTP1	YNL237W	0.496313	0.204799	-0.230916	-0.0261165	-0.609757	-0.176791	0.319522	0.378842	0.72448	0.432966
ADH7	YCR105W	0.606129	0.24016	-0.286226	-0.0460658	-0.399851	-0.133767	0.472362	0.113625	0.632053	0.266084
SOR2	YDL246C	0.557135	0.10277	-0.268801	-0.166031	-0.375074	-0.15085	0.406285	0.106273	0.678589	0.224224
YLR252W	YLR252W	0.664604	0.304096	-0.235015	0.0690802	-0.865503	-0.241707	0.422897	0.630488	0.984305	0.623797
YIL166C	YIL166C	0.915899	0.582685	-0.420205	0.16248	-0.77606	-0.343376	0.572523	0.355855	0.765898	0.432685
PTC6	YCR079W	0.247265	0.0724191	-0.168905	-0.0964862	-0.362993	0.00995768	0.257223	0.194088	0.547797	0.372951
COA3	YJL062W-A	0.332743	0.0637489	-0.261574	-0.197825	-0.418598	-0.0432406	0.289503	0.157025	0.644352	0.375358
DFG10	YIL049W	0.210116	-0.0549916	-0.0775694	-0.132561	-0.374874	0.0130457	0.223162	0.297304	0.653028	0.38792
YET3	YDL072C	0.253769	-0.0496615	-0.184283	-0.233944	-0.423224	-0.0656309	0.188138	0.238942	0.661024	0.357594
PET20	YPL159C	0.147068	0.150688	-0.181731	-0.031043	-0.521015	0.00850775	0.155576	0.339284	0.525903	0.529523
POM33	YLL023C	0.124862	0.0722154	-0.111454	-0.0392383	-0.451876	-0.0217894	0.103073	0.340423	0.482733	0.430087
DGA1	YOR245C	0.283854	0.0626864	-0.195193	-0.132506	-0.538985	-0.127793	0.156061	0.343792	0.63236	0.411192
IWR1	YDL115C	0.0671176	0.162608	-0.356139	-0.193531	-0.541656	0.0477434	0.114861	0.185517	0.493909	0.589399
VPS55	YJR044C	0.10967	0.0877952	-0.351722	-0.263927	-0.50367	0.023498	0.133168	0.151948	0.549043	0.527168
KHA1	YJL094C	0.190718	0.160991	-0.370919	-0.209928	-0.554155	-0.0391968	0.151521	0.183236	0.544685	0.514958
AIM41	YOR215C	0.141038	0.0891335	-0.427424	-0.33829	-0.548755	0.0486508	0.189689	0.121331	0.64931	0.597405
SLM4	YBR077C	0.120509	0.134401	-0.237089	-0.102689	-0.448144	0.0709857	0.191494	0.211055	0.505238	0.51913
WSC2	YNL283C	-0.00262274	0.108481	-0.325688	-0.217206	-0.439858	0.158504	0.155881	0.11417	0.487258	0.598362
COQ5	YML110C	0.254634	0.0681168	-0.254836	-0.186719	-0.478337	0.108657	0.363291	0.223501	0.773511	0.586994
YPR098C	YPR098C	0.12842	0.0133629	-0.288853	-0.27549	-0.561256	0.140878	0.269298	0.272403	0.817191	0.702134
GDH3	YAL062W	0.190074	0.1198	-0.121755	-0.00195502	-0.818832	-0.30134	-0.111266	0.697078	0.587767	0.517492
SCO2	YBR024W	0.123819	0.0843427	-0.256754	-0.172411	-0.887399	-0.255551	-0.131732	0.630645	0.671325	0.631848
PUT2	YHR037W	0.0590836	-0.015953	-0.23248	-0.248433	-0.851749	-0.262167	-0.203084	0.619269	0.664618	0.589581
OPY2	YPR075C	0.0787313	0.218821	-0.310617	-0.0917959	-0.821557	-0.0967311	-0.0179998	0.51094	0.584737	0.724826
AVT2	YEL064C	0.320461	0.169787	-0.2897	-0.119913	-0.7071	-0.304584	0.0158765	0.4174	0.55319	0.402516
YOR1	YGR281W	0.279664	0.122936	-0.383569	-0.260632	-0.662776	-0.260002	0.0196615	0.279208	0.559501	0.402774
BAP2	YBR068C	0.173713	0.0404389	-0.249944	-0.209506	-0.661481	-0.277727	-0.104014	0.411537	0.517028	0.383754
COQ6	YGR255C	0.253765	-0.00363949	-0.310363	-0.314002	-0.773711	-0.378769	-0.125004	0.463348	0.652346	0.394942
YGR182C	YGR182C	0.238142	0.0754334	-0.390665	-0.315232	-0.787174	-0.433669	-0.195527	0.396509	0.516214	0.353505
OSW5	YMR148W	0.0924797	-0.00448844	-0.301555	-0.306043	-0.681251	-0.0546964	0.0377833	0.379696	0.723522	0.626554
SDH3	YKL141W	0.0938	-0.11543	-0.263556	-0.378986	-0.628362	-0.07091	0.02289	0.364806	0.766682	0.557452
LSC1	YOR142W	0.297929	-0.0558671	-0.317474	-0.373341	-0.571116	-0.209458	0.0884703	0.253642	0.715454	0.361658
FLC1	YPL221W	0.345136	0.0566088	-0.444957	-0.388348	-0.853995	-0.221858	0.123278	0.409038	0.920665	0.632137
RFS1	YBR052C	0.364964	0.100262	-0.51013	-0.409869	-0.892741	-0.282496	0.0824683	0.38261	0.874947	0.610245
YBR126W-A	YBR126W-A	0.231939	0.152516	-0.545215	-0.392699	-0.865438	-0.269243	-0.037304	0.320223	0.675618	0.596196
SPT3	YDR392W	0.582877	0.0476066	-0.229779	-0.182173	-0.64701	-0.541852	0.0410247	0.417231	0.640428	0.105158
YIM1	YMR152W	0.510523	0.0142026	-0.126866	-0.112663	-0.620498	-0.555613	-0.0450895	0.493632	0.561206	0.0648851
YER046W-A	YER046W-A	0.547578	0.0990466	-0.238971	-0.139924	-0.78922	-0.561155	0	0.550249	0.676596	0.228065
PEX30	YLR324W	0.557384	-0.118402	-0.0815631	-0.199965	-0.764161	-0.586107	-0.0287234	0.682598	0.85384	0.178054
CDC15	YAR019C	0.691434	0.0633513	-0.261639	-0.198287	-0.676863	-0.481098	0.210336	0.415224	0.823848	0.195765
ATG13	YPR185W	0.627697	0.0346947	-0.31181	-0.277115	-0.703823	-0.486056	0.141641	0.392013	0.810769	0.217766
CRD1	YDL142C	0.592146	0.404057	-0.328678	0.0753791	-0.609556	-0.455509	0.136637	0.280878	0.342136	0.154047
YDR445C	YDR445C	0.461955	0.307096	-0.241465	0.0656302	-0.670303	-0.466821	0	0.428838	0.358342	0.203482
ORC5	YNL261W	0.406527	0.343543	-0.422955	-0.0794119	-0.863167	-0.580147	-0.17362	0.440211	0.346004	0.28302
YCP4	YCR004C	0.286104	0.0599432	-0.142445	-0.0825023	-0.513514	-0.32101	-0.0349062	0.371068	0.418664	0.192504
CPR4	YCR069W	0.391317	0.0964851	-0.267658	-0.171173	-0.592108	-0.439146	-0.047829	0.324449	0.447794	0.152962
BCY1	YIL033C	0.439021	-0.0193394	-0.141594	-0.160933	-0.355451	-0.355196	0.0838254	0.213857	0.458616	0.000255117
DPB3	YBR278W	0.329247	-0.0478659	-0.174803	-0.222669	-0.392891	-0.310671	0.0185761	0.218087	0.459333	0.0822198
UBX5	YDR330W	0.358184	-0.169451	-0.079949	-0.249399	-0.493538	-0.35758	0.000603238	0.413589	0.663591	0.135957
MDM31	YHR194W	0.261652	-0.149576	-0.168527	-0.318102	-0.505128	-0.364548	-0.102895	0.336602	0.551809	0.14058
DLD1	YDL174C	0.431001	-0.0217141	-0.351929	-0.373643	-0.481434	-0.429891	0.00111036	0.129505	0.504259	0.0515435
SGE1	YPR198W	0.332916	0.0583347	-0.419837	-0.361503	-0.490577	-0.331711	0.00120441	0.0707393	0.433446	0.158865
ETP1	YHL010C	0.409042	-0.0247321	-0.369208	-0.39394	-0.66399	-0.483804	-0.0747619	0.294782	0.61396	0.180186
MBA1	YBR185C	0.474339	0.0412454	-0.468931	-0.427686	-0.610632	-0.470913	0.00342605	0.141701	0.572813	0.139719
ARR2	YPR200C	0.61296	-0.126573	0.360143	0.23357	0.0513116	-0.300711	0.312249	0.308831	0.38751	-0.352022
YGR126W	YGR126W	0.634636	0.00687713	0.227189	0.234067	-0.0846666	-0.36939	0.265246	0.311856	0.343036	-0.284723
HSF1	YGL073W	0.489946	-0.0842842	0.270003	0.185719	-0.165204	-0.260215	0.229731	0.435207	0.479219	-0.0950119
YEN1	YER041W	0.557264	0.0182799	0.164914	0.183194	-0.189035	-0.321718	0.235546	0.35395	0.406301	-0.132683
YNL285W	YNL285W	0.542458	-0.065428	0.455286	0.389858	-0.00830957	-0.257036	0.285422	0.463596	0.35916	-0.248726
YJR061W	YJR061W	0.447729	-0.19885	0.522909	0.324058	-0.0851703	-0.32951	0.118219	0.608079	0.40224	-0.24434
BNA6	YFR047C	0.476552	0.0123435	0.26809	0.280434	-0.0142592	-0.295143	0.181409	0.28235	0.183324	-0.280884
YER010C	YER010C	0.488861	0.0618348	0.302395	0.36423	-0.103612	-0.436204	0.0526567	0.406007	0.094434	-0.332592
YLR169W	YLR169W	0.858053	0.0180115	0.340034	0.358046	-0.238497	-0.515507	0.342545	0.578532	0.563031	-0.27701
PTI1	YGR156W	0.242374	-0.171488	0.321536	0.150048	-0.186676	-0.237372	0.00500178	0.508212	0.363166	-0.0506958
PTC5	YOR090C	0.334616	-0.170004	0.243636	0.0736319	-0.261898	-0.343442	-0.00882626	0.505534	0.423076	-0.0815443
MSC2	YDR205W	0.344374	-0.120586	0.223061	0.102476	-0.191604	-0.365476	-0.0211016	0.414665	0.291088	-0.173872
TGL4	YKR089C	0.354472	-0.0161814	0.262536	0.246355	-0.319315	-0.389155	-0.0346826	0.581851	0.300813	-0.0698401
PGM3	YMR278W	0.34634	-0.182012	0.32442	0.142408	-0.313959	-0.295306	0.0510343	0.638378	0.547005	0.0186528
RIM15	YFL033C	0.398479	-0.0993048	0.128237	0.0289323	-0.36463	-0.364251	0.0342286	0.492867	0.498163	0.000378767
SYP1	YCR030C	0.532442	-0.216143	0.295253	0.0791098	-0.370314	-0.530813	0.00162834	0.665567	0.588085	-0.160499
YCR102C	YCR102C	0.627621	0.0479784	0.0146848	0.0626632	-0.407512	-0.681324	-0.053703	0.422196	0.30583	-0.273813
MRPL4	YLR439W	0.494428	-0.026798	0.0823367	0.0555387	-0.461153	-0.683172	-0.188744	0.54349	0.299207	-0.222019
YHR131C	YHR131C	0.489504	-0.0840826	0.0692174	-0.0148652	-0.204826	-0.454713	0.0347904	0.274043	0.323699	-0.249888
PFS2	YNL317W	0.373599	-0.166927	0.126845	-0.040082	-0.243783	-0.462296	-0.088697	0.370628	0.322013	-0.218513
AIP1	YMR092C	0.3797	-0.216356	0.301568	0.0852116	-0.258915	-0.519918	-0.140218	0.560483	0.335053	-0.261003
YIL067C	YIL067C	0.495853	-0.113703	0.113066	-0.000637088	-0.286131	-0.617585	-0.121732	0.399197	0.278102	-0.331454
CEX1	YOR112W	0.402893	-0.195135	0.125458	-0.0696764	-0.312505	-0.626791	-0.223898	0.437963	0.283741	-0.314286
COX15	YER141W	0.504242	-0.26209	0.0979992	-0.164091	-0.36547	-0.591086	-0.0868432	0.463469	0.540717	-0.225616
KGD1	YIL125W	0.392523	-0.270857	0.117959	-0.152898	-0.458222	-0.578304	-0.185781	0.576181	0.543298	-0.120082
ARE2	YNR019W	0.438204	-0.0205304	-0.0421635	-0.0626939	-0.521894	-0.53358	-0.0953755	0.479731	0.447049	-0.0116851
YOR093C	YOR093C	0.374786	-0.134666	-0.0411245	-0.175791	-0.352225	-0.496919	-0.122133	0.3111	0.364758	-0.144694
MRF1	YGL143C	0.343474	-0.107015	-0.0299759	-0.13699	-0.421225	-0.549108	-0.205633	0.391249	0.322606	-0.127883
MSY1	YPL097W	0.315149	-0.024498	0.107011	0.0825134	-0.349263	-0.137705	0.177444	0.456274	0.551204	0.211557
POL12	YBL035C	0.246384	-0.00088839	0.117946	0.117058	-0.411848	-0.135889	0.110495	0.529794	0.523232	0.275959
NSG2	YNL156C	0.208395	0.0539757	0.0390264	0.0930021	-0.374054	-0.105201	0.103194	0.41308	0.423272	0.268853
VPS53	YJL029C	0.192731	-0.0668728	0.048192	-0.0186808	-0.41454	-0.197611	-0.00488061	0.462732	0.476532	0.216928
CLB5	YPR120C	0.220141	-0.171284	0.14991	-0.0213746	-0.192723	-0.0795407	0.1406	0.342633	0.504608	0.113183
DAP2	YHR028C	0.261918	-0.102119	0.0796787	-0.0224407	-0.271177	-0.116214	0.145705	0.350855	0.519001	0.154963
APE2	YKL157W	0.270161	-0.12622	0.166121	0.0399013	-0.196696	-0.178955	0.0912058	0.362817	0.414122	0.017741
PDR15	YDR406W	0.387415	-0.138303	0.0697662	-0.0685367	-0.396347	-0.231539	0.155876	0.466113	0.690526	0.164807
VPS8	YAL002W	0.391233	-0.0849659	0.0818886	-0.00307731	-0.470219	-0.306104	0.0851293	0.552108	0.640314	0.164115
YER188W	YER188W	0.26813	-0.223357	0.0992474	-0.12411	-0.354169	-0.238324	0.0298064	0.453416	0.607333	0.115845
COS6	YGR295C	0.0624394	-0.187933	0.23008	0.0421465	-0.399415	-0.203106	-0.140666	0.629495	0.446682	0.19631
AIM14	YGL160W	0.140865	-0.0829372	0.131946	0.0490084	-0.457197	-0.250131	-0.109266	0.589143	0.430869	0.207067
CTF18	YMR078C	0.121799	-0.212226	0.234217	0.0219905	-0.302261	-0.21717	-0.0953713	0.536477	0.419116	0.0850904
YGR125W	YGR125W	0.140016	-0.0829011	0.147832	0.0649305	-0.353838	-0.232546	-0.0925303	0.501669	0.344209	0.121292
HCM1	YCR065W	0.079748	-0.0784946	0.0774034	-0.00109122	-0.326883	-0.208982	-0.129234	0.404286	0.276143	0.1179
RAD14	YMR201C	0.208627	-0.171087	0.089124	-0.0819634	-0.289705	-0.280277	-0.07165	0.378829	0.389142	0.00942778
CDC48	YDL126C	0.113209	-0.235084	0.159737	-0.0753469	-0.291902	-0.260561	-0.147352	0.451639	0.379634	0.0313402
YJR120W	YJR120W	0.134537	-0.261799	0.114938	-0.146861	-0.302305	-0.313198	-0.178661	0.417243	0.385442	-0.0108929
DNM1	YLL001W	0.456671	-0.15044	0.0547451	-0.0956949	-0.195351	-0.143786	0.312885	0.250096	0.658676	0.0515649
YEL073C	YEL073C	0.543436	-0.00251525	-0.0349003	-0.0374156	-0.254715	-0.240328	0.303108	0.219814	0.560338	0.0143868
YIL077C	YIL077C	0.511932	-0.18182	0.0463081	-0.135511	-0.175495	-0.306195	0.205737	0.221803	0.563051	-0.1307
YDL180W	YDL180W	0.499435	0.0643118	-0.0106296	0.0536823	-0.364552	-0.305854	0.193581	0.353922	0.493821	0.0586977
YPT35	YHR105W	0.625059	-0.0740286	-0.0909742	-0.165003	-0.374843	-0.388229	0.23683	0.283869	0.685702	-0.0133852
YLR294C	YLR294C	0.204318	-0.386565	-0.0303434	-0.416908	-0.139163	-0.141874	0.0624437	0.108819	0.588171	-0.00271139
PSO2	YMR137C	0.367768	-0.31628	-0.0115783	-0.327859	-0.316275	-0.345393	0.0223756	0.304697	0.654931	-0.0291173
BIT61	YJL058C	0.404529	-0.258129	-0.111775	-0.369904	-0.248907	-0.38695	0.017579	0.137132	0.524615	-0.138043
HTD2	YHR067W	0.234788	-0.00289371	-0.0843041	-0.0871978	-0.36395	-0.20968	0.0251081	0.279646	0.391952	0.15427
LAT1	YNL071W	0.222089	0.052481	-0.154256	-0.101775	-0.316772	-0.194153	0.0279359	0.162516	0.292227	0.122619
ABZ1	YNR033W	0.180411	-0.0330689	-0.246908	-0.279977	-0.429016	-0.293291	-0.11288	0.182108	0.349205	0.135725
SSC1	YJR045C	0.144481	-0.0192226	-0.152222	-0.171445	-0.380028	-0.270148	-0.125667	0.227806	0.273584	0.10988
GUP1	YGL084C	0.126452	-0.0132523	-0.156463	-0.169715	-0.359021	-0.254181	-0.127729	0.202558	0.244544	0.104839
YHR113W	YHR113W	0.111587	-0.15593	-0.00155487	-0.157485	-0.168418	-0.134375	-0.0227879	0.166863	0.301561	0.0340432
AIM11	YER093C-A	0.12552	-0.142962	-0.0798725	-0.222834	-0.192156	-0.155149	-0.029629	0.112283	0.305489	0.0370069
RSE1	YML049C	0.223148	-0.234876	-0.0222941	-0.257171	-0.136155	-0.260087	-0.036939	0.113861	0.334093	-0.123931
NTA1	YJR062C	0.255541	-0.0439413	-0.121047	-0.164989	-0.254499	-0.327045	-0.0715043	0.133451	0.226936	-0.0725468
TCB1	YOR086C	0.226797	-0.164121	-0.105174	-0.269295	-0.329976	-0.351964	-0.125167	0.224803	0.368931	-0.0219874
SET6	YPL165C	0.615873	-0.108017	-0.0403194	-0.148336	-0.0447131	-0.17954	0.436333	0.00439364	0.589063	-0.134827
TMN2	YDR107C	0.759461	-0.0826696	-0.195324	-0.277993	0.0341111	-0.277223	0.482237	-0.229435	0.530796	-0.311334
YJL077W-B	YJL077W-B	0.605891	0.0543959	-0.258856	-0.20446	-0.135259	-0.270548	0.335343	-0.123597	0.416206	-0.135289
COX6	YHR051W	0.448276	-0.0547025	-0.141275	-0.195977	-0.0902563	-0.31196	0.136316	-0.0510186	0.281275	-0.221704
PSR1	YLL010C	0.603104	0.0631226	-0.137895	-0.0747727	0.0800484	-0.355817	0.247288	-0.217944	0.104117	-0.435865
CHL4	YDR254W	0.74794	0.14079	-0.144445	-0.0036552	-0.432746	-0.653429	0.0945114	0.288302	0.386468	-0.220682
YDR003W-A	YDR003W-A	0.882137	0.0602687	-0.406548	-0.346279	-0.378088	-0.48017	0.401967	-0.0284596	0.719787	-0.102082
CBS1	YDL069C	0.774078	-0.264813	-0.07021	-0.335023	-0.26164	-0.497934	0.276144	0.19143	0.802597	-0.236294
YJL225C	YJL225C	0.5326	-0.153631	-0.219408	-0.373039	-0.376009	-0.551913	-0.0193127	0.156601	0.510327	-0.175904
MPT5	YGL178W	0.0912991	-0.027934	0.0599156	0.0319816	-0.242636	0.277489	0.368788	0.302551	0.639358	0.520125
YPS1	YLR120C	0.0826425	-0.175984	0.0770063	-0.0989778	-0.224621	0.270459	0.353102	0.301628	0.753707	0.49508
COX7	YMR256C	0.0151849	-0.101715	0.014715	-0.0870002	-0.185157	0.350277	0.365462	0.199872	0.652334	0.535434
DNL4	YOR005C	0.0296718	-0.122824	-0.0045446	-0.127369	-0.10768	0.386445	0.416117	0.103136	0.646621	0.494125
INM2	YDR287W	0.122834	-0.134382	0.0152598	-0.119122	-0.0874459	0.400071	0.522905	0.102706	0.744733	0.487517
PRC1	YMR297W	0.239736	-0.0784492	-0.072925	-0.151374	-0.178569	0.263155	0.502891	0.105644	0.759909	0.441724
YSA1	YBR111C	-0.146787	-0.0774716	0.0796393	0.00216763	-0.219068	0.347843	0.201057	0.298708	0.497597	0.566912
NDD1	YOR372C	-0.123443	-0.163597	0.0319685	-0.131628	-0.286269	0.275963	0.15252	0.318237	0.602386	0.562232
EST1	YLR233C	-0.0337353	-0.117351	0.0164625	-0.100889	-0.367965	0.387897	0.354162	0.384427	0.839478	0.755862
SHR5	YOL110W	0.151616	-0.101171	-0.184726	-0.285898	-0.0935457	0.426926	0.578542	-0.0911805	0.773259	0.520471
FMP32	YFL046W	0.0960497	-0.0525261	-0.184038	-0.236564	0.00841585	0.49811	0.59416	-0.192454	0.63827	0.489694
ATP15	YPL271W	0.0186431	-0.0689139	-0.205655	-0.274569	-0.249569	0.286666	0.305309	0.0439134	0.623792	0.536235
CNL1	YDR357C	0.0172141	-0.24953	-0.135854	-0.385384	-0.165939	0.261379	0.278593	0.0300851	0.694063	0.427319
FLR1	YBR008C	0.211991	-0.0897301	-0.237461	-0.327191	-0.138477	0.213672	0.425663	-0.0989834	0.65387	0.35215
CPS1	YJL172W	0.301056	-0.295428	-0.142301	-0.437729	-0.129122	0.133273	0.434329	-0.0131788	0.858879	0.262395
YKU80	YMR106C	0.283122	-0.247651	-0.199521	-0.447171	-0.141075	0.162154	0.445275	-0.0584457	0.834001	0.303229
SSQ1	YLR369W	0.100158	-0.378904	-0.214425	-0.593328	-0.201442	0.0725722	0.17273	-0.0129829	0.753075	0.274014
CDC7	YDL017W	-0.0531419	-0.204381	-0.223034	-0.427415	-0.389989	0.240063	0.186921	0.166955	0.781291	0.630052
ATP7	YKL016C	-0.0836303	-0.157649	-0.183607	-0.341256	-0.339578	0.18746	0.10383	0.15597	0.601056	0.527038
XYL2	YLR070C	0.153095	-0.0901115	-0.228757	-0.318868	-0.364474	0.130599	0.283694	0.135717	0.738279	0.495073
CBP4	YGR174C	-0.07102	-0.236531	-0.383999	-0.62053	-0.335547	0.253584	0.182564	-0.048452	0.754642	0.589131
YNR064C	YNR064C	-0.197568	-0.29799	-0.303807	-0.601797	-0.208651	0.303967	0.106399	-0.0951559	0.613039	0.512618
CBS2	YDR197W	0.0622391	0.0107637	-0.511034	-0.500271	-0.377368	0.159215	0.221454	-0.133667	0.588058	0.536583
QCR6	YFR033C	-0.0344475	-0.120354	-0.48574	-0.606095	-0.396511	0.0720518	0.0376043	-0.0892294	0.554469	0.468563
YBR287W	YBR287W	0.0734106	-0.179893	-0.397849	-0.577741	-0.346892	-0.0330493	0.0403613	-0.0509566	0.567146	0.313843
PAU19	YMR325W	0	-0.197894	-0.401871	-0.599765	-0.442256	0	0	0	0.631143	0.392778
DSS1	YMR287C	-0.154005	-0.440345	-0.0207597	-0.461105	0.0626016	0.369487	0.215483	-0.0833614	0.593226	0.306886
RSM28	YDR494W	-0.153248	-0.369519	-0.0622596	-0.431779	0.140013	0.33362	0.180372	-0.202272	0.409878	0.193607
YER130C	YER130C	-0.222097	-0.405675	-0.0706007	-0.476275	0.0233393	0.283399	0.061302	-0.09394	0.443637	0.26006
HSL1	YKL101W	-0.0511083	-0.215201	-0.108705	-0.323906	-0.264056	0.0846794	0.0335711	0.15535	0.512828	0.348735
IVY1	YDR229W	0.0281507	-0.278919	-0.0269691	-0.305888	-0.180398	0.017371	0.0455217	0.153428	0.504838	0.197769
AIM37	YNL100W	-0.199466	-0.335357	-0.0653048	-0.400662	-0.124108	0.0946964	-0.10477	0.0588036	0.354696	0.218805
POL3	YDL102W	-0.097666	-0.326838	-0.0364782	-0.363316	-0.157425	-0.0362064	-0.133872	0.120946	0.35039	0.121218
YCR099C	YCR099C	-0.153835	-0.330676	-0.209802	-0.540477	-0.138696	0.16549	0.0116546	-0.0711058	0.481026	0.304186
YFL041W-A	YFL041W-A	-0.149838	-0.34848	-0.114759	-0.463238	-0.252012	0.0984797	-0.0513582	0.137253	0.549134	0.350492
TEL1	YBL088C	-0.176199	-0.236611	-0.210311	-0.446922	-0.288951	0.0906329	-0.0855665	0.0786398	0.439995	0.379584
MRPL37	YBR268W	0.174215	0.101011	-0.178098	-0.0770877	-0.249761	0.247754	0.42197	0.0716624	0.57072	0.497515
YJR157W	YJR157W	0.165355	0.159549	-0.266898	-0.10735	-0.173842	0.294479	0.459834	-0.093056	0.474127	0.468321
CBF2	YGR140W	0.314808	0.12576	-0.298601	-0.172841	-0.274094	0.153795	0.468603	-0.0245072	0.616937	0.427889
PDR5	YOR153W	0.0289694	0.144761	-0.173235	-0.0284744	-0.252906	0.295167	0.324136	0.0796701	0.432281	0.548072
YDL086W	YDL086W	0.166369	0.165762	-0.153157	0.0126046	-0.23322	0.158347	0.324716	0.0800632	0.392175	0.391567
DAP1	YPL170W	0.4326	0.260977	-0.246261	0.0147165	-0.198954	0.00182819	0.434428	-0.0473064	0.372406	0.200782
LDB16	YCL005W	0.396668	0.26965	-0.175005	0.0946447	-0.181798	-0.0241495	0.372519	0.00679324	0.284667	0.157649
PPA2	YMR267W	0.31763	0.106733	-0.167781	-0.0610478	-0.180056	0.0392037	0.356833	0.0122757	0.430157	0.21926
HIR1	YBL008W	0.359309	0.0978855	-0.217555	-0.11967	-0.167528	-0.0151184	0.344191	-0.0500272	0.413834	0.15241
SML1	YML058W	0.0312462	0.0844477	-0.222166	-0.137718	-0.29685	0.129873	0.16112	0.0746845	0.373522	0.426724
FTH1	YBR207W	0.100848	0.187631	-0.326798	-0.139168	-0.340537	0.0230379	0.123886	0.0137387	0.276792	0.363575
OGG1	YML060W	0.159872	0.214902	-0.396051	-0.181149	-0.276836	0.143556	0.303428	-0.119215	0.365362	0.420392
TCM62	YBR044C	0.118742	0.3353	-0.465593	-0.130293	-0.448564	-0.0405327	0.0782094	-0.0170298	0.191473	0.408031
SLD5	YDR489W	0.0786303	0.251456	-0.493728	-0.242272	-0.370521	-0.0083892	0.0702411	-0.123207	0.189305	0.362132
ERT1	YBR239C	0.258205	0.0377856	-0.2529	-0.215115	-0.331015	-0.0481386	0.210067	0.0781151	0.503296	0.282877
TVP15	YDR100W	0.228254	0.0849016	-0.341937	-0.257036	-0.439146	-0.130311	0.0979433	0.0972084	0.452187	0.308835
YCL057C-A	YCL057C-A	0.163514	-0.0603681	-0.356201	-0.416569	-0.414012	-0.0621195	0.101394	0.0578113	0.575774	0.351892
TOS8	YGL096W	0.11937	-0.129985	0.0487588	-0.081226	-0.0830805	-0.011086	0.108284	0.131839	0.321349	0.0719946
MGM1	YOR211C	0.16549	-0.102757	0.0308728	-0.0718843	-0.108515	-0.0621828	0.103307	0.139388	0.314579	0.046332
AVT7	YIL088C	0.165296	-0.121081	0.0196772	-0.101404	-0.0734457	-0.0833924	0.0819034	0.093123	0.27643	-0.00994668
CSG2	YBR036C	0.145745	-0.0836308	-0.0227313	-0.106362	0.0180465	-0.0153233	0.130422	-0.0407778	0.196006	-0.0333698
FAD1	YDL045C	0.329789	0.0669773	-0.198098	-0.131121	-0.206149	-0.166268	0.163522	0.00805079	0.302693	0.0398815
YJU3	YKL094W	0.208951	-0.00172536	-0.147485	-0.14921	-0.0940149	-0.0828903	0.126061	-0.0534699	0.221801	0.0111246
CGI121	YML036W	0.235142	0.0598215	-0.165368	-0.105547	-0.14643	-0.13613	0.0990116	-0.0189379	0.185621	0.0103004
YLR241W	YLR241W	0.128789	-0.0166156	-0.0810172	-0.0976328	-0.197842	-0.127734	0.00105487	0.116824	0.215512	0.0701076
SLI15	YBR156C	0.167214	0.00350256	-0.163503	-0.160001	-0.241341	-0.124608	0.0426058	0.077838	0.280445	0.116733
ERV2	YPR037C	0.380279	-0.0615061	-0.184997	-0.246503	-0.128226	-0.104571	0.275707	-0.0567707	0.46544	0.023655
VHR1	YIL056W	0.26716	-0.0267134	-0.211267	-0.23798	-0.179455	-0.0688545	0.198306	-0.0318123	0.404474	0.1106
ISN1	YOR155C	0.235053	-0.220815	-0.0834236	-0.304239	-0.0480699	-0.0744291	0.160624	-0.0353537	0.429509	-0.0263592
PEX1	YKL197C	0.158455	-0.0958114	-0.154381	-0.250192	-0.0920362	-0.0233904	0.135064	-0.0623448	0.322912	0.0686458
MRP13	YGR084C	0.365965	-0.223183	-0.223296	-0.446479	-0.204668	-0.196103	0.169862	-0.0186276	0.597714	0.0085657
BCS1	YDR375C	0.307927	-0.126217	-0.21928	-0.345497	-0.158438	-0.23898	0.0689473	-0.0608424	0.353602	-0.0805418
PRP4	YPR178W	0.295723	-0.0715565	-0.324914	-0.39647	-0.19126	-0.194017	0.101706	-0.133654	0.364522	-0.00275748
GPI18	YBR004C	0.17972	0.128248	-0.345661	-0.217413	-0.0794341	0.131986	0.311706	-0.266227	0.262892	0.21142
PMP3	YDR276C	0.171276	0.0801632	-0.4157	-0.335537	-0.0581465	0.0676232	0.238899	-0.357554	0.216882	0.12577
AST1	YBL069W	0.31715	0.143392	-0.304836	-0.161444	0.00990513	-0.106186	0.210964	-0.314741	0.0576671	-0.116091
PET191	YJR034W	0.255445	0.0472051	-0.28826	-0.241055	-0.0312918	-0.0212699	0.234175	-0.256969	0.218262	0.0100219
MGR2	YPL098C	0.16089	0.032773	-0.248725	-0.215952	0.013227	-0.00220433	0.158686	-0.261952	0.112686	-0.0154314
PEX21	YGR239C	0.279759	0.33474	-0.356545	-0.0218045	-0.289717	-0.090063	0.189696	-0.0668283	0.144672	0.199654
PNP1	YLR209C	0.229462	0.23325	-0.295862	-0.0626118	-0.242946	-0.136937	0.092525	-0.0529159	0.102221	0.106009
BIR1	YJR089W	0.223025	0.21807	-0.458038	-0.239968	-0.326563	-0.160533	0.062492	-0.131475	0.170985	0.16603
GRX5	YPL059W	0.224124	0.0987034	-0.384245	-0.285541	-0.226762	-0.162002	0.062122	-0.157483	0.19018	0.0647599
ADH1	YOL086C	0.0785155	0.15512	-0.318672	-0.163551	-0.243703	-0.0476587	0.0308568	-0.0749685	0.11944	0.196044
MRP1	YDR347W	0.136672	0.131975	-0.360565	-0.228591	-0.318952	-0.150172	-0.0134999	-0.0416131	0.173478	0.16878
DIF1	YLR437C	0.0738093	0.121629	-0.351341	-0.229711	-0.281997	-0.127697	-0.0538874	-0.0693434	0.106481	0.154301
RTC1	YOL138C	0.123675	0.0783937	-0.29386	-0.215466	-0.179502	-0.00926264	0.114413	-0.114358	0.215521	0.170239
CPR3	YML078W	0.0657095	0.0680898	-0.262861	-0.194772	-0.143569	0.00780003	0.0735096	-0.119292	0.148989	0.151369
VPS51	YKR020W	0.0518665	0.0473381	-0.158908	-0.111569	-0.193822	-0.000526163	0.0513403	0.0349146	0.197824	0.193296
PKH2	YOL100W	-0.0528251	0.0704404	-0.234417	-0.163977	-0.213395	-0.0189369	-0.071762	-0.0210218	0.0711931	0.194459
PEX18	YHR160C	-0.00974678	0.0620635	-0.288976	-0.226913	-0.250842	-0.0325849	-0.0423317	-0.0381349	0.146446	0.218257
SOK1	YDR006C	0.0837415	0.182125	-0.165283	0.016842	-0.105697	0.0433935	0.127135	-0.0595862	0.0507067	0.149091
NUC1	YJL208C	0.0865715	0.172394	-0.239917	-0.0675228	-0.151485	0.0163077	0.102879	-0.088432	0.0819701	0.167793
ATG18	YFR021W	0.0414737	0.167779	-0.259119	-0.0913398	-0.133244	0.0469948	0.0884686	-0.125875	0.0539332	0.180239
ERP1	YAR002C-A	0.0320156	0.122821	-0.186002	-0.0631811	-0.100763	0.033127	0.0651426	-0.0852394	0.0430843	0.13389
ART5	YGR068C	0.0506713	0.181003	-0.201724	-0.0207212	-0.213777	-0.014875	0.0357963	0.0120531	0.0685705	0.198902
YDR370C	YDR370C	0.126525	0.13953	-0.295668	-0.156138	-0.136256	-0.130204	-0.00367911	-0.159412	-0.006953	0.00605159
WSC3	YOL105C	0.0258836	0.103297	-0.252329	-0.149033	-0.161209	-0.061893	-0.0360093	-0.0911205	0.0219027	0.0993157
RGA2	YDR379W	0.0669488	0.0228271	-0.174377	-0.15155	-0.112445	-0.118862	-0.0519128	-0.0619318	0.0377052	-0.00641651
FKS3	YMR306W	0.262535	-0.0462848	-0.119639	-0.165924	0.138874	0.289733	0.552268	-0.258513	0.459678	0.150859
MID2	YLR332W	0.192542	-0.087764	-0.0417464	-0.12951	0.159469	0.288617	0.481159	-0.201216	0.409454	0.129148
YDR327W	YDR327W	0.245711	-0.0110429	-0.0727654	-0.0838083	0.00949055	0.146814	0.392525	-0.0822559	0.394077	0.137324
ISC1	YER019W	0.143719	-0.0168121	-0.11424	-0.131052	0.08311	0.217162	0.360881	-0.19735	0.294583	0.134052
YCL001W-A	YCL001W-A	0.430768	-0.0845318	-0.148867	-0.233399	0.103358	0.20774	0.638508	-0.252225	0.619682	0.104382
MDM32	YOR147W	0.412687	0.00283997	-0.262782	-0.259942	0.0484094	0.199927	0.612614	-0.311191	0.561364	0.151517
JIP4	YDR475C	0.20189	-0.0694796	-0.281539	-0.351018	-0.153441	0.103003	0.304892	-0.128097	0.527813	0.256444
CAX4	YGR036C	0.206631	-0.0671377	-0.361484	-0.428622	-0.0970189	0.082715	0.289346	-0.264465	0.453503	0.179734
ECM19	YLR390W	0.218707	-0.152702	-0.374448	-0.52715	-0.0696243	0.164247	0.382954	-0.304823	0.605281	0.233871
MND2	YIR025W	0.326024	-0.217943	-0.235946	-0.453889	0.0971624	0.112127	0.438152	-0.333108	0.558933	0.0149649
YML6	YML025C	0.244327	-0.234247	-0.222997	-0.457244	0.0641075	0.135086	0.379412	-0.287105	0.549552	0.0709783
YDR154C	YDR154C	0.183109	-0.171737	-0.184616	-0.356353	0.11749	0.0954947	0.278604	-0.302106	0.33285	-0.0219954
SMC2	YFR031C	0.0915065	-0.208922	-0.268159	-0.477081	0.10105	0.174477	0.265984	-0.369209	0.373855	0.073427
OPI3	YJR073C	0.505098	0.0362714	-0.520684	-0.484413	-0.397798	-0.0866154	0.418483	-0.122886	0.78001	0.311183
PAU13	YHL046C	0.525581	0.0837729	-0.461766	-0.377993	-0.287332	-0.229382	0.296199	-0.174434	0.499758	0.0579496
MSM1	YGR171C	0.355896	0.128217	-0.490671	-0.362454	-0.308739	-0.156911	0.198985	-0.181932	0.379508	0.151828
YNL320W	YNL320W	0.376886	0.0595726	-0.432336	-0.372764	-0.306518	-0.206328	0.170558	-0.125819	0.417503	0.100189
ATP18	YML081C-A	0.113681	-0.0823295	-0.361863	-0.444193	-0.232024	-0.010642	0.103039	-0.12984	0.417392	0.221382
ATP14	YLR295C	0.154888	0.0197158	-0.498623	-0.478907	-0.273316	-0.0152619	0.139626	-0.225306	0.393226	0.258054
COX9	YDL067C	0.0983215	-0.0375082	-0.612465	-0.649973	-0.205083	0.0747699	0.173091	-0.407382	0.415682	0.279853
PET123	YOR158W	0.0843782	-0.112006	-0.519996	-0.632001	-0.210946	-0.0558343	0.0285438	-0.30905	0.351496	0.155112
REV1	YOR346W	-0.0458168	-0.116652	-0.430454	-0.547106	-0.338187	-0.121743	-0.16756	-0.0922667	0.287279	0.216444
MIR1	YJR077C	-0.0188414	-0.263036	-0.329619	-0.592654	-0.22369	-0.0558436	-0.0746851	-0.105929	0.412041	0.167846
ATP5	YDR298C	0.0649197	-0.247161	-0.261926	-0.509087	-0.26091	-0.202132	-0.137212	-0.00101571	0.37086	0.0587787
YTA7	YGR270W	0.0422371	-0.249452	-0.242221	-0.491673	-0.11007	-0.259973	-0.217736	-0.132151	0.141785	-0.149903
BCK1	YJL095W	-0.00916895	-0.221751	-0.362926	-0.584677	-0.214978	-0.290745	-0.299914	-0.147948	0.136815	-0.0757667
TPO3	YPR156C	0.0580357	-0.295898	-0.386065	-0.681963	-0.161531	-0.276851	-0.218816	-0.224534	0.238613	-0.115321
HDA3	YPR179C	0.131142	-0.336824	-0.444617	-0.781441	-0.140046	-0.306166	-0.175024	-0.304571	0.301846	-0.16612
YLL007C	YLL007C	0.252525	-0.104969	-0.254498	-0.359467	-0.325176	-0.375261	-0.122735	0.0706782	0.30741	-0.0500842
NPC2	YDL046W	0.225752	-0.0137672	-0.34028	-0.354047	-0.337199	-0.360809	-0.135056	-0.00308046	0.21591	-0.0236093
MRP4	YHL004W	0.227031	-0.015253	-0.277895	-0.293148	-0.32002	-0.407445	-0.180413	0.0421256	0.15486	-0.0874244
RPN2	YIL075C	0.18727	-0.185488	-0.268826	-0.454313	-0.381048	-0.479038	-0.291767	0.112223	0.274769	-0.0979892
APL5	YPL195W	0.196857	-0.175658	-0.367664	-0.543322	-0.404244	-0.519634	-0.322778	0.0365796	0.257124	-0.115391
YML100W-A	YML100W-A	0.446573	0.0298971	-0.440379	-0.410482	-0.172571	-0.422667	0.0239057	-0.267808	0.16658	-0.250096
NUT1	YGL151W	0.32951	-0.137704	-0.326945	-0.464649	-0.208493	-0.497627	-0.168117	-0.118452	0.178079	-0.289135
PSY2	YNL201C	0.389439	-0.0601906	-0.5441	-0.60429	-0.295633	-0.322246	0.0671925	-0.248467	0.423016	-0.0266134
FRE2	YKL220C	0.311813	-0.175714	-0.487687	-0.663401	-0.31852	-0.338018	-0.0262054	-0.169166	0.468029	-0.019498
YHL002C-A	YHL002C-A	0.42667	-0.200027	-0.349375	-0.549401	-0.363827	-0.429885	0	0	0.560638	-0.0660581
GAC1	YOR178C	0.43171	-0.161741	-0.455361	-0.617102	-0.378443	-0.567083	-0.135374	-0.0769183	0.40481	-0.188641
PRI2	YKL045W	-0.0184206	-0.0325062	-0.283875	-0.316381	-0.585853	-0.157056	-0.175477	0.301978	0.442882	0.428797
PBY1	YBR094W	0.0635446	0.025312	-0.231884	-0.206572	-0.446759	-0.174084	-0.11054	0.214875	0.310907	0.272675
ICT1	YLR099C	-0.0108679	-0.0214485	-0.244414	-0.265863	-0.488228	-0.132508	-0.143376	0.243814	0.366301	0.35572
NEM1	YHR004C	0.168941	0.0134438	-0.275703	-0.262259	-0.559857	-0.400156	-0.231215	0.284154	0.315199	0.159701
TUB1	YML085C	0.0975838	-0.0411146	-0.263853	-0.304967	-0.513654	-0.382392	-0.284808	0.249802	0.269961	0.131263
COQ1	YBR003W	0.205803	-0.110312	-0.341794	-0.452106	-0.50714	-0.345213	-0.13941	0.165346	0.478042	0.161927
TUF1	YOR187W	0.116233	-0.106477	-0.31324	-0.419716	-0.534576	-0.272458	-0.156225	0.221337	0.484828	0.262118
PIM1	YBL022C	0.134261	-0.145457	-0.279182	-0.424638	-0.562318	-0.31751	-0.183249	0.283136	0.524525	0.244807
SRO7	YPR032W	0.157568	-0.212462	-0.0217556	-0.234217	-0.349325	-0.30989	-0.152322	0.32757	0.409464	0.0394351
PEX13	YLR191W	0.136676	-0.325477	-0.0139736	-0.339451	-0.312842	-0.30021	-0.163534	0.298869	0.474785	0.0126326
AIM21	YIR003W	0.0153241	-0.210431	-0.107492	-0.317923	-0.55376	-0.243904	-0.22858	0.446268	0.535611	0.309856
MRPL9	YGR220C	0.0399819	-0.182738	-0.132105	-0.314843	-0.389122	-0.219189	-0.179207	0.257017	0.392653	0.169933
MOB2	YFL034C-B	-0.0723395	-0.234224	-0.0841449	-0.318369	-0.417441	-0.213298	-0.285638	0.333296	0.366028	0.204143
PCP1	YGR101W	0.0840972	-0.201207	-0.0532986	-0.254505	-0.332142	-0.0935446	-0.00944745	0.278844	0.523901	0.238598
ATP3	YBR039W	0.1181	-0.206218	-0.124455	-0.330674	-0.325978	-0.113073	0.00502665	0.201523	0.537223	0.212906
FUM1	YPL262W	0.161859	-0.133881	-0.092834	-0.226715	-0.35377	-0.161422	0.000436753	0.260936	0.488088	0.192348
IRC24	YIR036C	0.143161	-0.157251	-0.264299	-0.421549	-0.454845	-0.124343	0.018818	0.190547	0.630914	0.330502
KGD2	YDR148C	0.0768638	-0.254911	-0.228332	-0.483244	-0.449472	-0.173397	-0.0965335	0.22114	0.60785	0.276075
YOR228C	YOR228C	0.00622615	-0.290434	-0.240027	-0.530461	-0.482525	-0.249483	-0.243257	0.242499	0.529703	0.233042
YPR148C	YPR148C	0.0654666	-0.211157	-0.233251	-0.444409	-0.4268	-0.238017	-0.172551	0.193548	0.465406	0.188782
MRP51	YPL118W	0.0916785	-0.263639	-0.228579	-0.492217	-0.388955	-0.300828	-0.209149	0.160376	0.443444	0.088127
PMA2	YPL036W	0.16198	-0.381808	-0.0232374	-0.405046	-0.380943	-0.427278	-0.265297	0.357705	0.497454	-0.0463351
MSC3	YLR219W	0.140497	-0.388538	-0.123637	-0.512175	-0.434713	-0.507405	-0.366908	0.311077	0.456343	-0.0726915
EXO1	YOR033C	0.267918	-0.282545	-0.146726	-0.429271	-0.281955	-0.456367	-0.18845	0.135229	0.376051	-0.174412
ISM1	YPL040C	0.085542	-0.430608	-0.000618888	-0.431227	-0.201254	-0.384328	-0.298786	0.200635	0.333076	-0.183074
BOI1	YBL085W	0.161948	-0.319209	-0.0598918	-0.379101	-0.271675	-0.520806	-0.358858	0.211783	0.232026	-0.249131
COX4	YGL187C	0.224355	-0.0407707	-0.342015	-0.382786	-0.716911	-0.598482	-0.374127	0.374896	0.383554	0.118428
YDR186C	YDR186C	0.0967269	-0.286667	-0.260728	-0.547396	-0.732466	-0.611942	-0.515215	0.471737	0.503918	0.120524
COR1	YBL045C	0.275875	-0.283633	-0.293269	-0.576903	-0.57255	-0.582322	-0.306447	0.27928	0.549736	-0.0097722
ATP2	YJR121W	0.107525	-0.29579	-0.345802	-0.641592	-0.479516	-0.443914	-0.336389	0.133714	0.438917	0.0356018
MDV1	YJL112W	-0.188475	-0.293002	-0.0236552	-0.316657	-0.496652	-0.357151	-0.545626	0.472996	0.244028	0.139501
SUV3	YPL029W	-0.0240733	-0.16244	-0.0570115	-0.219452	-0.439096	-0.307772	-0.331845	0.382085	0.269691	0.131324
YTA12	YMR089C	-0.160569	-0.248029	-0.0207996	-0.268828	-0.385006	-0.252475	-0.413044	0.364207	0.219991	0.132531
YAP1802	YGR241C	-0.0527442	-0.271555	-0.095521	-0.367076	-0.325956	-0.413488	-0.466232	0.230435	0.131278	-0.0875323
RAD5	YLR032W	-0.192411	-0.383801	0.0472741	-0.336527	-0.271877	-0.369412	-0.561822	0.319151	0.0938555	-0.0975348
ATP4	YPL078C	-0.184302	-0.227925	-0.120167	-0.348092	-0.244691	-0.0498639	-0.234166	0.124524	0.23845	0.194827
SEC6	YIL068C	-0.25445	-0.176897	-0.192292	-0.369189	-0.358658	-0.0672651	-0.321715	0.166366	0.213839	0.291393
ARP7	YPR034W	-0.362363	-0.213392	-0.00491123	-0.218304	-0.155456	0.0218898	-0.340473	0.150545	0.0283748	0.177346
YMR1	YJR110W	-0.218554	-0.0522709	-0.0869437	-0.139215	-0.274913	-0.117504	-0.336058	0.187969	-0.0088742	0.157409
YLR225C	YLR225C	-0.249374	-0.13917	-0.0956019	-0.234772	-0.320299	-0.186903	-0.436277	0.224697	0.0231918	0.133395
CDC3	YLR314C	-0.332906	-0.195192	-0.21642	-0.411612	-0.389164	-0.262781	-0.595687	0.172745	-0.0113308	0.126384
YML119W	YML119W	-0.223238	-0.163087	-0.313083	-0.47617	-0.349584	-0.196044	-0.419283	0.0365007	0.0933883	0.15354
MSA1	YOR066W	-0.194717	-0.21706	-0.244445	-0.461505	-0.243751	-0.274608	-0.469325	-0.0006944	-0.00851435	-0.0308574
MPS2	YGL075C	0.198777	0.126922	-0.318323	-0.191402	-0.668657	-0.476698	-0.277921	0.350334	0.263814	0.191959
ORM1	YGR038W	0.103135	0.210532	-0.391209	-0.180677	-0.615223	-0.374362	-0.271226	0.224014	0.133465	0.240862
MSK1	YNL073W	0.118879	0.0592428	-0.459144	-0.399901	-0.670778	-0.327547	-0.208668	0.211634	0.402867	0.343231
HHO1	YPL127C	0.0381783	0.0609842	-0.336006	-0.275022	-0.713662	-0.37712	-0.338942	0.377656	0.313736	0.336541
MSS51	YLR203C	0.0475842	-0.0373989	-0.284521	-0.32192	-0.638241	-0.432924	-0.38534	0.35372	0.2903	0.205317
RTT109	YLL002W	-0.0286858	-0.130354	-0.380277	-0.51063	-0.503022	-0.361223	-0.389909	0.122746	0.243467	0.1418
COX5A	YNL052W	0.0892089	-0.117241	-0.389498	-0.506739	-0.560869	-0.480334	-0.391125	0.171372	0.286986	0.0805358
RIM2	YBR192W	0.0175752	-0.0579311	-0.453787	-0.511718	-0.568162	-0.512096	-0.49452	0.114375	0.131573	0.0560664
LIP2	YLR239C	0.0307343	0.0386046	-0.497584	-0.458979	-0.604379	-0.542735	-0.512	0.106796	0.0537744	0.0616447
RPT2	YDL007W	-0.134191	-0.0795867	-0.210992	-0.290579	-0.393428	-0.175364	-0.309555	0.182435	0.163459	0.218064
MRPS12	YNR036C	-0.0234958	0.000774478	-0.246914	-0.24614	-0.449715	-0.263728	-0.287224	0.202801	0.161717	0.185987
PRE5	YMR314W	-0.0478839	-0.0617738	-0.152385	-0.214159	-0.390926	-0.208287	-0.256171	0.23854	0.196529	0.182639
STE24	YJR117W	-0.0964776	-0.00343601	-0.181367	-0.184803	-0.417388	-0.182964	-0.279442	0.236022	0.141382	0.234424
SOL3	YHR163W	0.057665	-0.122776	-0.231561	-0.354337	-0.292697	-0.331084	-0.273419	0.061136	0.142053	-0.0383879
MYO2	YOR326W	0.0379175	-0.0937545	-0.279409	-0.373163	-0.340335	-0.372557	-0.334639	0.0609262	0.09945	-0.032222
MRPL8	YJL063C	-0.0177521	0.0293122	-0.369985	-0.340673	-0.292437	-0.272563	-0.290315	-0.0775484	-0.0271903	0.0198739
VPS66	YPR139C	-0.0803986	-0.0511315	-0.299263	-0.350395	-0.2254	-0.176653	-0.257051	-0.0738635	0.01948	0.0487471
NAM9	YNL137C	-0.0768124	-0.074909	-0.3029	-0.377809	-0.231817	-0.265255	-0.342067	-0.0710833	-0.0353412	-0.0334379
TUB2	YFL037W	0.0803012	0.0324022	-0.253045	-0.220643	-0.408321	-0.321197	-0.240896	0.155276	0.135023	0.0871238
DPP1	YDR284C	0.171716	0.112438	-0.314618	-0.20218	-0.423702	-0.392314	-0.220599	0.109084	0.0906652	0.0313875
SRS2	YJL092W	0.0738229	-0.0290865	-0.393553	-0.422639	-0.413642	-0.320955	-0.247132	0.0200892	0.195597	0.0926872
PEP3	YLR148W	0.111043	0.0570168	-0.340665	-0.283648	-0.406686	-0.291484	-0.180441	0.0660217	0.169229	0.115203
UBX7	YBR273C	0.0464485	0.0536081	-0.358301	-0.304693	-0.406224	-0.241519	-0.19507	0.0479229	0.157546	0.164705
UTR1	YJR049C	0.128477	0.274906	-0.45836	-0.183453	-0.501341	-0.234711	-0.106234	0.0429816	0.120201	0.26663
ADH6	YMR318C	0.102594	0.184507	-0.465009	-0.280502	-0.487275	-0.337929	-0.235334	0.0222657	0.0674328	0.149346
ECM3	YOR092W	0.124622	0.14176	-0.315925	-0.174165	-0.234981	-0.185459	-0.0608373	-0.0809432	0.0323843	0.0495224
MIH1	YMR036C	0.0832723	0.118627	-0.391731	-0.273104	-0.277182	-0.210995	-0.127723	-0.114549	0.0308321	0.0661867
RPE1	YJL121C	0.0991331	0.0741617	-0.240397	-0.166235	-0.294202	-0.245775	-0.146642	0.0538053	0.0733988	0.0484274
LAS21	YJL062W	0.155578	0.142285	-0.333273	-0.190988	-0.343677	-0.273325	-0.117746	0.0104043	0.0836465	0.0703529
ERP4	YOR016C	0.129568	0.198903	-0.332106	-0.133202	-0.408152	-0.304321	-0.174753	0.0760459	0.0344949	0.10383
ATE1	YGL017W	0.102669	0.202706	-0.317984	-0.115277	-0.362109	-0.316849	-0.214179	0.0441254	-0.0547767	0.0452604
MBR1	YKL093W	0.203068	0.321181	-0.543065	-0.221884	-0.760351	0.0424611	0.245529	0.217286	0.6847	0.802812
MAM33	YIL070C	0.419733	0.247805	-0.481519	-0.233713	-0.710149	-0.137294	0.282439	0.22863	0.744783	0.572856
TSA1	YML028W	0.313941	0.0948575	-0.58664	-0.491782	-0.666665	0.0659842	0.379925	0.0800248	0.951732	0.732649
PET100	YDR079W	0.350822	0.123793	-0.555292	-0.431498	-0.605629	-0.00787577	0.342946	0.0503376	0.824782	0.597754
SUR1	YPL057C	0.345102	0.173216	-0.717328	-0.544112	-0.690675	-0.0936257	0.251476	-0.0266531	0.768935	0.597049
RSM22	YKL155C	0.66853	0.350046	-0.698815	-0.34877	-0.574279	-0.347766	0.320764	-0.124536	0.544997	0.226513
MAL32	YBR299W	0.460959	0.413035	-0.968293	-0.555258	-0.731563	-0.248074	0.212885	-0.23673	0.531413	0.483489
MRP17	YKL003C	-0.135422	0.164398	-0.596068	-0.43167	-0.371962	0.14341	0.00798777	-0.224107	0.215552	0.515372
YRF1-2	YER190W	-0.191578	0.148898	-0.712769	-0.563871	-0.491173	0.173221	-0.0183566	-0.221595	0.323919	0.664395
GRX7	YBR014C	0.0764198	0.204613	-0.745209	-0.540596	-0.559027	-0.00466212	0.0717576	-0.186183	0.426171	0.554365
LUC7	YDL087C	-0.0487459	0.232093	-0.887109	-0.655016	-0.453811	0.0406664	-0.00807952	-0.433298	0.213639	0.494478
PRP24	YMR268C	0.0912851	0.214717	-0.652762	-0.438045	-0.561619	-0.254994	-0.163708	-0.0911432	0.183194	0.306625
IFM1	YOL023W	-0.027249	0.294906	-0.725137	-0.430232	-0.658238	-0.316711	-0.34396	-0.0668994	0.0193721	0.341527
YPR145C-A	YPR145C-A	0.0794461	0.404819	-0.815926	-0.411107	-0.623208	-0.0853351	-0.00588899	-0.192718	0.212501	0.537873
JLP1	YLL057C	0.205812	0.442729	-0.999847	-0.557118	-0.68288	-0.151152	0.0546598	-0.316967	0.294811	0.531729
VMS1	YDR049W	-0.0279476	0.285676	-1.02544	-0.739764	-0.769191	-0.257167	-0.285114	-0.25625	0.1984	0.512024
TOS4	YLR183C	0.315064	0.095464	-1.02293	-0.927467	-0.966691	-0.344289	-0.0292251	-0.0562394	0.842002	0.622403
YLR164W	YLR164W	0.135499	-0.043513	-1.02768	-1.0712	-0.66976	-0.335194	-0.199695	-0.357923	0.513578	0.334566
YLR099W-A	YLR099W-A	0.282198	0.162575	-0.849694	-0.68712	-0.651274	-0.255719	0.026479	-0.198421	0.515178	0.395555
DDI2	YFL061W	0.460253	0.116882	-0.86951	-0.752628	-0.690413	-0.482907	-0.0226534	-0.179097	0.550877	0.207506
YGR160W	YGR160W	0.405946	0.00588047	-0.913936	-0.908055	-1.02274	-0.791754	-0.385809	0.108807	0.631054	0.230989
MIG1	YGL035C	0.292391	-0.00306588	-0.905644	-0.90871	-1.0107	-0.74426	-0.451869	0.105056	0.561897	0.26644
PRY1	YJL079C	0.368622	-0.295469	-0.612492	-0.907961	-0.616642	-0.555679	-0.187057	0.00414928	0.725053	0.0609631
ATP1	YBL099W	0.244135	-0.219615	-0.47856	-0.698174	-0.667838	-0.523069	-0.278934	0.189278	0.608519	0.144769
IMG1	YCR046C	0.202635	-0.0107591	-0.631021	-0.64178	-0.708176	-0.521063	-0.318427	0.0771548	0.400508	0.187114
TOS3	YGL179C	0.209728	-0.089258	-0.722105	-0.811363	-0.835166	-0.0811692	0.128559	0.113061	1.05298	0.753996
ASF1	YJL115W	0.215178	-0.220341	-0.60221	-0.822551	-0.880147	-0.212391	0.00278708	0.277938	1.10328	0.667756
YIL060W	YIL060W	0	-0.144933	-0.687801	-0.832734	-0.712235	0	0	0	0.851719	0.682267
YDR526C	YDR526C	0	-0.479545	-0.614634	-1.09418	-0.634356	0	0	0	1.10951	0.610134
CIT3	YPR001W	-0.202674	-0.212459	-0.809504	-1.02196	-0.835376	-0.237905	-0.440579	0.0258722	0.607256	0.597471
ERJ5	YFR041C	-0.333404	-0.132899	-0.719889	-0.852788	-0.544756	0.0153806	-0.318023	-0.175132	0.359632	0.560137
YBL083C	YBL083C	-0.127565	-0.155402	-0.725438	-0.88084	-0.513912	-0.196606	-0.324171	-0.211526	0.345143	0.317306
KAR3	YPR141C	0.209314	-0.547305	-0.452889	-1.00019	-0.288067	-0.174024	0.0352897	-0.164822	0.870662	0.114043
HAP5	YOR358W	0.0713618	-0.351461	-0.526527	-0.877987	-0.228156	-0.110313	-0.0389516	-0.298371	0.540665	0.117843
MIA40	YKL195W	-0.0346129	-0.413398	-0.551451	-0.964849	-0.347627	-0.279987	-0.3146	-0.203823	0.446425	0.0676404
AIM33	YML087C	0.267172	-0.348573	-0.798754	-1.14733	-0.572234	-0.336672	-0.0694998	-0.22652	0.851307	0.235561
YGR042W	YGR042W	0.202987	-0.412175	-0.760558	-1.17273	-0.393873	-0.356049	-0.153062	-0.366684	0.652987	0.0378244
COX23	YHR116W	0.233324	-0.485509	-0.655395	-1.1409	-0.623801	-0.570525	-0.3372	-0.0315938	0.772109	0.0532761
VPS64	YDR200C	0.052589	-0.567085	-0.702354	-1.26944	-0.567575	-0.417793	-0.365204	-0.134779	0.769455	0.149781
ECL1	YGR146C	0.0418362	0.038737	0.217193	0.25593	-0.685161	0.228633	0.270469	0.902354	0.916893	0.913794
CCC2	YDR270W	-0.0278735	0.0324711	0.172928	0.205399	-0.697831	0.239093	0.21122	0.870759	0.87658	0.936925
FMO1	YHR176W	0.00229661	0.0479301	0.161669	0.209599	-0.624996	0.431308	0.433605	0.786665	1.01067	1.0563
SNZ2	YNL333W	-0.0387542	0.40451	0.0624582	0.466968	-0.755144	0.340194	0.30144	0.817603	0.652074	1.09534
YJR098C	YJR098C	-0.298317	-0.0269416	0.166958	0.140016	-0.625602	0.258365	-0.0399526	0.79256	0.612591	0.883967
RMI1	YPL024W	-0.291873	-0.0140822	0.0707996	0.0567174	-0.796573	0.19639	-0.0954829	0.867373	0.715172	0.992963
SPG5	YMR191W	-0.0586287	-0.0507667	0.136053	0.0852865	-0.713598	0.0434557	-0.015173	0.849651	0.749191	0.757053
IRR1	YIL026C	-0.125623	-0.152909	0.185273	0.0323636	-0.614493	0.0959173	-0.0297056	0.799766	0.737697	0.710411
EMI1	YDR512C	-0.291824	0.0809453	0.263544	0.344489	-0.571697	0.465773	0.173949	0.835241	0.664701	1.03747
MMS4	YBR098W	-0.316611	0.0212971	0.192078	0.213375	-0.440476	0.425833	0.109222	0.632554	0.528401	0.866309
FUN14	YAL008W	0.0377444	0.211845	-0.272746	-0.0609005	-0.906189	0.184713	0.222458	0.633444	0.916802	1.0909
FMP21	YBR269C	-0.00653038	0.0464289	-0.152145	-0.105716	-0.79656	0.142887	0.136357	0.644415	0.886488	0.939447
YOR052C	YOR052C	0.0148326	0.0780725	-0.0862915	-0.00821907	-0.932954	0.133273	0.148106	0.846663	1.00299	1.06623
IPK1	YDR315C	-0.166103	0.272812	-0.0874681	0.185344	-0.764019	0.393119	0.227016	0.676551	0.718223	1.15714
ERP5	YHR110W	-0.191747	0.0612155	-0.107078	-0.0458624	-0.735182	0.323221	0.131474	0.628104	0.805441	1.0584
UBC5	YDR059C	-0.326297	-0.0533204	-0.222588	-0.275908	-0.810814	0.372766	0.0464696	0.588226	0.910604	1.18358
YKL066W	YKL066W	0.0557687	0.145526	0.143862	0.289389	-0.448479	0.162742	0.218511	0.592341	0.521463	0.611221
FMS1	YMR020W	0.0921395	0.253177	0.0699344	0.323111	-0.411942	0.135977	0.228116	0.481877	0.386882	0.547919
DPB2	YPR175W	-0.110644	0.0906797	0.0759527	0.166632	-0.505737	0.191753	0.0811091	0.58169	0.496167	0.69749
MLH2	YLR035C	-0.108493	0.210915	0.00593996	0.216855	-0.492607	0.162028	0.053535	0.498547	0.335227	0.654635
YET1	YKL065C	0.0335499	0.0531017	0.0572953	0.110397	-0.424247	0.15589	0.18944	0.481542	0.560585	0.580137
CBT1	YKL208W	0.108302	0.154827	-0.090985	0.0638421	-0.383765	0.158668	0.266971	0.29278	0.495909	0.542434
YOR225W	YOR225W	-0.130666	0.185615	0.0696079	0.255223	-0.355001	0.572733	0.442067	0.424609	0.611453	0.927733
ERG4	YGL012W	-0.00278956	0.188128	-0.0717497	0.116378	-0.472513	0.391964	0.389174	0.400763	0.67356	0.864477
LCB5	YLR260W	0.0105728	0.123739	0.16657	0.290309	-0.336053	0.313757	0.324329	0.502623	0.536644	0.649809
YJR085C	YJR085C	-0.0806281	-0.0295246	0.174045	0.144521	-0.384425	0.370025	0.289397	0.55847	0.703346	0.75445
UBP5	YER144C	-0.0969541	0.177191	-0.0318889	0.145302	-0.230977	0.434404	0.337449	0.199088	0.391236	0.665381
RDI1	YDL135C	-0.203419	0.0562444	-0.0695087	-0.0132643	-0.363128	0.406602	0.203183	0.293619	0.510066	0.76973
CDC23	YHR166C	-0.239303	0.398806	-0.212699	0.186106	-0.411709	0.518956	0.279653	0.199009	0.292556	0.930664
YBR089W	YBR089W	0	0.0518534	0.146014	0.197868	-0.650371	0	0	0.796385	0.590223	0.604739
YHR125W	YHR125W	0	0.020219	0.152433	0.172652	-0.644755	0	0	0.797188	0.613177	0.582312
FSH3	YOR280C	0.149218	0.154768	0.123686	0.278454	-0.58202	-0.000816159	0.148402	0.705705	0.575653	0.581203
YNL165W	YNL165W	0.188615	0.235808	0.0195705	0.255378	-0.744746	-0.165144	0.0234713	0.764317	0.53241	0.579603
MET28	YIR017C	0	0.314034	0.124811	0.438845	-0.681412	0	0	0.806223	0.361485	0.648973
MBF1	YOR298C-A	-0.0650823	0.235005	0.0934795	0.328484	-0.644329	0.0856442	0.0205619	0.737808	0.429886	0.729973
FMP52	YER004W	-0.0325628	0.105087	-0.0678651	0.0372222	-0.743991	0.108856	0.0762931	0.676126	0.715197	0.852847
MSA2	YKR077W	-0.0429589	0.127886	-0.0426517	0.0852347	-0.848685	0.0164951	-0.0264637	0.806033	0.694335	0.86518
YFL042C	YFL042C	0.135428	0.0796312	-0.00705861	0.0725726	-0.758155	-0.04336	0.0920683	0.751096	0.770592	0.714795
YBL010C	YBL010C	-0.00115672	0.253039	-0.201916	0.0511228	-0.755961	0.0531989	0.0520422	0.554045	0.554965	0.80916
ERG28	YER044C	0.0125803	0.268125	-0.229246	0.0388796	-0.650999	0.0391502	0.0517305	0.421754	0.434605	0.69015
AIM18	YHR198C	-0.0318535	0.306948	-0.0922879	0.21466	-0.652699	0.0389097	0.0070562	0.560411	0.352807	0.691608
YPR010C-A	YPR010C-A	-0.285465	-0.128381	0.055619	-0.0727616	-0.601864	0.264055	-0.02141	0.657483	0.708834	0.865919
SKM1	YOL113W	-0.194041	0.00758675	-0.0514654	-0.0438787	-0.745206	0.169271	-0.0247693	0.693741	0.71285	0.914478
ATO2	YNR002C	-0.212016	-0.184096	-0.0608679	-0.244964	-0.614211	0.192823	-0.0191925	0.553343	0.779115	0.807035
PDR10	YOR328W	-0.266323	0.0227528	-0.0454414	-0.0226886	-0.527725	0.271761	0.00543788	0.482284	0.51041	0.799486
YPI1	YFR003C	-0.253307	0.125136	-0.182024	-0.0568881	-0.905421	0.116887	-0.136419	0.723397	0.643866	1.02231
TOP2	YNL088W	-0.354925	-0.108819	-0.110606	-0.219425	-0.814089	0.133249	-0.221676	0.703483	0.701232	0.947338
FMC1	YIL098C	-0.328352	0.0595946	-0.0731211	-0.0135264	-0.779256	0.0828773	-0.245475	0.706135	0.474186	0.862133
MVP1	YMR004W	-0.455964	0.0282663	-0.0809402	-0.0526739	-0.717677	0.206394	-0.24957	0.636737	0.439841	0.924071
GLO2	YDR272W	-0.0109946	-0.0896375	0.0323309	-0.0573066	-0.588639	0.0157091	0.00471451	0.62097	0.682991	0.604348
CUE5	YOR042W	-0.173559	-0.0734562	-0.0140503	-0.0875065	-0.550448	0.0325587	-0.141001	0.536398	0.482904	0.583007
YFR016C	YFR016C	-0.115656	-0.100317	-0.0484889	-0.148806	-0.548085	-0.0263813	-0.142037	0.499596	0.506365	0.521704
SPC105	YGL093W	-0.288061	0.04066	0.109649	0.150308	-0.621946	0.0795983	-0.208462	0.731594	0.372823	0.701544
MRC1	YCL061C	-0.345227	-0.126143	0.00918658	-0.116956	-0.531706	0.0765623	-0.268665	0.540892	0.389183	0.608268
PAC11	YDR488C	0.137078	0.150726	-0.133442	0.0172849	-1.05167	-0.34712	-0.210042	0.918229	0.690901	0.70455
DAK1	YML070W	0.00265814	0.0417732	0.00873868	0.0505119	-0.930195	-0.303337	-0.300679	0.938934	0.587743	0.626858
MSH2	YOL090W	-0.100735	-0.0635785	-0.0515181	-0.115097	-0.757395	-0.103941	-0.204676	0.705877	0.616297	0.653454
ZRG8	YER033C	-0.0630147	0.0420192	-0.143275	-0.101256	-0.872266	-0.217648	-0.280662	0.728991	0.549585	0.654619
ARO9	YHR137W	-0.0218734	-0.182202	-0.0340541	-0.216256	-0.804289	-0.280559	-0.302432	0.770235	0.684059	0.52373
MGT1	YDL200C	-0.00998843	0.0956416	-0.058177	0.0374646	-0.71099	-0.197314	-0.207302	0.652813	0.408047	0.513677
RDH54	YBR073W	-0.0556506	0.160268	-0.152064	0.0082043	-0.805955	-0.227092	-0.282742	0.653892	0.362945	0.578864
YCR076C	YCR076C	-0.142145	0.153147	-0.0517457	0.101401	-0.678912	-0.128697	-0.270842	0.627167	0.254923	0.550216
UFD1	YGR048W	-0.157374	0.132405	-0.138645	-0.00624012	-0.671703	-0.0743396	-0.231713	0.533057	0.307584	0.597363
QCR7	YDR529C	-0.120421	0.0824681	-0.241349	-0.158881	-0.736066	-0.0911198	-0.211541	0.494718	0.442057	0.644946
ARI1	YGL157W	-0.168926	-0.0289136	-0.157229	-0.186142	-0.700989	-0.101386	-0.270312	0.54376	0.45959	0.599603
ADK2	YER170W	-0.181882	0.114357	-0.164786	-0.0504295	-0.856537	-0.182898	-0.36478	0.691751	0.3774	0.673639
STE50	YCL032W	-0.165578	0.101148	-0.239544	-0.138396	-0.942518	-0.232011	-0.397588	0.702974	0.443782	0.710508
TOF1	YNL273W	-0.147443	-0.0335571	-0.010856	-0.0444131	-0.785125	-0.352027	-0.49947	0.774269	0.319212	0.433098
YML007C-A	YML007C-A	-0.333396	0.161175	-0.182633	-0.0214583	-0.899219	-0.253436	-0.586832	0.716586	0.151212	0.645783
PEX17	YNL214W	0.208721	0.260041	-0.0627941	0.197247	-1.10868	-0.143777	0.0649434	1.04588	0.913578	0.964898
YLR184W	YLR184W	0.100369	0.285092	-0.0649732	0.220119	-1.04261	-0.159537	-0.0591676	0.977633	0.698347	0.88307
NGL3	YML118W	0.356139	0.403081	-0.237678	0.165403	-1.23696	-0.482917	-0.126778	0.999284	0.707102	0.754045
ALG14	YBR070C	0.0396476	0.334974	-0.132625	0.202349	-1.24021	-0.0195765	0.0200711	1.10758	0.925305	1.22063
CTR1	YPR124W	0.00705658	0.549288	-0.248099	0.30119	-1.32519	-0.10432	-0.0972639	1.07709	0.678639	1.22087
YPR123C	YPR123C	0.544183	0.565131	-0.10563	0.459502	-1.27903	-0.213199	0.330984	1.1734	1.04488	1.06583
SNQ2	YDR011W	0.352746	0.519382	-0.262651	0.256731	-1.22454	-0.121583	0.231163	0.961891	0.936323	1.10296
PIG2	YIL045W	0.0226763	0.487851	-0.0398009	0.44805	-0.916106	-0.193939	-0.171263	0.876305	0.256992	0.722167
COX11	YPL132W	-0.00675103	0.491248	-0.200471	0.290778	-1.00931	-0.244621	-0.251372	0.808841	0.266691	0.764691
LOT6	YLR011W	-0.0448892	0.33857	-0.0812979	0.257273	-0.902013	-0.0562823	-0.101172	0.820716	0.462271	0.845731
TEP1	YNL128W	0.0909606	0.840693	-0.0686871	0.772006	-1.01635	0.017504	0.108465	0.94766	0.284119	1.03385
BUB1	YGR188C	0.30645	0.549609	-0.282731	0.266877	-0.842165	0.0706096	0.37706	0.559434	0.669616	0.912774
YKL133C	YKL133C	-0.128575	0.476162	-0.258017	0.218145	-0.953831	0.131966	0.00339116	0.695813	0.48106	1.0858
YMR324C	YMR324C	0	0.0558524	0.602927	0.658779	-0.737985	0	0	1.34091	0.669977	0.671181
LPP1	YDR503C	0.133137	0.130507	0.487863	0.618371	-0.800359	-0.137788	-0.00465069	1.28822	0.665201	0.662571
RTA1	YGR213C	0.171618	-0.149889	0.65004	0.500151	-0.769586	-0.0264661	0.145152	1.41963	1.06463	0.74312
ERR3	YMR323W	0	0.165748	0.702607	0.868354	-1.15234	0	0	1.85494	0.950151	0.943546
SPS22	YCL048W	-0.00924338	0.046687	0.781277	0.827964	-0.615695	0.47187	0.462627	1.39697	1.03164	1.08757
DIA3	YDL024C	-0.345232	0.22234	0.164958	0.387298	-0.953417	0.785304	0.440072	1.11838	1.17115	1.73872
ERP3	YDL018C	-0.443632	-0.00976345	0.251239	0.241475	-1.02444	0.517161	0.0735291	1.27568	1.10774	1.54161
POA1	YBR022W	-0.506176	0.234751	0.0516491	0.2864	-0.874453	0.631839	0.125663	0.926102	0.765365	1.50629
CDC45	YLR103C	-0.427484	0.198901	0.0447106	0.243611	-0.825512	0.361352	-0.0661314	0.870223	0.56048	1.18686
YNL305C	YNL305C	0.0352388	0.0708193	0.074621	0.14544	-0.957469	0.0892315	0.12447	1.03209	1.01112	1.0467
CSI1	YMR025W	0.0266603	0.0899605	0.0278556	0.117816	-0.97147	0.0913505	0.118011	0.999326	0.99952	1.06282
YEL047C	YEL047C	0.09526	0.0756394	0.0700739	0.145713	-1.01773	0.042267	0.137527	1.08781	1.07962	1.06
YJL132W	YJL132W	-0.262934	-0.248984	0.290137	0.0411536	-0.809458	0.248902	-0.0140321	1.09959	1.04441	1.05836
YNL114C	YNL114C	0	-0.154147	0.14099	-0.0131572	-0.775779	0	0	0.916768	0.918856	0.714967
UBP15	YMR304W	-0.0329244	-0.15164	0.136239	-0.0154013	-0.849902	-0.135468	-0.168393	0.98614	0.833149	0.714433
GAL3	YDR009W	0.00490496	-0.19805	0.302259	0.104209	-0.873602	-0.0571129	-0.0522079	1.17586	1.01944	0.816489
AVO2	YMR068W	-0.100995	-0.278263	0.10425	-0.174014	-1.01793	-0.140526	-0.241521	1.12218	1.05468	0.877407
IDP2	YLR174W	-0.311372	0.090475	0.222419	0.312894	-0.920912	0.048475	-0.262897	1.14333	0.56754	0.969387
GUP2	YPL189W	-0.400176	0.0965424	-0.0106735	0.0858689	-1.0548	0.0919692	-0.308207	1.04413	0.650051	1.14677
YBR013C	YBR013C	-0.33244	0.272315	0.137218	0.409533	-1.09536	0.163068	-0.169371	1.23258	0.653671	1.25843
FMP48	YGR052W	-0.449091	-0.21853	0.237101	0.0185712	-1.21756	0.0884892	-0.360602	1.45466	1.07549	1.30605
IRC14	YOR135C	-0.34807	-0.153463	0.283242	0.129779	-1.20967	-0.148176	-0.496247	1.49291	0.866888	1.06149
YLR112W	YLR112W	-0.095631	0.00458074	-0.0478062	-0.0432254	-1.28037	-0.237156	-0.332787	1.23257	0.943007	1.04322
RAD54	YGL163C	-0.0257651	-0.124501	-0.0465206	-0.171022	-1.28672	-0.500978	-0.526743	1.24019	0.884473	0.785737
UBX3	YDL091C	-0.32419	-0.0907491	-0.0540505	-0.1448	-1.1056	-0.144181	-0.468371	1.05155	0.727976	0.961417
VPS30	YPL120W	-0.0845442	-0.0393143	-0.235737	-0.275051	-1.0517	-0.278437	-0.362981	0.815962	0.728031	0.773261
AIM39	YOL053W	-0.81769	0.0277456	0.187033	0.214779	-1.04609	0.125923	-0.691767	1.23312	0.326578	1.17201
YOR387C	YOR387C	-0.943908	-0.347867	0.327816	-0.0200515	-1.09069	0.0710036	-0.872905	1.41851	0.565657	1.1617
RRT8	YOL048C	0.535382	-0.0249601	0.184611	0.159651	-0.850335	0.166234	0.701617	1.03495	1.57691	1.01657
PFK26	YIL107C	0.61206	-0.149483	0.198153	0.0486695	-0.764132	0.0967873	0.708847	0.962285	1.62246	0.860919
YOR152C	YOR152C	0.734004	0.205438	-0.0502257	0.155213	-0.939394	0.0692968	0.803301	0.889169	1.53726	1.00869
YBR053C	YBR053C	0.633128	0.21872	0.0113561	0.230076	-0.917616	-0.00287327	0.630255	0.928972	1.32915	0.914743
EDC2	YER035W	0.451667	-0.0487291	0.0424775	-0.00625162	-0.568409	0.320721	0.772388	0.610887	1.38953	0.889131
YMR315W	YMR315W	0.354854	-0.0558009	0.0758696	0.0200687	-0.559441	0.355645	0.7105	0.635311	1.32574	0.915087
UBC8	YEL012W	0.484726	0.189735	-0.128685	0.06105	-0.744945	0.288104	0.772829	0.616259	1.32804	1.03305
YLR326W	YLR326W	0.55128	0.321888	0.141936	0.463825	-0.72135	0.240053	0.791333	0.863286	1.19079	0.961403
RDL1	YOR285W	0.19681	0.0827643	0.13615	0.218915	-0.701931	0.521281	0.718091	0.838081	1.33726	1.22321
UGA1	YGR019W	0.0540683	0.143105	0.0665642	0.209669	-0.921322	0.42097	0.475038	0.987887	1.25326	1.34229
MPM1	YJL066C	0.250996	0.114364	-0.147777	-0.0334132	-0.73295	0.338282	0.589277	0.585173	1.20786	1.07123
YNL146W	YNL146W	0.0787847	0.12571	-0.208739	-0.0830289	-0.861529	0.303155	0.38194	0.652789	1.11776	1.16468
PRB1	YEL060C	0.310583	-0.101473	0.0321016	-0.0693717	-1.0937	-0.0845824	0.226001	1.1258	1.42118	1.00912
ARA1	YBR149W	0.324218	-0.0311146	-0.0314403	-0.0625549	-0.957382	-0.0627904	0.261428	0.925942	1.24992	0.894592
YNL115C	YNL115C	0.22233	-0.275131	0.276195	0.00106463	-0.965931	-0.0449607	0.17737	1.24213	1.41843	0.92097
YCR061W	YCR061W	0.307055	-0.110918	0.275494	0.164575	-1.06826	0.0893826	0.396438	1.34375	1.57561	1.15764
EMP46	YLR080W	0.22874	0.0299746	0.0697269	0.0997015	-1.24265	0.062234	0.290973	1.31238	1.50365	1.30488
SPS19	YNL202W	0.541446	0.0407008	0.451577	0.492278	-0.483745	0.600899	1.14235	0.935322	1.58539	1.08464
VMR1	YHL035C	0.482452	-0.206624	0.634031	0.427407	-0.482612	0.530585	1.01304	1.11664	1.70227	1.0132
UGA2	YBR006W	0.369574	-0.207047	0.375084	0.168037	-0.456002	0.706982	1.07656	0.831086	1.73961	1.16298
DAL1	YIR027C	0.758327	-0.125901	0.321812	0.195912	-0.426952	0.495667	1.25399	0.748764	1.80685	0.922618
MTL1	YGR023W	0.683447	0.0765941	0.198607	0.275201	-0.416327	0.493306	1.17675	0.614934	1.51648	0.909632
YJL068C	YJL068C	0.287812	-0.110057	-0.0109716	-0.121028	-0.501065	0.507968	0.79578	0.490093	1.4069	1.00903
PXA2	YKL188C	0.277609	-0.208085	-0.00385061	-0.211935	-0.520108	0.487363	0.764972	0.516257	1.49316	1.00747
GRX1	YCL035C	0.406341	-0.151589	-0.0748793	-0.226468	-0.666966	0.359886	0.766226	0.592087	1.58478	1.02685
YBR126W-B	YBR126W-B	0.123138	-0.352264	0.124309	-0.227955	-0.672224	0.567291	0.690429	0.796533	1.71492	1.23951
YGR250C	YGR250C	0.358825	-0.391951	-0.102226	-0.494177	-0.353918	0.606996	0.965821	0.251691	1.71169	0.960913
CIS1	YDR022C	0.353592	-0.376742	-0.14322	-0.519962	-0.460867	0.313594	0.667186	0.317647	1.5048	0.774461
MBB1	YJL199C	0.655214	-0.479955	0.334325	-0.14563	-0.679627	0.0861733	0.741388	1.01395	1.90097	0.765801
ATG8	YBL078C	0.455432	-0.478935	0.223595	-0.25534	-0.483275	0.103493	0.558925	0.70687	1.52114	0.586768
SYM1	YLR251W	0.766989	0.579251	-0.454642	0.124609	-0.812746	0.122148	0.889137	0.358105	1.12263	0.934894
YER079W	YER079W	0.62516	0.552986	-0.266835	0.286151	-0.669904	0.141205	0.766365	0.403069	0.883283	0.811109
YGR153W	YGR153W	0.897419	0.561987	-0.382385	0.179603	-0.5113	0.411914	1.30933	0.128915	1.25865	0.923214
YFL040W	YFL040W	0.591333	0.12168	-0.0544396	0.0672404	-0.520894	0.645286	1.23662	0.466455	1.63583	1.16618
YBR137W	YBR137W	0.48603	0.467598	-0.170351	0.297247	-0.633764	0.568063	1.05409	0.463413	1.22026	1.20183
YGL230C	YGL230C	1.34164	0.862343	-0.208463	0.65388	-0.878452	0.281012	1.62265	0.669988	1.63876	1.15946
YPT53	YNL093W	1.31562	0.126391	0.177601	0.303992	-0.654214	-0.142946	1.17268	0.831816	1.7005	0.511268
NTH1	YDR001C	0.538477	-0.282359	0.0611124	-0.221247	-1.13898	0.0680597	0.606537	1.20009	2.02787	1.20704
YJL045W	YJL045W	0.682171	-0.233945	-0.0931857	-0.327131	-1.09579	-0.0792019	0.60297	1.00261	1.93271	1.01659
YBR241C	YBR241C	0.667273	0.034362	-0.138635	-0.104273	-1.3529	-0.0265211	0.640752	1.21426	1.95929	1.32638
TMA17	YDL110C	0.410142	-0.0786979	0.020387	-0.0583109	-1.02314	0.234966	0.645108	1.04352	1.74694	1.2581
HXT11	YOL156W	0.750465	-0.0135076	-0.165306	-0.178814	-1.0292	0.265136	1.0156	0.863889	2.0583	1.29433
GRE1	YPL223C	0.472127	-0.0910221	-0.357571	-0.448593	-1.42756	0.147821	0.619948	1.06999	2.13853	1.57539
GIP2	YER054C	0.183221	-0.323613	-0.222441	-0.546054	-1.34752	0.337748	0.520969	1.12508	2.19211	1.68527
OYE3	YPL171C	0.193978	-0.217453	-0.286675	-0.504127	-1.07657	0.299166	0.493144	0.789891	1.78716	1.37573
GCY1	YOR120W	0.171381	-0.0903282	-0.576209	-0.666537	-1.294	0.309248	0.480629	0.717796	1.86496	1.60325
FMP40	YPL222W	0.372933	0.0223998	-0.25893	-0.236531	-1.2584	0.00549969	0.378433	0.999474	1.61444	1.2639
DCS1	YLR270W	0.43222	-0.0852978	-0.200449	-0.285746	-1.26483	-0.176488	0.255732	1.06438	1.60586	1.08835
GRE2	YOL151W	0.484115	0.158593	-0.615978	-0.457385	-1.56695	-0.0640217	0.420093	0.950975	1.82845	1.50293
PAU5	YFL020C	0.315196	0.0877424	-0.0582829	0.0294595	-0.783493	0.628552	0.943748	0.72521	1.6395	1.41204
AHA1	YDR214W	0.135824	0.13355	-0.00309116	0.130459	-0.693732	0.707611	0.843435	0.690641	1.40362	1.40134
YDR248C	YDR248C	-0.116634	0.161561	-0.0290244	0.132536	-0.958782	0.818882	0.702248	0.929758	1.49947	1.77766
MF(ALPHA)1	YPL187W	0.559857	0.286699	0.260795	0.547493	-1.11427	0.333704	0.893561	1.37507	1.72113	1.44797
GPX1	YKL026C	0.426418	0.192498	0.299183	0.491682	-0.805347	0.532823	0.959241	1.10453	1.57209	1.33817
SGA1	YIL099W	0.158181	0.334174	0.215868	0.550042	-1.42411	0.374071	0.532252	1.63998	1.62219	1.79818
FRE1	YLR214W	-0.0584985	0.613353	-0.0399717	0.573382	-1.37379	0.646215	0.587716	1.33382	1.34815	2.02001
YNL092W	YNL092W	0.0395013	-0.105668	0.380322	0.274654	-1.42711	-0.141081	-0.10158	1.80743	1.4312	1.28603
XBP1	YIL101C	0.157228	-0.116434	0.147814	0.0313794	-1.6506	-0.259056	-0.101828	1.79842	1.66521	1.39155
YLR236C	YLR236C	0.218161	0.347703	0.442422	0.790125	-1.49879	-0.0113732	0.206788	1.94121	1.35787	1.48742
SDP1	YIL113W	0.631976	0.431437	-0.0408278	0.390609	-1.91366	-0.467691	0.164285	1.87283	1.64651	1.44597
USV1	YPL230W	0.577302	0.290429	-0.155325	0.135105	-1.71884	-0.224702	0.3526	1.56351	1.78101	1.49413
RAD51	YER095W	0.137155	0.206325	-0.359593	-0.153268	-1.65677	0.021286	0.158441	1.29718	1.60889	1.67806
RNR1	YER070W	0.149881	0.151382	-0.503895	-0.352513	-1.72409	-0.142982	0.00689878	1.2202	1.57961	1.58111
SPS100	YHR139C	-0.0686889	0.0951257	-0.333046	-0.237921	-1.30349	0.159934	0.0912456	0.970448	1.29961	1.46343
PDC5	YLR134W	-0.062415	0.128527	-0.44984	-0.321313	-1.4848	-0.0680099	-0.130425	1.03496	1.22585	1.41679
YKL151C	YKL151C	-0.00325356	-0.0519449	-0.150268	-0.202213	-1.32665	-0.0774997	-0.0807532	1.17638	1.29784	1.24915
ALD6	YPL061W	0.0772037	0.0828977	-0.206973	-0.124076	-1.54241	-0.272306	-0.195102	1.33544	1.26441	1.27011
DUN1	YDL101C	0.060279	0.095793	0.00430212	0.100095	-1.64609	0.0367867	0.0970657	1.65039	1.64736	1.68287
YOR114W	YOR114W	-0.211453	0.0552415	-0.125606	-0.0703648	-1.4389	0.386149	0.174696	1.31329	1.55836	1.82505
YOR289W	YOR289W	0.893615	0.0556055	0.248038	0.303643	-0.171913	0.13051	1.02412	0.419951	1.14043	0.302423
ISU2	YOR226C	0.885746	0.120932	0.121354	0.242286	-0.054856	0.253623	1.13937	0.17621	1.07329	0.308479
YBR062C	YBR062C	0.661831	0.220762	0.193436	0.414198	-0.209624	0.344055	1.00589	0.40306	0.994748	0.553679
GEM1	YAL048C	0.642955	0.265597	0.182041	0.447638	-0.192046	0.20615	0.849105	0.374087	0.775555	0.398196
YCR075W-A	YCR075W-A	0.678048	0.238399	-0.242568	-0.00416879	-0.207396	0.357053	1.0351	-0.0351718	1.0041	0.56445
DTR1	YBR180W	0.656213	0.265905	-0.22011	0.0457951	-0.322211	0.0920606	0.748273	0.102101	0.804579	0.414271
CRF1	YDR223W	0.868516	-0.00828804	-0.156769	-0.165057	0.0266767	0.145513	1.01403	-0.183446	0.99564	0.118836
YDL242W	YDL242W	0.368462	0.0983125	-0.114741	-0.0164283	-0.0258052	0.456635	0.825097	-0.0889357	0.75259	0.48244
YLR456W	YLR456W	0.398735	0.105586	-0.18602	-0.0804341	0.102671	0.415353	0.814088	-0.288691	0.605831	0.312682
YIL152W	YIL152W	0.578418	0.199651	-0.283477	-0.0838256	-0.082596	0.279936	0.858354	-0.200881	0.741299	0.362532
YKL069W	YKL069W	1.02611	0.647361	-0.00145521	0.645906	0.234058	0.509753	1.53586	-0.235513	0.654443	0.275696
MAL33	YBR297W	0.466517	0.528132	0.0353198	0.563452	0.0264054	0.22734	0.693856	0.00891434	0.139319	0.200934
BIT2	YBR270C	0.480761	0.492961	0.0672099	0.560171	0.0511919	0.19321	0.67397	0.0160181	0.129818	0.142018
BIO3	YNR058W	0.594191	0.639813	0.0835063	0.723319	-0.00596607	0.201224	0.795415	0.0894724	0.161569	0.20719
BUD26	YDR241W	0.742607	0.45968	0.283752	0.743431	0.247174	0.148179	0.890786	0.0365778	0.183933	-0.0989948
YPR153W	YPR153W	0.742963	0.368575	0.181763	0.550338	0.315713	0.191666	0.934629	-0.13395	0.250341	-0.124047
YHR213W-A	YHR213W-A	0.945297	0.701674	0.205234	0.906908	0.119011	0.177716	1.12301	0.0862227	0.302328	0.0587048
COS8	YHL048W	0.945403	0.271618	0.175562	0.447181	-0.141725	-0.0830719	0.862331	0.317287	0.732438	0.058653
YPR130C	YPR130C	0.903433	0.420522	0.126756	0.547279	-0.0365068	-0.195755	0.707677	0.163263	0.323662	-0.159249
RIF2	YLR453C	1.11599	0.248862	-0.0475308	0.201331	-0.115702	-0.327958	0.78803	0.0681708	0.65487	-0.212256
ECM34	YHL043W	0.774744	0.560008	-0.219197	0.340811	-0.0650929	-0.0324297	0.742314	-0.154104	0.247399	0.0326632
ECM18	YDR125C	0.742757	0.462448	-0.136663	0.325784	-0.244	-0.187032	0.555726	0.107336	0.337278	0.0569679
AIM32	YML050W	0.395412	0.717253	-0.439015	0.278238	-0.389312	0.345689	0.7411	-0.0497034	0.413159	0.735
SPO77	YLR341W	0.363984	0.647965	-0.356274	0.291691	-0.372887	0.218475	0.582459	0.016613	0.307381	0.591363
RAF1	R0030W	0.269242	0.520447	-0.385233	0.135214	-0.450803	0.177682	0.446924	0.0655709	0.377281	0.628486
YOR105W	YOR105W	0.150785	0.583437	-0.381686	0.201751	-0.507453	0.162191	0.312976	0.125767	0.236992	0.669645
YKL065W-A	YKL065W-A	0.477449	0.853414	-0.472744	0.38067	-0.677611	0.139533	0.616983	0.204867	0.44118	0.817145
YGR161W-C	YGR161W-C	0.26681	0.838997	-0.336855	0.502142	-0.598208	0.105085	0.371896	0.261353	0.131107	0.703294
CDC8	YJR057W	0.303011	0.705807	-0.213294	0.492513	-0.327813	0.0461825	0.349193	0.11452	-0.0288003	0.373996
YNL089C	YNL089C	0.503443	0.740127	-0.248484	0.491644	-0.306102	-0.0984431	0.404999	0.0576186	0	0.207659
YEL028W	YEL028W	0.490999	0.903389	-0.144541	0.758848	-0.335431	0.142563	0.633561	0.19089	0.0656029	0.477994
FHN1	YGR131W	0.658365	0.439635	0.0111971	0.450832	-0.418147	-0.31489	0.343475	0.429344	0.321987	0.103257
YEL030C-A	YEL030C-A	0.821651	0.710684	-0.179768	0.530917	-0.283607	-0.435573	0.386078	0.103839	0	-0.151967
YLR111W	YLR111W	0.805775	0.922546	-0.378758	0.543788	-0.48438	-0.170349	0.635426	0.105623	0.19726	0.314031
TPC1	YGR096W	0.61215	0.830265	-0.595121	0.235144	-0.485748	-0.283933	0.328217	-0.109373	-0.0163	0.201815
PDC6	YGR087C	0.462808	0.846021	-0.32893	0.517092	-0.426659	0.474074	0.936882	0.0977297	0.517519	0.900733
YER076W-A	YER076W-A	0.399222	0.688415	-0.239799	0.448616	-0.194616	0.512823	0.912045	-0.0451831	0.418246	0.707439
YIL163C	YIL163C	0.65668	0.86114	-0.243823	0.617317	-0.0529451	0.340512	0.997192	-0.190878	0.188996	0.393457
ADH2	YMR303C	0.725116	1.02715	-0.920412	0.106742	-0.444133	0.283625	1.00874	-0.476279	0.425719	0.727758
COS4	YFL062W	1.25351	0.719427	0.48692	1.20635	-0.57699	-0.0431634	1.21035	1.06391	1.06791	0.533827
YER145C-A	YER145C-A	0.964779	0.20457	0.712814	0.917384	-0.170359	0.0038699	0.968649	0.883173	0.934438	0.174229
CSR2	YPR030W	1.00141	0.519472	0.103668	0.62314	-0.969197	-0.621224	0.380188	1.07287	0.829913	0.347973
COA4	YLR218C	1.11373	0.564076	-0.24849	0.315586	-0.962831	-0.838299	0.275433	0.714341	0.674188	0.124532
YDR406W-A	YDR406W-A	1.48917	0.819651	-0.0157538	0.803897	-0.727328	-0.763582	0.725591	0.711574	0.633268	-0.0362546
YJL127W-A	YJL127W-A	0.29839	0.55153	0.195479	0.747009	-0.881441	-0.359823	-0.0614321	1.07692	0.268479	0.521618
YFL066C	YFL066C	0.194232	0.571447	0.185914	0.757361	-0.692778	-0.195521	-0.00128945	0.878691	0.120041	0.497257
YML084W	YML084W	0.549307	0.690179	0.382453	1.07263	-0.628651	-0.138365	0.410942	1.0111	0.349414	0.490286
YDR537C	YDR537C	0.22885	1.04276	0.238997	1.28176	-0.91021	-0.247007	-0.0181578	1.14921	-0.15071	0.663202
YML122C	YML122C	0.468255	1.33891	-0.214255	1.12466	-0.645729	0.242555	0.71081	0.431475	0.0176255	0.888284
PAU15	YIR041W	0	1.20233	-0.162691	1.03964	-0.69293	0.355269	0.443424	0.530239	0	1.0482
YHL044W	YHL044W	0.539503	0.332239	0.290377	0.622616	-1.16679	-0.577855	-0.0383515	1.45716	0.796196	0.588932
YGR067C	YGR067C	0.678414	0.442896	-0.0612779	0.381618	-1.54891	-0.687233	-0.00881952	1.48763	1.09719	0.861677
ALG13	YGL047W	0.655371	-0.122067	0.166996	0.0449293	-1.18013	-0.803551	-0.14818	1.34713	1.15402	0.37658
GUT2	YIL155C	0.556218	-0.129503	0.175164	0.0456613	-1.40177	-0.901121	-0.344903	1.57694	1.18637	0.50065
HPA2	YPR193C	0.550236	0.0925418	0.498883	0.591424	-0.939023	-0.738032	-0.187796	1.43791	0.658685	0.20099
DIA4	YHR011W	0.709054	0.00488191	0.391983	0.396865	-1.06652	-0.987351	-0.278297	1.4585	0.783341	0.0791689
AIM3	YBR108W	0.448869	-0.0975086	0.341046	0.243537	-1.22627	-0.99698	-0.548112	1.56731	0.775664	0.229286
ANS1	YHR126C	0.965903	0.126638	0.36036	0.486998	-1.50361	-0.996112	0	1.86397	1.34676	0.507497
TPK1	YJL164C	0.84517	-0.0531807	0.365266	0.312085	-1.55209	-0.937489	-0.0923185	1.91736	1.51295	0.614603
YPC1	YBR183W	0.5804	0.0453996	0.202329	0.247729	-1.8068	-0.889843	-0.309443	2.00913	1.45196	0.916961
ROM1	YGR070W	0.418694	-0.114275	0.228008	0.113733	-1.12564	-0.354741	0.0639527	1.35365	1.30387	0.770898
XKS1	YGR194C	0.350445	-0.318011	0.343955	0.0259443	-1.06838	-0.369534	-0.0190889	1.41233	1.3673	0.698843
SDS24	YBR214W	0.473449	-0.176129	0.180458	0.00432838	-1.25169	-0.552508	-0.0790598	1.43215	1.34876	0.699182
YSC84	YHR016C	0.0757642	-0.306051	0.281526	-0.0245253	-0.878434	-0.23038	-0.154616	1.15996	1.02987	0.648054
GGA1	YDR358W	0.18129	-0.363644	0.282111	-0.0815335	-0.980066	-0.413934	-0.232644	1.26218	1.11107	0.566132
COT1	YOR316C	0.140251	-0.0249952	0.251893	0.226898	-1.07874	-0.258313	-0.118062	1.33063	0.985673	0.820426
YER121W	YER121W	0.0233553	-0.43496	0.881132	0.446172	-1.0308	-0.31729	-0.293935	1.91193	1.17183	0.71351
PDH1	YPR002W	-0.0705727	-0.673454	0.888501	0.215047	-0.925541	-0.33996	-0.410532	1.81404	1.18846	0.585581
GSM1	YJL103C	0.594025	0.0701586	-0.217298	-0.147139	-1.08585	-0.0453217	0.548703	0.868557	1.5644	1.04053
YJR096W	YJR096W	0.712714	0.032072	-0.210328	-0.178256	-0.877051	-0.0693605	0.643354	0.666723	1.48833	0.80769
PEP4	YPL154C	0.444747	-0.112837	-0.247418	-0.360255	-0.876039	0.0436336	0.488381	0.628621	1.47726	0.919673
YKL091C	YKL091C	0.603357	-0.256823	-0.233559	-0.490382	-1.05723	-0.243451	0.359906	0.823669	1.67396	0.813778
LSC2	YGR244C	0.719378	-0.14734	-0.292004	-0.439344	-1.18263	-0.478296	0.241081	0.890623	1.57105	0.704331
SOD2	YHR008C	0.462432	-0.150513	-0.452577	-0.60309	-1.12928	-0.34067	0.121761	0.6767	1.40155	0.788607
CIT1	YNR001C	0.523746	-0.243361	0.0162828	-0.227078	-1.22544	-0.239301	0.284445	1.24172	1.75325	0.986139
ECM38	YLR299W	0.209776	-0.446873	0.0375508	-0.409322	-1.26608	-0.183753	0.0260224	1.30363	1.73898	1.08233
AGX1	YFL030W	0.327177	-0.311345	-0.358621	-0.669966	-1.40283	-0.204341	0.122836	1.04421	1.83701	1.19849
MCR1	YKL150W	0.334983	-0.203462	-0.356695	-0.560157	-1.54173	-0.391078	-0.0560949	1.18503	1.68909	1.15065
IDH2	YOR136W	0.208815	-0.289133	-0.110083	-0.399216	-1.21947	-0.455305	-0.24649	1.10938	1.26211	0.764163
COX20	YDR231C	0.385052	-0.212325	-0.242418	-0.454743	-1.19222	-0.501711	-0.116658	0.949806	1.28789	0.690513
SDH2	YLL041C	0.305573	-0.298296	-0.183888	-0.482184	-1.41019	-0.636739	-0.331165	1.22631	1.37733	0.773456
YBR056W	YBR056W	0.900825	-0.22539	0.174714	-0.0506761	-1.21151	-0.394803	0.506022	1.38622	1.94292	0.816706
PHM7	YOL084W	0.880825	-0.550468	0.404603	-0.145865	-1.1515	-0.456888	0.423937	1.5561	2.1259	0.694607
DSF1	YEL070W	0.902184	-0.609342	0.470781	-0.138561	-0.70014	-0.3604	0.541783	1.17092	1.85127	0.33974
YDR018C	YDR018C	1.00692	-0.451106	0.396964	-0.0541425	-0.984011	-0.768892	0.238031	1.38097	1.67315	0.215119
TPS1	YBR126C	0.669533	-0.0988429	-0.0973266	-0.19617	-1.51525	-0.815726	-0.146193	1.41792	1.4679	0.699524
ALD4	YOR374W	0.676129	-0.142818	-0.25227	-0.395087	-1.79059	-0.993049	-0.31692	1.53832	1.61649	0.797541
GSY2	YLR258W	0.946855	-0.278793	-0.255452	-0.534245	-1.64677	-1.08348	-0.136621	1.39132	1.78895	0.563299
PIC2	YER053C	0.976048	-0.279137	-0.233891	-0.513028	-1.54922	-1.10212	-0.126073	1.31533	1.70229	0.447104
ATH1	YPR026W	0.827782	-0.325963	0.198601	-0.127362	-1.66201	-0.8554	-0.0276176	1.86061	1.96035	0.806608
YNL200C	YNL200C	1.03388	-0.0570815	-0.349648	-0.40673	-1.86162	-0.84505	0.18883	1.51197	2.10753	1.01657
RAD16	YBR114W	0.69307	0.110711	-0.550421	-0.43971	-1.94352	-0.787459	-0.0943896	1.3931	1.73842	1.15606
GLC3	YEL011W	0.801365	-0.585964	0.220701	-0.365263	-1.61213	-1.3133	-0.511939	1.83283	1.68616	0.298828
TPS2	YDR074W	0.535854	-0.24184	-0.140102	-0.381942	-1.90519	-1.24523	-0.709371	1.76508	1.43766	0.659961
SDH1	YKL148C	0.560452	-0.454321	-0.150643	-0.604965	-1.61314	-1.33687	-0.776422	1.4625	1.29104	0.276266
FIS1	YIL065C	0.206689	0.0540085	-0.14007	-0.0860615	-1.71257	-0.633958	-0.427268	1.5725	1.2313	1.07861
RFX1	YLR176C	-0.0020759	0.0567345	0.0622636	0.118998	-1.6872	-0.677415	-0.679491	1.74947	0.950979	1.00979
YFL054C	YFL054C	0.315814	0.167899	-0.0176406	0.150258	-1.48072	-0.773085	-0.457271	1.46308	0.855552	0.707637
YDL199C	YDL199C	0.192963	-0.262816	0.100108	-0.162708	-1.35602	-0.766873	-0.57391	1.45613	1.04492	0.589145
IDH1	YNL037C	0.0836176	-0.292168	0.047786	-0.244382	-1.30425	-0.634267	-0.550649	1.35204	1.04577	0.669987
ACO1	YLR304C	-0.0373428	-0.391468	-0.0286359	-0.420104	-1.59422	-0.81081	-0.848153	1.56558	1.13753	0.783407
MDH2	YOL126C	0.467249	0.0140173	-0.515696	-0.501679	-1.81115	-1.44253	-0.97528	1.29546	0.821856	0.368624
LSP1	YPL004C	0.444212	-0.00290269	-0.413626	-0.416529	-1.49638	-0.974838	-0.530626	1.08275	0.968658	0.521543
YKR012C	YKR012C	0.524669	0.122438	-0.626187	-0.503749	-1.62475	-1.22262	-0.697948	0.998566	0.804367	0.402136
PAU17	YLL025W	1.25552	-0.245998	-0.250737	-0.496736	-1.43603	-1.17009	0.0854289	1.18529	1.76746	0.265936
FDH1	YOR388C	1.39967	-0.0659966	-0.495747	-0.561743	-1.31114	-1.11271	0.286963	0.815392	1.6641	0.198431
SPR3	YGR059W	1.47727	-0.541399	-0.351824	-0.893223	-1.25699	-1.50801	0	0.905165	1.76765	-0.251023
PUT4	YOR348C	0.651866	-0.444881	-1.11245	-1.55733	-1.57135	-0.748454	-0.096588	0.458901	1.91964	0.822898
YIR016W	YIR016W	0.358503	-0.387504	-0.609298	-0.996802	-1.13424	-0.524581	-0.166078	0.524947	1.35567	0.609663
VHS3	YOR054C	0.500482	-0.197847	-0.809077	-1.00692	-1.25734	-0.854111	-0.353629	0.448266	1.10156	0.403232
RAD24	YER173W	0.646207	-0.406967	0.703202	0.296235	0.204829	-0.29789	0.348317	0.498373	0.550455	-0.502719
BFA1	YJR053W	0.673112	-0.433822	0.534953	0.101131	0.192648	-0.452546	0.220565	0.342305	0.461739	-0.645194
RMR1	YGL250W	0.574825	-0.468615	0.55616	0.0875453	0.210019	-0.496939	0.0778866	0.346142	0.336483	-0.706957
MSW1	YDR268W	0.563899	-0.456979	0.562973	0.105994	-0.103177	-0.499159	0.0647402	0.66615	0.624896	-0.395982
YLR365W	YLR365W	0.537518	-0.35464	0.53437	0.17973	0	-0.547928	0	0.540018	0.349878	-0.54228
MRL1	YPR079W	0.279868	-0.580986	0.62237	0.0413832	-0.0427149	-0.383059	-0.103191	0.665084	0.520511	-0.340344
HXT6	YDR343C	0.887865	-0.470889	0.724813	0.253923	0.00919571	-0.527472	0.360393	0.715617	0.822087	-0.536667
YGL165C	YGL165C	0.870719	-0.463075	0.599678	0.136603	-0.0569176	-0.620894	0.249825	0.656596	0.769817	-0.563977
YDR114C	YDR114C	0.556275	-0.695519	0.926187	0.230667	0	-0.570006	0	0.933689	0.68929	-0.562504
YIL024C	YIL024C	0.230315	-0.00796657	0.472308	0.464342	-0.513501	-0.441638	-0.211324	0.985809	0.310144	0.0718629
PTR3	YFR029W	0.157393	-0.137184	0.489572	0.352388	-0.548165	-0.523335	-0.365941	1.03774	0.319407	0.02483
FRT2	YAL028W	0.347635	-0.169332	0.480605	0.311273	-0.465058	-0.720647	-0.373012	0.945663	0.261377	-0.255589
CTM1	YHR109W	0.300649	-0.136671	0.355106	0.218435	-0.574383	-0.681376	-0.380728	0.929488	0.330326	-0.106994
YBR296C-A	YBR296C-A	0.190921	-0.204322	0.529766	0.325443	-0.479529	-0.666445	-0.475524	1.00929	0.208327	-0.186915
PTH1	YHR189W	0.149876	-0.150035	0.429643	0.279608	-0.440876	-0.596552	-0.446676	0.870519	0.144236	-0.155676
YAP1801	YHR161C	0.253933	-0.439578	0.599111	0.159533	-0.346147	-0.48713	-0.233197	0.945258	0.552528	-0.140984
2015-10-01	YKL134C	0.195591	-0.27168	0.415332	0.143652	-0.301312	-0.353845	-0.158255	0.716644	0.414737	-0.0525337
YMR279C	YMR279C	0.260025	-0.458744	0.725539	0.266795	-0.451812	-0.403618	-0.143592	1.17735	0.766964	0.0481945
YAK1	YJL141C	0.587566	-0.246915	0.656617	0.409702	-0.536603	-0.823176	-0.23561	1.19322	0.547908	-0.286573
AZF1	YOR113W	0.213811	-0.425482	0.675174	0.249692	-0.336796	-0.721782	-0.507972	1.01197	0.254307	-0.384986
VPS17	YOR132W	0.0602144	-0.503576	0.643324	0.139747	-0.18944	-0.511707	-0.451492	0.832764	0.241524	-0.322267
YDR010C	YDR010C	0.141309	-0.699715	0.877373	0.177658	-0.159536	-0.718482	-0.577173	1.03691	0.282077	-0.558946
YDR182W-A	YDR182W-A	1.29442	-0.0662769	0.474798	0.408521	-0.682964	-0.984552	0.309866	1.15776	1.05911	-0.301588
YGL006W-A	YGL006W-A	0.747493	-0.337701	0.41742	0.0797187	-0.736081	-0.792792	-0.045299	1.1535	1.02848	-0.0567115
GPT2	YKR067W	0.783649	-0.349462	0.37502	0.0255582	-0.485695	-0.761879	0.0217705	0.860715	0.856927	-0.276184
YOL085C	YOL085C	1.26354	-0.79501	0.880592	0.0855822	-0.505883	-0.995592	0.267953	1.38648	1.56885	-0.489709
RRT6	YGL146C	1.11232	0.247823	-0.0955624	0.152261	-1.45723	-1.59854	-0.486219	1.36167	0.72319	-0.141305
MGA1	YGR249W	1.2847	0.355402	-0.34842	0.0069819	-1.29459	-1.70058	-0.41588	0.946168	0.523306	-0.405989
YPL257W	YPL257W	0.87771	0.412132	-0.018064	0.394068	-0.929101	-1.07623	-0.198524	0.911037	0.318445	-0.147133
YPL261C	YPL261C	0.786741	0.260968	0.100743	0.361711	-0.902466	-1.05839	-0.271645	1.00321	0.369854	-0.15592
YLR279W	YLR279W	0.698976	0.0930592	0.374215	0.467274	-0.831819	-1.127	-0.428019	1.20603	0.31074	-0.295177
BDH1	YAL060W	0.536826	0.0988514	0.269265	0.368117	-0.912682	-1.11671	-0.579884	1.18195	0.233946	-0.204029
NMA2	YGR010W	0.688552	0.265789	0.124968	0.390757	-0.795605	-1.26755	-0.579	0.920573	-0.0491842	-0.471947
YLR177W	YLR177W	0.732261	-0.0107246	0.272714	0.26199	-1.1861	-1.43066	-0.698398	1.45882	0.498429	-0.244557
FYV5	YCL058C	0.650761	-0.0382126	-0.173379	-0.211592	-1.24759	-1.39211	-0.741347	1.07421	0.544454	-0.144519
APC9	YLR102C	0.847266	-0.195483	0.0174682	-0.178015	-0.801475	-0.395824	0.451442	0.818944	1.4484	0.405652
AGP2	YBR132C	0.795073	-0.131797	-0.0753929	-0.20719	-1.00318	-0.501066	0.294007	0.927783	1.42898	0.50211
SIP2	YGL208W	1.15031	-0.299094	-0.000872152	-0.299966	-0.787195	-0.779019	0.371294	0.786323	1.45758	0.00817536
PET112	YBL080C	0.715988	-0.0585826	-0.222044	-0.280626	-0.999009	-0.743128	-0.0271398	0.776965	1.03045	0.255881
YBL086C	YBL086C	0.523154	-0.0563123	-0.185723	-0.242035	-1.05534	-0.684668	-0.161514	0.869618	0.950138	0.370672
YLR202C	YLR202C	0.651454	0.0748068	-0.244918	-0.170111	-1.21449	-1.02353	-0.372079	0.969568	0.767601	0.190953
YDR286C	YDR286C	0.494921	-0.241419	0.0366074	-0.204811	-1.10078	-0.725229	-0.230307	1.13739	1.11189	0.37555
SKS1	YPL026C	0.487471	-0.0485096	-0.0527483	-0.101258	-1.25025	-0.832007	-0.344536	1.1975	0.954224	0.418243
CYT1	YOR065W	0.566059	-0.208433	-0.258978	-0.46741	-1.20838	-0.819526	-0.253467	0.949403	1.16335	0.388855
UGP1	YKL035W	0.464294	-0.0568801	-0.379257	-0.436137	-1.30851	-0.761647	-0.297353	0.929255	1.06804	0.546865
MDH1	YKL085W	0.479485	-0.149728	-0.365681	-0.515409	-1.3073	-0.809897	-0.330412	0.941618	1.12661	0.497402
SDS22	YKL193C	0.58449	-0.539808	0.153423	-0.386385	-0.519543	-0.71544	-0.13095	0.672966	0.928401	-0.195896
RFM1	YOR279C	0.515089	-0.458231	-0.00156093	-0.459792	-0.504663	-0.698122	-0.183033	0.503102	0.77986	-0.193459
YBL100C	YBL100C	0.313237	-0.496291	-0.216904	-0.713195	-0.698995	-0.773645	-0.460409	0.482091	0.734877	-0.0746504
ATP10	YLR393W	0.558599	-0.50889	-0.0420901	-0.55098	-0.661524	-1.09847	-0.53987	0.619434	0.630545	-0.436944
YKL036C	YKL036C	0.192164	-0.677981	0.463212	-0.214769	-0.547966	-0.578808	-0.386644	1.01118	0.839303	-0.0308424
YML083C	YML083C	0.103652	-0.732086	0.45646	-0.275625	-0.874649	-0.722354	-0.618702	1.33111	0.988032	0.152295
NDI1	YML120C	0.629968	-0.533097	0.229593	-0.303504	-0.963695	-0.949667	-0.319699	1.19329	1.17709	0.0140287
RPM2	YML091C	0.611178	-0.455566	0.203631	-0.251934	-1.17996	-1.10878	-0.497605	1.38359	1.13792	0.0711799
YJL070C	YJL070C	0.532983	-0.219182	0.125649	-0.0935335	-1.00705	-1.07971	-0.546729	1.1327	0.679504	-0.0726612
YPL014W	YPL014W	0.288133	-0.526055	0.213663	-0.312392	-0.824339	-1.01237	-0.72424	1.038	0.626154	-0.188034
MEF2	YJL102W	0.114595	-0.607093	-0.0338368	-0.64093	-1.27702	-0.929744	-0.815149	1.24318	1.06896	0.347275
MLS1	YNL117W	0.356376	-0.638373	-0.255666	-0.894039	-1.09722	-0.878481	-0.522106	0.84155	1.21348	0.218734
YGR237C	YGR237C	0.160743	0.0636828	0.33513	0.398813	-0.628314	-0.401577	-0.240834	0.963444	0.323797	0.226737
YNL193W	YNL193W	-0.0102039	0.0773763	0.438059	0.515436	-0.71018	-0.407474	-0.417678	1.14824	0.215126	0.302706
UGA4	YDL210W	0.0243373	0.194774	0.201725	0.396499	-0.746812	-0.245509	-0.221172	0.948537	0.330867	0.501303
POL1	YNL102W	-0.00631583	-0.144764	0.362615	0.217851	-0.50502	-0.285187	-0.291503	0.867635	0.358281	0.219833
OXP1	YKL215C	-0.0234774	-0.212915	0.377987	0.165072	-0.597006	-0.327379	-0.350857	0.974992	0.459064	0.269626
MAL11	YGR289C	0.0385358	-0.29691	0.352273	0.0553623	-0.531688	-0.452616	-0.41408	0.883961	0.414518	0.079072
YMR316C-B	YMR316C-B	-0.31466	-0.300655	0.564038	0.263383	-0.73084	-0.243019	-0.557679	1.29488	0.473816	0.487821
SSN2	YDR443C	-0.32095	-0.279523	0.550497	0.270974	-0.723103	-0.293498	-0.614448	1.2736	0.388178	0.429605
UBP7	YIL156W	-0.136932	0.0785926	0.278827	0.35742	-0.409174	-0.0906514	-0.227584	0.688001	0.102997	0.318522
SWI4	YER111C	-0.136481	-0.00680048	0.303832	0.297031	-0.4475	-0.193292	-0.329772	0.751332	0.124529	0.254209
BZZ1	YHR114W	-0.00203201	0.0904877	0.165757	0.256245	-0.393487	-0.261357	-0.263389	0.559244	0.0396107	0.13213
RRD2	YPL152W	-0.0870987	0.0250601	0.196757	0.221817	-0.353021	-0.224724	-0.311823	0.549778	0.0161384	0.128297
RPN12	YFR052W	-0.112057	0.0923488	0.145714	0.238063	-0.372593	-0.211966	-0.324023	0.518307	-0.0437786	0.160627
RIM11	YMR139W	0.0332213	-0.0781815	0.298643	0.220461	-0.458378	-0.344146	-0.310925	0.757021	0.225635	0.114232
YIA6	YIL006W	0.0953678	0.000505198	0.214524	0.21503	-0.578365	-0.45959	-0.364223	0.79289	0.213638	0.118775
SCM4	YGR049W	0.169968	0.0546609	0.328131	0.382792	-0.439359	-0.434345	-0.264377	0.76749	0.120321	0.00501368
VAM6	YDL077C	-0.0516929	0.00276289	0.346073	0.348836	-0.555857	-0.350856	-0.402549	0.90193	0.150545	0.205001
ZDS1	YMR273C	-0.144144	0.000610974	0.330493	0.331104	-0.536531	-0.32849	-0.472634	0.867025	0.063286	0.208041
GTS1	YGL181W	-0.0903138	-0.0454021	0.307317	0.261914	-0.553286	-0.467756	-0.55807	0.860603	0.0406183	0.08553
MDS3	YGL197W	-0.0753075	-0.0312298	0.249842	0.218613	-0.503082	-0.453054	-0.528362	0.752925	0.00595037	0.0500281
YDR220C	YDR220C	-0.338404	0.0171345	0.523455	0.540589	-0.424835	-0.255299	-0.593703	0.948289	-0.186003	0.169536
SCP1	YOR367W	-0.173898	0.108443	0.227251	0.335693	-0.461112	-0.35601	-0.529908	0.688363	-0.177238	0.105102
TRE1	YPL176C	-0.255898	-0.0806073	0.365869	0.285261	-0.399936	-0.370048	-0.625946	0.765804	-0.145403	0.0298879
YOL106W	YOL106W	-0.383384	0.459479	0.272319	0.731798	-0.739589	0.105195	-0.278189	1.01191	0.00192121	0.844785
FYV10	YIL097W	-0.374504	0.268136	0.304794	0.57293	-0.959011	-0.0178975	-0.392401	1.2638	0.298474	0.941113
YMR262W	YMR262W	-0.257731	0.402856	0.0214995	0.424356	-0.938683	-0.399637	-0.657368	0.960183	-0.121541	0.539047
YOR263C	YOR263C	-0.425299	0.487272	-0.176258	0.311014	-0.954635	-0.167428	-0.592727	0.778377	-0.125365	0.787206
YJR128W	YJR128W	0.830889	0.414109	0.69778	1.11189	-0.990356	-0.872251	-0.0413614	1.68814	0.534886	0.118106
YLR256W-A	YLR256W-A	-0.00172908	0.329818	0.530496	0.860314	-0.870024	-0.499562	-0.501291	1.40052	0.0389146	0.370462
ATG10	YLL042C	0.0193494	0.286509	0.459765	0.746273	-0.878809	-0.707563	-0.688214	1.33857	-0.0959138	0.171246
YDR095C	YDR095C	0.167818	0.137387	0.383336	0.520723	-0.743998	-0.870802	-0.702984	1.12733	-0.0963725	-0.126804
YDL247W-A	YDL247W-A	0.486284	0.707658	0.225542	0.9332	-1.18859	-1.07931	-0.593025	1.41414	-0.11209	0.109285
BUD2	YKL092C	-0.544945	-0.0693122	0.226949	0.157637	-0.668413	-0.271676	-0.816621	0.895363	-0.0788958	0.396737
AAR2	YBL074C	-0.757705	-0.43017	0.296241	-0.133928	-0.609242	-0.388718	-1.14642	0.905483	-0.107012	0.220524
YLR415C	YLR415C	-0.694658	-0.473089	0.162933	-0.310156	-0.508907	-0.0123334	-0.706991	0.67184	0.275005	0.496574
SNX4	YJL036W	-0.508448	-0.19896	0.155458	-0.043502	-0.329095	-0.107526	-0.615974	0.484554	-0.0879188	0.221569
PET494	YNR045W	-0.624292	-0.267724	0.208696	-0.0590278	-0.492277	-0.23989	-0.864183	0.700973	-0.104182	0.252387
CAT8	YMR280C	-0.499892	-0.0786223	-0.106473	-0.185096	-1.21087	-0.535845	-1.03574	1.10439	0.253753	0.675022
ELG1	YOR144C	-0.228031	0.11676	-0.476624	-0.359864	-1.02434	-0.439277	-0.667308	0.54772	0.240277	0.585067
YOR356W	YOR356W	-0.246964	-0.0269542	-0.303936	-0.33089	-1.09576	-0.670293	-0.917257	0.791823	0.205456	0.425466
YOR170W	YOR170W	-0.431979	-0.494014	0.0113661	-0.482648	-0.846803	-0.661694	-1.09367	0.858169	0.247144	0.185109
PNG1	YPL096W	-0.313916	-0.143935	-0.261587	-0.405522	-0.715072	-0.676159	-0.990075	0.453485	-0.131067	0.0389135
YLR349W	YLR349W	-0.217366	-0.20104	-0.356377	-0.557418	-0.845165	-0.836792	-1.05416	0.488788	-0.00795276	0.00837268
YLR137W	YLR137W	0.242131	0.0630609	0.21421	0.277271	-1.25456	-1.04083	-0.798696	1.46877	0.392801	0.21373
YIL086C	YIL086C	0.12422	0.0286408	-0.0444745	-0.0158337	-1.3975	-1.04664	-0.922417	1.35302	0.446439	0.35086
COA2	YPL189C-A	0.388868	0.370946	-0.0862988	0.284647	-1.32657	-1.12634	-0.737471	1.24027	0.21815	0.200228
GIS1	YDR096W	0.47796	0.153643	-0.115702	0.0379412	-1.19585	-1.22048	-0.742521	1.08015	0.299684	-0.0246331
CST9	YLR394W	0.275966	0.233022	-0.217669	0.0153536	-1.0747	-1.01971	-0.743748	0.857032	0.0979304	0.0549863
YPT11	YNL304W	-0.16183	0.232817	0.0752494	0.308066	-0.918354	-0.638039	-0.799869	0.993603	-0.114332	0.280315
IPL1	YPL209C	-0.0618253	0.0803148	0.168605	0.248919	-0.844641	-0.723631	-0.785456	1.01325	-0.0211299	0.12101
PRP31	YGR091W	-0.273457	0.0381305	0.0140378	0.0521683	-0.895106	-0.607809	-0.881266	0.909144	-0.0242911	0.287296
GIS3	YLR094C	-0.200186	-0.0690077	0.0627962	-0.00621152	-0.737862	-0.625283	-0.825469	0.800659	-0.0185992	0.11258
RPR2	YIR015W	0.0789956	-0.316137	0.267386	-0.0487512	-0.803251	-0.726771	-0.647776	1.07064	0.471613	0.0764801
YJR149W	YJR149W	0.0946426	-0.212419	0.0829911	-0.129428	-0.913726	-0.758779	-0.664136	0.996717	0.462009	0.154947
SPT21	YMR179W	-0.0998455	-0.250808	0.183436	-0.067372	-0.776483	-0.566853	-0.666698	0.959918	0.360592	0.20963
IML1	YJR138W	-0.141302	-0.237917	0.168107	-0.0698101	-0.850738	-0.601162	-0.742464	1.01884	0.34619	0.249575
YMR102C	YMR102C	0.200264	-0.0530458	-0.222273	-0.275319	-1.11981	-0.975504	-0.77524	0.897533	0.397612	0.144302
SHP1	YBL058W	0.1008	-0.251604	-0.0934362	-0.34504	-0.85016	-0.889941	-0.789141	0.756724	0.312623	-0.0397807
YLR132C	YLR132C	0.0311791	-0.501831	0.676474	0.174643	-0.782603	-0.906923	-0.875744	1.45908	0.40869	-0.12432
KKQ8	YKL168C	0.00801257	-0.45521	0.39673	-0.0584805	-0.793471	-0.927386	-0.919373	1.1902	0.329308	-0.133915
SAP1	YER047C	-0.253362	-0.331424	0.411699	0.0802753	-0.762828	-0.819535	-1.0729	1.17453	0.021356	-0.0567063
YDR008C	YDR008C	-0.15506	-0.428642	0.563052	0.13441	-0.462972	-0.912092	-1.06715	1.02602	-0.175538	-0.44912
YOL087C	YOL087C	0.394046	-0.148678	0.242318	0.0936402	-0.687217	-1.04762	-0.653575	0.929535	0.18232	-0.360405
RTK1	YDL025C	0.514226	-0.227903	0.121836	-0.106067	-0.660919	-1.23494	-0.720711	0.782755	0.168112	-0.574017
MND1	YGL183C	0.240374	-0.231267	0.502708	0.271441	-0.562949	-0.963093	-0.722719	1.06566	0.0714973	-0.400144
RGC1	YPR115W	0.124589	-0.215304	0.332099	0.116795	-0.485784	-0.819065	-0.694475	0.817883	0.00661331	-0.333281
KIN1	YDR122W	0.108769	-0.289807	0.273818	-0.0159884	-0.736814	-0.96897	-0.860201	1.01063	0.16642	-0.232156
OSH2	YDL019C	0.0351554	-0.186376	0.124913	-0.0614633	-0.748872	-0.859923	-0.824768	0.873785	0.11048	-0.111051
ECM30	YLR436C	0.420595	-0.378845	0.43363	0.0547851	-0.315883	-0.757118	-0.336522	0.749513	0.358205	-0.441235
JSN1	YJR091C	0.27139	-0.403045	0.446564	0.0435186	-0.27104	-0.635699	-0.36431	0.717604	0.309775	-0.36466
YDL156W	YDL156W	0.403516	-0.371438	0.351353	-0.0200849	-0.526323	-0.906694	-0.503178	0.877676	0.394582	-0.380372
PTK2	YJR059W	0.313571	-0.471294	0.311556	-0.159738	-0.430209	-1.00797	-0.694398	0.741765	0.207106	-0.57776
YIL012W	YIL012W	0.430782	-0.353837	0.0710473	-0.282789	-0.478879	-1.00789	-0.577104	0.549927	0.255611	-0.529007
YHR080C	YHR080C	0.218841	-0.326814	0.0812425	-0.245572	-0.591778	-0.747867	-0.529026	0.673021	0.389567	-0.156089
CKI1	YLR133W	0.338856	-0.251953	0.00527085	-0.246682	-0.507948	-0.782199	-0.443343	0.513219	0.316559	-0.27425
YPR091C	YPR091C	0.319271	-0.389915	0.066772	-0.323143	-0.444403	-0.8425	-0.523229	0.511175	0.311089	-0.398097
YBL113C	YBL113C	0.0764963	0.474409	0.012276	0.486685	-0.635226	-0.154333	-0.0778362	0.647502	0.0829814	0.480894
YJL047C-A	YJL047C-A	0.143081	0.440534	-0.0999631	0.340571	-0.643082	-0.179846	-0.0367648	0.543119	0.165784	0.463237
VPS15	YBR097W	0.0654127	0.219631	0.123723	0.343354	-0.461738	-0.0658162	-0.000403507	0.585461	0.241703	0.395922
GNP1	YDR508C	0.150053	0.210311	0.0456247	0.255936	-0.479287	-0.271744	-0.121691	0.524911	0.147285	0.207542
INP54	YOL065C	0.236887	0.328298	-0.0586035	0.269695	-0.519117	-0.385152	-0.148266	0.460513	0.0425528	0.133964
MNS1	YJR131W	-0.00126836	0.299501	0.0358646	0.335366	-0.483769	-0.211839	-0.213108	0.519634	-0.0288394	0.27193
SOH1	YGL127C	0.114501	0.335594	0.0312906	0.366885	-0.443202	-0.307841	-0.19334	0.474493	-0.0857317	0.135361
MDM10	YAL010C	0.225232	0.461313	-0.129395	0.331918	-0.798857	-0.400374	-0.175142	0.669462	0.162402	0.398483
YIL089W	YIL089W	0.173309	0.308626	0.00356157	0.312188	-0.652063	-0.387502	-0.214194	0.655625	0.129243	0.264561
PRM4	YPL156C	0.22908	0.482967	-0.00773368	0.475233	-0.603856	-0.479946	-0.250866	0.596122	-0.129977	0.12391
YGL010W	YGL010W	0.0549599	0.376829	-0.112443	0.264386	-0.975259	-0.498223	-0.443263	0.862816	0.155167	0.477036
DOA4	YDR069C	0.354141	0.102236	0.428694	0.53093	-0.569601	-0.377756	-0.0236154	0.998296	0.44375	0.191845
YLR352W	YLR352W	0.494986	0.203565	0.239039	0.442604	-0.653536	-0.493521	0.00146553	0.892575	0.451436	0.160015
ULA1	YPL003W	0.347699	0.237811	0.412043	0.649854	-0.786427	-0.597293	-0.249594	1.19847	0.299023	0.189134
DAL80	YKR034W	0.642762	0.50755	0.159911	0.667461	-0.901113	-0.666284	0	1.06102	0.370041	0.234829
NAS2	YIL007C	0.290708	-0.00835111	0.220992	0.212641	-0.630243	-0.498668	-0.20796	0.851235	0.430634	0.131575
PKH1	YDR490C	0.27949	-0.146945	0.229262	0.0823169	-0.59765	-0.495724	-0.216235	0.826911	0.52836	0.101925
VID28	YIL017C	0.489718	-0.038692	0.293981	0.255289	-0.576495	-0.574708	-0.0849905	0.870477	0.530197	0.00178713
LSB3	YFR024C-A	0.354229	-0.104896	0.130509	0.0256131	-0.511997	-0.415793	-0.0615644	0.642507	0.555329	0.0962039
SPT10	YJL127C	0.346775	-0.095354	0.0729834	-0.0223706	-0.533587	-0.514498	-0.167723	0.60657	0.461218	0.019089
PMC1	YGL006W	0.47878	-0.050345	0.00661077	-0.0437343	-0.689532	-0.596881	-0.118101	0.696143	0.621776	0.0926504
KIN82	YCR091W	0.270496	0.038786	0.177333	0.216119	-0.783467	-0.467665	-0.197169	0.9608	0.547512	0.315802
HER1	YOR227W	0.258879	-0.101822	0.217051	0.115229	-0.779597	-0.536733	-0.277853	0.996648	0.603566	0.242864
YLR001C	YLR001C	0.34124	-0.0286582	0.0322413	0.00358315	-0.84398	-0.522657	-0.181417	0.876221	0.691221	0.321323
NUR1	YDL089W	0.222802	0.0574611	0.0059957	0.0634568	-0.927626	-0.542539	-0.319737	0.933621	0.550428	0.385087
YPL247C	YPL247C	0.373792	0.139862	0.0319431	0.171805	-0.859359	-0.651983	-0.278191	0.891302	0.441306	0.207376
ATG2	YNL242W	0.539722	-0.173248	0.276533	0.103286	-0.713356	-0.684618	-0.144895	0.989889	0.741708	0.0287382
VID30	YGL227W	0.363701	-0.360531	0.292618	-0.0679136	-0.689654	-0.629422	-0.265721	0.982271	0.784464	0.0602318
YKL105C	YKL105C	0.359556	-0.304459	0.314515	0.010056	-0.694117	-0.770632	-0.411077	1.00863	0.587499	-0.0765154
CDC53	YDL132W	0.330043	-0.193232	0.187611	-0.00562158	-0.634358	-0.662256	-0.332213	0.821969	0.495378	-0.0278974
TPS3	YMR261C	0.274425	-0.0619068	0.0812496	0.0193428	-0.773463	-0.695639	-0.421214	0.854713	0.414156	0.0778241
ECM29	YHL030W	0.293503	-0.175805	0.108212	-0.0675926	-0.912396	-0.709198	-0.415695	1.02061	0.672506	0.203198
CYR1	YJL005W	0.396184	-0.176414	0.0247787	-0.151635	-0.871041	-0.849363	-0.453179	0.895819	0.594276	0.0216775
YIR007W	YIR007W	0.671978	-0.0667029	0.115014	0.0483109	-0.614228	-0.484687	0.187291	0.729241	0.868222	0.129541
UBP11	YKR098C	0.759038	0.219297	-0.132394	0.0869025	-0.742278	-0.681022	0.0780156	0.609884	0.600997	0.0612556
YGR127W	YGR127W	0.682327	0.148567	0.0893999	0.237967	-0.95385	-0.674157	0.00816984	1.04325	0.813453	0.279692
YIR017W-A	YIR017W-A	0.510002	0.435973	0.0719498	0.507923	-0.414162	-0.519646	0	0.486112	0	-0.105483
YOR381W-A	YOR381W-A	0.446511	0.341162	0.0974537	0.438616	-0.325008	-0.457902	-0.0113904	0.422462	-0.0275442	-0.132894
TEC1	YBR083W	0.462378	0.547001	-0.0212452	0.525755	-0.451468	-0.601072	-0.138694	0.430222	-0.234227	-0.149604
PAN3	YKL025C	0.378691	0.351255	0.0728173	0.424072	-0.338669	-0.611705	-0.233014	0.411486	-0.2456	-0.273036
FPK1	YNR047W	0.3519	0.258705	0.113931	0.372636	-0.373208	-0.469866	-0.117967	0.487139	-0.00346371	-0.0966584
MFB1	YDR219C	0.388111	0.201725	0.0617172	0.263442	-0.384271	-0.527697	-0.139586	0.445988	0.0429592	-0.143427
SIP3	YNL257C	0.32683	0.296126	0.143278	0.439404	-0.262501	-0.411034	-0.0842039	0.405779	-0.117829	-0.148533
PSH1	YOL054W	0.242954	0.249366	-0.00665555	0.24271	-0.284836	-0.451607	-0.208653	0.27818	-0.173183	-0.166771
PFA4	YOL003C	0.326111	0.223902	-0.0181754	0.205727	-0.360315	-0.564396	-0.238285	0.34214	-0.101872	-0.20408
HIM1	YDR317W	0.383188	0.228831	-0.131195	0.0976359	-0.489708	-0.566206	-0.183018	0.358513	0.077859	-0.0764984
PHO80	YOL001W	0.310533	0.354543	-0.212067	0.142476	-0.453039	-0.434559	-0.124026	0.240972	-0.0255307	0.0184792
RKM1	YPL208W	0.320596	0.306534	-0.291926	0.0146074	-0.413759	-0.465026	-0.144429	0.121832	-0.0372043	-0.0512669
CDC1	YDR182W	0.266603	0.299238	-0.0641058	0.235132	-0.471056	-0.532739	-0.266136	0.40695	-0.0943181	-0.0616834
EHD3	YDR036C	0.177193	0.322585	-0.113521	0.209064	-0.541696	-0.498121	-0.320928	0.428175	-0.101817	0.0435745
GTR2	YGR163W	0.361401	0.430879	-0.290284	0.140595	-0.595381	-0.656504	-0.295103	0.305097	-0.130601	-0.0611228
YLR036C	YLR036C	0.531965	0.0585867	0.0886938	0.14728	-0.201314	-0.55558	-0.023615	0.290008	0.119112	-0.354266
LDB17	YDL146W	0.56156	0.114211	-0.0645458	0.0496657	-0.382589	-0.700866	-0.139307	0.318043	0.12907	-0.318278
MMT2	YPL224C	0.4342	0.090626	0.0763233	0.166949	-0.149178	-0.541307	-0.107107	0.225501	-0.0485556	-0.39213
VPS54	YDR027C	0.353135	0.129506	-0.00636057	0.123146	-0.19779	-0.489689	-0.136554	0.191429	-0.0682707	-0.291899
MHP1	YJL042W	0.351154	0.00169772	0.0494384	0.0511362	-0.138944	-0.556004	-0.20485	0.188382	-0.0676041	-0.417061
HPR1	YDR138W	0.459296	0.0128415	-0.0327741	-0.0199326	-0.296653	-0.442361	0.0169356	0.263879	0.300747	-0.145708
GIP4	YAL031C	0.544123	0.104761	-0.0926914	0.01207	-0.298874	-0.510073	0.0340504	0.206182	0.228163	-0.211199
AIM36	YMR157C	0.324093	0.192875	-0.0899702	0.102905	-0.379774	-0.336233	-0.0121402	0.289803	0.174758	0.0435403
YDR282C	YDR282C	0.32899	0.0224546	-0.037874	-0.0154194	-0.366261	-0.399097	-0.0701073	0.328387	0.273699	-0.0328362
RRD1	YIL153W	0.342592	0.148216	-0.184636	-0.0364209	-0.368441	-0.439762	-0.0971703	0.183805	0.123055	-0.071321
APM2	YHL019C	0.36351	0.182247	-0.1952	-0.0129538	-0.353483	-0.627674	-0.264164	0.158282	-0.0929285	-0.274192
MSC6	YOR354C	0.258924	-0.00899223	-0.058068	-0.0670602	-0.256586	-0.454789	-0.195865	0.198518	0.0697134	-0.198203
PAN2	YGL094C	0.194295	-0.0203492	-0.116345	-0.136694	-0.401397	-0.555438	-0.361143	0.285053	0.060604	-0.154041
SLG1	YOR008C	0.238933	0.123462	-0.205967	-0.0825054	-0.385287	-0.523196	-0.284262	0.17932	-0.0224366	-0.137909
HEM2	YGL040C	0.239336	0.0725295	-0.164138	-0.0916081	-0.390177	-0.588665	-0.349329	0.226039	-0.0316814	-0.198488
PRE2	YPR103W	0.11821	0.112081	0.0445768	0.156657	-0.298437	-0.217992	-0.0997822	0.343014	0.086574	0.0804449
ECM7	YLR443W	0.206584	0.106192	-0.0585519	0.0476403	-0.262449	-0.278646	-0.0720624	0.203897	0.0841942	-0.0161974
AMD1	YML035C	0.0902438	0.0594631	-0.0181539	0.0413092	-0.258918	-0.224051	-0.133808	0.240765	0.0656479	0.0348672
ERP2	YAL007C	0.273846	0.190979	0.000651168	0.19163	-0.242483	-0.333604	-0.0597584	0.243134	-0.00825435	-0.0911212
MDG1	YNL173C	0.226736	0.184283	0.0215435	0.205826	-0.27266	-0.385496	-0.15876	0.294203	-0.0703837	-0.112837
MPE1	YKL059C	0.184681	0.0305033	0.0661239	0.0966272	-0.395376	-0.341632	-0.156951	0.461499	0.207921	0.0537434
FAT1	YBR041W	0.156399	-0.0588681	-0.0018829	-0.060751	-0.337456	-0.357028	-0.200629	0.335573	0.195695	-0.0195721
INP53	YOR109W	-0.00430055	0.0584883	0.189079	0.247567	-0.29571	-0.259493	-0.263793	0.484789	-0.0265712	0.0362177
ERG8	YMR220W	-0.0677702	0.0270062	0.122075	0.149081	-0.29528	-0.251263	-0.319033	0.417356	-0.0507587	0.0440177
CBK1	YNL161W	0.0196818	-0.0356472	0.150342	0.114695	-0.309687	-0.339136	-0.319454	0.460029	0.02588	-0.029449
YDL034W	YDL034W	0.0979153	0.0598715	0.095927	0.155798	-0.370281	-0.46276	-0.364845	0.466208	-0.0544357	-0.0924795
YER134C	YER134C	0.0791311	0.0692365	0.0492371	0.118474	-0.426328	-0.446467	-0.367336	0.475565	-0.0102443	-0.0201389
SSL1	YLR005W	0.0479916	0.0726851	0.0325728	0.105258	-0.421178	-0.418515	-0.370523	0.45375	-0.0220306	0.00266291
YPR053C	YPR053C	0.0788597	0.187572	-0.0380859	0.149486	-0.503394	-0.315965	-0.237105	0.465309	0.0787173	0.18743
YLR072W	YLR072W	0.0196321	0.159867	-0.0427804	0.117086	-0.526004	-0.340322	-0.32069	0.483223	0.0454472	0.185682
ERG9	YHR190W	0.104972	0.0902929	0.0285406	0.118833	-0.438938	-0.368545	-0.263573	0.467478	0.0850721	0.0703932
RPT3	YDR394W	0.151075	0.107857	-0.0621269	0.0457302	-0.526453	-0.448678	-0.297602	0.464327	0.120994	0.0777756
CTS2	YDR371W	0.162057	0.136801	-0.170322	-0.0335209	-0.656286	-0.5218	-0.359742	0.485964	0.159743	0.134487
SMF2	YHR050W	0.177251	0.159301	-0.177976	-0.0186745	-0.562177	-0.500904	-0.323653	0.384201	0.0792224	0.0612725
PNT1	YOR266W	-0.0339458	0.200953	-0.143344	0.057609	-0.422027	-0.315338	-0.349284	0.278683	-0.12821	0.106689
PPH21	YDL134C	0.00992219	0.211899	-0.141484	0.0704151	-0.384645	-0.383636	-0.373714	0.24316	-0.200968	0.00100896
RDR1	YOR380W	0.166044	0.201324	-0.23902	-0.0376958	-0.452629	-0.450048	-0.284005	0.213608	-0.0327004	0.00258006
IMP2'	YIL154C	0.150503	0.0725621	-0.181982	-0.10942	-0.476417	-0.477886	-0.327382	0.294435	0.0764724	-0.00146901
PIB2	YGL023C	-0.018121	-0.0513751	-0.0719205	-0.123296	-0.451948	-0.372692	-0.390813	0.380028	0.112511	0.0792564
LCB4	YOR171C	-0.0136118	-0.121021	-0.0666594	-0.18768	-0.471208	-0.439676	-0.453288	0.404548	0.13894	0.0315316
PRE10	YOR362C	0.0025813	-0.182918	0.0352346	-0.147684	-0.302577	-0.346664	-0.344083	0.337812	0.141413	-0.0440869
ASI1	YMR119W	0.0636133	-0.130979	0.0192902	-0.111688	-0.391579	-0.364731	-0.301118	0.41087	0.22144	0.0268484
AIM9	YER080W	0.0766908	-0.170473	-0.00521964	-0.175693	-0.401917	-0.451765	-0.375074	0.396697	0.197316	-0.0498477
STU1	YBL034C	0.0712413	-0.12306	-0.131973	-0.255033	-0.399987	-0.366659	-0.295418	0.268014	0.227629	0.0333277
YFR006W	YFR006W	-0.0200748	-0.0619365	-0.144671	-0.206607	-0.417368	-0.365001	-0.385076	0.272698	0.0942288	0.0523672
NHX1	YDR456W	0.0394595	-0.0841744	-0.0481672	-0.132342	-0.27374	-0.346605	-0.307146	0.225573	0.0507687	-0.0728652
NEO1	YIL048W	0.117987	-0.0442654	-0.0997044	-0.14397	-0.328862	-0.347006	-0.229019	0.229158	0.144108	-0.0181442
YPK9	YOR291W	0.137467	-0.0154707	-0.110892	-0.126363	-0.357743	-0.418091	-0.280624	0.24685	0.0925896	-0.0603483
CUP9	YPL177C	0.107635	0.168247	0.215428	0.383675	-0.424637	-0.479543	-0.371908	0.640065	-0.115518	-0.054906
YPL077C	YPL077C	0.156174	0.20342	0.0622761	0.265697	-0.54555	-0.570322	-0.414148	0.607826	-0.0720188	-0.0247721
OCA4	YCR095C	-0.0315588	0.183791	0.0549407	0.238731	-0.339775	-0.41084	-0.442399	0.394716	-0.286414	-0.0710647
YER133W-A	YER133W-A	0.089254	0.116016	0.0231481	0.139164	-0.389362	-0.556329	-0.467075	0.41251	-0.193729	-0.166967
YPK1	YKL126W	0.164276	0.00984012	-0.0405483	-0.0307082	-0.468313	-0.630219	-0.465943	0.427764	-0.00747017	-0.161906
YTA6	YPL074W	0.225765	0.130346	-0.0856952	0.0446509	-0.552175	-0.742402	-0.516637	0.46648	-0.0948072	-0.190226
YLR426W	YLR426W	0.0424157	0.195566	-0.122283	0.0732835	-0.493882	-0.555857	-0.513441	0.371599	-0.215125	-0.0619746
HMG1	YML075C	-0.034615	0.069916	-0.116023	-0.0461072	-0.44313	-0.572241	-0.606856	0.327107	-0.233642	-0.129111
YER064C	YER064C	0.138924	-0.159711	0.364005	0.204294	-0.30168	-0.384383	-0.245459	0.665685	0.215933	-0.082703
YBR096W	YBR096W	0.168367	-0.108007	0.28325	0.175244	-0.270777	-0.348244	-0.179877	0.554027	0.198907	-0.0774673
GPI10	YGL142C	0.289437	0.000446602	0.222842	0.223289	-0.386228	-0.487191	-0.197754	0.60907	0.188027	-0.100963
CUE4	YML101C	0.205304	-0.0650475	0.204793	0.139745	-0.42272	-0.527217	-0.321913	0.627513	0.165855	-0.104497
PEP5	YMR231W	0.205039	-0.207885	0.343121	0.135237	-0.13485	-0.438872	-0.233833	0.477971	0.108902	-0.304022
YIL001W	YIL001W	0.179707	-0.0592049	0.246013	0.186808	-0.231456	-0.426669	-0.246962	0.477469	0.0436986	-0.195213
SNF3	YDL194W	0.0790186	-0.100895	0.331261	0.230367	-0.192875	-0.428216	-0.349198	0.524136	-0.0554282	-0.235342
YCR100C	YCR100C	0.240696	-0.0535764	0.164698	0.111122	-0.171044	-0.389734	-0.149038	0.335742	0.0755822	-0.21869
HOS3	YPL116W	0.145172	-0.127411	0.161069	0.0336582	-0.220696	-0.364377	-0.219205	0.381765	0.128902	-0.143681
FAR11	YNL127W	0.325029	-0.0564244	0.15962	0.103195	-0.258146	-0.548191	-0.223162	0.417766	0.0914086	-0.290045
BPL1	YDL141W	0.269859	-0.0971449	0.198417	0.101273	-0.224727	-0.533522	-0.263663	0.423144	0.0582089	-0.308795
SWH1	YAR042W	0.212084	-0.0831991	0.253901	0.170702	-0.3166	-0.588706	-0.376622	0.570501	0.0231773	-0.272106
YDL206W	YDL206W	0.195685	-0.0824919	0.279899	0.197407	-0.427793	-0.6558	-0.460115	0.707692	0.0501702	-0.228006
NGR1	YBR212W	0.29049	0.0482533	0.11636	0.164613	-0.367643	-0.586814	-0.296324	0.484003	0.0230653	-0.219171
TGL1	YKL140W	0.308071	0.00899825	0.034405	0.0434033	-0.469112	-0.667895	-0.359823	0.503517	0.10029	-0.198783
KEL2	YGR238C	0.316255	-0.00940202	0.0485012	0.0390992	-0.397012	-0.537575	-0.22132	0.445513	0.185094	-0.140563
EPS1	YIL005W	0.332797	-0.0667551	0.0569419	-0.0098132	-0.423801	-0.557757	-0.22496	0.480743	0.265596	-0.133956
ARC35	YNR035C	0.211241	-0.0242437	0.0199261	-0.00431767	-0.390527	-0.516631	-0.30539	0.410453	0.109381	-0.126104
DNF3	YMR162C	0.151979	0.0125928	0.0858309	0.0984236	-0.508133	-0.597858	-0.445879	0.593964	0.0496615	-0.0897246
SPO75	YLL005C	0.0801496	-0.0728734	0.114531	0.0416574	-0.414388	-0.497701	-0.417551	0.528919	0.0697108	-0.0833121
PUP1	YOR157C	-0.0357341	-0.0899713	0.0863671	-0.00360424	-0.466233	-0.449605	-0.48534	0.5526	0.0708649	0.0166277
YLR434C	YLR434C	0.177137	-0.194699	0.0134795	-0.181219	-0.568567	-0.72325	-0.546113	0.582046	0.217152	-0.154684
CDC9	YDL164C	0.221088	-0.100661	-0.0530828	-0.153744	-0.615066	-0.672477	-0.451388	0.561983	0.264338	-0.057411
LSB5	YCL034W	0.266488	-0.0605547	-0.0637872	-0.124342	-0.561978	-0.691734	-0.425246	0.49819	0.197287	-0.129756
POL2	YNL262W	0.126427	-0.227542	0.182923	-0.0446187	-0.277857	-0.449866	-0.323439	0.460781	0.181961	-0.172009
ENT2	YLR206W	0.0841949	-0.197336	0.062083	-0.135253	-0.211783	-0.406469	-0.322274	0.273866	0.0868452	-0.194686
MID1	YNL291C	0.32246	-0.167902	0.0451745	-0.122728	-0.216305	-0.601609	-0.279149	0.26148	0.105059	-0.385304
YGR130C	YGR130C	0.221529	-0.0914052	0.00313005	-0.0882751	-0.379095	-0.605871	-0.384342	0.382225	0.0861581	-0.226776
RNQ1	YCL028W	0.128993	-0.150322	0.0412005	-0.109122	-0.30612	-0.535199	-0.406206	0.34732	0.0502368	-0.229079
YLR257W	YLR257W	0.118396	-0.193701	0.153266	-0.0404351	-0.202871	-0.566573	-0.448177	0.356137	-0.0516053	-0.363703
TOR2	YKL203C	0.0680671	-0.261419	0.151196	-0.110224	-0.222168	-0.602292	-0.534225	0.373364	-0.0506373	-0.380124
YKR070W	YKR070W	0.152512	-0.169698	0.150141	-0.0195573	-0.384369	-0.591502	-0.438991	0.53451	0.115076	-0.207133
YMR087W	YMR087W	0.232437	-0.250409	0.179582	-0.0708274	-0.360796	-0.647384	-0.414947	0.540378	0.196258	-0.286588
VPS70	YJR126C	0.0908913	-0.334658	0.31436	-0.020298	-0.323841	-0.646944	-0.556052	0.638201	0.102446	-0.323103
SLA2	YNL243W	0.143303	-0.315964	0.22937	-0.0865937	-0.247882	-0.660831	-0.517528	0.477253	0.0463184	-0.412949
AYR1	YIL124W	0.279077	-0.050677	-0.178261	-0.228938	-0.936461	-0.453276	-0.174199	0.758199	0.812939	0.483185
PSK1	YAL017W	0.206174	-0.0597376	-0.196647	-0.256385	-0.907671	-0.532079	-0.325905	0.711024	0.641503	0.375592
FIT1	YDR534C	0.432293	-0.32306	-0.0559715	-0.379031	-0.920998	-0.739543	-0.307249	0.865027	0.936808	0.181455
HED1	YDR014W-A	0.165261	-0.27873	-0.160403	-0.439133	-1.05372	-0.596283	-0.431022	0.893313	0.901424	0.457434
QCR2	YPR191W	0.22375	-0.378664	-0.039669	-0.418333	-0.785575	-0.498053	-0.274303	0.745906	0.889935	0.287522
GOS1	YHL031C	0.127207	-0.362391	-0.0358361	-0.398227	-0.708209	-0.564267	-0.43706	0.672373	0.63354	0.143942
MSF1	YPR047W	0.43849	-0.183735	-0.319389	-0.503124	-0.786228	-0.442458	-0.00396744	0.466839	0.965995	0.34377
CIN1	YOR349W	0.347564	-0.258893	-0.245373	-0.504265	-0.698304	-0.463882	-0.116318	0.452932	0.840879	0.234422
RHO5	YNL180C	0.0917435	-0.198937	-0.468394	-0.667332	-1.04113	-0.446633	-0.354889	0.572738	0.88518	0.594499
QCR9	YGR183C	0.0455472	-0.298962	-0.345692	-0.644654	-0.854777	-0.323497	-0.27795	0.509085	0.875789	0.531279
SDH4	YDR178W	0.0978779	-0.249475	-0.438789	-0.688264	-0.851727	-0.280419	-0.182541	0.412938	0.918661	0.571308
PET9	YBL030C	0.0314934	-0.251924	-0.396786	-0.64871	-0.765409	-0.239448	-0.207954	0.368623	0.809379	0.525961
MUC1	YIR019C	0.275059	0.203536	-0.301994	-0.0984579	-1.09329	-0.477626	-0.202567	0.791294	0.687185	0.615662
NCA2	YPR155C	0.349546	0.149103	-0.244986	-0.0958826	-1.12689	-0.618713	-0.269167	0.881906	0.708622	0.508179
ELO1	YJL196C	0.100357	0.206703	-0.375034	-0.168331	-1.16423	-0.579667	-0.47931	0.789195	0.478216	0.584562
MSH4	YFL003C	-0.0654448	-0.0563914	-0.164873	-0.221264	-1.14258	-0.611331	-0.676775	0.977703	0.522191	0.531245
RIP1	YEL024W	0.148807	-0.109324	-0.361083	-0.470406	-1.13261	-0.58932	-0.440513	0.771526	0.801419	0.543289
YGL188C	YGL188C	0.0835319	-0.0666202	-0.384806	-0.451426	-1.10058	-0.648351	-0.564819	0.715774	0.602381	0.452229
PDE2	YOR360C	0.287923	0.209903	-0.656755	-0.446852	-1.10038	-0.781636	-0.493713	0.443628	0.396767	0.318746
YAL016C-B	YAL016C-B	0.240025	0.00109296	-0.659528	-0.658435	-0.95827	-0.628585	-0.388561	0.298742	0.568616	0.329685
MIG2	YGL209W	0.0838179	0.123012	-0.798618	-0.675607	-1.15592	-0.549279	-0.465462	0.357304	0.567449	0.606643
YOR186W	YOR186W	0.0481065	-0.070156	-0.546019	-0.616175	-1.06753	-0.585689	-0.537583	0.521507	0.600099	0.481837
MEF1	YLR069C	-0.0122075	0.0270139	-0.641972	-0.614958	-1.12998	-0.557082	-0.569289	0.488005	0.533674	0.572895
YGR031W	YGR031W	0.0975739	-0.159598	-0.308381	-0.467979	-0.655237	-0.765097	-0.667523	0.346856	0.147312	-0.109859
YDR348C	YDR348C	0.18606	-0.0769046	-0.408815	-0.485719	-0.627771	-0.883219	-0.697159	0.218956	0.00751655	-0.255449
UME6	YDR207C	-0.0159311	-0.11781	-0.449254	-0.567065	-0.624404	-0.771885	-0.787816	0.17515	-0.0456012	-0.147481
YLR030W	YLR030W	0.194353	-0.0333078	-0.513458	-0.546766	-0.690003	-0.705408	-0.511054	0.176544	0.212256	-0.015405
WHI5	YOR083W	0.30652	0.0371363	-0.667098	-0.629962	-0.72281	-0.847816	-0.541296	0.0557122	0.144378	-0.125005
YHR054C	YHR054C	0.501632	-0.107193	-0.45564	-0.562833	-0.608443	-0.828596	-0.326964	0.152803	0.388672	-0.220153
AIM31	YML030W	0.432044	0.0591157	-0.558489	-0.499373	-0.682563	-0.781939	-0.349895	0.124074	0.273552	-0.0993765
PRP45	YAL032C	0.485352	0.0814888	-0.59767	-0.516181	-0.590674	-0.820595	-0.335243	-0.00699572	0.173943	-0.22992
MSR1	YHR091C	0.393123	0.104473	-0.133374	-0.0289004	-0.698767	-0.659223	-0.266101	0.565393	0.328193	0.0395436
CTF3	YLR381W	0.407157	0.151001	-0.191981	-0.0409803	-0.613786	-0.673447	-0.26629	0.421804	0.196495	-0.0596613
YOR223W	YOR223W	0.457908	0.0254289	-0.284851	-0.259422	-0.693651	-0.836287	-0.378379	0.4088	0.289842	-0.142636
FAA1	YOR317W	0.420735	-0.00731545	-0.0791009	-0.0864163	-0.801428	-0.785236	-0.364501	0.722327	0.444243	0.0161922
ERS1	YCR075C	0.390777	-0.0740676	-0.177673	-0.251741	-0.843233	-0.91163	-0.520853	0.66556	0.396447	-0.0683976
OKP1	YGR179C	0.143265	-0.0427429	-0.213171	-0.255914	-0.87786	-0.685103	-0.541838	0.664688	0.378765	0.192757
NTE1	YML059C	0.205273	-0.133288	-0.205479	-0.338768	-0.835411	-0.773896	-0.568623	0.629932	0.400076	0.0615145
NUD1	YOR373W	0.13158	0.176081	-0.169887	0.00619452	-0.792087	-0.755902	-0.624322	0.6222	-0.00831649	0.0361844
SOK2	YMR016C	0.281108	0.181081	-0.322936	-0.141855	-0.885093	-0.824412	-0.543303	0.562157	0.160709	0.0606812
YPR003C	YPR003C	0.245894	0.123411	-0.274397	-0.150986	-0.854245	-0.819739	-0.573845	0.579848	0.156989	0.0345055
RPO41	YFL036W	0.0923768	-0.137183	-0.112814	-0.249997	-0.58358	-0.562083	-0.469706	0.470766	0.251057	0.021497
APE3	YBR286W	0.184147	0.00450314	-0.193364	-0.18886	-0.608248	-0.545274	-0.361127	0.414884	0.242617	0.0629737
YOL073C	YOL073C	0.230687	-0.00581729	-0.154298	-0.160115	-0.662123	-0.66666	-0.435973	0.507825	0.231967	-0.0045368
RTT107	YHR154W	-0.00369962	0.0681802	-0.277405	-0.209225	-0.759378	-0.602625	-0.606324	0.481973	0.0848738	0.156754
YGR012W	YGR012W	0.0793637	0.0592051	-0.288336	-0.229131	-0.681004	-0.654441	-0.575077	0.392668	0.0467219	0.0265633
YMR086W	YMR086W	0.282818	-0.102839	-0.149069	-0.251907	-0.407206	-0.502807	-0.21999	0.258138	0.290055	-0.0956011
SLS1	YLR139C	0.258318	-0.0177931	-0.187569	-0.205363	-0.502587	-0.544195	-0.285877	0.315018	0.234504	-0.0416073
CMK1	YFR014C	0.228265	-0.0159851	-0.302113	-0.318098	-0.571947	-0.688531	-0.460266	0.269834	0.127666	-0.116584
PIL1	YGR086C	0.294026	-0.0306208	-0.19398	-0.224601	-0.531542	-0.737184	-0.443159	0.337562	0.119004	-0.205643
CHO1	YER026C	0.278695	0.0120807	-0.238003	-0.225923	-0.481152	-0.691539	-0.412844	0.243148	0.0562274	-0.210387
PAP1	YKR002W	0.232192	-0.000961264	-0.345286	-0.346247	-0.619599	-0.617533	-0.385341	0.274313	0.235219	0.00206605
OCH1	YGL038C	0.324877	0.034867	-0.412762	-0.377895	-0.587278	-0.6468	-0.321923	0.174516	0.230488	-0.0595219
MSN4	YKL062W	0.317836	0.0264979	-0.361215	-0.334717	-0.517567	-0.665759	-0.347923	0.156352	0.143147	-0.148192
AFG1	YEL052W	0.29142	0.00496024	-0.382602	-0.377642	-0.452884	-0.629542	-0.338121	0.0702823	0.109803	-0.176657
EAR1	YMR171C	0.0609456	-0.0859533	-0.100434	-0.186388	-0.605528	-0.808008	-0.747062	0.505094	-0.055581	-0.20248
UBP16	YPL072W	-0.00116868	-0.203755	-0.132325	-0.33608	-0.560217	-0.738449	-0.739618	0.427892	0.0243532	-0.178233
SWC5	YBR231C	0.058494	-0.290673	-0.129594	-0.420267	-0.509618	-0.600255	-0.541761	0.380024	0.25853	-0.090637
RCK2	YLR248W	0.00451864	-0.1855	-0.229213	-0.414713	-0.536447	-0.613679	-0.60916	0.307234	0.112787	-0.0772317
KEX1	YGL203C	-0.0122812	-0.360103	-0.0422602	-0.402363	-0.410189	-0.64432	-0.656601	0.367929	0.113691	-0.23413
ECM21	YBL101C	0.073947	-0.35075	0.0921166	-0.258634	-0.347767	-0.562055	-0.488108	0.439883	0.21041	-0.214288
PKH3	YDR466W	0.184862	-0.300482	0.0350378	-0.265444	-0.399022	-0.726259	-0.541397	0.43406	0.158108	-0.327237
YDR034C-D	YDR034C-D	-0.181447	0.83147	-0.33048	0.500991	-0.597715	0.84482	0.663373	0.267235	0.429618	1.44254
YBR182C-A	YBR182C-A	0	1.11412	-0.654846	0.459276	-0.730393	0.640019	0.690291	0.0755468	0.306562	1.37041
MSS1	YMR023C	-0.519113	0.76306	-0.574267	0.188793	-0.593215	0.619263	0.100151	0.0189483	-0.0696943	1.21248
RNH203	YLR154C	-0.431676	0.704599	-0.472991	0.231608	-0.563936	0.381881	-0.0497948	0.0909445	-0.190458	0.945817
YER039C-A	YER039C-A	-0.839499	0.729782	-0.65523	0.0745513	-0.908574	0.66875	-0.170749	0.253343	0.00804319	1.57732
YGR107W	YGR107W	-0.169208	1.40287	-0.633203	0.76967	-1.4804	0.39739	0.228181	0.847201	0.305712	1.87779
GRX2	YDR513W	0.413803	0.177984	-0.396469	-0.218485	-1.12914	-0.134973	0.27883	0.732673	1.22999	0.994169
GLG2	YJL137C	0.498259	0.318123	-0.587229	-0.269106	-1.3049	-0.389741	0.108518	0.717672	1.0953	0.91516
COX17	YLL009C	0.29214	0.44625	-0.798536	-0.352286	-1.26316	-0.130979	0.161161	0.464623	0.97807	1.13218
YBR201C-A	YBR201C-A	0.120712	0.316703	-0.36755	-0.0508465	-1.08095	-0.117907	0.00280505	0.7134	0.767052	0.963043
YBL065W	YBL065W	0	0.0926818	-0.48463	-0.391948	-1.00051	0	0	0.515875	0.897451	0.943507
VID24	YBR105C	0.710054	0.456978	-0.995381	-0.538404	-1.42363	-0.480653	0.229401	0.428248	1.19605	0.942976
YBR116C	YBR116C	0.56475	0.481746	-0.942766	-0.461021	-1.4973	-0.62231	-0.0575598	0.554534	0.957995	0.874991
GRX6	YDL010W	0.439464	0.097871	-0.609178	-0.511307	-1.25978	-0.533696	-0.0942322	0.650605	1.06768	0.726087
INH1	YDL181W	0.143789	0.110128	-0.848181	-0.738053	-1.28533	-0.351568	-0.207779	0.437154	0.967428	0.933767
YKL202W	YKL202W	0.501901	0.828395	-0.656253	0.172142	-1.16851	-0.511178	0	0.512253	0.330834	0.657328
MRPL28	YDR462W	0.285173	0.589926	-0.63751	-0.0475841	-0.951134	-0.280353	0.00482016	0.313624	0.366028	0.670781
YOR062C	YOR062C	0.100018	0.742295	-0.825478	-0.083183	-1.4917	-0.544123	-0.444105	0.666221	0.305299	0.947576
CIN5	YOR028C	0.138891	0.341787	-0.718736	-0.376949	-1.24378	-0.492043	-0.353152	0.525048	0.548845	0.751741
YGR259C	YGR259C	0	0.918702	-1.29028	-0.371582	-1.35453	0	0	0	0.421547	1.27592
YKR075C	YKR075C	0.146187	0.887869	-1.41287	-0.524999	-1.76995	-0.688509	-0.542322	0.35708	0.339756	1.08144
CMC4	YMR194C-B	0.728989	0.603085	-1.15016	-0.547072	-0.600892	0.414566	1.14355	-0.549265	1.14136	1.01546
YOL160W	YOL160W	0.957279	0.787002	-1.39818	-0.611176	-0.67045	0.315254	1.27253	-0.727728	1.15598	0.985704
YPR170C	YPR170C	0.568359	0.837252	-1.47779	-0.64054	-1.0237	0.405225	0.973584	-0.454088	1.16004	1.42893
YJL028W	YJL028W	0.559383	0.421772	-0.984996	-0.563224	-0.844927	0.122736	0.68212	-0.14007	1.10527	0.967663
REC102	YLR329W	0.478361	0.604931	-1.12864	-0.523708	-0.662022	0.054402	0.532763	-0.466618	0.589854	0.716424
ZPS1	YOL154W	0.52457	0.535339	-1.25978	-0.724444	-0.576365	-0.00432585	0.520244	-0.683417	0.56127	0.572039
YAR019W-A	YAR019W-A	1.2583	1.37305	-1.49815	-0.125105	-1.2706	-0.492144	0.766159	-0.227556	0.663708	0.778454
YML089C	YML089C	0	1.56257	-1.3405	0	-1.00004	0.3079	0.453296	-0.340452	0	1.30794
YIL047C-A	YIL047C-A	0.177594	1.82028	-2.05947	-0.23919	-1.08741	0.0638584	0.241453	-0.972057	-0.491415	1.15127
SPC29	YPL124W	-0.0870482	0.450512	-0.392194	0.0583175	-1.69739	-0.539718	-0.626766	1.3052	0.620115	1.15768
SPG4	YMR107W	-0.214589	0.522515	-0.160643	0.361873	-1.47823	-0.577151	-0.79174	1.31759	0.163972	0.901076
YKL162C	YKL162C	-0.323873	0.0525438	-0.26481	-0.212266	-1.96008	-0.879588	-1.20346	1.69527	0.704076	1.08049
ECM12	YHR021W-A	-0.973065	0.937204	-1.03861	-0.101405	-2.32203	-0.586649	-1.55971	1.28342	-0.174888	1.73538
YDR461C-A	YDR461C-A	-0.597002	-0.194882	-0.126514	-0.321395	-1.3567	0.276418	-0.320584	1.23019	1.231	1.63312
REC114	YMR133W	-0.539997	-0.0967447	-0.166868	-0.263613	-1.07969	0.17842	-0.361577	0.91282	0.814855	1.25811
HSP33	YOR391C	-0.23225	-0.644422	-0.0810283	-0.72545	-1.08135	0	-0.453219	1.00033	1.27256	0.860386
YHR182C-A	YHR182C-A	-0.704375	-0.580328	-0.308513	-0.88884	-1.49653	0	-0.812286	1.18802	1.26457	1.38862
JID1	YPR061C	-1.06494	-0.102227	-0.909929	-1.01216	-1.11823	0.257645	-0.8073	0.208297	0.413152	1.37587
PFS1	YHR185C	-1.20128	-0.761863	-0.369905	-1.13177	-1.24255	0	-1.32048	0.872643	0.683933	1.12335
YDL009C	YDL009C	-0.195358	0.513431	-1.39134	-0.877904	-1.41441	-0.930189	-1.12555	0.0230774	-0.224566	0.484224
YNL109W	YNL109W	-0.398487	0.625227	-1.70534	-1.08011	-1.84471	-0.83035	-1.22884	0.139379	-0.00934949	1.01436
VPS69	YPR087W	-0.462953	0.536503	-1.09557	-0.559072	-0.630081	-0.624707	-1.08766	-0.465493	-0.994081	0.00537489
YOR392W	YOR392W	-0.652559	-0.0808551	-0.861222	-0.942077	-0.638992	-0.256941	-0.909499	-0.22223	-0.189652	0.382052
YER087C-A	YER087C-A	-0.321243	-0.129978	-0.798706	-0.928683	-0.513881	-0.559684	-0.880927	-0.284824	-0.237068	-0.0458026
YHR028W-A	YHR028W-A	-0.241862	0.33499	-0.999524	-0.664533	-1.04637	-0.559682	-0.801544	0	-0.0901608	0.486691
TIR3	YIL011W	-0.232121	0.121289	-0.703831	-0.582543	-1.01142	-0.709642	-0.941763	0.307586	-0.0516337	0.301776
ATG23	YLR431C	-0.106031	-0.0176195	-0.756174	-0.773793	-0.82983	-0.646576	-0.752606	0.0736561	0.0948428	0.183254
YCR064C	YCR064C	1.24811	0.166675	-0.977072	-0.810397	-1.07504	-1.2698	0	0	0.886678	-0.194762
YJL211C	YJL211C	0.648743	-0.136857	-0.599825	-0.736682	-0.503123	-0.90821	-0.259467	-0.0967021	0.380513	-0.405087
YFL052W	YFL052W	0.884941	0.0312824	-0.953767	-0.922485	-0.72628	-1.27437	-0.389424	-0.227488	0.305573	-0.548086
YMR291W	YMR291W	0.294163	0.799189	-0.692643	0.106546	-0.968229	-0.82571	-0.531547	0.275586	-0.362507	0.142518
YOR029W	YOR029W	0.413919	1.06748	-0.947492	0.119991	-1.1346	-0.880831	-0.466912	0.187113	-0.39979	0.253774
YER097W	YER097W	0.484427	0.414238	-0.98461	-0.570372	-1.10608	-1.30704	-0.822616	0	-0.130775	-0.200964
MRS1	YIR021W	0.308925	0.635898	-1.26496	-0.629065	-0.993734	-0.997973	-0.689047	-0.271228	-0.331211	-0.00423837
HOP2	YGL033W	0.79978	0.647023	-0.449449	0.197574	-1.41668	-1.29907	-0.499292	0.967234	0.270368	0.117611
YGR205W	YGR205W	0.87705	0.441342	-0.520479	-0.0791377	-1.19413	-1.2667	-0.389646	0.673652	0.363143	-0.0725647
YPL025C	YPL025C	0.503076	0.470466	-0.81455	-0.344084	-1.67354	-1.33206	-0.82898	0.858986	0.37409	0.341481
YOR300W	YOR300W	0.736829	0.693364	-1.07127	-0.377901	-1.6219	-1.50117	-0.764341	0.550631	0.164192	0.120727
JAC1	YGL018C	0.634107	0.229318	-0.273223	-0.043905	-0.889338	-0.856222	-0.222115	0.616115	0.437905	0.0331161
YDR506C	YDR506C	0.558771	0.0683437	-0.254956	-0.186612	-0.958383	-0.909675	-0.350904	0.703427	0.539136	0.0487082
YMR122C	YMR122C	0.38277	0.361442	-0.489902	-0.12846	-1.15029	-0.848717	-0.465946	0.660386	0.3229	0.301572
CSH1	YBR161W	0.362169	0.224417	-0.387052	-0.162634	-1.07918	-0.951092	-0.588924	0.692133	0.265844	0.128092
TPO1	YLL028W	0.719045	-0.00420319	-0.576549	-0.580753	-1.07278	-1.05586	-0.336816	0.496232	0.740168	0.0169195
MTH1	YDR277C	0.566725	0.321553	-0.708418	-0.386865	-1.34456	-1.25669	-0.689966	0.636143	0.333042	0.0878698
MEK1	YOR351C	0.62235	0.222339	-0.865825	-0.643486	-1.18204	-1.22483	-0.602483	0.31621	0.357213	-0.0427976
HAP4	YKL109W	0.256948	-0.137716	-0.812668	-0.950383	-1.74574	-1.90038	-1.64343	0.933072	0.240024	-0.15464
AQR1	YNL065W	0.459982	0.156477	-1.41766	-1.26118	-1.79289	-1.33346	-0.873476	0.375231	0.762935	0.459429
STP4	YDL048C	0.317176	-0.346881	-1.20739	-1.55428	-1.17091	-1.29284	-0.975668	-0.0364818	0.542125	-0.121932
ECM13	YBL043W	-0.250041	0.0292835	-1.05472	-1.02543	-1.53341	-0.473727	-0.723768	0.478696	0.780362	1.05969
PFK27	YOL136C	0.0725418	0.0368219	-1.16668	-1.12986	-1.34073	-0.816829	-0.744288	0.174044	0.559619	0.523899
YRR1	YOR162C	-0.43156	-0.413311	-0.801802	-1.21511	-1.11929	-0.93585	-1.36741	0.317486	0.165188	0.183437
YHR139C-A	YHR139C-A	-0.100598	-0.594217	-0.421449	-1.01567	-1.19316	-0.961862	-1.06246	0.771713	0.724919	0.2313
YGL081W	YGL081W	0.099971	-0.15575	-0.740307	-0.896057	-1.23765	-0.911243	-0.811272	0.497341	0.582126	0.326405
NDE1	YMR145C	-0.0681205	-0.265751	-0.463636	-0.729387	-1.00071	-0.868559	-0.93668	0.537071	0.329779	0.132149
GTT1	YIR038C	0.587794	-0.0567216	-0.380077	-0.436799	-1.15266	0.641023	1.22882	0.772583	2.4382	1.79368
GRE3	YHR104W	0.460783	0.000254066	-0.343775	-0.343521	-1.03156	0.700642	1.16142	0.687788	2.19273	1.73221
HSP31	YDR533C	0.22689	-0.0712327	-0.420887	-0.49212	-0.881345	1.25536	1.48225	0.460458	2.43482	2.1367
YNL194C	YNL194C	-0.0376121	-0.146431	-0.691953	-0.838383	-1.09232	1.07025	1.03263	0.400367	2.27138	2.16257
GSC2	YGR032W	0.233751	-0.0608843	-0.937571	-0.998455	-1.18806	0.805833	1.03958	0.250486	2.28852	1.99389
YCL048W-A	YCL048W-A	0.820073	0.546365	-0.872441	-0.326076	-0.93304	1.17733	1.9974	0.0605992	2.38408	2.11037
PCK1	YKR097W	1.15279	0.184962	-0.221713	-0.0367514	-0.864331	0.437942	1.59074	0.642618	2.2701	1.30227
JEN1	YKL217W	1.13668	-0.441235	-0.236195	-0.67743	-0.518464	0.40794	1.54463	0.282269	2.50432	0.926405
FMP33	YJL161W	1.73225	0.180865	-0.0344734	0.146392	-1.29133	0.150407	1.88266	1.25685	2.99312	1.44173
LAP4	YKL103C	0.967804	-0.246094	-0.223762	-0.469857	-1.34919	0.464162	1.43197	1.12543	3.02725	1.81336
UGX2	YDL169C	1.76706	-0.205077	-0.144671	-0.349748	-1.66364	-0.317571	1.44949	1.51897	3.31821	1.34607
CRC1	YOR100C	1.60954	-0.0547101	-0.474983	-0.529694	-1.74858	-0.597035	1.01251	1.27359	2.81579	1.15154
YBR285W	YBR285W	0.832424	-0.113612	-0.18853	-0.302142	-0.560797	-0.103897	0.728527	0.372267	1.40294	0.4569
PYK2	YOR347C	0.798108	-0.276233	-0.0808296	-0.357062	-0.444964	-0.0950243	0.703084	0.364135	1.42428	0.34994
YJL185C	YJL185C	0.828605	-0.114969	-0.196217	-0.311186	-0.493826	0.0480694	0.876674	0.297609	1.48547	0.541896
YMR181C	YMR181C	0.668806	-0.0937414	-0.479651	-0.573392	-0.657705	-0.00197209	0.666834	0.178054	1.41828	0.655733
YOL131W	YOL131W	0.836575	0.0578382	-0.543258	-0.485419	-0.802423	-0.300131	0.536444	0.259165	1.28103	0.502291
YLR271W	YLR271W	0.850696	-0.530369	-0.183402	-0.71377	-0.366357	-0.059039	0.791657	0.182955	1.68838	0.307318
YER158C	YER158C	0.62072	-0.389297	-0.50365	-0.892947	-0.445826	-0.0913915	0.529329	-0.0578243	1.36445	0.354434
SUE1	YPR151C	0.237775	-0.366695	-0.694201	-1.0609	-0.739537	0.516193	0.753968	0.0453362	1.8602	1.25573
RRT1	YBL048W	0.522033	-0.0102556	-0.880373	-0.890629	-0.844001	0.286185	0.808218	-0.0363724	1.66247	1.13019
HOR2	YER062C	0.336142	-0.140714	-0.52608	-0.666795	-0.912754	0.361377	0.697519	0.386674	1.75099	1.27413
YJL015C	YJL015C	0.180105	-0.0480226	-0.713143	-0.761165	-0.895536	0.139812	0.319918	0.182393	1.26348	1.03535
CYC1	YJR048W	0.352106	-0.209518	-0.754138	-0.963656	-0.98164	0.00869434	0.360801	0.227502	1.55196	0.990334
YGR174W-A	YGR174W-A	0.614717	-0.749884	-0.868726	-1.61861	-0.493298	0.318496	0.933213	-0.375428	2.1764	0.811794
YIL046W-A	YIL046W-A	0.963691	-0.339819	-0.943357	-1.28318	-0.625178	-0.550217	0.413474	-0.318179	1.37847	0.0749609
YOL164W-A	YOL164W-A	1.26561	0.453109	-1.1854	-0.732288	-0.302754	0.605473	1.87108	-0.882643	1.72073	0.908227
GPX2	YBR244W	1.17986	-0.015762	-0.897762	-0.913524	-0.105764	0.46026	1.64012	-0.791998	1.76165	0.566024
CWP1	YKL096W	0.566239	0.214809	-1.07218	-0.857373	-0.387873	0.994294	1.56053	-0.684309	1.7336	1.38217
YNL134C	YNL134C	0.693842	-0.0562225	-0.275394	-0.331617	-2.00959	-0.0912009	0.602641	1.73419	2.66845	1.91839
PNC1	YGL037C	0.570567	0.0182631	-0.161161	-0.142898	-1.87879	-0.120914	0.449652	1.71763	2.31018	1.75787
YFR052C-A	YFR052C-A	0.469901	0.122714	-0.433517	-0.310803	-2.16926	-0.181023	0.288878	1.73574	2.33542	1.98823
YJL163C	YJL163C	0.26479	-0.152407	-0.423742	-0.57615	-2.09812	-0.517532	-0.252742	1.67438	1.99779	1.58059
DIN7	YDR263C	0.300631	-0.306418	-0.280673	-0.587091	-1.79788	-0.466041	-0.165411	1.5172	1.93888	1.33183
GDB1	YPR184W	0.295089	-0.343902	-0.102291	-0.446193	-2.00774	-0.396051	-0.100962	1.90544	2.25068	1.61169
OM45	YIL136W	0.194051	-0.39229	-0.471022	-0.863312	-1.81785	-0.0761171	0.117934	1.34683	2.32808	1.74174
CTT1	YGR088W	0.518578	-0.0175471	-0.889132	-0.906679	-2.40579	-0.00802587	0.510552	1.51666	2.93389	2.39777
YMR196W	YMR196W	0.270497	-0.281135	-0.612345	-0.89348	-2.33327	0.0071716	0.277669	1.72093	2.89208	2.34044
ECM4	YKR076W	0.38432	-0.107702	-0.457358	-0.56506	-1.89664	0.392748	0.777068	1.43928	2.78141	2.28938
YNR014W	YNR014W	0.673088	0.566202	-1.14678	-0.580577	-2.29336	-0.874468	-0.20138	1.14658	1.52578	1.41889
TKL2	YBR117C	0.200831	0.279908	-1.27655	-0.996641	-2.046	-0.31166	-0.110829	0.769448	1.65526	1.73434
YHR033W	YHR033W	-0.402746	-0.656069	-1.21561	-1.87168	-1.98056	-0.289813	-0.692559	0.764948	1.94407	1.69074
YLR297W	YLR297W	-0.135491	-0.38902	-0.819688	-1.20871	-2.06373	-0.859355	-0.994846	1.24404	1.4579	1.20437
PNS1	YOR161C	0.238637	0.0947993	-1.42535	-1.33055	-2.48731	-1.14246	-0.903822	1.06196	1.48869	1.34485
OLI1	Q0130	0.18959	0	2.26567	2.27642	0	-0.193957	0	2.26785	0	-0.191781
BI4	Q0120	0	0	2.07599	2.10681	0	0	0	2.08191	0	0
ATP6	Q0085	0.291836	0.152499	1.82801	1.98051	-0.324718	-0.29705	0	2.15273	0.167005	0.027668
COX2	Q0250	0.159458	0.250156	1.82115	2.07131	-0.240323	-0.419139	-0.259681	2.06147	-0.269514	-0.178816
YLR154C-G	YLR154C-G	0.418372	0.190719	1.78966	1.98038	0.163093	-0.0825559	0.335816	1.62657	0	-0.245649
COX1	Q0045	0.107893	0	1.53827	1.541	0.0830219	-0.0254665	0.0824264	1.45525	0	-0.108488
YML090W	YML090W	0.642106	0.724195	1.47832	2.20252	-0.174408	-0.48106	0.161047	1.65273	-0.388741	-0.306652
YBL073W	YBL073W	0.578923	0	1.86796	1.91395	0	-0.594824	0	1.87671	0	-0.586068
AIM26	YKL037W	0.447439	1.61318	1.21409	2.82727	-0.937231	-0.735946	-0.288508	2.15133	-0.964453	0.201285
OPI11	YPR044C	-0.540082	0.125005	1.2639	1.3889	-0.626354	-0.533234	-1.07332	1.89025	-0.571967	0.0931203
YNL203C	YNL203C	-0.224897	0.390588	0.929222	1.31981	-0.862041	-0.875853	-1.10075	1.79126	-0.629297	-0.013812
YJL052C-A	YJL052C-A	-0.74138	0.108033	0.971678	1.07971	-0.461192	0	-0.845237	1.43287	-0.492077	0.357335
YDR048C	YDR048C	-0.91514	0.468365	0.734376	1.20274	-0.431885	0	-1.00192	1.16626	-1.0384	0.345108
YBR298C-A	YBR298C-A	0.139283	0.517266	0.752601	1.26987	-0.483413	-0.980581	-0.841299	1.23601	-0.875152	-0.497168
YIL141W	YIL141W	-0.501613	0.332006	0.623549	0.955555	-0.494802	-0.488562	-0.990175	1.11835	-0.827379	0.00623939
GAT4	YIR013C	-0.260576	0.126684	0.412	0.538684	-0.539744	-0.765969	-1.02654	0.951745	-0.613484	-0.226225
YGR050C	YGR050C	-0.251163	0.858715	0.342663	1.20138	-1.08531	-0.884615	-1.13578	1.42798	-0.90918	0.200697
YOR072W-A	YOR072W-A	-0.645119	1.01194	0.0934775	1.10542	-1.68706	-0.842169	-1.48729	1.78054	-0.81217	0.84489
YER188C-A	YER188C-A	-0.833026	1.01753	0.0815927	1.09912	-1.21026	-0.585889	-1.41891	1.29186	-1.22618	0.624375
YOR376W	YOR376W	-1.1285	0.507104	0.224649	0.731752	-1.72824	-1.10663	-2.23514	1.95289	-1.014	0.621606
YJL160C	YJL160C	-0.271875	0.280769	-0.0655422	0.215227	-1.48261	-1.53871	-1.81059	1.41707	-0.608743	-0.0560994
YLR437C-A	YLR437C-A	0.899755	1.27097	-0.336626	0.934342	-1.24769	-0.909941	0	0.911067	0	0.337752
SMA1	YPL027W	0.477584	0.950571	-0.413945	0.536626	-1.5069	-0.788247	-0.310663	1.09296	0.245667	0.718653
YMR321C	YMR321C	0.930698	1.63598	-0.872043	0.763932	-2.11755	-1.61658	-0.685879	1.2455	-0.204308	0.50097
YKL136W	YKL136W	0.723198	1.5947	-0.694892	0.89981	-1.15339	-1.40181	-0.678607	0.4585	-1.11992	-0.248414
RRT13	YER066W	0.0199756	0.934305	-0.310567	0.623738	-0.982334	-0.274485	-0.254509	0.671767	-0.20648	0.707849
RPL33A	YPL143W	-0.141284	0.900443	-0.140928	0.759515	-0.696264	-0.251505	-0.392789	0.555335	-0.596968	0.444759
YLR466C-B	YLR466C-B	-0.00745887	0.957295	-0.360406	0.59689	-0.556341	-0.202175	-0.209634	0.195935	-0.610588	0.354167
RPL43A	YPR043W	-0.158071	1.12616	-0.147889	0.978271	-0.64602	-0.529672	-0.687743	0.498131	-1.16788	0.116348
YOR072W	YOR072W	-0.200837	0.747346	0.249236	0.996582	-0.629892	-0.48025	-0.681087	0.879128	-0.798542	0.149642
YML012C-A	YML012C-A	-0.468978	0.736708	0.0596841	0.796392	-0.715296	-0.501264	-0.970242	0.77498	-0.991653	0.214032
YCL021W-A	YCL021W-A	0.421403	0.671339	-0.00325157	0.668088	-1.11477	-1.26838	-0.846978	1.11152	-0.403547	-0.15361
CSM2	YIL132C	0.0732441	0.311779	0.294128	0.605907	-0.897539	-1.09179	-1.01855	1.19167	-0.432786	-0.194251
YPL185W	YPL185W	0.0505542	0.409652	0.224265	0.633916	-0.859107	-1.09911	-1.04856	1.08337	-0.599102	-0.240005
SUT1	YGL162W	0.54411	0.617748	-0.374587	0.243162	-0.871802	-1.14239	-0.598279	0.497215	-0.344225	-0.270587
YJL215C	YJL215C	0.224863	0.500812	-0.16588	0.334932	-0.821807	-0.734269	-0.509406	0.655927	-0.188411	0.0875382
YOR199W	YOR199W	0.281885	0.518122	-0.103505	0.414617	-0.910424	-0.996796	-0.714911	0.806919	-0.322609	-0.0863714
YLR302C	YLR302C	0.15439	0.420691	-0.265787	0.154904	-0.822793	-0.977374	-0.822984	0.557006	-0.420883	-0.154581
YBR206W	YBR206W	0.0187724	0.173024	-0.118823	0.0542017	-0.889746	-0.990438	-0.971666	0.770923	-0.254944	-0.100692
YJR071W	YJR071W	0.0722854	0.835434	-0.429737	0.405698	-1.30282	-1.06591	-0.993629	0.873079	-0.526248	0.236901
YIM2	YMR151W	-0.072502	0.706126	-0.561291	0.144835	-0.866286	-0.704167	-0.776669	0.304994	-0.616509	0.162119
YBR226C	YBR226C	0.17864	0.629261	-0.693363	-0.0641015	-1.1373	-1.24315	-1.06451	0.443936	-0.556469	-0.105848
PUS5	YLR165C	-0.293968	0.475901	-0.663037	-0.187136	-1.10944	-0.75698	-1.05095	0.446408	-0.417405	0.352464
YJL027C	YJL027C	0.0892547	0.437949	-0.6088	-0.170851	-1.26922	-0.95599	-0.866736	0.660422	-0.0354622	0.313232
POT1	YIL160C	-0.0784098	0.375194	-0.598425	-0.223232	-1.23933	-0.948064	-1.02647	0.640907	-0.162335	0.291269
YHR138C	YHR138C	-0.457454	0.230786	-0.0217814	0.209005	-1.10475	1.13555	0.6781	1.08297	1.55206	2.2403
YNL195C	YNL195C	-0.238295	0.305156	-0.22212	0.083036	-1.46796	0.842962	0.604666	1.24584	1.76747	2.31093
THI13	YDL244W	-0.451655	0.545817	-0.396522	0.149295	-1.69288	0.809351	0.357696	1.29636	1.50476	2.50223
YLR346C	YLR346C	-0.706487	0.558315	-0.378263	0.180052	-1.54375	0.869517	0.163029	1.16548	1.14846	2.41326
HXT5	YHR096C	-0.228082	0.0430075	-0.478333	-0.435326	-1.5697	0.716809	0.488726	1.09137	2.01542	2.28651
TSA2	YDR453C	-0.0973551	0.203775	-0.829277	-0.625502	-1.77625	0.695019	0.597664	0.946972	2.17014	2.47127
YMR090W	YMR090W	0.178841	0.120376	-0.842239	-0.721863	-1.40808	0.649918	0.828759	0.565841	2.11646	2.058
PAI3	YMR174C	-0.0596614	0.116445	-1.13254	-1.01609	-1.62073	0.493266	0.433604	0.488187	1.93788	2.11399
UIP4	YPL186C	-0.696225	-0.281283	-0.976983	-1.25827	-1.8333	0.805636	0.10941	0.856317	2.22399	2.63894
YHR140W	YHR140W	-0.779874	-0.154022	0.00767734	-0.146345	-1.15277	1.78514	1.00527	1.16045	2.31206	2.93791
DCS2	YOR173W	-0.890174	-0.211129	-0.269427	-0.480557	-1.85708	1.55598	0.665804	1.58765	2.73401	3.41306
NQM1	YGR043C	0.255563	0.090556	-1.19926	-1.1087	-2.0569	1.34594	1.6015	0.857649	3.56785	3.40284
YGP1	YNL160W	0.461573	-0.266195	-0.83567	-1.10186	-1.38774	1.25451	1.71608	0.552067	3.37001	2.64224
YOR338W	YOR338W	-0.357462	-0.075051	-1.55237	-1.62742	-1.60618	1.62382	1.26635	0.0538068	2.94758	3.22999
TFS1	YLR178C	0.671591	-0.121156	-0.461904	-0.58306	-2.53266	0.748096	1.41969	2.07076	4.07351	3.28076
RTC3	YHR087W	0.690547	-0.0175682	-1.11832	-1.13589	-2.64943	0.594252	1.2848	1.53111	3.9518	3.24368
FMP16	YDR070C	0.182669	0.185125	-1.49976	-1.31463	-2.94155	1.04216	1.22483	1.44179	3.98125	3.98371
NCA3	YJL116C	0.267952	0.116098	-1.17487	-1.05877	-2.53803	0.444001	0.711953	1.36317	3.13389	2.98203
GND2	YGR256W	-0.273813	-0.469504	-1.03856	-1.50806	-2.60615	0.303254	0.0294408	1.5676	3.1051	2.90941
RTN2	YDL204W	0.468353	-0.178258	-1.20842	-1.38668	-3.12141	-0.312834	0.155518	1.91299	3.45519	2.80858
ALD3	YMR169C	0.179174	0.206917	-1.49525	-1.28833	-3.01984	-0.269689	-0.0905153	1.52459	2.72241	2.75016
MSC1	YML128C	0.847685	-0.161074	-1.19608	-1.35715	-2.80238	0.0223217	0.870007	1.6063	3.83346	2.8247
FMP45	YDL222C	0.844116	-0.333389	-1.40963	-1.74301	-2.74063	-0.092293	0.751823	1.33101	3.82584	2.64834
PGM2	YMR105C	1.15586	-0.0328573	-0.291235	-0.324092	-2.5625	-0.290492	0.86537	2.27127	3.46073	2.27201
GPH1	YPR160W	1.19193	-0.182581	-0.686259	-0.86884	-2.53058	-0.429374	0.762558	1.84432	3.47572	2.1012
GAD1	YMR250W	1.10718	-0.15019	-0.777068	-0.927259	-2.92012	-0.131828	0.975352	2.14305	4.04566	2.78829
SOL4	YGR248W	1.09547	-0.357982	-0.475161	-0.833143	-3.57855	-0.621526	0.473947	3.10339	4.41048	2.95702
RNR4	YGR180C	0.06055	0.185398	0.227159	0.412557	-2.45337	0.240693	0.301242	2.68052	2.56921	2.69406
PLM2	YDR501W	-0.0108898	-0.0574175	0.116489	0.0590714	-2.25868	0.256643	0.245753	2.37516	2.56185	2.51532
RNR2	YJL026W	0.102387	0.103042	-0.16623	-0.0631885	-2.63149	0.174419	0.276806	2.46526	2.80526	2.80591
YER053C-A	YER053C-A	0.0111063	-0.26634	0.703759	0.437419	-2.77309	0.185785	0.196891	3.47685	3.23632	2.95888
CYC7	YEL039C	0.469234	-0.523752	0.574816	0.0510636	-2.76195	-0.385391	0.0838429	3.33677	3.36955	2.37656
YPR015C	YPR015C	-0.37049	0.462006	0.695079	1.15709	-2.39165	-0.172017	-0.542507	3.08673	1.38714	2.21963
YLR149C	YLR149C	1.32678	0.283271	-0.190574	0.0926974	-2.19928	-0.681565	0.645213	2.00871	2.56122	1.51771
GLK1	YCL040W	1.12385	-0.120831	-0.2343	-0.355131	-2.07124	-0.703316	0.420533	1.83694	2.61261	1.36793
VPS73	YGL104C	1.11964	-0.0035061	0.0708584	0.0673523	-1.44324	-0.416969	0.702669	1.51409	2.14941	1.02627
NDE2	YDL085W	1.13066	-0.100824	-0.206745	-0.307569	-1.66116	-0.433663	0.696999	1.45442	2.45899	1.2275
YLR312C	YLR312C	1.61378	-0.398545	0.592133	0.193588	-1.57174	-1.02269	0.591091	2.16387	2.56138	0.549046
TSL1	YML100W	1.33629	-0.200475	0.114535	-0.0859397	-2.84561	-1.26199	0.0743	2.96014	3.12038	1.58362
HXK1	YFR053C	1.17758	-0.128107	-0.264016	-0.392123	-2.64192	-0.904362	0.27322	2.37791	3.04325	1.73756
FMP43	YGR243W	1.0364	0.708536	-0.58422	0.124316	-3.7781	-1.99351	-0.957106	3.19388	2.11245	1.78459
YFR017C	YFR017C	0.746766	-0.0406998	0.0914915	0.0507917	-2.06151	-1.50409	-0.757324	2.153	1.34489	0.55742
YGR204C-A	YGR204C-A	1.05739	-0.0512203	0.382948	0.331727	-1.99535	-2.02523	-0.967835	2.3783	1.07874	-0.0298785
SRX1	YKL086W	0.174417	0.119772	-0.140755	-0.0209836	-2.51181	-0.919916	-0.745499	2.37106	1.64654	1.5919
ADR1	YDR216W	0.449977	0.174848	-0.587182	-0.412334	-2.59691	-1.04489	-0.594916	2.00973	1.82715	1.55202
OM14	YBR230C	0.612267	0.166056	-0.468935	-0.302879	-2.21045	-1.19711	-0.584842	1.74152	1.45956	1.01335
NCE102	YPR149W	0.315843	0.0612576	-0.742772	-0.681514	-2.27475	-1.07159	-0.755745	1.53198	1.45775	1.20316
GPD1	YDL022W	0.303075	-0.0962717	-0.6149	-0.711172	-2.50557	-1.35893	-1.05585	1.89067	1.54599	1.14665
YDR119W-A	YDR119W-A	1.0466	0.40004	-1.06185	-0.661814	-2.9386	-1.86267	-0.816069	1.87674	1.72249	1.07592
GSY1	YFR015C	0.908278	-0.299304	-0.240883	-0.540187	-2.37072	-3.03524	-2.12696	2.12984	0.543067	-0.664515
HXT7	YDR342C	1.13648	-0.0386515	-2.45078	-2.48943	-4.3859	-3.24425	-2.10777	1.93512	2.31678	1.14165
YIG1	YPL201C	0.589702	1.1772	-1.37555	-0.198352	-1.37052	-1.87159	-1.28189	-0.00502416	-1.08856	-0.501068
HXT2	YMR011W	0.136696	0.788045	-1.59045	-0.802408	-2.02333	-1.97079	-1.83409	0.432873	-0.598811	0.0525381
HXT4	YHR092C	1.01223	-0.14268	-1.67524	-1.81792	-1.02267	-2.55664	-1.54441	-0.65257	-0.379064	-1.53397
PHO89	YBR296C	0.210209	0.177966	-2.54147	-2.3635	-1.91998	-2.72726	-2.51705	-0.621487	-0.775041	-0.807284
HSP12	YFL014W	0.799493	0.102658	-1.30467	-1.20201	-2.2772	3.06856	3.86805	0.972533	6.0426	5.34576
DDR2	YOL052C-A	0.807837	-0.167367	-1.53821	-1.70558	-3.01028	2.40447	3.2123	1.47206	6.38995	5.41475
HSP26	YBR072W	0.805995	-0.013986	-0.441675	-0.455661	-0.778031	4.1366	4.9426	0.336356	5.73462	4.91464
HUG1	YML058W-A	0.644909	0.137417	0.383424	0.520841	-4.79165	1.04334	1.68825	5.17508	6.34248	5.83499
RNR3	YIL066C	0.222549	0.269004	0.312062	0.581066	-3.60355	0.369078	0.591627	3.91561	3.92617	3.97263
YKL162C-A	YKL162C-A	0.273176	0.343333	-0.471939	-0.128606	-1.47817	1.05301	1.32618	1.00624	2.46103	2.53118
GTO3	YMR251W	0.0780589	0.257083	-0.660203	-0.40312	-1.37549	1.09411	1.17217	0.715283	2.29057	2.4696
YNR034W-A	YNR034W-A	0.324563	-0.100887	-0.402613	-0.5035	-1.25752	0.895032	1.21959	0.854907	2.578	2.15255
HOR7	YMR251W-A	0.523296	-0.0397184	-0.604551	-0.644269	-1.49107	0.670069	1.19336	0.886516	2.72415	2.16114
AHP1	YLR109W	0.250688	0.0987812	-0.133016	-0.0342345	-1.55976	1.00673	1.25742	1.42674	2.7184	2.56649
GOR1	YNL274C	0.124025	-0.233132	-0.0230171	-0.256149	-1.32705	0.993588	1.11761	1.30404	2.6778	2.32064
STF2	YGR008C	-0.269273	0.0682262	-0.243181	-0.174955	-1.61157	1.05873	0.789455	1.36838	2.33279	2.67029
PRX1	YBL064C	0.143192	-0.133588	-0.11648	-0.250068	-1.27091	0.678767	0.821959	1.15443	2.22646	1.94968
STF1	YDL130W-A	0.239821	-0.0847146	-0.0783823	-0.163097	-1.17291	0.507079	0.7469	1.09453	2.00453	1.67999
YDL124W	YDL124W	0.49581	0.0536812	-0.218432	-0.164751	-1.34226	0.477251	0.973061	1.12383	2.26164	1.81951
AMS1	YGL156W	0.504475	-0.165093	0.0630066	-0.102086	-1.03511	0.642265	1.14674	1.09812	2.34695	1.67738
GSP2	YOR185C	0.300197	-0.0810464	0.0252996	-0.0557468	-1.43319	0.601914	0.902111	1.45849	2.41634	2.0351
YBR085C-A	YBR085C-A	0.632621	0.438036	-0.248224	0.189812	-1.68632	0.344679	0.9773	1.43809	2.22558	2.031
SSE2	YBR169C	0.583055	-0.13417	-0.0784563	-0.212626	-0.329466	1.41026	1.99331	0.25101	2.45695	1.73972
UBI4	YLL039C	0.361919	-0.161941	0.067365	-0.0945764	-0.605681	1.24921	1.61113	0.673046	2.37875	1.85489
HSP104	YLL026W	0.560464	-0.153982	-0.16703	-0.321012	-0.734528	1.42455	1.98501	0.567498	2.87352	2.15907
RTC2	YBR147W	0.790198	0.104233	0.180428	0.28466	-0.895187	1.32057	2.11077	1.07561	2.90172	2.21576
SSA1	YAL005C	0.29778	0.0270906	-0.362441	-0.33535	-1.16104	1.51853	1.81631	0.798604	2.95026	2.67957
GPG1	YGL121C	-0.151995	0.0820051	-0.0714455	0.0105596	-0.94888	1.71896	1.56697	0.877434	2.43384	2.66784
GPM2	YDL021W	-0.101856	-0.697101	0.46858	-0.228521	-0.836747	1.49752	1.39566	1.30533	2.92951	2.33427
YLR108C	YLR108C	0.252858	-0.224825	0.904088	0.679262	-1.13493	1.54611	1.79897	2.03902	3.15872	2.68104
YOL047C	YOL047C	0.335414	0.68639	0.194946	0.881336	-0.240979	1.34935	1.68476	0.435925	1.23935	1.59033
PUT1	YLR142W	0.448892	0.143561	0.44555	0.589111	-0.285931	1.17742	1.62631	0.731481	1.76868	1.46335
YJL133C-A	YJL133C-A	0.426465	0.481292	0.729564	1.21086	-0.636304	1.46511	1.89158	1.36587	2.04659	2.10141
TIS11	YLR136C	0.100868	-0.171577	1.2048	1.03322	0.094971	2.01101	2.11188	1.10983	2.18848	1.91604
STE3	YKL178C	-0.147893	-0.388491	0.86933	0.480839	0.383352	1.98765	1.83976	0.485978	1.8449	1.6043
YJL144W	YJL144W	0.422068	0.680876	0.529651	1.21053	0.212551	2.36442	2.78649	0.317099	1.89307	2.15187
YPR078C	YPR078C	0.604013	0.69861	0.330113	1.02872	0.146182	1.88423	2.48824	0.183931	1.64345	1.73804
IRC18	YJL037W	-0.143635	1.41523	-0.162066	1.25316	-0.418713	2.17432	2.03069	0.256647	1.03417	2.59303
YML131W	YML131W	0.442043	-0.533775	0.711242	0.177467	-0.58236	0.305102	0.747145	1.2936	1.86328	0.887462
LEE1	YPL054W	0.606894	-0.285205	0.557892	0.272687	-0.738901	0.0700321	0.676926	1.29679	1.70103	0.808933
SHC1	YER096W	0.58241	-0.188723	0.510358	0.321634	-0.796348	0.389054	0.971464	1.30671	1.95654	1.1854
RNY1	YPL123C	0.808778	-0.530477	0.555981	0.0255046	-0.978403	0.0488825	0.85766	1.53438	2.36654	1.02729
AIM17	YHL021C	0.801016	-0.201571	0.654667	0.453096	-1.31966	-0.249206	0.55181	1.97433	2.07304	1.07045
YDR374C	YDR374C	0.835569	-0.16776	0.505104	0.337344	-1.26951	-0.281118	0.554452	1.77461	1.99172	0.988387
YDR379C-A	YDR379C-A	0.695053	-0.0269322	0.703828	0.676896	-1.03081	-0.0311553	0.663897	1.73464	1.72164	0.999657
DIT1	YDR403W	0.367415	-0.103426	0.518807	0.415381	-1.25189	-0.0290839	0.338331	1.7707	1.69365	1.22281
YGL258W-A	YGL258W-A	0.533639	-0.172208	1.19953	1.02732	-0.890297	0.765734	1.29937	2.08983	2.36188	1.65603
SIT1	YEL065W	1.1913	-0.0976679	0.621383	0.523716	-1.34638	0.13328	1.32458	1.96776	2.76862	1.47966
FIT2	YOR382W	-0.205021	0.0485831	1.48574	1.53432	-0.662165	1.23707	1.03205	2.1479	1.64563	1.89923
THI12	YNL332W	-0.211911	0.168023	0.91947	1.08749	-1.0594	0.996028	0.784117	1.97887	1.67549	2.05543
NCE103	YNL036W	0.137088	0.346714	1.6498	1.99652	-0.890563	0.701374	0.838462	2.54037	1.38231	1.59194
YLR410W-B	YLR410W-B	0.29162	0.827849	0.638343	1.46619	-1.66487	0.365874	0.657494	2.30321	1.49451	2.03074
YDR374W-A	YDR374W-A	-0.394488	0.142964	0.412196	0.555159	0.0309337	0.983708	0.58922	0.381262	0.415323	0.952775
HMX1	YLR205C	-0.448227	0.0759969	0.324885	0.400882	-0.110027	0.878823	0.430597	0.434912	0.464627	0.98885
FLO9	YAL063C	-0.347841	0.258343	0.258467	0.51681	-0.0886063	0.677162	0.329321	0.347073	0.159585	0.765769
MIG3	YER028C	-0.666848	0.321815	0.539828	0.861643	-0.0357017	1.01766	0.35081	0.575529	0.064697	1.05336
YJL107C	YJL107C	-0.429755	0.265581	0.491096	0.756677	-0.321082	0.617262	0.187507	0.812178	0.243008	0.938345
MXR2	YCL033C	-0.446008	0.0352488	0.469327	0.504576	-0.244555	1.02119	0.575181	0.713882	0.784487	1.26574
YBR284W	YBR284W	-0.584859	0.150586	0.478835	0.629421	-0.369501	0.968597	0.383738	0.848336	0.602653	1.3381
YHI9	YHR029C	-0.178856	0.255962	0.412685	0.668647	0.238485	1.04165	0.862791	0.174201	0.368344	0.803163
HCH1	YNL281W	-0.329152	0.265481	0.297938	0.563419	0.211618	1.21322	0.884071	0.0863202	0.406973	1.00161
MCH4	YOL119C	-0.307969	0.114518	0.625814	0.740332	0.229286	1.17461	0.866643	0.396528	0.522839	0.945326
YFR012W-A	YFR012W-A	-0.282525	0.350374	0.564811	0.915185	0.308695	1.43595	1.15342	0.256116	0.494353	1.12725
YJL213W	YJL213W	-0.484373	-0.235379	1.10902	0.873638	0.544744	1.33737	0.852993	0.564273	0.543628	0.792622
REE1	YJL217W	0.117968	0.381506	0.436843	0.818349	0.170105	0.671237	0.789205	0.266737	0.237593	0.501132
YLR460C	YLR460C	0.292118	0.441712	0.437599	0.879312	-0.0169233	0.365823	0.657941	0.454523	0.233152	0.382746
UBC11	YOR339C	0.257432	0.59236	0.503535	1.0959	0.300051	0.733439	0.990871	0.203485	0.0984603	0.433388
NAT4	YMR069W	0.206633	0.779536	0.506945	1.28648	-0.250899	0.490847	0.69748	0.757843	0.168843	0.741745
YDR170W-A	YDR170W-A	-0.370275	0.182903	1.2484	1.43131	0.275171	0.934996	0.56472	0.973232	0.106647	0.659825
YPL152W-A	YPL152W-A	0	0.407967	0.925616	1.33358	0.274756	0.616004	0.654842	0.65086	0	0.341248
YOL118C	YOL118C	0.62359	0.507903	1.05587	1.56377	0.458409	0.91228	1.53587	0.597458	0.569557	0.453871
RTS3	YGR161C	0.241322	0.55	0.637722	1.18772	0.335041	1.21819	1.45951	0.302681	0.574468	0.883146
YNL018C	YNL018C	0.686648	1.07413	0.305306	1.37944	-0.317187	0.63827	1.32492	0.622493	0.567971	0.955457
YMR158C-A	YMR158C-A	0.541266	0.655195	0.480476	1.13567	-0.171308	0.760659	1.30192	0.651784	0.818038	0.931967
ARN1	YHL040C	0.377211	-0.15747	1.02121	0.863744	0.233492	1.11545	1.49266	0.787722	1.41664	0.881957
APJ1	YNL077W	0.37815	-0.0621412	0.788729	0.726588	0.353324	0.952092	1.33024	0.435405	1.03906	0.598767
CAR2	YLR438W	0.103432	-0.0640172	1.05857	0.994552	-0.00398561	0.958523	1.06196	1.06255	1.12996	0.962508
PYC1	YGL062W	0.0885082	-0.0487944	0.80287	0.754076	-0.252468	0.807337	0.895845	1.05534	1.19711	1.0598
YAL018C	YAL018C	-0.549462	0.718655	0.326839	1.04549	-0.138355	1.69075	1.14129	0.465194	0.560992	1.82911
THI2	YBR240C	-0.462854	0.657562	0.40181	1.05937	-0.0423124	1.48072	1.01786	0.444122	0.402615	1.52303
BIO5	YNR056C	-0.280072	0.312105	0.738555	1.05066	0.233109	1.71581	1.43574	0.505446	0.890528	1.48271
GTT2	YLL060C	-0.825486	0.386491	0.416528	0.803019	-0.392219	1.74358	0.918097	0.808747	0.923825	2.1358
FRE7	YOL152W	0.00841012	0.996411	0.622288	1.6187	-0.36697	1.03949	1.0479	0.989258	0.418462	1.40646
THI5	YFL058W	-0.20448	0.649032	0.550923	1.19996	-0.74658	1.11068	0.906197	1.2975	1.00375	1.85726
CDA1	YLR307W	-0.20313	-0.586545	1.12287	0.536324	0.926548	1.97734	1.77421	0.196321	1.4342	1.05079
YDR210C-D	YDR210C-D	-0.431211	-0.580133	0.839148	0.259014	1.10223	1.96869	1.53747	-0.263085	1.01537	0.866452
YFL019C	YFL019C	-0.701894	-0.775748	0.567552	-0.208196	0.653113	1.92062	1.21873	-0.0855615	1.34137	1.26751
BAG7	YOR134W	-0.114583	-0.339001	0.726076	0.387075	0.302507	1.31391	1.19932	0.423569	1.23582	1.0114
THI11	YJR156C	-0.482579	-0.505202	0.662933	0.157731	0.198808	1.44117	0.958594	0.464125	1.26499	1.24236
YOR192C-B	YOR192C-B	-0.140073	-0.759047	0.658106	-0.100941	0.417684	1.25766	1.11758	0.240422	1.45895	0.839974
YRO2	YBR054W	-0.0883716	-0.395874	0.163182	-0.232692	0.0849663	2.04912	1.96075	0.0782156	2.27166	1.96416
MOH1	YBL049W	0.348396	-0.2328	-0.0136505	-0.246451	0.11532	1.69834	2.04673	-0.12897	2.16421	1.58302
SSA3	YBL075C	0.105017	0.112946	0.253575	0.366521	0.125543	2.10777	2.21279	0.128033	1.9743	1.98223
OSW2	YLR054C	0.801288	-0.214676	0.253661	0.0389854	0.392938	1.54286	2.34415	-0.139277	2.16589	1.14992
BNA2	YJR078W	-0.306911	0.240768	0.32686	0.567627	-0.38139	1.64905	1.34214	0.708249	1.48276	2.03044
CUR1	YPR158W	-0.180212	-0.126015	0.554156	0.428142	-0.0142313	1.60476	1.42455	0.568388	1.56479	1.61899
YPS6	YIR039C	-0.101973	-0.284735	0.485098	0.200363	-0.553731	1.33195	1.22998	1.03883	2.06844	1.88568
ATG34	YOL083W	-0.38212	-0.418346	0.545693	0.127347	-0.310052	1.2719	0.889775	0.855745	1.61817	1.58195
YJR079W	YJR079W	-0.126333	0.296495	-0.587292	-0.290797	-0.702364	1.10952	0.98319	0.115072	1.38906	1.81189
YOR020W-A	YOR020W-A	-0.540802	-0.274961	-0.212986	-0.487947	-0.678174	1.08599	0.545184	0.465188	1.49832	1.76416
SNZ3	YFL059W	-0.970058	-0.0565749	-0.0174387	-0.0740135	-0.266414	2.00349	1.03343	0.248975	1.35642	2.26991
HXT10	YFL011W	-0.870815	-1.21548	0.986766	-0.22871	-0.274934	1.4771	0.606284	1.2617	2.09669	1.75203
ARG3	YJL088W	0.432465	-0.100811	0.960854	0.860043	1.03711	2.96375	3.39621	-0.0762548	2.45991	1.92664
BTN2	YGR142W	0.045532	0.233486	0.407065	0.640551	0.99928	3.28646	3.33199	-0.592216	2.09922	2.28718
HSP78	YDR258C	0.496641	-0.168636	0.691154	0.522518	0.191601	2.50835	3.00499	0.499553	2.98202	2.31674
HSP30	YCR021C	-0.232824	-0.139232	0.597414	0.458182	0.10775	2.62868	2.39586	0.489664	2.42734	2.52093
TMA10	YLR327C	0.233219	0.204406	0.0613083	0.265714	-0.530496	2.7499	2.98312	0.591804	3.30921	3.2804
HSP82	YPL240C	-0.047333	-0.130597	0.204073	0.0734762	-0.385893	2.49653	2.4492	0.589967	2.96569	2.88242
SPI1	YER150W	0.0466014	0.428562	-0.327247	0.101315	-0.730939	2.55221	2.59881	0.403692	2.90119	3.28315
YDR034W-B	YDR034W-B	-0.24163	0.110634	-0.454663	-0.344029	-0.654229	2.626	2.38437	0.199566	2.92797	3.28023
TDH1	YJL052W	0.989983	-0.473063	0.658267	0.185203	0.807038	3.28061	4.2706	-0.148772	3.93662	2.47357
HSP42	YDR171W	0.443258	-0.0720921	0.501613	0.429521	0.0999725	3.06209	3.50534	0.40164	3.47746	2.96211
SSA4	YER103W	0.587102	0.0193574	0.264147	0.283504	0.496292	4.02486	4.61196	-0.232145	4.09631	3.52857
MUP1	YGR055W	-0.0503711	-0.0326149	0.401071	0.368457	1.04866	1.91049	1.86011	-0.647584	0.844074	0.861831
SAM3	YPL274W	-0.125762	0.155415	0.350576	0.505992	1.05729	1.88617	1.76041	-0.706715	0.547706	0.828883
THI7	YLR237W	-0.139019	0.0523513	0.674418	0.726769	1.20416	2.11362	1.97461	-0.529742	0.718094	0.909464
REC104	YHR157W	-0.140915	0.203318	0.550731	0.754049	0.895063	1.78011	1.6392	-0.344332	0.540818	0.885051
MXR1	YER042W	0.376535	0.146364	0.655123	0.801487	1.11497	1.6973	2.07384	-0.459852	0.812498	0.582327
YOR302W	YOR302W	0.184991	0.0471317	0.516942	0.564074	0.891612	1.77385	1.95884	-0.37467	1.0201	0.882241
PCL5	YHR071W	0.0927114	0.552608	0.117786	0.670394	0.926487	1.75387	1.84658	-0.808701	0.367485	0.827382
CPA1	YOR303W	0.141783	0.110768	0.113258	0.224026	0.798089	1.63751	1.77929	-0.684831	0.870432	0.839417
PRR2	YDL214C	0.148362	0.478638	0.599568	1.07821	1.63249	2.07724	2.22561	-1.03293	0.114473	0.444749
MMP1	YLL061W	-0.157517	0.4952	0.530265	1.02546	1.37271	2.20897	2.05145	-0.842449	0.183538	0.836255
YGL117W	YGL117W	-0.101865	0.184161	0.672267	0.856427	1.86862	2.42735	2.32548	-1.19635	0.272702	0.558728
DLD3	YEL071W	0.0674986	0.0950373	0.855683	0.950721	1.56396	1.84466	1.91216	-0.708276	0.253163	0.280702
YOL163W	YOL163W	1.6932	0.437761	0.603824	1.04158	0.723433	1.57813	3.27133	-0.119609	2.11014	0.854696
DAN1	YJR150C	1.36339	0.602473	0.573245	1.17572	0.749468	1.5097	2.8731	-0.176223	1.52116	0.760235
YNR068C	YNR068C	1.05148	0.19406	1.22007	1.41413	1.47375	1.74213	2.79361	-0.253678	1.1258	0.268378
BNA1	YJR025C	0.550721	0.137813	1.12605	1.26387	1.3793	1.89216	2.44288	-0.253249	0.925765	0.512857
YBL100W-B	YBL100W-B	1.15607	-0.768063	1.10044	0.332375	0.925293	1.04029	2.19637	0.175146	2.03914	0.115002
YHL015W-A	YHL015W-A	0	-0.9023	2.25096	1.34866	1.6631	1.48341	1.64804	0.587856	0.887239	0
YNL284C-B	YNL284C-B	0.474117	-0.980783	2.23019	1.24941	1.75074	1.14644	1.62056	0.479449	0.850601	-0.6043
YBR012W-B	YBR012W-B	0.610216	-0.976007	1.73964	0.763635	1.37644	0.931159	1.54137	0.363203	1.14094	-0.44528
YNL277W-A	YNL277W-A	-0.230457	-1.36474	1.53872	0.17398	2.10275	1.90547	1.67501	-0.564037	0.936996	0
YDR261W-B	YDR261W-B	-0.0170665	-0.956616	1.31981	0.363199	1.9299	1.72485	1.70778	-0.610088	0.734492	-0.205057
HHY1	YEL059W	0.559128	-1.04711	1.75835	0.71124	2.53388	1.96282	2.52195	-0.775532	1.03518	-0.571053
YNL146C-A	YNL146C-A	0.444444	0.965103	0.912192	1.87729	0.554933	0.714376	1.15882	0.357259	-0.361217	0.159442
MFA1	YDR461W	0.338985	0.488672	1.09002	1.57869	1.03667	0.748934	1.08792	0.0533465	-0.437424	-0.287737
PAU3	YCR104W	0.513675	1.1874	0.41262	1.60002	0.883256	0.992329	1.506	-0.470636	-0.564647	0.109073
FMP23	YBR047W	1.57791	1.18127	1.07533	2.2566	0.811214	0.945171	2.52309	0.26412	0.530605	0.133957
ASG7	YJL170C	0.88891	0.253903	1.49692	1.75082	1.74433	1.02985	1.91876	-0.247409	-0.0794692	-0.714476
NDJ1	YOL104C	0.577713	0.106779	1.26468	1.37146	1.65235	0.989538	1.56725	-0.387669	-0.191877	-0.662811
AGA2	YGL032C	0.708813	0.337918	1.08793	1.42585	2.11105	1.61048	2.31929	-1.02312	-0.129679	-0.500573
CIT2	YCR005C	-0.0572175	0.130294	1.25021	1.3805	1.59749	1.57445	1.51723	-0.347279	-0.210555	-0.0230439
ARG7	YMR062C	0.0251992	0.113541	1.1275	1.24105	1.49182	1.08933	1.11453	-0.364315	-0.490831	-0.402489
CPA2	YJR109C	0.238843	0.328536	1.2937	1.62223	1.91446	1.45422	1.69306	-0.620766	-0.549938	-0.460245
YBR012C	YBR012C	0.305728	0.218643	1.81628	2.03493	2.45048	1.27139	1.57712	-0.6342	-1.092	-1.17909
AGA1	YNR044W	0.299594	-0.0975126	1.33505	1.23754	2.46555	1.13204	1.43164	-1.1305	-0.936404	-1.33351
ANB1	YJR047C	0.14947	0.615144	1.11312	1.72826	2.06149	1.19343	1.3429	-0.948374	-1.33374	-0.868061
SRO9	YCL037C	0.0609571	0.550369	1.01413	1.5645	1.51301	0.806314	0.867271	-0.498883	-1.19611	-0.706698
FIG1	YBR040W	1.7403	0.483371	1.33736	1.82073	2.81994	1.26847	3.00878	-1.48258	-0.294539	-1.55147
EEB1	YPL095C	1.45082	0.398185	0.995194	1.39338	3.03602	1.34771	2.79853	-2.04083	-0.635679	-1.68831
IMD2	YHR216W	0.0201243	-0.264519	2.14932	1.88481	3.10951	2.07273	2.09286	-0.960188	-0.752136	-1.03678
ADH5	YBR145W	0.666446	0.147111	1.35584	1.50295	2.84725	1.53613	2.20258	-1.49141	-0.79178	-1.31111
SEO1	YAL067C	0.332988	0.821146	0.246081	1.06723	2.24986	3.08543	3.41842	-2.00378	0.347412	0.835571
MET16	YPR167C	0.363861	0.942938	0.118014	1.06095	2.56105	2.86346	3.22732	-2.44303	-0.276664	0.302414
MET10	YFR030W	0.126316	0.0122478	0.857067	0.869315	2.62379	3.20853	3.33484	-1.76672	0.698803	0.584735
MET5	YJR137C	0.116999	-0.174087	0.875823	0.701736	2.79694	2.81676	2.93376	-1.92111	0.31091	0.0198246
GRX8	YLR364W	0.339545	0.0749743	0.562219	0.637194	2.06847	2.08896	2.4285	-1.50626	0.285055	0.0204839
MET6	YER091C	0.453898	-0.162858	0.355686	0.192828	2.01382	1.96593	2.41983	-1.65814	0.568861	-0.0478946
MET1	YKR069W	0.07759	0.484093	0.00986474	0.493957	1.86686	2.73157	2.80916	-1.85699	0.458204	0.864706
MET14	YKL001C	0.20065	-0.451907	1.53088	1.07898	3.866	3.62709	3.82775	-2.33511	0.413657	-0.238901
MET3	YJR010W	0.130526	0.221213	1.09699	1.3182	3.44055	3.56576	3.69629	-2.34356	0.0345237	0.125211
SUL2	YLR092W	0.534354	-0.158974	1.59031	1.43134	3.44237	2.92116	3.45551	-1.85206	0.172112	-0.521216
PRM6	YML047C	-0.0294295	-0.342183	0.722637	0.380454	3.07102	2.54733	2.5179	-2.34838	-0.210935	-0.523689
ICY2	YPL250C	-0.116472	-0.0345313	1.52929	1.49476	2.78912	3.88431	3.76784	-1.25983	1.01325	1.09519
MET17	YLR303W	0.106052	0.0949118	0.925171	1.02008	2.80427	3.86129	3.96734	-1.8791	1.06816	1.05702
STR3	YGL184C	-0.640979	0.118708	0.769436	0.888144	3.22782	5.06181	4.42083	-2.45839	1.0743	1.83399
YOL162W	YOL162W	-0.396376	0.360072	0.669347	1.02942	0.9925	2.7473	2.35092	-0.323153	0.998348	1.7548
YPR036W-A	YPR036W-A	-0.0593447	0.27733	0.548679	0.826009	0.73563	2.45565	2.3963	-0.186951	1.38334	1.72002
KDX1	YKL161C	-0.505651	0.21745	0.700089	0.917539	0.822767	2.22322	1.71757	-0.122678	0.67735	1.40045
SIP4	YJL089W	-0.940453	-0.144788	1.23126	1.08647	0.762651	3.02283	2.08238	0.468612	1.46451	2.26018
MHT1	YLL062C	-1.30327	0.353289	0.474553	0.827842	1.34227	3.73035	2.42708	-0.867714	0.73152	2.38808
AI1	Q0050	0.149835	-0.0790633	3.46496	3.3859	-0.0362064	-0.184275	-0.0344402	3.50117	0.0808295	-0.148068
YLR154W-B	YLR154W-B	0.20285	-0.318735	2.72926	2.41053	-0.160455	-0.377912	-0.175062	2.88972	0.304127	-0.217457
YGL262W	YGL262W	-0.0653088	0.138406	2.7155	2.85391	0.305073	-0.287681	-0.35299	2.41043	-0.796469	-0.592753
AI2	Q0055	0.667155	0.344748	3.36695	3.7117	-0.583841	-1.24891	-0.581754	3.95079	-0.34266	-0.665067
TAR1	YLR154W-C	0.940738	-0.434665	4.31233	3.87767	0.589071	0.0398706	0.980608	3.72326	0.826202	-0.549201
SPS4	YOR313C	0.108811	-1.54407	-0.204094	-1.74816	2.47156	-0.0881114	0.0206998	-2.67566	-0.906793	-2.55967
PHO5	YBR093C	-0.217031	0.0211405	0.446607	0.467748	3.33383	1.27007	1.05304	-2.88722	-2.30193	-2.06376
DSE2	YHR143W	0.154435	-0.00909608	0.484399	0.475303	3.38368	0.592236	0.746671	-2.89928	-2.62791	-2.79144
DSE1	YER124C	0.186165	-0.184537	1.19998	1.01545	3.05045	0.369565	0.55573	-1.85046	-2.31018	-2.68088
DSE4	YNR067C	-0.127732	-0.34043	1.14535	0.804925	2.55979	0.363419	0.235687	-1.41444	-1.98368	-2.19638
SCW11	YGL028C	0.14649	-0.0886916	0.0788526	-0.00983904	2.67811	0.626874	0.773365	-2.59926	-1.81605	-2.05123
AMN1	YBR158W	0.306489	0.363853	0.159358	0.523212	2.19194	0.249542	0.556031	-2.03258	-1.99976	-1.9424
YLR285C-A	YLR285C-A	0.0199423	-0.00227336	0.117018	0.114745	2.29954	0.347456	0.367398	-2.18252	-1.92986	-1.95208
CTS1	YLR286C	0.265973	-0.0572793	0.638287	0.581007	2.68126	0.328994	0.594968	-2.04298	-2.02902	-2.35227
EGT2	YNL327W	0.0815407	-0.0603636	0.463581	0.403218	2.41385	0.00785536	0.0893961	-1.95027	-2.26409	-2.40599
PIR1	YKL164C	0.268696	-0.13079	0.0341636	-0.096626	1.82966	-0.418006	-0.149311	-1.79549	-1.84818	-2.24766
SFG1	YOR315W	0.148564	-0.424613	0.146714	-0.277899	2.34748	-0.123279	0.0252843	-2.20076	-1.89758	-2.47076
SUN4	YNL066W	-0.048164	0.334577	-0.55449	-0.219913	1.4305	0.0740586	0.0258946	-1.98499	-1.73918	-1.35644
ZRT1	YGL255W	-0.518802	0.228132	-0.488685	-0.260553	1.63042	-0.0394169	-0.558219	-2.11911	-2.41677	-1.66984
BUD21	YOR078W	-0.583268	-0.165573	-2.47622	-2.64179	0.194873	0.789881	0.206613	-2.67109	0.177314	0.595008
YEL050W-A	YEL050W-A	-1.27171	-0.768824	-1.52602	-2.29484	-0.191068	0.483428	-0.788285	-1.33495	0.171607	0.674495
YKL131W	YKL131W	-1.27179	-1.41604	-0.383916	-1.79996	1.05587	0.519902	-0.751884	-1.43978	-0.391706	-0.535964
PXR1	YGR280C	-0.48983	-0.240122	-0.886912	-1.12703	1.12689	0.768293	0.278463	-2.0138	-0.608302	-0.358593
NOP53	YPL146C	-0.453458	-0.339626	-0.874716	-1.21434	1.42685	0.761941	0.308483	-2.30156	-0.778738	-0.664907
RGS2	YOR107W	-0.0607789	-0.323801	-1.31272	-1.63652	0.485013	0.248532	0.187754	-1.79773	0.0265416	-0.236481
YMR141W-A	YMR141W-A	-0.0713063	-0.0202596	-1.11234	-1.1326	0.278711	-0.0204229	-0.0917292	-1.39105	-0.35018	-0.299134
VPS24	YKL041W	-0.357506	-0.0496907	-1.50317	-1.55286	0.290054	0.123103	-0.234403	-1.79323	-0.474766	-0.166951
GIT1	YCR098C	0.265405	-0.351137	0.222679	-0.128458	0.520621	0.817587	1.08299	-0.297942	0.913507	0.296965
YFR035C	YFR035C	0.173786	-0.145463	0.172336	0.0268725	0.370452	0.784904	0.95869	-0.198116	0.733701	0.414452
YNL208W	YNL208W	0.312273	-0.227895	0.00349974	-0.224395	0.273417	0.722287	1.03456	-0.269917	0.989037	0.44887
MRPL51	YPR100W	0.239319	-0.0277368	-0.186508	-0.214245	0.333795	0.623821	0.86314	-0.520303	0.557082	0.290027
ATG22	YCL038C	0.385116	-0.188481	-0.19452	-0.383001	0.363793	0.558729	0.943846	-0.558314	0.768533	0.194936
YPL034W	YPL034W	0.227112	-0.304275	-0.0283302	-0.332606	0.728648	1.188	1.41511	-0.756978	0.99074	0.459353
YBR292C	YBR292C	0.294246	-0.386681	-0.0155249	-0.402206	0.818998	1.11074	1.40499	-0.834523	0.972671	0.291743
YER078W-A	YER078W-A	0	-0.67813	0.127491	-0.550639	0.735725	1.04825	1.12643	-0.608234	1.06883	0.312521
AGP3	YFL055W	0.462565	0.21071	-0.117632	0.0930779	0.393871	1.08	1.54256	-0.511503	0.937981	0.686125
ENO1	YGR254W	0.584563	-0.143932	-0.207147	-0.351079	0.443277	1.05628	1.64085	-0.650424	1.3415	0.613005
YGR139W	YGR139W	-0.106842	-0.342336	0.743069	0.400733	1.28561	1.60715	1.5003	-0.542546	0.557026	0.321532
YBR056W-A	YBR056W-A	0	-0.535085	0.494588	-0.0404975	1.23277	1.61947	1.68959	-0.738184	0.991908	0.386702
YPL088W	YPL088W	0.185438	-0.255284	0.452931	0.197648	1.18354	1.26099	1.44643	-0.730606	0.518173	0.0774513
ORT1	YOR130C	-0.0650565	-0.357007	0.303212	-0.0537943	1.29419	1.3714	1.30634	-0.990973	0.369163	0.0772131
TPO2	YGR138C	0.170162	-0.457389	0.078443	-0.378946	1.21535	1.20134	1.3715	-1.13691	0.613538	-0.0140126
SRL3	YKR091W	-0.132734	0.194469	0.148252	0.342721	0.631077	2.05529	1.92255	-0.482825	1.09701	1.42421
YIL080W	YIL080W	0	0.311487	-0.269989	0.0414976	0.286364	1.67729	1.78752	-0.556353	1.18967	1.39092
ATX1	YNL259C	0.0672943	0.209762	0.171605	0.381367	0.337562	1.50457	1.57186	-0.165958	1.02454	1.167
ADI1	YMR009W	-0.446654	0.356574	-0.149191	0.207383	0.361303	1.76322	1.31657	-0.510493	0.598689	1.40192
YDL186W	YDL186W	0.546727	0.730404	-0.1322	0.598204	0.589185	1.17909	1.72581	-0.721386	0.406225	0.589902
YNL019C	YNL019C	0.262667	0.787328	-0.52784	0.259488	0.0494772	1.06779	1.33045	-0.577317	0.493647	1.01831
YDR187C	YDR187C	-0.138754	0.64644	-0.675596	-0.0291568	0.766019	1.41296	1.2742	-1.44162	-0.138255	0.646938
BET1	YIL004C	-0.585901	0.0678053	-0.233061	-0.165255	0.860127	1.48803	0.902125	-1.09319	-0.0258076	0.627898
YPR108W-A	YPR108W-A	-0.364476	0.422759	-0.24838	0.174379	1.32944	1.99135	1.62687	-1.57782	-0.125324	0.661912
RRP36	YOR287C	-1.08704	-0.140861	-0.666785	-0.807646	1.05676	1.68469	0.597647	-1.72355	-0.318256	0.627923
FYV7	YLR068W	-1.00916	-0.503649	-0.455004	-0.958653	1.55188	1.77455	0.765396	-2.00688	-0.282831	0.222677
JJJ1	YNL227C	-0.64465	-0.591993	0.056728	-0.535265	1.28233	1.53706	0.892414	-1.2256	0.202078	0.254735
RNT1	YMR239C	-0.963996	-0.398613	0.112421	-0.286192	0.962837	1.44815	0.484149	-0.850416	-0.0800748	0.485308
YMR244W	YMR244W	-0.926992	-0.55874	-0.176163	-0.734903	0.882659	1.2975	0.370511	-1.05882	0.0465913	0.414843
YPR064W	YPR064W	-0.800852	-0.754036	-0.160645	-0.914681	0.626863	1.23118	0.430325	-0.787508	0.557498	0.604314
YDL183C	YDL183C	-0.045541	-0.256928	-0.611465	-0.868393	0.521033	0.94707	0.901529	-1.1325	0.637424	0.426037
YDR102C	YDR102C	-0.0982591	-0.622712	-0.363096	-0.985809	0.642014	0.935904	0.837645	-1.00511	0.818343	0.29389
YML116W-A	YML116W-A	-0.00882351	-0.135293	-0.668209	-0.803502	0.704655	0.752368	0.743544	-1.37286	0.174183	0.047713
TYE7	YOR344C	0.0399915	-0.173607	-0.546845	-0.720453	0.787266	0.637973	0.677964	-1.33411	0.0643055	-0.149293
BSC1	YDL037C	-0.0923976	0.258341	-1.25717	-0.998826	1.04465	1.92909	1.83669	-2.30182	0.5337	0.884439
PRM7	YDL039C	0.143096	0.556887	-1.72538	-1.16849	0.867785	1.39212	1.53521	-2.59316	0.110541	0.524332
SRL4	YPL033C	0.146828	0.581655	-1.30461	-0.722952	0.429413	0.912539	1.05937	-1.73402	0.048299	0.483126
YDR413C	YDR413C	0.147498	0.557344	-1.23376	-0.676412	0.349031	0.690307	0.837805	-1.58279	-0.0685703	0.341275
YKL083W	YKL083W	-0.336384	0.628156	-1.20498	-0.576823	0.93197	1.25887	0.922486	-2.13695	-0.63764	0.326899
NDT80	YHR124W	0.0489437	-0.176576	0.192771	0.0161953	0.500561	0.718061	0.767005	-0.30779	0.443019	0.2175
YEL045C	YEL045C	-0.0314065	-0.21385	0.19873	-0.0151201	0.515644	0.684656	0.653249	-0.316914	0.351455	0.169012
HSM3	YBR272C	0.0629623	-0.298869	0.293942	-0.00492775	0.455692	0.614823	0.677786	-0.16175	0.520963	0.159131
YDL023C	YDL023C	0.146859	-0.337751	0.12167	-0.216081	0.476211	0.692423	0.839282	-0.354541	0.700822	0.216212
YPS3	YLR121C	0.0564826	-0.331332	0.0810979	-0.250234	0.562971	0.687528	0.74401	-0.481874	0.512371	0.124556
YOR041C	YOR041C	0	-0.285247	0.076628	-0.208619	0.327861	0.674882	0.725244	-0.251233	0.682631	0.347021
PUG1	YER185W	0.182443	-0.418034	0.271911	-0.146123	0.865875	0.747212	0.929654	-0.593964	0.481813	-0.118664
PAR32	YDL173W	0.0553098	-0.579939	0.256964	-0.322975	0.690299	0.800378	0.855687	-0.433334	0.745328	0.110079
SYC1	YOR179C	-0.097149	-0.631997	0.371319	-0.260678	0.684066	0.631155	0.534006	-0.312748	0.481937	-0.0529111
VMA22	YHR060W	-0.110308	-0.603671	0.227293	-0.376378	0.711276	0.712133	0.601825	-0.483983	0.49422	0.000856774
YDR319C	YDR319C	0.200302	-0.360588	0.102431	-0.258157	0.201109	0.305779	0.506081	-0.0986776	0.66556	0.10467
YSP3	YOR003W	0.204779	-0.389041	0.0653064	-0.323735	0.140296	0.292255	0.497035	-0.07499	0.74578	0.151959
YAR075W	YAR075W	0.138474	-0.48102	0.134484	-0.346536	0.217938	0.408934	0.547408	-0.0834532	0.81049	0.190996
CCZ1	YBR131W	0.283614	-0.573735	0.193646	-0.380089	0.464971	0.433628	0.717243	-0.271326	0.826006	-0.031343
QRI7	YDL104C	0.352131	-0.356496	-0.184875	-0.541372	0.295898	0.3171	0.669231	-0.480773	0.729829	0.0212026
TES1	YJR019C	0.227901	-0.315584	0.118538	-0.197046	0.334324	0.257256	0.485158	-0.215786	0.466417	-0.0770682
MNE1	YOR350C	0.0916174	-0.324633	0.170138	-0.154495	0.388377	0.328003	0.419621	-0.218239	0.355877	-0.0603738
SMF1	YOL122C	0.20042	-0.448248	0.214929	-0.233319	0.360638	0.340027	0.540447	-0.145709	0.628057	-0.0206114
YMR187C	YMR187C	0.0834401	-0.322723	0.167265	-0.155457	0.456199	0.480787	0.564227	-0.288934	0.430751	0.0245878
PFD1	YJL179W	0.0505353	-0.343118	0.00783822	-0.33528	0.409687	0.453607	0.504143	-0.401849	0.437574	0.0439204
YNL324W	YNL324W	0	-0.322665	0	-0.307186	0.339787	0.319939	0.33676	-0.324308	0.319638	0
YHL030W-A	YHL030W-A	0	-0.227618	0	-0.221678	0.282298	0.274794	0.281578	-0.276358	0.226898	0
YAR070C	YAR070C	0	-0.506568	0	-0.497795	0.299128	0.288054	0.298067	-0.290354	0.505507	0
POP3	YNL282W	-0.012276	-0.143234	-0.14551	-0.288744	0.406512	0.66993	0.657654	-0.552022	0.394376	0.263418
YMR122W-A	YMR122W-A	0.0874313	-0.148851	-0.0704168	-0.219268	0.472741	0.531081	0.618512	-0.543158	0.294621	0.0583393
IES4	YOR189W	-0.0991469	-0.211984	-0.0349274	-0.246912	0.527715	0.602877	0.50373	-0.562643	0.187999	0.0751613
NAF1	YNL124W	-0.177489	-0.166835	-0.0747445	-0.241579	0.437994	0.563375	0.385885	-0.512738	0.114726	0.125381
KIP2	YPL155C	-0.156014	-0.244352	-0.206009	-0.450361	0.353866	0.59224	0.436226	-0.559875	0.326712	0.238374
MAL12	YGR292W	-0.193618	-0.317685	-0.287281	-0.604967	0.438441	0.640356	0.446738	-0.725722	0.325983	0.201915
MRP2	YPR166C	-0.298879	-0.63405	0.19394	-0.440109	0.3666	0.782269	0.48339	-0.172659	0.75084	0.415669
MST27	YGL051W	-0.593189	-0.50815	0.145936	-0.362214	0.496548	0.923619	0.330431	-0.350613	0.342032	0.427071
YBL070C	YBL070C	-0.452226	-0.299066	-0.125245	-0.424311	0.390208	0.843392	0.391166	-0.515453	0.300024	0.453184
SLF1	YDR515W	-0.229433	-0.634245	-0.35956	-0.993805	0.423502	0.631896	0.402463	-0.783062	0.613206	0.208394
IST3	YIR005W	-0.00906461	-0.531148	-0.117994	-0.649142	0.760057	0.578055	0.568991	-0.878051	0.340081	-0.182002
YIL025C	YIL025C	-0.319114	-0.63718	0	-0.599586	0.676078	0.628811	0.309697	-0.638484	0.270798	0
CHZ1	YER030W	-0.0393846	-0.72569	0.0400013	-0.685689	0.616219	0.465596	0.426212	-0.576218	0.535683	-0.150623
SPO20	YMR017W	-0.160561	-0.666368	0.0769484	-0.58942	0.640639	0.489979	0.329417	-0.563691	0.355146	-0.150661
MSS2	YDL107W	0.419028	-0.443976	-0.419481	-0.863457	0.0338316	0.499691	0.918719	-0.453313	1.32886	0.465859
YIR040C	YIR040C	0.566154	-0.538664	-0.195479	-0.734143	-0.00116414	0.174631	0.740785	-0.194314	1.28061	0.175795
YFL015C	YFL015C	0	-0.516247	-0.366916	-0.883164	0.00938803	0.363364	0.421042	-0.376304	0.927901	0.353976
RRT16	YNL105W	0	-0.716359	-0.384118	-1.10048	-0.0132837	0.359768	0.409116	-0.370834	1.13876	0.373052
YNL034W	YNL034W	-0.127835	-0.952654	-0.0785887	-1.03124	0.297573	0.90501	0.777175	-0.376162	1.43225	0.607437
YIR030W-A	YIR030W-A	-0.341746	-0.731906	-0.196435	-0.928341	0.243596	0.889776	0.54803	-0.440031	1.03634	0.646181
YLL020C	YLL020C	0.841816	-0.483367	-0.0760741	-0.559441	0.459861	0.149204	0.991021	-0.535935	1.01453	-0.310657
YHL034W-A	YHL034W-A	0.962905	-0.400076	0.0627157	-0.33736	0.893551	0.103726	1.06663	-0.830835	0.573157	-0.789825
YCL046W	YCL046W	0.91494	-0.833784	0.161978	-0.671806	0.644136	-0.268025	0.646915	-0.482157	0.836564	-0.912161
YLR296W	YLR296W	0.526104	-1.09202	-0.344967	-1.43698	0.795534	0.283619	0.809723	-1.1405	1.1062	-0.511916
NSL1	YPL233W	0.490924	-0.32622	-0.217006	-0.543226	0.709461	0.341635	0.832558	-0.926467	0.449317	-0.367826
YFL051C	YFL051C	0.690877	-0.459386	-0.307835	-0.767222	0.64845	0.0635598	0.754437	-0.956285	0.565374	-0.58489
YIL058W	YIL058W	0.300718	-0.684333	-0.0126582	-0.696991	0.757669	0.258661	0.559379	-0.770327	0.486044	-0.499008
KAR1	YNL188W	0.211152	-0.407093	-0.0357083	-0.442801	0.908038	0.241455	0.452607	-0.943746	-0.0483374	-0.666583
YKE2	YLR200W	0.00414589	-0.728971	-0.112486	-0.841457	0.966396	0.331722	0.335868	-1.07888	0.0984436	-0.634673
ECO1	YFR027W	0.367881	-0.665739	-0.0834614	-0.7492	0.183669	0.0935751	0.461456	-0.26713	0.943526	-0.0900934
FCJ1	YKR016W	0.176535	-0.7423	-0.11621	-0.85851	0.217553	0.155215	0.331749	-0.333764	0.856496	-0.0623389
DOC1	YGL240W	0.661889	-0.497989	-0.343304	-0.841294	0.121957	-0.168064	0.493825	-0.465262	0.869857	-0.290021
RTT105	YER104W	0.300919	-0.335701	-0.323856	-0.659558	-0.080227	-0.0608965	0.240022	-0.243629	0.65595	0.0193305
MTC4	YBR255W	0.498151	-0.314334	-0.272344	-0.586677	0.181673	0.00219011	0.500341	-0.454017	0.633002	-0.179483
YCL012C	YCL012C	0.396543	-0.256632	-0.387846	-0.644478	0.11323	0.0690648	0.465608	-0.501076	0.60901	-0.0441656
RNA15	YGL044C	0.36274	-0.316693	-0.399637	-0.71633	0.107068	0.0458328	0.408573	-0.506706	0.618197	-0.0612355
PRP5	YBR237W	0.220205	-0.24078	-0.218201	-0.45898	0.213192	0.0155474	0.235752	-0.431393	0.26334	-0.197644
IRC9	YJL142C	0.318562	-0.278815	-0.379952	-0.658767	0.123758	-0.169868	0.148694	-0.50371	0.303751	-0.293625
YGR228W	YGR228W	0.0696286	-0.464486	-0.355231	-0.819717	0.307106	0.194309	0.263937	-0.662337	0.421317	-0.112798
YHR131W-A	YHR131W-A	0.174422	-0.520826	-0.227257	-0.748082	0.449275	-0.0112521	0.163169	-0.676531	0.23472	-0.460527
SMC4	YLR086W	0.104143	-0.561619	-0.185437	-0.747057	0.290175	-0.0777005	0.0264427	-0.475612	0.297887	-0.367875
TFG2	YGR005C	0.0678702	-0.571575	-0.21792	-0.789495	0.298699	-0.0767244	-0.0088542	-0.51662	0.264021	-0.375424
YER137C	YER137C	-1.20379	-0.960414	0.552764	-0.407651	0.695139	1.52033	0.316543	-0.142375	0.581818	0.82519
BRN1	YBL097W	-0.679092	-0.713431	0.412475	-0.300956	0.664862	0.7653	0.0862076	-0.252387	0.134777	0.100438
YNL171C	YNL171C	-0.932039	-0.956771	0.498401	-0.45837	0.974272	0.905475	-0.0265646	-0.475872	-0.0440659	0
YFL013W-A	YFL013W-A	-0.353773	-1.10291	0.486554	-0.616357	0.704263	0.650887	0.297115	-0.217709	0.695762	0
YBL012C	YBL012C	-0.787513	-1.33652	0.371367	-0.965148	0.886615	0.856791	0.0692783	-0.515248	0.519178	-0.0298242
LSM5	YER146W	-1.25907	-0.569842	-0.150319	-0.720161	0.915084	1.15994	-0.0991299	-1.0654	-0.444372	0.244859
BRP1	YGL007W	-1.20845	-0.497874	-0.268391	-0.766264	0.523864	0.577922	-0.630533	-0.792255	-0.656524	0.0540576
YGR038C-B	YGR038C-B	-0.757614	-0.987747	0	-0.94998	0.454064	0.406658	-0.350956	-0.416297	0.182727	0
YLR222C-A	YLR222C-A	-0.53596	-0.739323	-0.473476	-1.2128	0.30651	0.320126	-0.215833	-0.779986	0.21698	0.0136168
RTR2	YDR066C	-0.541383	-0.420082	-0.160474	-0.580556	0.124374	0.547847	0.00646418	-0.284848	0.302172	0.423473
DDC1	YPL194W	-0.706477	-0.500524	-0.00683402	-0.507358	0.146069	0.440456	-0.266021	-0.152903	0.0884343	0.294387
IRC25	YLR021W	-0.644607	-0.184797	-0.280969	-0.465766	0.00158368	0.526818	-0.117788	-0.282552	0.0654254	0.525235
FAR10	YLR238W	-0.6322	-0.254158	-0.201753	-0.455911	-0.00813441	0.36946	-0.26274	-0.193619	-0.000448006	0.377594
YBR196C-B	YBR196C-B	-1.11453	-0.324943	-0.239206	-0.564149	0.342292	1.06652	-0.0480069	-0.581498	-0.0653562	0.724228
YGR169C-A	YGR169C-A	-1.16101	-0.255776	-0.342052	-0.597828	0.183272	0.941514	-0.219494	-0.525325	-0.146991	0.758241
VPS9	YML097C	-0.578247	-0.149363	-0.303941	-0.453305	0.273933	0.73736	0.159112	-0.577875	0.0345425	0.463426
MRPL33	YMR286W	-0.683118	-0.356623	-0.387429	-0.744052	0.242774	0.68897	0.00585234	-0.630202	0.119701	0.446197
SLU7	YDR088C	-0.792985	-0.455671	-0.2599	-0.715571	0.473424	0.801462	0.00847689	-0.733324	-0.00927607	0.328038
IRC21	YMR073C	0.0673418	0.175071	0.00370051	0.178771	-0.0157559	0.446974	0.514316	0.0194564	0.355001	0.46273
KAR2	YJL034W	-0.016324	0.129284	0.0351939	0.164478	0.0286595	0.481538	0.465214	0.00653441	0.30727	0.452878
PGK1	YCR012W	0.0490181	0.10594	-0.0650395	0.0409006	0.0556161	0.456599	0.505617	-0.120656	0.344061	0.400983
RSM19	YNR037C	0.180615	0.177083	-0.100526	0.0765566	-0.0603853	0.472741	0.653355	-0.040141	0.536658	0.533126
YDR115W	YDR115W	0.0236991	0.212613	-0.119305	0.0933076	-0.106867	0.481407	0.505106	-0.012438	0.399361	0.588274
MMS2	YGL087C	-0.0933416	-0.104269	0.104223	-4.59534e-05	0.0215737	0.491736	0.398395	0.0826489	0.48109	0.470163
PDX3	YBR035C	0.00599179	-0.0172112	0.124449	0.107238	0.0784455	0.383502	0.389494	0.0460038	0.328259	0.305056
VTI1	YMR197C	0.0407555	0.00886517	-0.0863634	-0.0774982	-0.0974203	0.385123	0.425879	0.0110569	0.514434	0.482544
NYV1	YLR093C	0.0153083	-0.084607	-0.0340019	-0.118609	0.0274132	0.432938	0.448246	-0.0614151	0.50544	0.405525
YCR013C	YCR013C	-0.118495	-0.00146628	-0.153958	-0.155424	0.103307	0.553699	0.435204	-0.257266	0.333362	0.450392
MCH2	YKL221W	-0.141602	-0.0737403	-0.168013	-0.241753	0.144971	0.556182	0.41458	-0.312984	0.34335	0.411211
PLP1	YDR183W	0.0411111	-0.0743557	-0.107591	-0.181947	0.11882	0.401915	0.443026	-0.226411	0.398562	0.283095
RLM1	YPL089C	-0.141823	-0.13446	0.0377978	-0.0966621	0.218605	0.523146	0.381324	-0.180808	0.297178	0.304541
HMS1	YOR032C	-0.00455215	-0.142636	-0.0105351	-0.153171	0.31234	0.501546	0.496993	-0.322875	0.32729	0.189206
IBA57	YJR122W	0.149702	-0.0500322	-0.0309779	-0.0810101	0.181088	0.519535	0.669237	-0.212066	0.538181	0.338447
YJL127C-B	YJL127C-B	0.126624	-0.078075	-0.0269626	-0.105038	0.16593	0.496006	0.62263	-0.192893	0.534775	0.330075
MSB4	YOL112W	0.0853135	-0.0478993	-0.169555	-0.217454	0.207332	0.564118	0.649432	-0.376887	0.489998	0.356786
SNC2	YOR327C	-0.480387	0.263755	-0.190012	0.0737431	-0.0726345	0.674228	0.193841	-0.117377	0.00272041	0.746862
AIM25	YJR100C	-0.42102	0.239857	-0.191958	0.0478986	0.00608257	0.631179	0.210159	-0.198041	-0.0357802	0.625097
YOR019W	YOR019W	-0.545217	0.203157	-0.324423	-0.121266	-0.0866138	0.727905	0.182688	-0.237809	0.0661452	0.814519
YAR068W	YAR068W	-0.340313	0.0587758	-0.193455	-0.134679	-0.0179513	0.628953	0.28864	-0.175503	0.247815	0.646904
CTR86	YCR054C	-0.296947	0.302222	-0.174735	0.127487	-0.174684	0.549997	0.25305	-5.09942e-05	0.125512	0.724682
SEC12	YNR026C	-0.235593	0.205168	-0.210424	-0.00525612	-0.0961269	0.496686	0.261093	-0.114297	0.152052	0.592813
TPP1	YMR156C	-0.600461	-0.119966	0.00256101	-0.117405	0.0248192	0.861457	0.260996	-0.0222582	0.356143	0.836638
YNG2	YHR090C	-0.553003	0.0190888	-0.0941755	-0.0750866	-0.0724778	0.812535	0.259532	-0.0216977	0.312921	0.885013
NTG1	YAL015C	-0.396547	-0.176813	-0.0372551	-0.214068	-0.113634	0.681009	0.284462	0.0763792	0.574909	0.794643
ORC6	YHR118C	-0.506897	-0.036475	-0.30651	-0.342985	-0.118248	0.766394	0.259497	-0.188262	0.41422	0.884642
YER077C	YER077C	-0.338712	0.144871	-0.434967	-0.290096	-0.25281	0.59919	0.260478	-0.182157	0.368417	0.852
SPS2	YDR522C	-0.281252	-0.090352	0.170519	0.0801666	0.236396	0.745834	0.464582	-0.0658773	0.318538	0.509438
YKL050C	YKL050C	-0.374919	-0.120688	0.155973	0.035285	0.223961	0.717823	0.342904	-0.067988	0.239631	0.493862
UBC1	YDR177W	-0.526443	-0.013165	0.125573	0.112408	0.155068	0.875926	0.349482	-0.0294949	0.207579	0.720858
YMR175W-A	YMR175W-A	-0.432664	-0.0376196	-0.0279753	-0.065595	0.188431	0.856562	0.423899	-0.216406	0.273087	0.668131
VPS52	YDR484W	-0.518529	0.00233816	-0.0625258	-0.0601876	0.230943	0.882185	0.363656	-0.293469	0.130374	0.651241
YBL107C	YBL107C	-0.394951	0.0498616	-0.191363	-0.141502	0.250278	0.88884	0.493889	-0.441641	0.19375	0.638562
CTF19	YPL018W	-0.460863	-0.151934	0.121262	-0.0306714	0.518164	1.25245	0.791584	-0.396901	0.425354	0.734283
LOH1	YJL038C	-0.260132	-0.218632	0.0863285	-0.132304	0.0594271	0.881371	0.621239	0.0269015	0.780444	0.821944
LEA1	YPL213W	-0.157569	-0.139477	-0.000299998	-0.139777	0.154238	0.816971	0.659401	-0.154538	0.644641	0.662733
MPH3	YJR160C	0.0245436	-0.101724	-0.253904	-0.355628	-0.123455	0.58598	0.610524	-0.130449	0.835703	0.709435
ECM2	YBR065C	-0.144785	-0.224967	-0.297808	-0.522775	-0.00707822	0.685606	0.540821	-0.29073	0.772866	0.692684
FLC2	YAL053W	0.0592943	-0.0828353	-0.126905	-0.20974	0.198312	0.764571	0.823866	-0.325217	0.708389	0.566259
BNA3	YJL060W	-0.205521	-0.0862356	-0.191295	-0.277531	0.191853	0.92036	0.714839	-0.383148	0.609221	0.728507
YJL118W	YJL118W	0.0189636	0.0650445	-0.295536	-0.230491	0.0516784	0.964762	0.983726	-0.347214	0.867003	0.913084
SWT21	YNL187W	-0.200162	0.0862145	-0.119643	-0.0334282	0.0167321	0.854927	0.654765	-0.136375	0.551818	0.838195
ERO1	YML130C	-0.0472193	0.193602	-0.130923	0.0626788	0.0785418	0.710913	0.663694	-0.209465	0.39155	0.632371
YBL071C	YBL071C	-0.0416616	0.252266	-0.263063	-0.010797	-0.187835	0.552045	0.510383	-0.0752282	0.445952	0.739879
YBR141C	YBR141C	-0.0786771	0.288934	-0.35086	-0.0619257	-0.172522	0.516634	0.437957	-0.178338	0.321545	0.689156
YER163C	YER163C	-0.0408838	0.0290903	-0.122206	-0.0931153	-0.283101	0.671346	0.630462	0.160895	0.884473	0.954447
YPR172W	YPR172W	0.140465	0.184278	-0.315571	-0.131293	-0.312516	0.4973	0.637764	-0.00305441	0.766003	0.809816
YIR018C-A	YIR018C-A	0.0971264	0.358997	-0.248805	0.110193	0.140486	0.685392	0.782519	-0.389291	0.283035	0.544906
MCM22	YJR135C	0.0923359	0.436842	-0.369176	0.0676661	-0.0727695	0.648615	0.740951	-0.296406	0.376879	0.721385
YGR240C-A	YGR240C-A	-0.137062	0.491762	-0.524591	-0.0328295	0.172513	0.905299	0.768237	-0.697104	0.103963	0.732787
MRP21	YBL090W	-0.220075	0.340731	-0.350857	-0.0101258	0.0503832	0.808955	0.588879	-0.40124	0.197765	0.758571
HUA2	YOR284W	-0.266464	0.345783	-0.484627	-0.138844	0.0399424	0.718402	0.451937	-0.524569	0.0662124	0.678459
BRE2	YLR015W	-0.26975	0.396568	-0.430783	-0.0342141	0.08698	0.690313	0.420563	-0.517763	-0.0629855	0.603333
MED7	YOL135C	-0.258633	0.253531	-0.427074	-0.173542	0.0953519	0.613532	0.354899	-0.522426	0.00601581	0.51818
ROX3	YBL093C	-0.449229	0.212296	-0.53934	-0.327045	-0.0860305	0.691507	0.242277	-0.45331	0.116012	0.777537
BAS1	YKR099W	-0.432318	0.248763	-0.530593	-0.28183	0.029189	0.60666	0.174342	-0.559782	-0.103611	0.577471
SPC72	YAL047C	-0.150916	0.187626	-0.669505	-0.481879	0.206288	0.754238	0.603322	-0.875794	0.209407	0.547949
YJR054W	YJR054W	-0.198373	0.438835	-0.807909	-0.369074	0.00188251	0.627013	0.428641	-0.809791	-0.0120768	0.625131
PDR16	YNL231C	0.0311603	0.336923	-0.264354	0.0725695	-0.119204	0.316727	0.347887	-0.14515	0.130168	0.435931
AIM22	YJL046W	0.107056	0.463443	-0.345156	0.118287	-0.197576	0.236442	0.343497	-0.147579	0.0776305	0.434018
YDL011C	YDL011C	0	0.330996	-0.310215	0	0.0145364	0.320382	0.337274	-0.324751	0	0.305845
YGR073C	YGR073C	0	0.343089	-0.323565	0	-0.0280283	0.292482	0.305845	-0.295537	0	0.320511
HOT13	YKL084W	0.0550238	0.391556	-0.380119	0.0114362	-0.0367289	0.281694	0.336717	-0.34339	-0.0181093	0.318422
YJL150W	YJL150W	0	0.5743	-0.551237	0	-0.255084	0.292553	0.308316	-0.296153	0	0.547637
HMRA1	YCR097W	-0.102421	0.300017	-0.528455	-0.228438	-0.139796	0.486443	0.384022	-0.388659	0.223801	0.626239
YBR076C-A	YBR076C-A	-0.0952102	0.436698	-0.626839	-0.190141	-0.325066	0.359875	0.264665	-0.301774	0.153032	0.684941
ATP12	YJL180C	0.424234	0.31535	-0.569399	-0.254049	-0.153986	0.111559	0.535793	-0.415413	0.374429	0.265544
[truncated: 4,417 more rows]

## Sheet: significant
transcript_id	789_YPD/S96_YPD	789_4NQO/S96_4NQO	I775E_4NQO/789_4NQO	I775E_4NQO/S96_4NQO	I775E_YPD/789_4NQO	I775E_YPD/789_YPD	I775E_YPD/S96_YPD	I775E_4NQO/I775E_YPD	S96_4NQO/S96_YPD	789_4NQO/789_YPD			Note: significant differential expression instances were highlighted based on p-values adjusted for multi-testing (q-values), where ‘*’ for between 0.005 and 0.05, ‘**’ for less than 0.005.
YPL056C
YIL013C
YLR259C						*	*		**	**
YNL125C										*
YPL219W
YHL024W									*
YDR493W
YDR511W
YPR127W
YGR141W							*		**
YMR077C
YLR290C
YFR042W								*	*
YNL309W
YDL221W
YMR170C									**
YNL312W					*			**	**	*
YNL045W					**			**	**	*
YKL124W
YPL135W									**	*
YJL173C									*
YLL019C									*
YPL206C									**
YKR011C								*	*	*
YDR380W						*	*	**	**	**
YBL001C							*	*	**	**
YLR050C								*	**	*
YKR066C					**		**	**	**	**
YJR008W									*
YER087W
YPR131C								*	*
YAL030W								*	**
YAL049C								**	**
YBR150C
YOL032W
YOR126C
YDR535C
YJR146W									*
YNL012W									*
YBR018C
YDL071C
YMR058W	**						**	**	**
YNL336W			*					**	**
YPL119C								*	**
YJL048C							*	**	**
YGL180W									**
YDR259C									*
YML042W								**	**
YLR034C			*	*	**			**	**	**
YHR171W								**	*
YAR035W								**	**
YDR516C	**				**		*	**	**	*
YBL033C									**
YCR083W									*
YOR389W									*
YBR045C
YJL057C									**
YER039C
YEL041W
YNL003C									*
YDR076W
YOR011W-A
YBR037C									**
YMR173W-A
YPL006W							*		**
YDR505C								**	**
YBR046C								*	**
YAL064C-A
YBR201W
YDR369C									**
YER179W									*
YDL238C									*
YOR137C									**
YDR031W
YMR008C						**	**		**	**
YIL014C-A									**
YNL241C						**	**		**	**
YOR230W						**	**		**	**
YLR107W						*	**		**
YPL147W									*
YER165C-A
YFR036W
YOR329W-A
YOL155C			*			**	**		**	**
YMR085W							*
YEL059C-A
YHR177W							*
YJL071W							*
YHR209W						**	**		*	**
YIL111W						*	**		**	**
YGR066C									*
YFR049W						*	*		**	*
YOL071W									*
YHR180W									*
YLR216C						**	**		**	**
YNL015W						**	**		**	**
YER037W						**	**		**	**
YKR049C						*	*		**	**
YJR020W
YKR105C
YDR210W-B
YNR071C									*
YMR173W							*		**
YGL074C
YHL045W
YKL163W		**		**			**		**
YKL129C								**	*
YPL109C								*
YLR281C
YPL203W					*			**	**
YKR052C
YNR034W								*
YJR151C								*
YOR031W
YDR436W					*			**	*
YJR148W					**			**	**	**
YMR027W					*			**	*
YDR452W					**			**	**
YDR368W					*			**	*
YCL057W					**	*		**	**
YJL047C
YKR018C					**			**	*
YPR068C
YML034C-A
YOL017W								*
YLR408C
YGR266W					*			**	*
YAR007C					**			**	**	*
YMR076C					**			**	*
YKR102W								**
YDL248W								*	*
YLL040C								**	**
YBL059W
YBR280C								**	**
YCR068W								*	**
YGR149W					**			**	**	**
YHR075C					*				*
YER119C					**			**	**	**
YOR074C					**			**	**
YAR027W					**			**	**	*
YIR043C
YMR253C								*	*
YLR382C								*	*
YDR391C					*			*	*
YBR001C					**			**	**
YMR110C					**			**	**
YGL205W
YMR098C
YEL050C									*
YDR507C									*
YEL020C								*	*
YCR011C					**			**	**
YGL141W								*	**
YML054C									**
YOR125C									*
YJR035W									*
YBR204C									**
YNL082W
YDR113C
YLR189C									*
YDL190C									**
YLR057W									*
YBR179C								*	*
YBL029C-A
YBR026C					**			**	**
YBR139W					**	*		**	**
YER014W									*
YBL015W		*			*			**	**
YJL131C									*
YPR006C					*			*	**	*
YOR386W									*
YJL155C									*	*
YIL010W									*	*
YOL129W					**			*	**	**
YIL055C					*				**	*
YKL067W					**			**	**	**
YCL049C					**			*	**	**
YJR104C					**			**	**	**
YPL087W					**			**	**	**
YDL119C									*
YGR053C
YPR065W									*
YJL016W					*			*	**	*
YHR097C					*				**
YDL149W									**
YFR045W									*
YJL059W					**			*	**	*
YJL166W					**			*	**	**
YJR001W					**			**	**	**
YPR140W					**			*	**
YAL039C					**			*	**	*
YAL061W					**				**
YDR204W					**			**	**	*
YLR313C									*
YPL134C					*			*	**
YKL194C					*			*	*
YMR053C
YPR007C
YHR001W-A					**			*	**	*
YLR345W					**			*	**
YLR356W					*			*	**	**
YEL035C
YOL082W					*			*	**	**
YOL153C									**	**
YFL016C									**	**
YKL096C-B
YIL087C									**	*
YDR032C					*	*	**	*	**	**
YGR112W									**
YNL055C				**	**		*		**	**
YLR247C									**
YLR273C									**
YIR030C									*
YPL153C									**
YKL142W								**	**	*
YIL170W
YHR202W										*
YKL108W
YLR234W										*
YBR005W									*	*
YHR106W								*	*	*
YER169W									**	*
YEL030W
YMR144W
YDL003W									*
YOR040W
YNL155W
YLR383W
YGR076C
YDR217C
YBR138C
YMR030W
YDR228C
YMR190C
YEL077C
YGR111W								*	*
YDR421W
YLR090W
YCR049C
YIL122W
YGR235C
YDL013W
YDR407C
YER008C
YLR163C
YBR063C
YDR227W
YJL090C
YJR152W
YIL068W-A
YAL068C
YBR219C
YLR261C
YGR077C
YOR174W
YDR278C
YLL030C
YCL069W
YIL066W-A
YGL152C
YFL063W
YNR042W
YLL067C
YFL015W-A
YEL020C-B
YLR461W
YJR080C									*
YDR426C
YHR165W-A
YMR172W
YLR353W
YPL242C				*
YLR039C
YER167W
YGR253C
YOL077W-A
YGL119W
YDR104C
YGR002C
YPL113C
YKL187C
YPL141C
YPR011C
YEL062W
YCL016C
YPL277C
YMR070W
YML109W
YPR135W
YHR192W
YLR077W
YOL049W								*
YJL019W
YHR001W								*
YNL172W
YDR097C								*
YDR510C-A
YMR284W
YMR164C
YLR151C
YLR337C
YEL044W
YGR100W
YHR195W
YDL109C
YHR027C
YDR135C								*
YKL145W								*
YDR388W								*
YER094C
YML124C								*
YER021W
YFL007W
YLL038C
YHR035W
YGR193C
YMR043W
YHR200W					*		*	*
YJR006W
YKL113C
YHR034C
YMR302C								**	*
YJL020C								**	*
YNL223W
YHR002W
YNL097C
YJR125C					**		**	**
YCR026C					*		*	**
YMR293C
YBR233W
YML007W					*			**
YKL146W					*			**
YDL004W					**			**		*
YGL048C					**			*
YDR294C					**			**	*
YPL270W
YKR090W
YNR008W					*			*
YER143W					*
YMR015C					**			*
YDR307W					*			*
YAL040C					**			**	*
YDR430C								**
YNL233W
YBR229C					*			**	*
YLR454W					**			**	*
YOR057W					*			*
YOR124C					**			**
YER027C					*			*
YPL015C					**	*		**
YOR256C					*			*
YGL027C					*		*	*
YOR321W					*			**
YBR170C					*			*
YPL137C					*			*
YLR440C
YCL024W
YDR061W
YBL042C					*			*
YKL039W					*			*
YDL097C					*			*
YDR080W
YMR104C
YCR102W-A
YNL179C
YPR158W-B
YOR343W-B
YMR097C
YEL005C
YML133C
YJL007C
YJL023C
YJL032W
YIL032C
YOL096C								*
YMR018W
YDL218W
YBR209W
YDR079C-A
YFL057C
YMR206W
YGR045C
YKL121W								*
YDR085C								*
YMR103C
YPL104W									**
YBL031W
YKL087C									**
YPR081C									**
YIR037W					*		*		**	**
YML004C									**	*
YOR161C-C
YLR201C					*				**
YER101C
YNL237W					*				*
YCR105W
YDL246C
YLR252W
YIL166C
YCR079W									*
YJL062W-A									*
YIL049W									*
YDL072C					*				**
YPL159C					*				*
YLL023C					*				**	*
YOR245C					*				*
YDL115C
YJR044C					*				**	*
YJL094C					*				*
YOR215C
YBR077C
YNL283C					*				**	**
YML110C					**				**	**
YPR098C					*				**	**
YAL062W					*			*	*
YBR024W					*
YHR037W					**			**	**	**
YPR075C					**			*	*	**
YEL064C					*
YGR281W					**				**	*
YBR068C					**			*	**	*
YGR255C					**				**
YGR182C					**				*
YMR148W					*				*	*
YKL141W					**				**	*
YOR142W				*	**				**	*
YPL221W			*		**			*	**	**
YBR052C					**				**	*
YBR126W-A					*
YDR392W
YMR152W					*	*		*	*
YER046W-A
YLR324W					**	*		*	**
YAR019C									*
YPR185W									*
YDL142C
YDR445C
YNL261W					**
YCR004C					**				*
YCR069W					**	*			*
YIL033C					*				**
YBR278W
YDR330W									*
YHR194W
YDL174C					*				*
YPR198W					*
YHL010C
YBR185C
YPR200C
YGR126W
YGL073W
YER041W
YNL285W
YJR061W								*
YFR047C
YER010C
YLR169W
YGR156W
YOR090C								*
YDR205W
YKR089C								*
YMR278W								*
YFL033C								*	*
YCR030C								**	*
YCR102C
YLR439W
YHR131C
YNL317W
YMR092C						*		**
YIL067C
YOR112W
YER141W						**		*	**
YIL125W					*	**		**	**
YNR019W					*	*		*
YOR093C
YGL143C
YPL097W
YBL035C
YNL156C								*	*
YJL029C
YPR120C
YHR028C									**
YKL157W								*	*
YDR406W									**
YAL002W								*	**
YER188W
YGR295C					*			**	*
YGL160W								*
YMR078C
YGR125W								*
YCR065W
YMR201C
YDL126C					*			**	**
YJR120W
YLL001W									*
YEL073C
YIL077C
YDL180W									*
YHR105W
YLR294C
YMR137C
YJL058C
YHR067W
YNL071W					*
YNR033W
YJR045C					**				*
YGL084C
YHR113W
YER093C-A
YML049C
YJR062C
YOR086C
YPL165C
YDR107C	*								*
YJL077W-B
YHR051W
YLL010C
YDR254W
YDR003W-A
YDL069C
YJL225C
YGL178W									*
YLR120C									**	**
YMR256C									*
YOR005C									*
YDR287W									*
YMR297W							**		**	**
YBR111C									*	*
YOR372C
YLR233C									*
YOL110W							*		**
YFL046W
YPL271W									**	*
YDR357C
YBR008C									**
YJL172W									**
YMR106C
YLR369W									*
YDL017W
YKL016C									**	*
YLR070C
YGR174C
YNR064C
YDR197W
YFR033C				*					*
YBR287W				**	*				**
YMR325W
YMR287C
YDR494W
YER130C
YKL101W
YDR229W
YNL100W
YDL102W
YCR099C
YFL041W-A
YBL088C
YBR268W
YJR157W
YGR140W
YOR153W							*		**	**
YDL086W
YPL170W
YCL005W
YMR267W
YBL008W
YML058W					*				*	**
YBR207W
YML060W
YBR044C
YDR489W
YBR239C
YDR100W
YCL057C-A									*
YGL096W
YOR211C
YIL088C
YBR036C
YDL045C
YKL094W
YML036W
YLR241W
YBR156C
YPR037C
YIL056W
YOR155C
YKL197C
YGR084C
YDR375C
YPR178W
YBR004C
YDR276C
YBL069W
YJR034W
YPL098C
YGR239C
YLR209C
YJR089W
YPL059W
YOL086C
YDR347W
YLR437C
YOL138C
YML078W
YKR020W
YOL100W
YHR160C
YDR006C
YJL208C
YFR021W
YAR002C-A
YGR068C
YDR370C
YOL105C
YDR379W
YMR306W
YLR332W
YDR327W
YER019W
YCL001W-A
YOR147W
YDR475C									*
YGR036C
YLR390W
YIR025W
YML025C
YDR154C
YFR031C
YJR073C			*	*	*				**
YHL046C
YGR171C
YNL320W
YML081C-A
YLR295C
YDL067C			*	**					*
YOR158W
YOR346W
YJR077C			*	**					**
YDR298C				**					*
YGR270W
YJL095W
YPR156C				**
YPR179C
YLL007C
YDL046W				*	*	*
YHL004W
YIL075C
YPL195W
YML100W-A
YGL151W
YNL201C
YKL220C
YHL002C-A
YOR178C
YKL045W
YBR094W
YLR099C
YHR004C
YML085C					**	*
YBR003W					*				*
YOR187W				*	**				**
YBL022C					*				*
YPR032W
YLR191W
YIR003W
YGR220C
YFL034C-B
YGR101W									*
YBR039W									**
YPL262W					*				**
YIR036C									*
YDR148C				*	*				**
YOR228C
YPR148C									*
YPL118W
YPL036W
YLR219W
YOR033C
YPL040C
YBL085W
YGL187C					**	**		*	*
YDR186C					*
YBL045C				**	**	**			**
YJR121W			*	**	**	**	*		**
YJL112W
YPL029W
YMR089C
YGR241C
YLR032W
YPL078C
YIL068C
YPR034W
YJR110W
YLR225C
YLR314C							*
YML119W
YOR066W
YGL075C
YGR038W					**
YNL073W					*
YPL127C					**
YLR203C					**	*
YLL002W
YNL052W				*	**	*
YBR192W
YLR239C
YDL007W					*
YNR036C					*
YMR314W					*
YJR117W					*
YHR163W
YOR326W
YJL063C
YPR139C
YNL137C
YFL037W					*
YDR284C					*
YJL092W
YLR148W
YBR273C
YJR049C
YMR318C			*		**
YOR092W
YMR036C
YJL121C
YJL062W
YOR016C
YGL017W
YKL093W					**				*	**
YIL070C					*				*
YML028W			**	**	**		*		**	**
YDR079W
YPL057C			**	*	**				**	**
YKL155C
YBR299W
YKL003C
YER190W
YBR014C
YDL087C
YMR268C
YOL023W
YPR145C-A
YLL057C
YDR049W			*		*
YLR183C			*		**				*
YLR164W			*	*
YLR099W-A
YFL061W
YGR160W
YGL035C			*	*	**
YJL079C			**	**	**	**			**
YBL099W			*	**	**	**			**
YCR046C					*
YGL179C					*				*
YJL115W									*
YIL060W
YDR526C
YPR001W				*	*
YFR041C
YBL083C
YPR141C
YOR358W
YKL195W				*
YML087C									*
YGR042W
YHR116W
YDR200C
YGR146C					**			**	**	**
YDR270W					*			*	*	*
YHR176W									*
YNL333W
YJR098C
YPL024W					*			*	*	*
YMR191W					**			**	**	**
YIL026C								*	*	*
YDR512C								*		*
YBR098W
YAL008W					**			*	**	**
YBR269C					**			*	**	**
YOR052C					**			**	**	**
YDR315C
YHR110W					**			*	**	**
YDR059C					**			*	**	**
YKL066W
YMR020W
YPR175W
YLR035C
YKL065C					*			*	**	**
YKL208W
YOR225W
YGL012W					**	*	*	*	**	**
YLR260W
YJR085C								**	**	**
YER144C										*
YDL135C										*
YHR166C
YBR089W
YHR125W
YOR280C								*
YNL165W					*			*
YIR017C
YOR298C-A					**			**	*	**
YER004W					**			**	**	**
YKR077W					*			*	*	*
YFL042C					*			*	**	*
YBL010C
YER044C					**				*	**
YHR198C					*					*
YPR010C-A									*	*
YOL113W										*
YNR002C									*	*
YOR328W					*				*	**
YFR003C					*					*
YNL088W					**			**	**	**
YIL098C
YMR004W					*					**
YDR272W								*	*
YOR042W					*			*		*
YFR016C
YGL093W
YCL061C
YDR488C					**			*	*
YML070W					**			**	**	**
YOL090W					**			*	*	*
YER033C					*
YHR137W					**			**	**	**
YDL200C
YBR073W					**			*		*
YCR076C
YGR048W					*
YDR529C					**					*
YGL157W					*			*		*
YER170W
YCL032W					*
YNL273W					*			*
YML007C-A
YNL214W
YLR184W
YML118W
YBR070C					**			**	**	**
YPR124W					**			**	*	**
YPR123C
YDR011W		*			**			**	**	**
YIL045W					*
YPL132W					*			*
YLR011W
YNL128W
YGR188C
YKL133C					*					*
YMR324C
YDR503C					*			**	*
YGR213C								**	*
YMR323W
YCL048W
YDL024C								*	*	**
YDL018C					**			**	**	**
YBR022W								*		**
YLR103C										*
YNL305C					**			**	**	**
YMR025W
YEL047C					**			**	**	**
YJL132W								**	*	*
YNL114C
YMR304W					**			**	**	*
YDR009W								*	*
YMR068W					*			*	*
YLR174W					*			**		*
YPL189W					*			*		*
YBR013C					**			**		**
YGR052W					*			*	*	*
YOR135C					*			**	*	*
YLR112W					**			*	*	*
YGL163C					**			**	**	*
YDL091C					**			**	*	*
YPL120W					*
YOL053W					*			*		*
YOR387C
YOL048C					**			**	**	**
YIL107C					*			**	**	*
YOR152C					**			*	**	**
YBR053C					**		*	**	**	**
YER035W							*	*	**	**
YMR315W					**		**	**	**	**
YEL012W									**	*
YLR326W									*
YOR285W					**	*	**	**	**	**
YGR019W					**		*	**	**	**
YJL066C									**	*
YNL146W
YEL060C					**			**	**	**
YBR149W					**			**	**	**
YNL115C					**			**	**	**
YCR061W					**			**	**	**
YLR080W					**			**	**	*
YNL202W								*	**	*
YHL035C			*				**	**	**	**
YBR006W						*	**	**	**	**
YIR027C							*		**	*
YGR023W							**	*	**	**
YJL068C					*	*	**	*	**	**
YKL188C									**
YCL035C					**		**	*	**	**
YBR126W-B
YGR250C				*		*	**		**	**
YDR022C									**
YJL199C									**
YBL078C									**
YLR251W					*				**	*
YER079W									*	*
YGR153W									*
YFL040W									**	*
YBR137W					*		**		**	**
YGL230C
YNL093W									*
YDR001C	*				**		**	**	**	**
YJL045W					**			*	**	*
YBR241C					**		*	**	**	**
YDL110C					**			**	**	**
YOL156W
YPL223C					**			*	**	**
YER054C					*			*	**	**
YPL171C									*
YOR120W				*	**			*	**	**
YPL222W					**			**	**	**
YLR270W					**			**	**	**
YOL151W					**			**	**	**
YFL020C									*
YDR214W					**	**	**	**	**	**
YDR248C									**	**
YPL187W
YKL026C								*	**	*
YIL099W					**			**	**	**
YLR214W					**			**	**	**
YNL092W					*			**	**	*
YIL101C					**			**	**	**
YLR236C
YIL113W					**			**	**	**
YPL230W					**			**	**	**
YER095W					**			**	**	**
YER070W			*		**			**	**	**
YHR139C					**			*	**	**
YLR134W					**			**	**	**
YKL151C					**			**	**	**
YPL061W					**			**	**	**
YDL101C					**			**	**	**
YOR114W					**			**	**	**
YOR289W							*		*
YOR226C							*		**
YBR062C							*		*
YAL048C
YCR075W-A
YBR180W
YDR223W							**		**
YDL242W
YLR456W
YIL152W
YKL069W							**
YBR297W							*
YBR270C
YNR058W
YDR241W
YPR153W
YHR213W-A
YHL048W	**						**		**
YPR130C
YLR453C
YHL043W
YDR125C
YML050W
YLR341W
R0030W		*			*		*		*	**
YOR105W
YKL065W-A
YGR161W-C
YJR057W
YNL089C
YEL028W
YGR131W
YEL030C-A
YLR111W
YGR096W
YGR087C
YER076W-A
YIL163C
YMR303C
YFL062W
YER145C-A
YPR030W					**			**	*
YLR218C
YDR406W-A
YJL127W-A
YFL066C
YML084W
YDR537C
YML122C
YIR041W
YHL044W					**			**	*
YGR067C					**			**	*
YGL047W					*			**	*
YIL155C					**	**		**	**
YPR193C
YHR011W								*
YBR108W					**	**		**	*
YHR126C
YJL164C					**	*		**	**
YBR183W					**	*		**	**	**
YGR070W					**			**	**	*
YGR194C					**			**	**	*
YBR214W					**	*		**	**	**
YHR016C					**			**	**	**
YDR358W					*			**	**
YOR316C					**			**	**	**
YER121W								*
YPR002W								**	*
YJL103C					**			*	**	**
YJR096W					**			*	**	*
YPL154C	*			*	**		**	**	**	**
YKL091C					*			*	**
YGR244C	*				**	*		**	**	**
YHR008C			*	**	**			**	**	**
YNR001C	*				**			**	**	**
YLR299W					**			**	**	**
YFL030W				*	**			**	**	**
YKL150W				**	**			**	**	**
YOR136W				*	**	*		**	**	**
YDR231C					*			*	**
YLL041C				*	**	**		**	**	**
YBR056W	*				**			**	**	**
YOL084W					*			**	**
YEL070W									*
YDR018C								**	**
YBR126C	**				**	**		**	**	**
YOR374W	*				**	**		**	**	**
YLR258W	**			*	**	**		**	**	*
YER053C	**				**	**		**	**
YPR026W					**	*		**	**	*
YNL200C	**				**	**		**	**	**
YBR114W					**			**	**	**
YEL011W	*				**	**		**	**
YDR074W					**	**	**	**	**	**
YKL148C				*	**	**	**	**	**
YIL065C					**			**	**	**
YLR176C					**			**	*	*
YFL054C					**	*		**	**	*
YDL199C					**			**	**
YNL037C					**	**	**	**	**	**
YLR304C				*	**	**	**	**	**	**
YOL126C					**	**	**	**	**
YPL004C				*	**	**	**	**	**	**
YKR012C
YLL025W									*
YOR388C
YGR059W
YOR348C			*	**	**				**	*
YIR016W				**	**				**
YOR054C					*				*
YER173W
YJR053W
YGL250W
YDR268W
YLR365W
YPR079W
YDR343C
YGL165C
YDR114C
YIL024C
YFR029W								*
YAL028W								*
YHR109W								*
YBR296C-A
YHR189W
YHR161C								**	*
YKL134C
YMR279C								**	*
YJL141C						**		**	*
YOR113W								**
YOR132W								**
YDR010C
YDR182W-A
YGL006W-A
YKR067W						*		**	**
YOL085C
YGL146C					*	**		*
YGR249W					*	**
YPL257W
YPL261C
YLR279W
YAL060W	*				**	**	**	**
YGR010W						**		*
YLR177W					**	**	*	**
YCL058C
YLR102C									**
YBR132C					**			**	**
YGL208W	*				*			*	**
YBL080C					*				*
YBL086C					**			*	*
YLR202C
YDR286C
YPL026C					**	*		**	**
YOR065W	*			*	**	**		**	**
YKL035W	*		*	**	**	**		**	**	**
YKL085W				**	**	**		**	**	**
YKL193C									**
YOR279C
YBL100C									*
YLR393W
YKL036C
YML083C								*
YML120C	*	*			**	**		**	**
YML091C					**	**		**	**
YJL070C					**	**		**	*
YPL014W					**	**	*	**	*
YJL102W					**	*		**	**
YNL117W					*				**
YGR237C					*			**
YNL193W								**
YDL210W
YNL102W								**
YKL215C					*			**
YGR289C								*
YMR316C-B
YDR443C					*			**
YIL156W								*
YER111C								*
YHR114W
YPL152W
YFR052W								*
YMR139W								*
YIL006W								*
YGR049W								*
YDL077C								*
YMR273C								*
YGL181W					*			**
YGL197W								*
YDR220C
YOR367W
YPL176C							*	**
YOL106W
YIL097W								*
YMR262W					*			*
YOR263C
YJR128W
YLR256W-A
YLL042C
YDR095C
YDL247W-A
YKL092C								*
YBL074C
YLR415C
YJL036W
YNR045W
YMR280C					**		**	**
YOR144C					*
YOR356W					**	**	**	**
YOR170W
YPL096W
YLR349W
YLR137W					**	*		**
YIL086C
YPL189C-A					**	*		**
YDR096W					**	**	*	**
YLR394W					**	*		*
YNL304W
YPL209C
YGR091W					*			*
YLR094C					*		*	**
YIR015W								*
YJR149W					*			*
YMR179W								*
YJR138W					*			**
YMR102C					**	**	*	**
YBL058W					**	**	**	**
YLR132C								*
YKL168C					*	*	*	**
YER047C							*	*
YDR008C
YOL087C					*	**	*	**
YDL025C						**		*
YGL183C
YPR115W						**	*	**
YDR122W					**	**	**	**
YDL019C					**	**	**	**
YLR436C						**		**
YJR091C						*		**
YDL156W
YJR059W						**	*	**		*
YIL012W
YHR080C					*	*		*
YLR133W						*
YPR091C						**		*
YBL113C
YJL047C-A
YBR097W
YDR508C					**			**
YOL065C
YJR131W
YGL127C
YAL010C
YIL089W
YPL156C
YGL010W					**			*
YDR069C								**
YLR352W					*			**
YPL003W					*			**
YKR034W
YIL007C
YDR490C					*			**
YIL017C								**
YFR024C-A					**	*		**	**
YJL127C
YGL006W					**	**		**	**
YCR091W					*			*
YOR227W					**	*		**	**
YLR001C					**			**	*
YDL089W					**			**
YPL247C					**	*		**
YNL242W					*			**	*
YGL227W					*			**	*
YKL105C					*	*		**	*
YDL132W					**	**		**	*
YMR261C					**	**		**	*
YHL030W					**	*		**	**
YJL005W					**	**		**	**
YIR007W								*	*
YKR098C					*
YGR127W					**			**	*
YIR017W-A
YOR381W-A
YBR083W
YKL025C						*
YNR047W
YDR219C
YNL257C
YOL054W
YOL003C
YDR317W
YOL001W
YPL208W
YDR182W
YDR036C					*
YGR163W
YLR036C
YDL146W						*
YPL224C
YDR027C
YJL042W						*
YDR138W
YAL031C
YMR157C
YDR282C
YIL153W
YHL019C
YOR354C
YGL094C
YOR008C						*
YGL040C					*	**
YPR103W
YLR443W
YML035C
YAL007C
YNL173C
YKL059C
YBR041W
YOR109W								*
YMR220W
YNL161W
YDL034W
YER134C
YLR005W
YPR053C
YLR072W
YHR190W					**	*		**
YDR394W					**	*		*
YDR371W
YHR050W					*	*
YOR266W
YDL134C
YOR380W
YIL154C
YGL023C
YOR171C
YOR362C
YMR119W
YER080W
YBL034C
YFR006W					*
YDR456W
YIL048W
YOR291W
YPL177C								**
YPL077C
YCR095C
YER133W-A
YKL126W					*	**	*	*
YPL074W						*
YLR426W
YML075C					*	**	**
YER064C								**
YBR096W								*
YGL142C								*
YML101C
YMR231W
YIL001W
YDL194W
YCR100C
YPL116W
YNL127W
YDL141W						*
YAR042W								*
YDL206W								*
YBR212W						*		*
YKL140W						*
YGR238C
YIL005W
YNR035C						*
YMR162C						*		*
YLL005C
YOR157C					*	*	*	**
YLR434C
YDL164C					*	*		*
YCL034W					*	*
YNL262W
YLR206W
YNL291C						*
YGR130C
YCL028W						*
YLR257W						*	*
YKL203C						*
YKR070W						*		*
YMR087W
YJR126C						*	*	**
YNL243W						**	*	*
YIL124W					**	*		**	**	*
YAL017W					**	*		**	**
YDR534C
YDR014W-A
YPR191W				*	**	**		**	**
YHL031C
YPR047W									*
YOR349W									*
YNL180C					*				*
YGR183C				**	**			*	**	*
YDR178W				**	**			*	**	**
YBL030C			**	**	**			**	**	**
YIR019C					**
YPR155C					**			*	*
YJL196C					**	**	**	**	**	**
YFL003C
YEL024W				*	**	**	*	**	**	**
YGL188C					*
YOR360C					**	*
YAL016C-B
YGL209W			*	*	**				*	*
YOR186W
YLR069C					**
YGR031W
YDR348C					*	**	*
YDR207C
YLR030W
YOR083W
YHR054C
YML030W
YAL032C
YHR091C					*
YLR381W					*	*
YOR223W
YOR317W					**	**		**	*
YCR075C					**	**		*
YGR179C
YML059C					**	**	*	**	*
YOR373W					*	*
YMR016C					**	*
YPR003C					**	*
YFL036W					*	*
YBR286W					**	**	*	**
YOL073C					**	*		*
YHR154W					*
YGR012W					*
YMR086W
YLR139C
YFR014C						*
YGR086C					**	**	*	*
YER026C					**	**	*
YKR002W					*	*
YGL038C					**	**
YKL062W						*
YEL052W					*	**
YMR171C					*	**	**
YPL072W
YBR231C
YLR248W					**	**	**
YGL203C						*	*
YBL101C
YDR466W
YDR034C-D
YBR182C-A
YMR023C										*
YLR154C
YER039C-A										*
YGR107W
YDR513W					**			**	**	**
YJL137C					**			*	**	**
YLL009C					*
YBR201C-A					**				*	*
YBL065W
YBR105C					**				*	*
YBR116C
YDL010W					*				*
YDL181W			**	**	**				**	**
YKL202W
YDR462W					*
YOR062C					**					*
YOR028C					*
YGR259C
YKR075C			**		**					*
YMR194C-B
YOL160W
YPR170C
YJL028W
YLR329W
YOL154W			*
YAR019W-A
YML089C
YIL047C-A
YPL124W					*
YMR107W
YKL162C					**		*	**		*
YHR021W-A
YDR461C-A					*			*	*	**
YMR133W					**			*	*	**
YOR391C
YHR182C-A
YPR061C					*					*
YHR185C
YDL009C
YNL109W
YPR087W
YOR392W
YER087C-A
YHR028W-A
YIL011W			*		**	*	**
YLR431C
YCR064C
YJL211C
YFL052W
YMR291W					**	*
YOR029W
YER097W
YIR021W
YGL033W
YGR205W					**	**
YPL025C
YOR300W
YGL018C
YDR506C					*
YMR122C
YBR161W					**	*
YLL028W	**		*	*	**	**		*	**
YDR277C					**	**
YOR351C
YKL109W			*	**	**	**	**	**
YNL065W			*	*	**	*
YDL048C			**	**	**	**	**		*
YBL043W					*
YOL136C			**	**	**	**	**		**	*
YOR162C			**	**	**	**	**
YHR139C-A
YGL081W
YMR145C			*	**	**	**	**	**	*
YIR038C					**	**	**	**	**	**
YHR104W					**	**	**	**	**	**
YDR533C					**	**	**		**	**
YNL194C				*	**		*		**	**
YGR032W			**	**	**	**	**		**	**
YCL048W-A							*		**	**
YKR097W					*		**		**	**
YKL217W	*			*			**		**	**
YJL161W					**		**	**	**	**
YKL103C	**			*	**		**	**	**	**
YDL169C					**			*	**	*
YOR100C					**			*	**	*
YBR285W									*
YOR347C	*						*		**
YJL185C							*		**
YMR181C	*			*	**		**		**	**
YOL131W
YLR271W									**
YER158C	*			**	*		*		**
YPR151C
YBL048W									**
YER062C				*	**		*		**	**
YJL015C
YJR048W			*	**	**				**	**
YGR174W-A
YIL046W-A
YOL164W-A
YBR244W	**		*	**			**	**	**
YKL096W			**	**		**	**	**	**	**
YNL134C	**				**		**	**	**	**
YGL037C					**			**	**	**
YFR052C-A					**			**	**	**
YJL163C				*	**			**	**	**
YDR263C					**			**	**	**
YPR184W					**			**	**	**
YIL136W				**	**			**	**	**
YGR088W			**	**	**			**	**	**
YMR196W			**	**	**			**	**	**
YKR076W					**			**	**	**
YNR014W			**		**	*		**	**	**
YBR117C			**	*	**				**	**
YHR033W		*	**	**	**		*	**	**	**
YLR297W			*	**	**	*	*	**	**	**
YOR161C			**	**	**	**	**	**	**	**
Q0130
Q0120
Q0085
Q0250
YLR154C-G
Q0045
YML090W
YBL073W
YKL037W
YPR044C
YNL203C
YJL052C-A
YDR048C
YBR298C-A
YIL141W
YIR013C
YGR050C								*
YOR072W-A
YER188C-A
YOR376W
YJL160C
YLR437C-A
YPL027W
YMR321C
YKL136W
YER066W
YPL143W
YLR466C-B
YPR043W
YOR072W
YML012C-A
YCL021W-A						*
YIL132C
YPL185W
YGL162W					*	*
YJL215C
YOR199W
YLR302C
YBR206W
YJR071W
YMR151W
YBR226C
YLR165C					*
YJL027C
YIL160C					*
YHR138C					**	**		**	**	**
YNL195C					**			**	**	**
YDL244W					*				*	**
YLR346C
YHR096C					**			*	**	**
YDR453C			*		**			**	**	**
YMR090W					**				**	**
YMR174C					*				**	**
YPL186C				*	**				**	**
YHR140W					*	*		*	**	**
YOR173W					**	**		**	**	**
YGR043C			**	**	**	*	**	*	**	**
YNL160W			**	**	**	**	**	**	**	**
YOR338W			**	**	**	**	*		**	**
YLR178C				*	**	*	**	**	**	**
YHR087W			**	**	**		**	**	**	**
YDR070C			**	**	**		*	**	**	**
YJL116C			**	**	**		**	**	**	**
YGR256W			**	**	**			**	**	**
YDL204W				*	**			**	**	**
YMR169C			*		**			*	**	**
YML128C	*		**	**	**		**	**	**	**
YDL222C			**	**	**			**	**	**
YMR105C	**				**		**	**	**	**
YPR160W	**		*	**	**		*	**	**	**
YMR250W	**		**	**	**		**	**	**	**
YGR248W				**	**			**	**	**
YGR180C				*	**			**	**	**
YDR501W					**			**	**	**
YJL026W					**			**	**	**
YER053C-A					**			**	**	**
YEL039C					**			**	**	**
YPR015C					**			**	*	**
YLR149C	*				**			**	**	**
YCL040W	**				**	**	*	**	**	**
YGL104C	**				**		*	**	**	**
YDL085W					**			**	**	**
YLR312C	*				**			**	**
YML100W	**				**	**		**	**	**
YFR053C	*				**			**	**	**
YGR243W					**	*		**	**	**
YFR017C					**	**		**	**
YGR204C-A
YKL086W					**			**	**	*
YDR216W					**	**		**	**	**
YBR230C					**	**	*	**	**	**
YPR149W			**	**	**	**	**	**	**	**
YDL022W			**	**	**	**	**	**	**	**
YDR119W-A					**	*		*	*
YFR015C	**				**	**	**	**	*	*
YDR342C	*		**	**	**	**	**	**	**	**
YPL201C						*
YMR011W			**		**	**	**
YHR092C			**	**		**	**			**
YBR296C			**	**	**	**	**	*	**	**
YFL014W			*	*	**	**	**	*	**	**
YOL052C-A			**	**	**	**	**	**	**	**
YBR072W					*	**	**		**	**
YML058W-A					**		*	**	**	**
YIL066C					**			**	**	**
YKL162C-A
YMR251W					**		*		**	**
YNR034W-A									**	**
YMR251W-A	*		**	**	**	**	**	**	**	**
YLR109W					**	**	**	**	**	**
YNL274C					**	*	**	**	**	**
YGR008C					**			**	**	**
YBL064C					**	*	**	**	**	**
YDL130W-A					**		*	**	**	**
YDL124W					**	*	**	**	**	**
YGL156W					**	*	**	**	**	**
YOR185C					**		**	**	**	**
YBR085C-A					**		**	**	**	**
YBR169C						**	**		**	**
YLL039C					**	**	**	**	**	**
YLL026W	*				**	**	**	**	**	**
YBR147W					*	*	**	*	**	**
YAL005C					**	**	**	**	**	**
YGL121C					*	**	**	*	**	**
YDL021W					*	*	*	**	**	**
YLR108C			*		**	**	**	**	**	**
YOL047C							*			*
YLR142W						*	**	*	**	**
YJL133C-A			**	**	*	**	**	**	**	**
YLR136C			**			**	**	**	**	**
YKL178C						**	**		**	*
YJL144W						**	**		**	**
YPR078C						**	**		**	**
YJL037W						*	*			**
YML131W			*		*		*	**	**	**
YPL054W								**	**
YER096W					*			**	**	*
YPL123C					**			**	**	**
YHL021C	*		*		**		*	**	**	**
YDR374C
YDR379C-A								**	**
YDR403W					*			**	**	*
YGL258W-A								**	**
YEL065W	**				**		**	**	**	**
YOR382W			*	*				**	**	**
YNL332W
YNL036W			**	**	*			**	**	**
YLR410W-B					*			**		*
YDR374W-A
YLR205C
YAL063C
YER028C
YJL107C
YCL033C						*		*	*	**
YBR284W
YHR029C						*	*
YNL281W						**	**			**
YOL119C			*	**		**	**		*	**
YFR012W-A
YJL213W						*
YJL217W
YLR460C
YOR339C
YMR069W
YDR170W-A			*					*
YPL152W-A
YOL118C							*
YGR161C			*	**		**	**		*	**
YNL018C
YMR158C-A
YHL040C						*	**		**	*
YNL077W						*	**		**
YLR438W			**	**		**	**	**	**	**
YGL062W			**	**		**	**	**	**	**
YAL018C
YBR240C						*				*
YNR056C						**	*			*
YLL060C						**		*	*	**
YOL152W				*						*
YFL058W
YLR307W
YDR210C-D
YFL019C
YOR134W						*	*		*
YJR156C
YOR192C-B
YBR054W						**	**		**	**
YBL049W						**	**		**	**
YBL075C						**	**		**	**
YLR054C							**		**
YJR078W						**	**		**	**
YPR158W						**	**		**	**
YIR039C						**	**	**	**	**
YOL083W						*		*	**	**
YJR079W
YOR020W-A						*			**	**
YFL059W						*				*
YFL011W									*
YJL088W			*		**	**	**		**	**
YGR142W					**	**	**	*	**	**
YDR258C			**	*		**	**	*	**	**
YCR021C						**	**		**	**
YLR327C						**	**		**	**
YPL240C						**	**		**	**
YER150W					**	**	**		**	**
YDR034W-B						**	**		**	**
YJL052W	**		**		**	**	**		**	**
YDR171W						**	**		**	**
YER103W					*	**	**		**	**
YGR055W			*	*	**	**	**	**	**	**
YPL274W				*	**	**	**	**	**	**
YLR237W			**	**	**	**	**	*	**	**
YHR157W
YER042W					**	**	**		*
YOR302W					*	**	**		*	*
YHR071W		*		**	**	**	**	**		**
YOR303W					**	**	**	**	**	**
YDL214C				*	**	**	**	**
YLL061W				**	**	**	**	**		**
YGL117W					**	**	**	**
YEL071W			**	**	**	**	**	**
YOL163W						*	**		**
YJR150C
YNR068C					**	**	**
YJR025C			**	**	**	**	**		**
YBL100W-B							*		*
YHL015W-A
YNL284C-B			**		**		*
YBR012W-B
YNL277W-A
YDR261W-B					*	*	*
YEL059W
YNL146C-A
YDR461W			**	**	**	**	**		*
YCR104W
YBR047W							**
YJL170C			**		**	*	**
YOL104C			**		**	*	**
YGL032C	*		**	**	**	**	**	**		*
YCR005C			**	**	**	**	**
YMR062C			**	**	**	**	**		*
YJR109C			**	**	**	**	**	**	*	*
YBR012C
YNR044W			**	**	**	**	**	**	**	**
YJR047C					**	*	**	*	**
YCL037C					*
YBR040W
YPL095C	**		**	**	**	**	**	**	*	**
YHR216W			**	**	**	**	**	**	**	**
YBR145W	*		**	**	**	**	**	**	**	**
YAL067C					**	**	**	**
YPR167C					**	**	**	**
YFR030W			**	**	**	**	**	**	**	*
YJR137C			**	**	**	**	**	**
YLR364W					**	**	**	**
YER091C					**	**	**	**	**
YKR069W					**	**	**	**
YKL001C			**	**	**	**	**	**
YJR010W			**	**	**	**	**	**
YLR092W			**	**	**	**	**	**
YML047C
YPL250C			**	**	**	**	**	**	**	**
YLR303W			**	**	**	**	**	**	**	**
YGL184C					**	**	**	**	*	**
YOL162W
YPR036W-A				**	**	**	**		**	**
YKL161C						**	**			**
YJL089W			*	*		**	**		**	**
YLL062C					**	**	**	*		**
Q0050			*					**
YLR154W-B			*
YGL262W			*
Q0055			*					**
YLR154W-C			**
YOR313C
YBR093C					**	**	**	**	**	**
YHR143W				*	**	**	**	**	**	**
YER124C			**	**	**			**	**	**
YNR067C			**	**	**			**	**	**
YGL028C					**	**	**	**	**	**
YBR158W				*	**		**	**	**	**
YLR285C-A					**			**	**	**
YLR286C			**	**	**		**	**	**	**
YNL327W					**			**	**	**
YKL164C					**	*		**	**	**
YOR315W					**			**	**	**
YNL066W			*		**			**	**	**
YGL255W					**		*	**	**	**
YOR078W			**					**
YEL050W-A
YKL131W
YGR280C					**			**
YPL146C					**			**
YOR107W			*					**
YMR141W-A
YKL041W			*					**
YCR098C							*		*
YFR035C
YNL208W						**	**		**	*
YPR100W
YCL038C						*	**	**	**
YPL034W
YBR292C
YER078W-A
YFL055W						*	**		*
YGR254W	**			*	**	**	**	**	**	**
YGR139W
YBR056W-A
YPL088W					**	**	**	*
YOR130C					**	**	**	*
YGR138C					**	**	**	**	*
YKR091W						**	**		**	**
YIL080W
YNL259C						**	**		*	*
YMR009W						**	**			**
YDL186W						*	**
YNL019C
YDR187C
YIL004C					*	**	*	**
YPR108W-A
YOR287C
YLR068W
YNL227C					*	*
YMR239C					*	**		*
YMR244W
YPR064W
YDL183C								*
YDR102C
YML116W-A
YOR344C				*	**	*	*	**
YDL037C			*		*	**	**	**
YDL039C			**	*		**	**	**
YPL033C
YDR413C
YKL083W
YHR124W							*
YEL045C
YBR272C
YDL023C
YLR121C					**	**	**	*	*
YOR041C
YER185W
YDL173W
YOR179C
YHR060W
YDR319C									*
YOR003W									*
YAR075W
YBR131W
YDL104C
YJR019C
YOR350C
YOL122C							*		**
YMR187C
YJL179W
YNL324W
YHL030W-A
YAR070C
YNL282W
YMR122W-A					**	**	**	**	*
YOR189W
YNL124W
YPL155C
YGR292W
YPR166C
YGL051W
YBL070C
YDR515W
YIR005W
YIL025C
YER030W
YMR017W
YDL107W									*
YIR040C
YFL015C
YNL105W
YNL034W
YIR030W-A
YLL020C
YHL034W-A
YCL046W
YLR296W
YPL233W
YFL051C
YIL058W
YNL188W
YLR200W								*
YFR027W
YKR016W									*
YGL240W
YER104W
YBR255W
YCL012C
YGL044C
YBR237W
YJL142C
YGR228W
YHR131W-A
YLR086W
YGR005C				*
YER137C
YBL097W
YNL171C
YFL013W-A
YBL012C
YER146W
YGL007W
YGR038C-B
YLR222C-A
YDR066C
YPL194W
YLR021W
YLR238W
YBR196C-B
YGR169C-A
YML097C
YMR286W
YDR088C
YMR073C
YJL034W						**	*			*
YCR012W						**	**		*	**
YNR037C
YDR115W
YGL087C
YBR035C
YMR197C
YLR093C
YCR013C
YKL221W
YDR183W
YPL089C
YOR032C
YJR122W
YJL127C-B
YOL112W
YOR327C										*
YJR100C
YOR019W
YAR068W
YCR054C										*
YNR026C										*
YMR156C
YHR090C
YAL015C
YHR118C
YER077C										*
YDR522C
YKL050C
YDR177W						**				*
YMR175W-A
YDR484W
YBL107C
YPL018W						**	*			*
YJL038C
YPL213W
YJR160C
YBR065C
YAL053W						**	**		**	**
YJL060W						**	**		**	**
YJL118W
YNL187W
YML130C						*	*			*
YBL071C
YBR141C
YER163C									*	*
YPR172W									*	*
YIR018C-A
YJR135C
YGR240C-A
YBL090W
YOR284W
YLR015W
YOL135C
YBL093C						*				*
YKR099W
YAL047C
YJR054W								*
YNL231C
YJL046W
YDL011C
YGR073C
YKL084W
YJL150W
YCR097W
YBR076C-A
YJL180C
[truncated: 4,417 more rows]

## Sheet: row_dendrogram
--[dendrogram w/ 2 branches and 6416 members at h = 22]
|--[dendrogram w/ 2 branches and 11 members at h = 13.9]
| |--[dendrogram w/ 2 branches and 10 members at h = 5.2]
| | |--[dendrogram w/ 2 branches and 9 members at h = 2.53]
| | | |--[dendrogram w/ 2 branches and 6 members at h = 1.69]
| | | | |--[dendrogram w/ 2 branches and 3 members at h = 0.741]
| | | | | |--[dendrogram w/ 2 branches and 2 members at h = 0.544]
| | | | | | |--leaf "YAR015W" ( value.YAR015W = -1.14 )
| | | | | | `--leaf "YLR359W" ( value.YLR359W = -1.01 )
| | | | | `--leaf "YLR058C" ( value.YLR058C = -1.07 )
| | | | `--[dendrogram w/ 2 branches and 3 members at h = 1.18]
| | | | |--[dendrogram w/ 2 branches and 2 members at h = 0.586]
| | | | | |--leaf "YGL234W" ( value.YGL234W = -0.835 )
| | | | | `--leaf "YGR061C" ( value.YGR061C = -0.781 )
| | | | `--leaf "YMR300C" ( value.YMR300C = -0.961 )
| | | `--[dendrogram w/ 2 branches and 3 members at h = 0.998]
| | | |--[dendrogram w/ 2 branches and 2 members at h = 0.881]
| | | | |--leaf "YOR128C" ( value.YOR128C = -1.16 )
| | | | `--leaf "YKR080W" ( value.YKR080W = -1.08 )
| | | `--leaf "YMR119W-A" ( value.YMR119W-A = -1.18 )
| | `--leaf "YMR120C" ( value.YMR120C = -1.91 )
| `--leaf "YDR477W" ( value.YDR477W = -3.25 )
`--[dendrogram w/ 2 branches and 6405 members at h = 17]
|--[dendrogram w/ 2 branches and 4787 members at h = 12]
| |--[dendrogram w/ 2 branches and 4623 members at h = 11.6]
| | |--[dendrogram w/ 2 branches and 4618 members at h = 8.78]
| | | |--[dendrogram w/ 2 branches and 4105 members at h = 7.8]
| | | | |--[dendrogram w/ 2 branches and 1775 members at h = 6.06]
| | | | | |--[dendrogram w/ 2 branches and 1677 members at h = 5.05]
| | | | | | |--[dendrogram w/ 2 branches and 1639 members at h = 4.82]
| | | | | | | |--[dendrogram w/ 2 branches and 1511 members at h = 4.11]
| | | | | | | | |--[dendrogram w/ 2 branches and 1089 members at h = 3.26]
| | | | | | | | | |--[dendrogram w/ 2 branches and 962 members at h = 2.88]
| | | | | | | | | | |--[dendrogram w/ 2 branches and 768 members at h = 2.52]
| | | | | | | | | | | |--[dendrogram w/ 2 branches and 540 members at h = 2.1]
| | | | | | | | | | | | |--[dendrogram w/ 2 branches and 522 members at h = 1.8]
| | | | | | | | | | | | | |--[dendrogram w/ 2 branches and 306 members at h = 1.45]
| | | | | | | | | | | | | | |--[dendrogram w/ 2 branches and 208 members at h = 1.29]
| | | | | | | | | | | | | | | |--[dendrogram w/ 2 branches and 89 members at h = 1.16]
| | | | | | | | | | | | | | | | |--[dendrogram w/ 2 branches and 70 members at h = 0.938]
| | | | | | | | | | | | | | | | | |--[dendrogram w/ 2 branches and 49 members at h = 0.8]
| | | | | | | | | | | | | | | | | | |--[dendrogram w/ 2 branches and 30 members at h = 0.639]
| | | | | | | | | | | | | | | | | | | |--[dendrogram w/ 2 branches and 22 members at h = 0.581]
| | | | | | | | | | | | | | | | | | | | |--[dendrogram w/ 2 branches and 15 members at h = 0.419]
| | | | | | | | | | | | | | | | | | | | | |--[dendrogram w/ 2 branches and 11 members at h = 0.333]
| | | | | | | | | | | | | | | | | | | | | | |--[dendrogram w/ 2 branches and 6 members at h = 0.214]
| | | | | | | | | | | | | | | | | | | | | | | |--[dendrogram w/ 2 branches and 3 members at h = 0.166]
| | | | | | | | | | | | | | | | | | | | | | | | |--[dendrogram w/ 2 branches and 2 members at h = 0.113]
| | | | | | | | | | | | | | | | | | | | | | | | | |--leaf "YPR041W" ( value.YPR041W = -0.188 )
| | | | | | | | | | | | | | | | | | | | | | | | | `--leaf "YGL123W" ( value.YGL123W = -0.176 )
| | | | | | | | | | | | | | | | | | | | | | | | `--leaf "YIL018W" ( value.YIL018W = -0.158 )
| | | | | | | | | | | | | | | | | | | | | | | `--[dendrogram w/ 2 branches and 3 members at h = 0.138]
| | | | | | | | | | | | | | | | | | | | | | | |--[dendrogram w/ 2 branches and 2 members at h = 0.119]
| | | | | | | | | | | | | | | | | | | | | | | | |--leaf "YBR118W" ( value.YBR118W = -0.162 )
| | | | | | | | | | | | | | | | | | | | | | | | `--leaf "YBR283C" ( value.YBR283C = -0.15 )
| | | | | | | | | | | | | | | | | | | | | | | `--leaf "YOR254C" ( value.YOR254C = -0.179 )
| | | | | | | | | | | | | | | | | | | | | | `--[dendrogram w/ 2 branches and 5 members at h = 0.272]
| | | | | | | | | | | | | | | | | | | | | | |--[dendrogram w/ 2 branches and 3 members at h = 0.136]
| | | | | | | | | | | | | | | | | | | | | | | |--[dendrogram w/ 2 branches and 2 members at h = 0.115]
| | | | | | | | | | | | | | | | | | | | | | | | |--leaf "YGL076C" ( value.YGL076C = -0.194 )
| | | | | | | | | | | | | | | | | | | | | | | | `--leaf "YDR064W" ( value.YDR064W = -0.193 )
| | | | | | | | | | | | | | | | | | | | | | | `--leaf "YJR145C" ( value.YJR145C = -0.172 )
| | | | | | | | | | | | | | | | | | | | | | `--[dendrogram w/ 2 branches and 2 members at h = 0.154]
| | | | | | | | | | | | | | | | | | | | | | |--leaf "YJR123W" ( value.YJR123W = -0.152 )
| | | | | | | | | | | | | | | | | | | | | | `--leaf "YBR048W" ( value.YBR048W = -0.148 )
| | | | | | | | | | | | | | | | | | | | | `--[dendrogram w/ 2 branches and 4 members at h = 0.215]
| | | | | | | | | | | | | | | | | | | | | |--[dendrogram w/ 2 branches and 2 members at h = 0.17]
| | | | | | | | | | | | | | | | | | | | | | |--leaf "YOR063W" ( value.YOR063W = -0.26 )
| | | | | | | | | | | | | | | | | | | | | | `--leaf "YPL131W" ( value.YPL131W = -0.217 )
| | | | | | | | | | | | | | | | | | | | | `--[dendrogram w/ 2 branches and 2 members at h = 0.0893]
| | | | | | | | | | | | | | | | | | | | | |--leaf "YBR189W" ( value.YBR189W = -0.224 )
| | | | | | | | | | | | | | | | | | | | | `--leaf "YGL135W" ( value.YGL135W = -0.218 )
| | | | | | | | | | | | | | | | | | | | `--[dendrogram w/ 2 branches and 7 members at h = 0.328]
| | | | | | | | | | | | | | | | | | | | |--[dendrogram w/ 2 branches and 4 members at h = 0.226]
| | | | | | | | | | | | | | | | | | | | | |--[dendrogram w/ 2 branches and 3 members at h = 0.14]
| | | | | | | | | | | | | | | | | | | | | | |--[dendrogram w/ 2 branches and 2 members at h = 0.0868]
| | | | | | | | | | | | | | | | | | | | | | | |--leaf "YNL247W" ( value.YNL247W = -0.214 )
| | | | | | | | | | | | | | | | | | | | | | | `--leaf "YKR028W" ( value.YKR028W = -0.202 )
| | | | | | | | | | | | | | | | | | | | | | `--leaf "YOL097C" ( value.YOL097C = -0.222 )
| | | | | | | | | | | | | | | | | | | | | `--leaf "YMR212C" ( value.YMR212C = -0.213 )
| | | | | | | | | | | | | | | | | | | | `--[dendrogram w/ 2 branches and 3 members at h = 0.177]
| | | | | | | | | | | | | | | | | | | | |--[dendrogram w/ 2 branches and 2 members at h = 0.146]
| | | | | | | | | | | | | | | | | | | | | |--leaf "YPL101W" ( value.YPL101W = -0.157 )
| | | | | | | | | | | | | | | | | | | | | `--leaf "YGL245W" ( value.YGL245W = -0.144 )
| | | | | | | | | | | | | | | | | | | | `--leaf "YFR031C-A" ( value.YFR031C-A = -0.161 )
| | | | | | | | | | | | | | | | | | | `--[dendrogram w/ 2 branches and 8 members at h = 0.426]
| | | | | | | | | | | | | | | | | | | |--[dendrogram w/ 2 branches and 5 members at h = 0.266]
| | | | | | | | | | | | | | | | | | | | |--[dendrogram w/ 2 branches and 3 members at h = 0.213]
| | | | | | | | | | | | | | | | | | | | | |--[dendrogram w/ 2 branches and 2 members at h = 0.121]
| | | | | | | | | | | | | | | | | | | | | | |--leaf "YPL174C" ( value.YPL174C = -0.164 )
| | | | | | | | | | | | | | | | | | | | | | `--leaf "YFR051C" ( value.YFR051C = -0.159 )
| | | | | | | | | | | | | | | | | | | | | `--leaf "YLR208W" ( value.YLR208W = -0.14 )
| | | | | | | | | | | | | | | | | | | | `--[dendrogram w/ 2 branches and 2 members at h = 0.221]
| | | | | | | | | | | | | | | | | | | | |--leaf "YBR263W" ( value.YBR263W = -0.192 )
| | | | | | | | | | | | | | | | | | | | `--leaf "YCR084C" ( value.YCR084C = -0.14 )
| | | | | | | | | | | | | | | | | | | `--[dendrogram w/ 2 branches and 3 members at h = 0.245]
| | | | | | | | | | | | | | | | | | | |--[dendrogram w/ 2 branches and 2 members at h = 0.17]
| | | | | | | | | | | | | | | | | | | | |--leaf "YKL080W" ( value.YKL080W = -0.123 )
| | | | | | | | | | | | | | | | | | | | `--leaf "YOL056W" ( value.YOL056W = -0.121 )
| | | | | | | | | | | | | | | | | | | `--leaf "YLR447C" ( value.YLR447C = -0.185 )
| | | | | | | | | | | | | | | | | | `--[dendrogram w/ 2 branches and 19 members at h = 0.448]
| | | | | | | | | | | | | | | | | | |--[dendrogram w/ 2 branches and 11 members at h = 0.413]
| | | | | | | | | | | | | | | | | | | |--[dendrogram w/ 2 branches and 7 members at h = 0.373]
| | | | | | | | | | | | | | | | | | | | |--[dendrogram w/ 2 branches and 4 members at h = 0.273]
| | | | | | | | | | | | | | | | | | | | | |--[dendrogram w/ 2 branches and 2 members at h = 0.165]
| | | | | | | | | | | | | | | | | | | | | | |--leaf "YLR048W" ( value.YLR048W = -0.223 )
| | | | | | | | | | | | | | | | | | | | | | `--leaf "YNL069C" ( value.YNL069C = -0.193 )
| | | | | | | | | | | | | | | | | | | | | `--[dendrogram w/ 2 branches and 2 members at h = 0.119]
| | | | | | | | | | | | | | | | | | | | | |--leaf "YJL177W" ( value.YJL177W = -0.165 )
| | | | | | | | | | | | | | | | | | | | | `--leaf "YBR025C" ( value.YBR025C = -0.161 )
| | | | | | | | | | | | | | | | | | | | `--[dendrogram w/ 2 branches and 3 members at h = 0.195]
| | | | | | | | | | | | | | | | | | | | |--[dendrogram w/ 2 branches and 2 members at h = 0.115]
| | | | | | | | | | | | | | | | | | | | | |--leaf "YBR009C" ( value.YBR009C = -0.157 )
| | | | | | | | | | | | | | | | | | | | | `--leaf "YPR072W" ( value.YPR072W = -0.137 )
| | | | | | | | | | | | | | | | | | | | `--leaf "YMR146C" ( value.YMR146C = -0.172 )
| | | | | | | | | | | | | | | | | | | `--[dendrogram w/ 2 branches and 4 members at h = 0.29]
| | | | | | | | | | | | | | | | | | | |--[dendrogram w/ 2 branches and 2 members at h = 0.179]
| | | | | | | | | | | | | | | | | | | | |--leaf "YDR414C" ( value.YDR414C = -0.156 )
| | | | | | | | | | | | | | | | | | | | `--leaf "YER009W" ( value.YER009W = -0.149 )
| | | | | | | | | | | | | | | | | | | `--[dendrogram w/ 2 branches and 2 members at h = 0.129]
| | | | | | | | | | | | | | | | | | | |--leaf "YPL128C" ( value.YPL128C = -0.145 )
| | | | | | | | | | | | | | | | | | | `--leaf "YHR123W" ( value.YHR123W = -0.128 )
| | | | | | | | | | | | | | | | | | `--[dendrogram w/ 2 branches and 8 members at h = 0.382]
| | | | | | | | | | | | | | | | | | |--[dendrogram w/ 2 branches and 4 members at h = 0.318]
| | | | | | | | | | | | | | | | | | | |--[dendrogram w/ 2 branches and 3 members at h = 0.188]
| | | | | | | | | | | | | | | | | | | | |--[dendrogram w/ 2 branches and 2 members at h = 0.122]
| | | | | | | | | | | | | | | | | | | | | |--leaf "YER056C-A" ( value.YER056C-A = -0.223 )
| | | | | | | | | | | | | | | | | | | | | `--leaf "YMR142C" ( value.YMR142C = -0.206 )
| | | | | | | | | | | | | | | | | | | | `--leaf "YBL092W" ( value.YBL092W = -0.186 )
| | | | | | | | | | | | | | | | | | | `--leaf "YDR382W" ( value.YDR382W = -0.196 )
| | | | | | | | | | | | | | | | | | `--[dendrogram w/ 2 branches and 4 members at h = 0.25]
| | | | | | | | | | | | | | | | | | |--[dendrogram w/ 2 branches and 2 members at h = 0.096]
| | | | | | | | | | | | | | | | | | | |--leaf "YGL030W" ( value.YGL030W = -0.203 )
| | | | | | | | | | | | | | | | | | | `--leaf "YDL081C" ( value.YDL081C = -0.202 )
| | | | | | | | | | | | | | | | | | `--[dendrogram w/ 2 branches and 2 members at h = 0.149]
| | | | | | | | | | | | | | | | | | |--leaf "YMR215W" ( value.YMR215W = -0.194 )
| | | | | | | | | | | | | | | | | | `--leaf "YJL183W" ( value.YJL183W = -0.183 )
| | | | | | | | | | | | | | | | | `--[dendrogram w/ 2 branches and 21 members at h = 0.676]
| | | | | | | | | | | | | | | | | |--[dendrogram w/ 2 branches and 19 members at h = 0.491]
| | | | | | | | | | | | | | | | | | |--[dendrogram w/ 2 branches and 11 members at h = 0.418]
| | | | | | | | | | | | | | | | | | | |--[dendrogram w/ 2 branches and 6 members at h = 0.287]
| | | | | | | | | | | | | | | | | | | | |--[dendrogram w/ 2 branches and 4 members at h = 0.236]
| | | | | | | | | | | | | | | | | | | | | |--[dendrogram w/ 2 branches and 2 members at h = 0.175]
| | | | | | | | | | | | | | | | | | | | | | |--leaf "YDL226C" ( value.YDL226C = -0.245 )
| | | | | | | | | | | | | | | | | | | | | | `--leaf "YJL080C" ( value.YJL080C = -0.223 )
| | | | | | | | | | | | | | | | | | | | | `--[dendrogram w/ 2 branches and 2 members at h = 0.205]
| | | | | | | | | | | | | | | | | | | | | |--leaf "YLR455W" ( value.YLR455W = -0.234 )
| | | | | | | | | | | | | | | | | | | | | `--leaf "YIL142W" ( value.YIL142W = -0.194 )
| | | | | | | | | | | | | | | | | | | | `--[dendrogram w/ 2 branches and 2 members at h = 0.169]
| | | | | | | | | | | | | | | | | | | | |--leaf "YNR061C" ( value.YNR061C = -0.245 )
| | | | | | | | | | | | | | | | | | | | `--leaf "YNR021W" ( value.YNR021W = -0.236 )
| | | | | | | | | | | | | | | | | | | `--[dendrogram w/ 2 branches and 5 members at h = 0.26]
| | | | | | | | | | | | | | | | | | | |--[dendrogram w/ 2 branches and 4 members at h = 0.202]
| | | | | | | | | | | | | | | | | | | | |--[dendrogram w/ 2 branches and 2 members at h = 0.144]
| | | | | | | | | | | | | | | | | | | | | |--leaf "YCR031C" ( value.YCR031C = -0.228 )
| | | | | | | | | | | | | | | | | | | | | `--leaf "YOR260W" ( value.YOR260W = -0.191 )
| | | | | | | | | | | | | | | | | | | | `--[dendrogram w/ 2 branches and 2 members at h = 0.108]
| | | | | | | | | | | | | | | | | | | | |--leaf "YDL130W" ( value.YDL130W = -0.193 )
| | | | | | | | | | | | | | | | | | | | `--leaf "YOL039W" ( value.YOL039W = -0.185 )
| | | | | | | | | | | | | | | | | | | `--leaf "YLR340W" ( value.YLR340W = -0.237 )
| | | | | | | | | | | | | | | | | | `--[dendrogram w/ 2 branches and 8 members at h = 0.399]
| | | | | | | | | | | | | | | | | | |--[dendrogram w/ 2 branches and 5 members at h = 0.271]
| | | | | | | | | | | | | | | | | | | |--[dendrogram w/ 2 branches and 3 members at h = 0.232]
| | | | | | | | | | | | | | | | | | | | |--[dendrogram w/ 2 branches and 2 members at h = 0.167]
| | | | | | | | | | | | | | | | | | | | | |--leaf "YDL040C" ( value.YDL040C = -0.187 )
| | | | | | | | | | | | | | | | | | | | | `--leaf "YOR001W" ( value.YOR001W = -0.179 )
| | | | | | | | | | | | | | | | | | | | `--leaf "YLR192C" ( value.YLR192C = -0.229 )
| | | | | | | | | | | | | | | | | | | `--[dendrogram w/ 2 branches and 2 members at h = 0.104]
| | | | | | | | | | | | | | | | | | | |--leaf "YLR060W" ( value.YLR060W = -0.198 )
| | | | | | | | | | | | | | | | | | | `--leaf "YGR083C" ( value.YGR083C = -0.181 )
| | | | | | | | | | | | | | | | | | `--[dendrogram w/ 2 branches and 3 members at h = 0.203]
| | | | | | | | | | | | | | | | | | |--[dendrogram w/ 2 branches and 2 members at h = 0.139]
| | | | | | | | | | | | | | | | | | | |--leaf "YOR209C" ( value.YOR209C = -0.249 )
| | | | | | | | | | | | | | | | | | | `--leaf "YPL243W" ( value.YPL243W = -0.225 )
| | | | | | | | | | | | | | | | | | `--leaf "YNL085W" ( value.YNL085W = -0.214 )
| | | | | | | | | | | | | | | | | `--[dendrogram w/ 2 branches and 2 members at h = 0.37]
| | | | | | | | | | | | | | | | | |--leaf "YPL207W" ( value.YPL207W = -0.274 )
| | | | | | | | | | | | | | | | | `--leaf "YLR033W" ( value.YLR033W = -0.237 )
| | | | | | | | | | | | | | | | `--[dendrogram w/ 2 branches and 19 members at h = 0.85]
| | | | | | | | | | | | | | | | |--[dendrogram w/ 2 branches and 15 members at h = 0.607]
| | | | | | | | | | | | | | | | | |--[dendrogram w/ 2 branches and 7 members at h = 0.521]
| | | | | | | | | | | | | | | | | | |--[dendrogram w/ 2 branches and 4 members at h = 0.297]
| | | | | | | | | | | | | | | | | | | |--[dendrogram w/ 2 branches and 3 members at h = 0.215]
| | | | | | | | | | | | | | | | | | | | |--[dendrogram w/ 2 branches and 2 members at h = 0.153]
| | | | | | | | | | | | | | | | | | | | | |--leaf "YLR029C" ( value.YLR029C = -0.202 )
| | | | | | | | | | | | | | | | | | | | | `--leaf "YMR194W" ( value.YMR194W = -0.202 )
| | | | | | | | | | | | | | | | | | | | `--leaf "YBL027W" ( value.YBL027W = -0.242 )
| | | | | | | | | | | | | | | | | | | `--leaf "YGL031C" ( value.YGL031C = -0.172 )
| | | | | | | | | | | | | | | | | | `--[dendrogram w/ 2 branches and 3 members at h = 0.377]
| | | | | | | | | | | | | | | | | | |--[dendrogram w/ 2 branches and 2 members at h = 0.303]
| | | | | | | | | | | | | | | | | | | |--leaf "YJR002W" ( value.YJR002W = -0.212 )
| | | | | | | | | | | | | | | | | | | `--leaf "YCL059C" ( value.YCL059C = -0.197 )
| | | | | | | | | | | | | | | | | | `--leaf "YER131W" ( value.YER131W = -0.251 )
| | | | | | | | | | | | | | | | | `--[dendrogram w/ 2 branches and 8 members at h = 0.399]
| | | | | | | | | | | | | | | | | |--[dendrogram w/ 2 branches and 5 members at h = 0.333]
| | | | | | | | | | | | | | | | | | |--[dendrogram w/ 2 branches and 3 members at h = 0.196]
| | | | | | | | | | | | | | | | | | | |--[dendrogram w/ 2 branches and 2 members at h = 0.176]
| | | | | | | | | | | | | | | | | | | | |--leaf "YLR449W" ( value.YLR449W = -0.197 )
| | | | | | | | | | | | | | | | | | | | `--leaf "YPL090C" ( value.YPL090C = -0.163 )
| | | | | | | | | | | | | | | | | | | `--leaf "YCR051W" ( value.YCR051W = -0.169 )
| | | | | | | | | | | | | | | | | | `--[dendrogram w/ 2 branches and 2 members at h = 0.201]
| | | | | | | | | | | | | | | | | | |--leaf "YDL136W" ( value.YDL136W = -0.178 )
| | | | | | | | | | | | | | | | | | `--leaf "YLR172C" ( value.YLR172C = -0.123 )
| | | | | | | | | | | | | | | | | `--[dendrogram w/ 2 branches and 3 members at h = 0.203]
| | | | | | | | | | | | | | | | | |--[dendrogram w/ 2 branches and 2 members at h = 0.144]
| | | | | | | | | | | | | | | | | | |--leaf "YLR406C" ( value.YLR406C = -0.15 )
| | | | | | | | | | | | | | | | | | `--leaf "YOL139C" ( value.YOL139C = -0.127 )
| | | | | | | | | | | | | | | | | `--leaf "YPR110C" ( value.YPR110C = -0.135 )
| | | | | | | | | | | | | | | | `--[dendrogram w/ 2 branches and 4 members at h = 0.488]
| | | | | | | | | | | | | | | | |--[dendrogram w/ 2 branches and 3 members at h = 0.409]
| | | | | | | | | | | | | | | | | |--[dendrogram w/ 2 branches and 2 members at h = 0.211]
| | | | | | | | | | | | | | | | | | |--leaf "YLR446W" ( value.YLR446W = -0.152 )
| | | | | | | | | | | | | | | | | | `--leaf "YKR095W-A" ( value.YKR095W-A = -0.119 )
| | | | | | | | | | | | | | | | | `--leaf "YCR033W" ( value.YCR033W = -0.163 )
| | | | | | | | | | | | | | | | `--leaf "YBR191W-A" ( value.YBR191W-A = -0.225 )
| | | | | | | | | | | | | | | `--[dendrogram w/ 2 branches and 119 members at h = 1.06]
| | | | | | | | | | | | | | | |--[dendrogram w/ 2 branches and 71 members at h = 0.83]
| | | | | | | | | | | | | | | | |--[dendrogram w/ 2 branches and 42 members at h = 0.678]
| | | | | | | | | | | | | | | | | |--[dendrogram w/ 2 branches and 31 members at h = 0.581]
| | | | | | | | | | | | | | | | | | |--[dendrogram w/ 2 branches and 21 members at h = 0.474]
| | | | | | | | | | | | | | | | | | | |--[dendrogram w/ 2 branches and 14 members at h = 0.363]
| | | | | | | | | | | | | | | | | | | | |--[dendrogram w/ 2 branches and 8 members at h = 0.298]
| | | | | | | | | | | | | | | | | | | | | |--[dendrogram w/ 2 branches and 5 members at h = 0.198]
| | | | | | | | | | | | | | | | | | | | | | |--[dendrogram w/ 2 branches and 3 members at h = 0.182]
| | | | | | | | | | | | | | | | | | | | | | | |--[dendrogram w/ 2 branches and 2 members at h = 0.106]
| | | | | | | | | | | | | | | | | | | | | | | | |--leaf "YER115C" ( value.YER115C = -0.139 )
| | | | | | | | | | | | | | | | | | | | | | | | `--leaf "YAL038W" ( value.YAL038W = -0.128 )
| | | | | | | | | | | | | | | | | | | | | | | `--leaf "YDR322W" ( value.YDR322W = -0.111 )
| | | | | | | | | | | | | | | | | | | | | | `--[dendrogram w/ 2 branches and 2 members at h = 0.103]
| | | | | | | | | | | | | | | | | | | | | | |--leaf "YNL103W" ( value.YNL103W = -0.149 )
| | | | | | | | | | | | | | | | | | | | | | `--leaf "YOR198C" ( value.YOR198C = -0.129 )
| | | | | | | | | | | | | | | | | | | | | `--[dendrogram w/ 2 branches and 3 members at h = 0.216]
| | | | | | | | | | | | | | | | | | | | | |--[dendrogram w/ 2 branches and 2 members at h = 0.0972]
| | | | | | | | | | | | | | | | | | | | | | |--leaf "YNL238W" ( value.YNL238W = -0.124 )
| | | | | | | | | | | | | | | | | | | | | | `--leaf "YPR181C" ( value.YPR181C = -0.118 )
| | | | | | | | | | | | | | | | | | | | | `--leaf "YPL234C" ( value.YPL234C = -0.117 )
| | | | | | | | | | | | | | | | | | | | `--[dendrogram w/ 2 branches and 6 members at h = 0.267]
| | | | | | | | | | | | | | | | | | | | |--[dendrogram w/ 2 branches and 3 members at h = 0.204]
| | | | | | | | | | | | | | | | | | | | | |--[dendrogram w/ 2 branches and 2 members at h = 0.0818]
| | | | | | | | | | | | | | | | | | | | | | |--leaf "YOR045W" ( value.YOR045W = -0.11 )
| | | | | | | | | | | | | | | | | | | | | | `--leaf "YGR106C" ( value.YGR106C = -0.106 )
| | | | | | | | | | | | | | | | | | | | | `--leaf "YOR002W" ( value.YOR002W = -0.0765 )
| | | | | | | | | | | | | | | | | | | | `--[dendrogram w/ 2 branches and 3 members at h = 0.132]
| | | | | | | | | | | | | | | | | | | | |--[dendrogram w/ 2 branches and 2 members at h = 0.119]
| | | | | | | | | | | | | | | | | | | | | |--leaf "YLR089C" ( value.YLR089C = -0.0853 )
| | | | | | | | | | | | | | | | | | | | | `--leaf "YDR483W" ( value.YDR483W = -0.0606 )
| | | | | | | | | | | | | | | | | | | | `--leaf "YAL023C" ( value.YAL023C = -0.095 )
| | | | | | | | | | | | | | | | | | | `--[dendrogram w/ 2 branches and 7 members at h = 0.308]
| | | | | | | | | | | | | | | | | | | |--[dendrogram w/ 2 branches and 4 members at h = 0.192]
| | | | | | | | | | | | | | | | | | | | |--[dendrogram w/ 2 branches and 3 members at h = 0.131]
| | | | | | | | | | | | | | | | | | | | | |--[dendrogram w/ 2 branches and 2 members at h = 0.0859]
| | | | | | | | | | | | | | | | | | | | | | |--leaf "YNL049C" ( value.YNL049C = -0.0772 )
| | | | | | | | | | | | | | | | | | | | | | `--leaf "YMR088C" ( value.YMR088C = -0.0601 )
| | | | | | | | | | | | | | | | | | | | | `--leaf "YGR124W" ( value.YGR124W = -0.0925 )
| | | | | | | | | | | | | | | | | | | | `--leaf "YER023W" ( value.YER023W = -0.0678 )
| | | | | | | | | | | | | | | | | | | `--[dendrogram w/ 2 branches and 3 members at h = 0.195]
| | | | | | | | | | | | | | | | | | | |--[dendrogram w/ 2 branches and 2 members at h = 0.127]
| | | | | | | | | | | | | | | | | | | | |--leaf "YML019W" ( value.YML019W = -0.0712 )
| | | | | | | | | | | | | | | | | | | | `--leaf "YCL002C" ( value.YCL002C = -0.0547 )
| | | | | | | | | | | | | | | | | | | `--leaf "YML114C" ( value.YML114C = -0.0762 )
| | | | | | | | | | | | | | | | | | `--[dendrogram w/ 2 branches and 10 members at h = 0.326]
| | | | | | | | | | | | | | | | | | |--[dendrogram w/ 2 branches and 8 members at h = 0.318]
| | | | | | | | | | | | | | | | | | | |--[dendrogram w/ 2 branches and 4 members at h = 0.215]
| | | | | | | | | | | | | | | | | | | | |--[dendrogram w/ 2 branches and 2 members at h = 0.124]
| | | | | | | | | | | | | | | | | | | | | |--leaf "YER154W" ( value.YER154W = -0.106 )
| | | | | | | | | | | | | | | | | | | | | `--leaf "YHR199C-A" ( value.YHR199C-A = -0.0921 )
| | | | | | | | | | | | | | | | | | | | `--[dendrogram w/ 2 branches and 2 members at h = 0.142]
| | | | | | | | | | | | | | | | | | | | |--leaf "YDL189W" ( value.YDL189W = -0.0725 )
| | | | | | | | | | | | | | | | | | | | `--leaf "YGL122C" ( value.YGL122C = -0.0719 )
| | | | | | | | | | | | | | | | | | | `--[dendrogram w/ 2 branches and 4 members at h = 0.231]
| | | | | | | | | | | | | | | | | | | |--[dendrogram w/ 2 branches and 2 members at h = 0.142]
| | | | | | | | | | | | | | | | | | | | |--leaf "YAL013W" ( value.YAL013W = -0.0973 )
| | | | | | | | | | | | | | | | | | | | `--leaf "YMR241W" ( value.YMR241W = -0.0764 )
| | | | | | | | | | | | | | | | | | | `--[dendrogram w/ 2 branches and 2 members at h = 0.0969]
| | | | | | | | | | | | | | | | | | | |--leaf "YDR395W" ( value.YDR395W = -0.0699 )
| | | | | | | | | | | | | | | | | | | `--leaf "YKL201C" ( value.YKL201C = -0.0598 )
| | | | | | | | | | | | | | | | | | `--[dendrogram w/ 2 branches and 2 members at h = 0.148]
| | | | | | | | | | | | | | | | | | |--leaf "YNR012W" ( value.YNR012W = -0.111 )
| | | | | | | | | | | | | | | | | | `--leaf "YHR072W" ( value.YHR072W = -0.099 )
| | | | | | | | | | | | | | | | | `--[dendrogram w/ 2 branches and 11 members at h = 0.484]
| | | | | | | | | | | | | | | | | |--[dendrogram w/ 2 branches and 7 members at h = 0.336]
| | | | | | | | | | | | | | | | | | |--[dendrogram w/ 2 branches and 4 members at h = 0.26]
| | | | | | | | | | | | | | | | | | | |--[dendrogram w/ 2 branches and 2 members at h = 0.151]
| | | | | | | | | | | | | | | | | | | | |--leaf "YGL195W" ( value.YGL195W = -0.182 )
| | | | | | | | | | | | | | | | | | | | `--leaf "YGR116W" ( value.YGR116W = -0.161 )
| | | | | | | | | | | | | | | | | | | `--[dendrogram w/ 2 branches and 2 members at h = 0.125]
| | | | | | | | | | | | | | | | | | | |--leaf "YOR061W" ( value.YOR061W = -0.134 )
| | | | | | | | | | | | | | | | | | | `--leaf "YDL212W" ( value.YDL212W = -0.11 )
| | | | | | | | | | | | | | | | | | `--[dendrogram w/ 2 branches and 3 members at h = 0.232]
| | | | | | | | | | | | | | | | | | |--[dendrogram w/ 2 branches and 2 members at h = 0.145]
| | | | | | | | | | | | | | | | | | | |--leaf "YPR074C" ( value.YPR074C = -0.159 )
| | | | | | | | | | | | | | | | | | | `--leaf "YBR171W" ( value.YBR171W = -0.14 )
| | | | | | | | | | | | | | | | | | `--leaf "YLR397C" ( value.YLR397C = -0.175 )
| | | | | | | | | | | | | | | | | `--[dendrogram w/ 2 branches and 4 members at h = 0.289]
| | | | | | | | | | | | | | | | | |--[dendrogram w/ 2 branches and 2 members at h = 0.175]
| | | | | | | | | | | | | | | | | | |--leaf "YGR090W" ( value.YGR090W = -0.159 )
| | | | | | | | | | | | | | | | | | `--leaf "YNL154C" ( value.YNL154C = -0.152 )
| | | | | | | | | | | | | | | | | `--[dendrogram w/ 2 branches and 2 members at h = 0.154]
| | | | | | | | | | | | | | | | | |--leaf "YGR119C" ( value.YGR119C = -0.142 )
| | | | | | | | | | | | | | | | | `--leaf "YPL032C" ( value.YPL032C = -0.114 )
| | | | | | | | | | | | | | | | `--[dendrogram w/ 2 branches and 29 members at h = 0.728]
| | | | | | | | | | | | | | | | |--[dendrogram w/ 2 branches and 18 members at h = 0.551]
| | | | | | | | | | | | | | | | | |--[dendrogram w/ 2 branches and 14 members at h = 0.501]
| | | | | | | | | | | | | | | | | | |--[dendrogram w/ 2 branches and 11 members at h = 0.344]
| | | | | | | | | | | | | | | | | | | |--[dendrogram w/ 2 branches and 6 members at h = 0.277]
| | | | | | | | | | | | | | | | | | | | |--[dendrogram w/ 2 branches and 4 members at h = 0.214]
| | | | | | | | | | | | | | | | | | | | | |--[dendrogram w/ 2 branches and 2 members at h = 0.127]
| | | | | | | | | | | | | | | | | | | | | | |--leaf "YGR200C" ( value.YGR200C = -0.158 )
| | | | | | | | | | | | | | | | | | | | | | `--leaf "YER172C" ( value.YER172C = -0.128 )
| | | | | | | | | | | | | | | | | | | | | `--[dendrogram w/ 2 branches and 2 members at h = 0.166]
| | | | | | | | | | | | | | | | | | | | | |--leaf "YPL160W" ( value.YPL160W = -0.154 )
| | | | | | | | | | | | | | | | | | | | | `--leaf "YOL076W" ( value.YOL076W = -0.131 )
| | | | | | | | | | | | | | | | | | | | `--[dendrogram w/ 2 branches and 2 members at h = 0.131]
| | | | | | | | | | | | | | | | | | | | |--leaf "YOL093W" ( value.YOL093W = -0.166 )
| | | | | | | | | | | | | | | | | | | | `--leaf "YKL122C" ( value.YKL122C = -0.157 )
| | | | | | | | | | | | | | | | | | | `--[dendrogram w/ 2 branches and 5 members at h = 0.299]
| | | | | | | | | | | | | | | | | | | |--[dendrogram w/ 2 branches and 3 members at h = 0.197]
| | | | | | | | | | | | | | | | | | | | |--[dendrogram w/ 2 branches and 2 members at h = 0.104]
| | | | | | | | | | | | | | | | | | | | | |--leaf "YDR292C" ( value.YDR292C = -0.107 )
| | | | | | | | | | | | | | | | | | | | | `--leaf "YOR118W" ( value.YOR118W = -0.101 )
| | | | | | | | | | | | | | | | | | | | `--leaf "YER155C" ( value.YER155C = -0.126 )
| | | | | | | | | | | | | | | | | | | `--[dendrogram w/ 2 branches and 2 members at h = 0.191]
| | | | | | | | | | | | | | | | | | | |--leaf "YJR064W" ( value.YJR064W = -0.131 )
| | | | | | | | | | | | | | | | | | | `--leaf "YPR062W" ( value.YPR062W = -0.0903 )
| | | | | | | | | | | | | | | | | | `--[dendrogram w/ 2 branches and 3 members at h = 0.316]
| | | | | | | | | | | | | | | | | | |--[dendrogram w/ 2 branches and 2 members at h = 0.178]
| | | | | | | | | | | | | | | | | | | |--leaf "YDL088C" ( value.YDL088C = -0.0917 )
| | | | | | | | | | | | | | | | | | | `--leaf "YIR008C" ( value.YIR008C = -0.0814 )
| | | | | | | | | | | | | | | | | | `--leaf "YOR168W" ( value.YOR168W = -0.106 )
| | | | | | | | | | | | | | | | | `--[dendrogram w/ 2 branches and 4 members at h = 0.336]
| | | | | | | | | | | | | | | | | |--[dendrogram w/ 2 branches and 2 members at h = 0.273]
| | | | | | | | | | | | | | | | | | |--leaf "YDR144C" ( value.YDR144C = -0.0779 )
| | | | | | | | | | | | | | | | | | `--leaf "YCL005W-A" ( value.YCL005W-A = -0.0466 )
| | | | | | | | | | | | | | | | | `--[dendrogram w/ 2 branches and 2 members at h = 0.166]
| | | | | | | | | | | | | | | | | |--leaf "YMR125W" ( value.YMR125W = -0.0567 )
| | | | | | | | | | | | | | | | | `--leaf "YGR056W" ( value.YGR056W = -0.0535 )
| | | | | | | | | | | | | | | | `--[dendrogram w/ 2 branches and 11 members at h = 0.438]
| | | | | | | | | | | | | | | | |--[dendrogram w/ 2 branches and 5 members at h = 0.356]
| | | | | | | | | | | | | | | | | |--[dendrogram w/ 2 branches and 4 members at h = 0.212]
| | | | | | | | | | | | | | | | | | |--[dendrogram w/ 2 branches and 2 members at h = 0.151]
| | | | | | | | | | | | | | | | | | | |--leaf "YKL207W" ( value.YKL207W = -0.0726 )
| | | | | | | | | | | | | | | | | | | `--leaf "YMR205C" ( value.YMR205C = -0.0615 )
| | | | | | | | | | | | | | | | | | `--[dendrogram w/ 2 branches and 2 members at h = 0.132]
| | | | | | | | | | | | | | | | | | |--leaf "YFL022C" ( value.YFL022C = -0.0654 )
| | | | | | | | | | | | | | | | | | `--leaf "YMR080C" ( value.YMR080C = -0.0619 )
| | | | | | | | | | | | | | | | | `--leaf "YOR271C" ( value.YOR271C = -0.103 )
| | | | | | | | | | | | | | | | `--[dendrogram w/ 2 branches and 6 members at h = 0.312]
| | | | | | | | | | | | | | | | |--[dendrogram w/ 2 branches and 3 members at h = 0.179]
| | | | | | | | | | | | | | | | | |--[dendrogram w/ 2 branches and 2 members at h = 0.145]
| | | | | | | | | | | | | | | | | | |--leaf "YKR043C" ( value.YKR043C = -0.058 )
| | | | | | | | | | | | | | | | | | `--leaf "YLR153C" ( value.YLR153C = -0.0435 )
| | | | | | | | | | | | | | | | | `--leaf "YPL183C" ( value.YPL183C = -0.0744 )
| | | | | | | | | | | | | | | | `--[dendrogram w/ 2 branches and 3 members at h = 0.253]
| | | | | | | | | | | | | | | | |--leaf "YPR057W" ( value.YPR057W = -0.0343 )
| | | | | | | | | | | | | | | | `--[dendrogram w/ 2 branches and 2 members at h = 0.0918]
| | | | | | | | | | | | | | | | |--leaf "YBR274W" ( value.YBR274W = -0.0178 )
| | | | | | | | | | | | | | | | `--leaf "YBR252W" ( value.YBR252W = -0.0111 )
| | | | | | | | | | | | | | | `--[dendrogram w/ 2 branches and 48 members at h = 0.892]
| | | | | | | | | | | | | | | |--[dendrogram w/ 2 branches and 41 members at h = 0.664]
| | | | | | | | | | | | | | | | |--[dendrogram w/ 2 branches and 21 members at h = 0.607]
| | | | | | | | | | | | | | | | | |--[dendrogram w/ 2 branches and 11 members at h = 0.448]
| | | | | | | | | | | | | | | | | | |--[dendrogram w/ 2 branches and 6 members at h = 0.346]
| | | | | | | | | | | | | | | | | | | |--[dendrogram w/ 2 branches and 3 members at h = 0.196]
| | | | | | | | | | | | | | | | | | | | |--[dendrogram w/ 2 branches and 2 members at h = 0.165]
| | | | | | | | | | | | | | | | | | | | | |--leaf "YNL016W" ( value.YNL016W = -0.157 )
| | | | | | | | | | | | | | | | | | | | | `--leaf "YGR285C" ( value.YGR285C = -0.151 )
| | | | | | | | | | | | | | | | | | | | `--leaf "YLR244C" ( value.YLR244C = -0.167 )
| | | | | | | | | | | | | | | | | | | `--[dendrogram w/ 2 branches and 3 members at h = 0.238]
| | | | | | | | | | | | | | | | | | | |--[dendrogram w/ 2 branches and 2 members at h = 0.193]
| | | | | | | | | | | | | | | | | | | | |--leaf "YPL037C" ( value.YPL037C = -0.158 )
| | | | | | | | | | | | | | | | | | | | `--leaf "YKL191W" ( value.YKL191W = -0.135 )
| | | | | | | | | | | | | | | | | | | `--leaf "YPR182W" ( value.YPR182W = -0.179 )
| | | | | | | | | | | | | | | | | | `--[dendrogram w/ 2 branches and 5 members at h = 0.261]
| | | | | | | | | | | | | | | | | | |--[dendrogram w/ 2 branches and 3 members at h = 0.185]
| | | | | | | | | | | | | | | | | | | |--[dendrogram w/ 2 branches and 2 members at h = 0.0952]
| | | | | | | | | | | | | | | | | | | | |--leaf "YFL004W" ( value.YFL004W = -0.144 )
| | | | | | | | | | | | | | | | | | | | `--leaf "YER049W" ( value.YER049W = -0.132 )
| | | | | | | | | | | | | | | | | | | `--leaf "YPL086C" ( value.YPL086C = -0.148 )
| | | | | | | | | | | | | | | | | | `--[dendrogram w/ 2 branches and 2 members at h = 0.131]
| | | | | | | | | | | | | | | | | | |--leaf "YJL014W" ( value.YJL014W = -0.13 )
| | | | | | | | | | | | | | | | | | `--leaf "YPR051W" ( value.YPR051W = -0.115 )
| | | | | | | | | | | | | | | | | `--[dendrogram w/ 2 branches and 10 members at h = 0.51]
| | | | | | | | | | | | | | | | | |--[dendrogram w/ 2 branches and 6 members at h = 0.307]
| | | | | | | | | | | | | | | | | | |--[dendrogram w/ 2 branches and 4 members at h = 0.209]
| | | | | | | | | | | | | | | | | | | |--[dendrogram w/ 2 branches and 3 members at h = 0.117]
| | | | | | | | | | | | | | | | | | | | |--[dendrogram w/ 2 branches and 2 members at h = 0.0865]
| | | | | | | | | | | | | | | | | | | | | |--leaf "YER120W" ( value.YER120W = -0.145 )
| | | | | | | | | | | | | | | | | | | | | `--leaf "YML106W" ( value.YML106W = -0.142 )
| | | | | | | | | | | | | | | | | | | | `--leaf "YFL045C" ( value.YFL045C = -0.133 )
| | | | | | | | | | | | | | | | | | | `--leaf "YKR079C" ( value.YKR079C = -0.148 )
| | | | | | | | | | | | | | | | | | `--[dendrogram w/ 2 branches and 2 members at h = 0.173]
| | | | | | | | | | | | | | | | | | |--leaf "YDR091C" ( value.YDR091C = -0.199 )
| | | | | | | | | | | | | | | | | | `--leaf "YML022W" ( value.YML022W = -0.164 )
| | | | | | | | | | | | | | | | | `--[dendrogram w/ 2 branches and 4 members at h = 0.375]
| | | | | | | | | | | | | | | | | |--[dendrogram w/ 2 branches and 2 members at h = 0.243]
| | | | | | | | | | | | | | | | | | |--leaf "YHR193C" ( value.YHR193C = -0.187 )
| | | | | | | | | | | | | | | | | | `--leaf "YCR008W" ( value.YCR008W = -0.17 )
| | | | | | | | | | | | | | | | | `--[dendrogram w/ 2 branches and 2 members at h = 0.192]
| | | | | | | | | | | | | | | | | |--leaf "YGR252W" ( value.YGR252W = -0.126 )
| | | | | | | | | | | | | | | | | `--leaf "YLR401C" ( value.YLR401C = -0.101 )
| | | | | | | | | | | | | | | | `--[dendrogram w/ 2 branches and 20 members at h = 0.579]
| | | | | | | | | | | | | | | | |--[dendrogram w/ 2 branches and 11 members at h = 0.47]
| | | | | | | | | | | | | | | | | |--[dendrogram w/ 2 branches and 7 members at h = 0.418]
| | | | | | | | | | | | | | | | | | |--[dendrogram w/ 2 branches and 4 members at h = 0.202]
| | | | | | | | | | | | | | | | | | | |--[dendrogram w/ 2 branches and 2 members at h = 0.109]
| | | | | | | | | | | | | | | | | | | | |--leaf "YHR049W" ( value.YHR049W = -0.126 )
| | | | | | | | | | | | | | | | | | | | `--leaf "YHR068W" ( value.YHR068W = -0.107 )
| | | | | | | | | | | | | | | | | | | `--[dendrogram w/ 2 branches and 2 members at h = 0.136]
| | | | | | | | | | | | | | | | | | | |--leaf "YBR121C" ( value.YBR121C = -0.118 )
| | | | | | | | | | | | | | | | | | | `--leaf "YNL145W" ( value.YNL145W = -0.103 )
| | | | | | | | | | | | | | | | | | `--[dendrogram w/ 2 branches and 3 members at h = 0.315]
| | | | | | | | | | | | | | | | | | |--[dendrogram w/ 2 branches and 2 members at h = 0.186]
| | | | | | | | | | | | | | | | | | | |--leaf "YMR093W" ( value.YMR093W = -0.14 )
| | | | | | | | | | | | | | | | | | | `--leaf "YLR378C" ( value.YLR378C = -0.131 )
| | | | | | | | | | | | | | | | | | `--leaf "YMR309C" ( value.YMR309C = -0.14 )
| | | | | | | | | | | | | | | | | `--[dendrogram w/ 2 branches and 4 members at h = 0.351]
| | | | | | | | | | | | | | | | | |--[dendrogram w/ 2 branches and 2 members at h = 0.224]
| | | | | | | | | | | | | | | | | | |--leaf "YDL205C" ( value.YDL205C = -0.101 )
| | | | | | | | | | | | | | | | | | `--leaf "YOR301W" ( value.YOR301W = -0.101 )
| | | | | | | | | | | | | | | | | `--[dendrogram w/ 2 branches and 2 members at h = 0.165]
| | | | | | | | | | | | | | | | | |--leaf "YOR311C" ( value.YOR311C = -0.079 )
| | | | | | | | | | | | | | | | | `--leaf "YJL012C" ( value.YJL012C = -0.0778 )
| | | | | | | | | | | | | | | | `--[dendrogram w/ 2 branches and 9 members at h = 0.348]
| | | | | | | | | | | | | | | | |--[dendrogram w/ 2 branches and 5 members at h = 0.262]
| | | | | | | | | | | | | | | | | |--[dendrogram w/ 2 branches and 3 members at h = 0.193]
| | | | | | | | | | | | | | | | | | |--[dendrogram w/ 2 branches and 2 members at h = 0.154]
| | | | | | | | | | | | | | | | | | | |--leaf "YKR059W" ( value.YKR059W = -0.139 )
| | | | | | | | | | | | | | | | | | | `--leaf "YGL014W" ( value.YGL014W = -0.116 )
| | | | | | | | | | | | | | | | | | `--leaf "YNL067W" ( value.YNL067W = -0.129 )
| | | | | | | | | | | | | | | | | `--[dendrogram w/ 2 branches and 2 members at h = 0.115]
| | | | | | | | | | | | | | | | | |--leaf "YNL209W" ( value.YNL209W = -0.133 )
| | | | | | | | | | | | | | | | | `--leaf "YER165W" ( value.YER165W = -0.116 )
| | | | | | | | | | | | | | | | `--[dendrogram w/ 2 branches and 4 members at h = 0.276]
| | | | | | | | | | | | | | | | |--[dendrogram w/ 2 branches and 2 members at h = 0.177]
| | | | | | | | | | | | | | | | | |--leaf "YDR037W" ( value.YDR037W = -0.155 )
| | | | | | | | | | | | | | | | | `--leaf "YOR246C" ( value.YOR246C = -0.122 )
| | | | | | | | | | | | | | | | `--[dendrogram w/ 2 branches and 2 members at h = 0.155]
| | | | | | | | | | | | | | | | |--leaf "YDR165W" ( value.YDR165W = -0.149 )
| | | | | | | | | | | | | | | | `--leaf "YMR269W" ( value.YMR269W = -0.114 )
| | | | | | | | | | | | | | | `--[dendrogram w/ 2 branches and 7 members at h = 0.587]
| | | | | | | | | | | | | | | |--[dendrogram w/ 2 branches and 5 members at h = 0.426]
| | | | | | | | | | | | | | | | |--[dendrogram w/ 2 branches and 3 members at h = 0.296]
| | | | | | | | | | | | | | | | | |--[dendrogram w/ 2 branches and 2 members at h = 0.156]
| | | | | | | | | | | | | | | | | | |--leaf "YNL323W" ( value.YNL323W = -0.235 )
| | | | | | | | | | | | | | | | | | `--leaf "YJL111W" ( value.YJL111W = -0.21 )
| | | | | | | | | | | | | | | | | `--leaf "YOR239W" ( value.YOR239W = -0.243 )
| | | | | | | | | | | | | | | | `--[dendrogram w/ 2 branches and 2 members at h = 0.153]
| | | | | | | | | | | | | | | | |--leaf "YGR054W" ( value.YGR054W = -0.172 )
| | | | | | | | | | | | | | | | `--leaf "YOL021C" ( value.YOL021C = -0.164 )
| | | | | | | | | | | | | | | `--[dendrogram w/ 2 branches and 2 members at h = 0.319]
| | | | | | | | | | | | | | | |--leaf "YDR245W" ( value.YDR245W = -0.255 )
| | | | | | | | | | | | | | | `--leaf "YDR346C" ( value.YDR346C = -0.2 )
| | | | | | | | | | | | | | `--[dendrogram w/ 2 branches and 98 members at h = 1.26]
| | | | | | | | | | | | | | |--[dendrogram w/ 2 branches and 45 members at h = 1.09]
| | | | | | | | | | | | | | | |--[dendrogram w/ 2 branches and 26 members at h = 0.937]
| | | | | | | | | | | | | | | | |--[dendrogram w/ 2 branches and 22 members at h = 0.671]
| | | | | | | | | | | | | | | | | |--[dendrogram w/ 2 branches and 14 members at h = 0.585]
| | | | | | | | | | | | | | | | | | |--[dendrogram w/ 2 branches and 9 members at h = 0.391]
| | | | | | | | | | | | | | | | | | | |--[dendrogram w/ 2 branches and 7 members at h = 0.306]
| | | | | | | | | | | | | | | | | | | | |--[dendrogram w/ 2 branches and 5 members at h = 0.263]
| | | | | | | | | | | | | | | | | | | | | |--[dendrogram w/ 2 branches and 3 members at h = 0.216]
| | | | | | | | | | | | | | | | | | | | | | |--[dendrogram w/ 2 branches and 2 members at h = 0.194]
| | | | | | | | | | | | | | | | | | | | | | | |--leaf "YKL081W" ( value.YKL081W = -0.221 )
| | | | | | | | | | | | | | | | | | | | | | | `--leaf "YDR025W" ( value.YDR025W = -0.212 )
| | | | | | | | | | | | | | | | | | | | | | `--leaf "YKR057W" ( value.YKR057W = -0.232 )
| | | | | | | | | | | | | | | | | | | | | `--[dendrogram w/ 2 branches and 2 members at h = 0.139]
| | | | | | | | | | | | | | | | | | | | | |--leaf "YLL045C" ( value.YLL045C = -0.274 )
| | | | | | | | | | | | | | | | | | | | | `--leaf "YOL120C" ( value.YOL120C = -0.256 )
| | | | | | | | | | | | | | | | | | | | `--[dendrogram w/ 2 branches and 2 members at h = 0.102]
| | | | | | | | | | | | | | | | | | | | |--leaf "YJL190C" ( value.YJL190C = -0.259 )
| | | | | | | | | | | | | | | | | | | | `--leaf "YDL083C" ( value.YDL083C = -0.247 )
| | | | | | | | | | | | | | | | | | | `--[dendrogram w/ 2 branches and 2 members at h = 0.293]
| | | | | | | | | | | | | | | | | | | |--leaf "YGR214W" ( value.YGR214W = -0.235 )
| | | | | | | | | | | | | | | | | | | `--leaf "YEL054C" ( value.YEL054C = -0.23 )
| | | | | | | | | | | | | | | | | | `--[dendrogram w/ 2 branches and 5 members at h = 0.319]
| | | | | | | | | | | | | | | | | | |--[dendrogram w/ 2 branches and 3 members at h = 0.184]
| | | | | | | | | | | | | | | | | | | |--[dendrogram w/ 2 branches and 2 members at h = 0.166]
| | | | | | | | | | | | | | | | | | | | |--leaf "YDR012W" ( value.YDR012W = -0.282 )
| | | | | | | | | | | | | | | | | | | | `--leaf "YDR226W" ( value.YDR226W = -0.279 )
| | | | | | | | | | | | | | | | | | | `--leaf "YER140W" ( value.YER140W = -0.272 )
| | | | | | | | | | | | | | | | | | `--[dendrogram w/ 2 branches and 2 members at h = 0.256]
| | | | | | | | | | | | | | | | | | |--leaf "YJL168C" ( value.YJL168C = -0.302 )
| | | | | | | | | | | | | | | | | | `--leaf "YNL096C" ( value.YNL096C = -0.247 )
| | | | | | | | | | | | | | | | | `--[dendrogram w/ 2 branches and 8 members at h = 0.479]
| | | | | | | | | | | | | | | | | |--[dendrogram w/ 2 branches and 5 members at h = 0.312]
| | | | | | | | | | | | | | | | | | |--[dendrogram w/ 2 branches and 3 members at h = 0.259]
| | | | | | | | | | | | | | | | | | | |--[dendrogram w/ 2 branches and 2 members at h = 0.18]
| | | | | | | | | | | | | | | | | | | | |--leaf "YDL229W" ( value.YDL229W = -0.244 )
| | | | | | | | | | | | | | | | | | | | `--leaf "YJL138C" ( value.YJL138C = -0.237 )
| | | | | | | | | | | | | | | | | | | `--leaf "YOR361C" ( value.YOR361C = -0.28 )
| | | | | | | | | | | | | | | | | | `--[dendrogram w/ 2 branches and 2 members at h = 0.126]
| | | | | | | | | | | | | | | | | | |--leaf "YHL033C" ( value.YHL033C = -0.263 )
| | | | | | | | | | | | | | | | | | `--leaf "YMR116C" ( value.YMR116C = -0.258 )
| | | | | | | | | | | | | | | | | `--[dendrogram w/ 2 branches and 3 members at h = 0.403]
| | | | | | | | | | | | | | | | | |--[dendrogram w/ 2 branches and 2 members at h = 0.188]
| | | | | | | | | | | | | | | | | | |--leaf "YGR264C" ( value.YGR264C = -0.249 )
| | | | | | | | | | | | | | | | | | `--leaf "YPL220W" ( value.YPL220W = -0.204 )
| | | | | | | | | | | | | | | | | `--leaf "YBR084W" ( value.YBR084W = -0.28 )
| | | | | | | | | | | | | | | | `--[dendrogram w/ 2 branches and 4 members at h = 0.505]
| | | | | | | | | | | | | | | | |--[dendrogram w/ 2 branches and 3 members at h = 0.417]
| | | | | | | | | | | | | | | | | |--[dendrogram w/ 2 branches and 2 members at h = 0.182]
| | | | | | | | | | | | | | | | | | |--leaf "YMR242C" ( value.YMR242C = -0.182 )
| | | | | | | | | | | | | | | | | | `--leaf "YML026C" ( value.YML026C = -0.155 )
| | | | | | | | | | | | | | | | | `--leaf "YKR094C" ( value.YKR094C = -0.187 )
| | | | | | | | | | | | | | | | `--leaf "YNL301C" ( value.YNL301C = -0.168 )
| | | | | | | | | | | | | | | `--[dendrogram w/ 2 branches and 19 members at h = 0.817]
| | | | | | | | | | | | | | | |--[dendrogram w/ 2 branches and 9 members at h = 0.567]
| | | | | | | | | | | | | | | | |--[dendrogram w/ 2 branches and 7 members at h = 0.495]
| | | | | | | | | | | | | | | | | |--[dendrogram w/ 2 branches and 3 members at h = 0.335]
| | | | | | | | | | | | | | | | | | |--[dendrogram w/ 2 branches and 2 members at h = 0.176]
| | | | | | | | | | | | | | | | | | | |--leaf "YDL084W" ( value.YDL084W = -0.174 )
| | | | | | | | | | | | | | | | | | | `--leaf "YGR185C" ( value.YGR185C = -0.154 )
| | | | | | | | | | | | | | | | | | `--leaf "YLR399C" ( value.YLR399C = -0.198 )
| | | | | | | | | | | | | | | | | `--[dendrogram w/ 2 branches and 4 members at h = 0.277]
| | | | | | | | | | | | | | | | | |--[dendrogram w/ 2 branches and 2 members at h = 0.261]
| | | | | | | | | | | | | | | | | | |--leaf "YHR064C" ( value.YHR064C = -0.13 )
| | | | | | | | | | | | | | | | | | `--leaf "YLR448W" ( value.YLR448W = -0.116 )
| | | | | | | | | | | | | | | | | `--[dendrogram w/ 2 branches and 2 members at h = 0.201]
| | | | | | | | | | | | | | | | | |--leaf "YHR203C" ( value.YHR203C = -0.147 )
| | | | | | | | | | | | | | | | | `--leaf "YMR308C" ( value.YMR308C = -0.098 )
| | | | | | | | | | | | | | | | `--[dendrogram w/ 2 branches and 2 members at h = 0.309]
| | | | | | | | | | | | | | | | |--leaf "YIL114C" ( value.YIL114C = -0.0593 )
| | | | | | | | | | | | | | | | `--leaf "YGL039W" ( value.YGL039W = -0.0551 )
| | | | | | | | | | | | | | | `--[dendrogram w/ 2 branches and 10 members at h = 0.599]
| | | | | | | | | | | | | | | |--[dendrogram w/ 2 branches and 7 members at h = 0.449]
| | | | | | | | | | | | | | | | |--[dendrogram w/ 2 branches and 6 members at h = 0.375]
| | | | | | | | | | | | | | | | | |--[dendrogram w/ 2 branches and 5 members at h = 0.307]
| | | | | | | | | | | | | | | | | | |--[dendrogram w/ 2 branches and 3 members at h = 0.218]
| | | | | | | | | | | | | | | | | | | |--[dendrogram w/ 2 branches and 2 members at h = 0.17]
| | | | | | | | | | | | | | | | | | | | |--leaf "YNL080C" ( value.YNL080C = -0.12 )
| | | | | | | | | | | | | | | | | | | | `--leaf "YNL199C" ( value.YNL199C = -0.104 )
| | | | | | | | | | | | | | | | | | | `--leaf "YDR326C" ( value.YDR326C = -0.137 )
| | | | | | | | | | | | | | | | | | `--[dendrogram w/ 2 branches and 2 members at h = 0.139]
| | | | | | | | | | | | | | | | | | |--leaf "YOR172W" ( value.YOR172W = -0.0876 )
| | | | | | | | | | | | | | | | | | `--leaf "YOR212W" ( value.YOR212W = -0.0643 )
| | | | | | | | | | | | | | | | | `--leaf "YDL117W" ( value.YDL117W = -0.157 )
| | | | | | | | | | | | | | | | `--leaf "YCR077C" ( value.YCR077C = -0.113 )
| | | | | | | | | | | | | | | `--[dendrogram w/ 2 branches and 3 members at h = 0.233]
| | | | | | | | | | | | | | | |--[dendrogram w/ 2 branches and 2 members at h = 0.157]
| | | | | | | | | | | | | | | | |--leaf "YLL018C" ( value.YLL018C = -0.0554 )
| | | | | | | | | | | | | | | | `--leaf "YMR083W" ( value.YMR083W = -0.0379 )
| | | | | | | | | | | | | | | `--leaf "YHR206W" ( value.YHR206W = -0.0569 )
| | | | | | | | | | | | | | `--[dendrogram w/ 2 branches and 53 members at h = 0.907]
| | | | | | | | | | | | | | |--[dendrogram w/ 2 branches and 27 members at h = 0.69]
| | | | | | | | | | | | | | | |--[dendrogram w/ 2 branches and 14 members at h = 0.635]
| | | | | | | | | | | | | | | | |--[dendrogram w/ 2 branches and 12 members at h = 0.436]
| | | | | | | | | | | | | | | | | |--[dendrogram w/ 2 branches and 7 members at h = 0.271]
| | | | | | | | | | | | | | | | | | |--[dendrogram w/ 2 branches and 5 members at h = 0.245]
| | | | | | | | | | | | | | | | | | | |--[dendrogram w/ 2 branches and 3 members at h = 0.135]
| | | | | | | | | | | | | | | | | | | | |--[dendrogram w/ 2 branches and 2 members at h = 0.084]
| | | | | | | | | | | | | | | | | | | | | |--leaf "YOR167C" ( value.YOR167C = -0.163 )
| | | | | | | | | | | | | | | | | | | | | `--leaf "YIL069C" ( value.YIL069C = -0.152 )
| | | | | | | | | | | | | | | | | | | | `--leaf "YJL191W" ( value.YJL191W = -0.128 )
| | | | | | | | | | | | | | | | | | | `--[dendrogram w/ 2 branches and 2 members at h = 0.0977]
| | | | | | | | | | | | | | | | | | | |--leaf "YGR034W" ( value.YGR034W = -0.173 )
| | | | | | | | | | | | | | | | | | | `--leaf "YBR191W" ( value.YBR191W = -0.162 )
| | | | | | | | | | | | | | | | | | `--[dendrogram w/ 2 branches and 2 members at h = 0.141]
| | | | | | | | | | | | | | | | | | |--leaf "YLR344W" ( value.YLR344W = -0.15 )
| | | | | | | | | | | | | | | | | | `--leaf "YML024W" ( value.YML024W = -0.133 )
| | | | | | | | | | | | | | | | | `--[dendrogram w/ 2 branches and 5 members at h = 0.283]
| | | | | | | | | | | | | | | | | |--[dendrogram w/ 2 branches and 3 members at h = 0.168]
| | | | | | | | | | | | | | | | | | |--[dendrogram w/ 2 branches and 2 members at h = 0.109]
| | | | | | | | | | | | | | | | | | | |--leaf "YDR418W" ( value.YDR418W = -0.15 )
| | | | | | | | | | | | | | | | | | | `--leaf "YKL180W" ( value.YKL180W = -0.142 )
| | | | | | | | | | | | | | | | | | `--leaf "YOR096W" ( value.YOR096W = -0.126 )
| | | | | | | | | | | | | | | | | `--[dendrogram w/ 2 branches and 2 members at h = 0.19]
| | | | | | | | | | | | | | | | | |--leaf "YKL006W" ( value.YKL006W = -0.163 )
| | | | | | | | | | | | | | | | | `--leaf "YMR143W" ( value.YMR143W = -0.13 )
| | | | | | | | | | | | | | | | `--[dendrogram w/ 2 branches and 2 members at h = 0.341]
| | | | | | | | | | | | | | | | |--leaf "YLR405W" ( value.YLR405W = -0.178 )
| | | | | | | | | | | | | | | | `--leaf "YHR063W-A" ( value.YHR063W-A = -0.111 )
| | | | | | | | | | | | | | | `--[dendrogram w/ 2 branches and 13 members at h = 0.505]
| | | | | | | | | | | | | | | |--[dendrogram w/ 2 branches and 11 members at h = 0.39]
| | | | | | | | | | | | | | | | |--[dendrogram w/ 2 branches and 6 members at h = 0.314]
| | | | | | | | | | | | | | | | | |--[dendrogram w/ 2 branches and 4 members at h = 0.28]
| | | | | | | | | | | | | | | | | | |--[dendrogram w/ 2 branches and 2 members at h = 0.109]
| | | | | | | | | | | | | | | | | | | |--leaf "YLR441C" ( value.YLR441C = -0.185 )
| | | | | | | | | | | | | | | | | | | `--leaf "YNL178W" ( value.YNL178W = -0.183 )
| | | | | | | | | | | | | | | | | | `--[dendrogram w/ 2 branches and 2 members at h = 0.122]
| | | | | | | | | | | | | | | | | | |--leaf "YDR450W" ( value.YDR450W = -0.119 )
| | | | | | | | | | | | | | | | | | `--leaf "YCR028C-A" ( value.YCR028C-A = -0.117 )
| | | | | | | | | | | | | | | | | `--[dendrogram w/ 2 branches and 2 members at h = 0.184]
| | | | | | | | | | | | | | | | | |--leaf "YPL079W" ( value.YPL079W = -0.16 )
| | | | | | | | | | | | | | | | | `--leaf "YOL121C" ( value.YOL121C = -0.149 )
| | | | | | | | | | | | | | | | `--[dendrogram w/ 2 branches and 5 members at h = 0.379]
| | | | | | | | | | | | | | | | |--[dendrogram w/ 2 branches and 3 members at h = 0.28]
| | | | | | | | | | | | | | | | | |--[dendrogram w/ 2 branches and 2 members at h = 0.191]
| | | | | | | | | | | | | | | | | | |--leaf "YHL001W" ( value.YHL001W = -0.148 )
| | | | | | | | | | | | | | | | | | `--leaf "YBL087C" ( value.YBL087C = -0.134 )
| | | | | | | | | | | | | | | | | `--leaf "YGL147C" ( value.YGL147C = -0.193 )
| | | | | | | | | | | | | | | | `--[dendrogram w/ 2 branches and 2 members at h = 0.192]
| | | | | | | | | | | | | | | | |--leaf "YNL302C" ( value.YNL302C = -0.123 )
| | | | | | | | | | | | | | | | `--leaf "YOR312C" ( value.YOR312C = -0.115 )
| | | | | | | | | | | | | | | `--[dendrogram w/ 2 branches and 2 members at h = 0.202]
| | | | | | | | | | | | | | | |--leaf "YML073C" ( value.YML073C = -0.134 )
| | | | | | | | | | | | | | | `--leaf "YOR369C" ( value.YOR369C = -0.115 )
| | | | | | | | | | | | | | `--[dendrogram w/ 2 branches and 26 members at h = 0.776]
| | | | | | | | | | | | | | |--[dendrogram w/ 2 branches and 19 members at h = 0.684]
| | | | | | | | | | | | | | | |--[dendrogram w/ 2 branches and 15 members at h = 0.516]
| | | | | | | | | | | | | | | | |--[dendrogram w/ 2 branches and 9 members at h = 0.374]
| | | | | | | | | | | | | | | | | |--[dendrogram w/ 2 branches and 5 members at h = 0.228]
| | | | | | | | | | | | | | | | | | |--[dendrogram w/ 2 branches and 3 members at h = 0.159]
| | | | | | | | | | | | | | | | | | | |--[dendrogram w/ 2 branches and 2 members at h = 0.141]
| | | | | | | | | | | | | | | | | | | | |--leaf "YNR043W" ( value.YNR043W = -0.0995 )
| | | | | | | | | | | | | | | | | | | | `--leaf "YPR080W" ( value.YPR080W = -0.0674 )
| | | | | | | | | | | | | | | | | | | `--leaf "YOR332W" ( value.YOR332W = -0.0739 )
| | | | | | | | | | | | | | | | | | `--[dendrogram w/ 2 branches and 2 members at h = 0.109]
| | | | | | | | | | | | | | | | | | |--leaf "YHR042W" ( value.YHR042W = -0.103 )
| | | | | | | | | | | | | | | | | | `--leaf "YJR024C" ( value.YJR024C = -0.0777 )
| | | | | | | | | | | | | | | | | `--[dendrogram w/ 2 branches and 4 members at h = 0.259]
| | | | | | | | | | | | | | | | | |--[dendrogram w/ 2 branches and 2 members at h = 0.154]
| | | | | | | | | | | | | | | | | | |--leaf "YER019C-A" ( value.YER019C-A = -0.0719 )
| | | | | | | | | | | | | | | | | | `--leaf "YLR291C" ( value.YLR291C = -0.051 )
| | | | | | | | | | | | | | | | | `--[dendrogram w/ 2 branches and 2 members at h = 0.132]
| | | | | | | | | | | | | | | | | |--leaf "YLR355C" ( value.YLR355C = -0.0464 )
| | | | | | | | | | | | | | | | | `--leaf "YPL175W" ( value.YPL175W = -0.0455 )
| | | | | | | | | | | | | | | | `--[dendrogram w/ 2 branches and 6 members at h = 0.391]
| | | | | | | | | | | | | | | | |--[dendrogram w/ 2 branches and 3 members at h = 0.233]
| | | | | | | | | | | | | | | | | |--[dendrogram w/ 2 branches and 2 members at h = 0.199]
| | | | | | | | | | | | | | | | | | |--leaf "YMR123W" ( value.YMR123W = -0.0476 )
| | | | | | | | | | | | | | | | | | `--leaf "YLR285W" ( value.YLR285W = -0.0341 )
| | | | | | | | | | | | | | | | | `--leaf "YDL192W" ( value.YDL192W = -0.0791 )
| | | | | | | | | | | | | | | | `--[dendrogram w/ 2 branches and 3 members at h = 0.288]
| | | | | | | | | | | | | | | | |--leaf "YIL145C" ( value.YIL145C = -0.0739 )
| | | | | | | | | | | | | | | | `--[dendrogram w/ 2 branches and 2 members at h = 0.155]
| | | | | | | | | | | | | | | | |--leaf "YAL036C" ( value.YAL036C = -0.0243 )
| | | | | | | | | | | | | | | | `--leaf "YMR127C" ( value.YMR127C = -0.000525 )
| | | | | | | | | | | | | | | `--[dendrogram w/ 2 branches and 4 members at h = 0.398]
| | | | | | | | | | | | | | | |--[dendrogram w/ 2 branches and 2 members at h = 0.276]
| | | | | | | | | | | | | | | | |--leaf "YKL058W" ( value.YKL058W = -0.0688 )
| | | | | | | | | | | | | | | | `--leaf "YOR213C" ( value.YOR213C = -0.0623 )
| | | | | | | | | | | | | | | `--[dendrogram w/ 2 branches and 2 members at h = 0.225]
| | | | | | | | | | | | | | | |--leaf "YDR378C" ( value.YDR378C = 0.00532 )
| | | | | | | | | | | | | | | `--leaf "YLR230W" ( value.YLR230W = 0.0262 )
| | | | | | | | | | | | | | `--[dendrogram w/ 2 branches and 7 members at h = 0.538]
| | | | | | | | | | | | | | |--[dendrogram w/ 2 branches and 2 members at h = 0.294]
| | | | | | | | | | | | | | | |--leaf "YIL020C" ( value.YIL020C = -0.0423 )
| | | | | | | | | | | | | | | `--leaf "YIL148W" ( value.YIL148W = -0.0273 )
| | | | | | | | | | | | | | `--[dendrogram w/ 2 branches and 5 members at h = 0.339]
| | | | | | | | | | | | | | |--[dendrogram w/ 2 branches and 4 members at h = 0.269]
| | | | | | | | | | | | | | | |--[dendrogram w/ 2 branches and 2 members at h = 0.149]
| | | | | | | | | | | | | | | | |--leaf "YOR293W" ( value.YOR293W = -0.0187 )
| | | | | | | | | | | | | | | | `--leaf "YER117W" ( value.YER117W = -0.018 )
| | | | | | | | | | | | | | | `--[dendrogram w/ 2 branches and 2 members at h = 0.148]
| | | | | | | | | | | | | | | |--leaf "YHR141C" ( value.YHR141C = -0.0243 )
| | | | | | | | | | | | | | | `--leaf "YAL033W" ( value.YAL033W = -0.00919 )
| | | | | | | | | | | | | | `--leaf "YDR447C" ( value.YDR447C = 0.0149 )
| | | | | | | | | | | | | `--[dendrogram w/ 2 branches and 216 members at h = 1.53]
| | | | | | | | | | | | | |--[dendrogram w/ 2 branches and 177 members at h = 1.35]
| | | | | | | | | | | | | | |--[dendrogram w/ 2 branches and 103 members at h = 1.17]
| | | | | | | | | | | | | | | |--[dendrogram w/ 2 branches and 81 members at h = 0.981]
| | | | | | | | | | | | | | | | |--[dendrogram w/ 2 branches and 51 members at h = 0.86]
| | | | | | | | | | | | | | | | | |--[dendrogram w/ 2 branches and 38 members at h = 0.738]
| | | | | | | | | | | | | | | | | | |--[dendrogram w/ 2 branches and 22 members at h = 0.58]
| | | | | | | | | | | | | | | | | | | |--[dendrogram w/ 2 branches and 15 members at h = 0.44]
| | | | | | | | | | | | | | | | | | | | |--[dendrogram w/ 2 branches and 10 members at h = 0.375]
| | | | | | | | | | | | | | | | | | | | | |--[dendrogram w/ 2 branches and 7 members at h = 0.265]
| | | | | | | | | | | | | | | | | | | | | | |--[dendrogram w/ 2 branches and 4 members at h = 0.207]
| | | | | | | | | | | | | | | | | | | | | | | |--[dendrogram w/ 2 branches and 3 members at h = 0.117]
| | | | | | | | | | | | | | | | | | | | | | | | |--[dendrogram w/ 2 branches and 2 members at h = 0.0919]
| | | | | | | | | | | | | | | | | | | | | | | | | |--leaf "YDR500C" ( value.YDR500C = -0.107 )
| | | | | | | | | | | | | | | | | | | | | | | | | `--leaf "YEL031W" ( value.YEL031W = -0.0932 )
| | | | | | | | | | | | | | | | | | | | | | | | `--leaf "YHR021C" ( value.YHR021C = -0.113 )
| | | | | | | | | | | | | | | | | | | | | | | `--leaf "YLR333C" ( value.YLR333C = -0.0915 )
| | | | | | | | | | | | | | | | | | | | | | `--[dendrogram w/ 2 branches and 3 members at h = 0.157]
| | | | | | | | | | | | | | | | | | | | | | |--[dendrogram w/ 2 branches and 2 members at h = 0.0882]
| | | | | | | | | | | | | | | | | | | | | | | |--leaf "YMR243C" ( value.YMR243C = -0.122 )
| | | | | | | | | | | | | | | | | | | | | | | `--leaf "YGL019W" ( value.YGL019W = -0.117 )
| | | | | | | | | | | | | | | | | | | | | | `--leaf "YPL178W" ( value.YPL178W = -0.115 )
| | | | | | | | | | | | | | | | | | | | | `--[dendrogram w/ 2 branches and 3 members at h = 0.191]
| | | | | | | | | | | | | | | | | | | | | |--[dendrogram w/ 2 branches and 2 members at h = 0.117]
| | | | | | | | | | | | | | | | | | | | | | |--leaf "YPL096C-A" ( value.YPL096C-A = -0.0636 )
| | | | | | | | | | | | | | | | | | | | | | `--leaf "YPR164W" ( value.YPR164W = -0.0435 )
| | | | | | | | | | | | | | | | | | | | | `--leaf "YGR027C" ( value.YGR027C = -0.0828 )
| | | | | | | | | | | | | | | | | | | | `--[dendrogram w/ 2 branches and 5 members at h = 0.354]
| | | | | | | | | | | | | | | | | | | | |--[dendrogram w/ 2 branches and 2 members at h = 0.238]
| | | | | | | | | | | | | | | | | | | | | |--leaf "YHR070W" ( value.YHR070W = -0.142 )
| | | | | | | | | | | | | | | | | | | | | `--leaf "YDR372C" ( value.YDR372C = -0.138 )
| | | | | | | | | | | | | | | | | | | | `--[dendrogram w/ 2 branches and 3 members at h = 0.188]
| | | | | | | | | | | | | | | | | | | | |--[dendrogram w/ 2 branches and 2 members at h = 0.108]
| | | | | | | | | | | | | | | | | | | | | |--leaf "YJL117W" ( value.YJL117W = -0.0855 )
| | | | | | | | | | | | | | | | | | | | | `--leaf "YOR015W" ( value.YOR015W = -0.0786 )
| | | | | | | | | | | | | | | | | | | | `--leaf "YIL031W" ( value.YIL031W = -0.0966 )
| | | | | | | | | | | | | | | | | | | `--[dendrogram w/ 2 branches and 7 members at h = 0.441]
| | | | | | | | | | | | | | | | | | | |--[dendrogram w/ 2 branches and 5 members at h = 0.247]
| | | | | | | | | | | | | | | | | | | | |--[dendrogram w/ 2 branches and 3 members at h = 0.204]
| | | | | | | | | | | | | | | | | | | | | |--[dendrogram w/ 2 branches and 2 members at h = 0.15]
| | | | | | | | | | | | | | | | | | | | | | |--leaf "YDR119W" ( value.YDR119W = -0.112 )
| | | | | | | | | | | | | | | | | | | | | | `--leaf "YCR043C" ( value.YCR043C = -0.077 )
| | | | | | | | | | | | | | | | | | | | | `--leaf "YKR030W" ( value.YKR030W = -0.0857 )
| | | | | | | | | | | | | | | | | | | | `--[dendrogram w/ 2 branches and 2 members at h = 0.161]
| | | | | | | | | | | | | | | | | | | | |--leaf "YLR185W" ( value.YLR185W = -0.0971 )
| | | | | | | | | | | | | | | | | | | | `--leaf "YPR118W" ( value.YPR118W = -0.0892 )
| | | | | | | | | | | | | | | | | | | `--[dendrogram w/ 2 branches and 2 members at h = 0.27]
| | | | | | | | | | | | | | | | | | | |--leaf "YDR212W" ( value.YDR212W = -0.0564 )
| | | | | | | | | | | | | | | | | | | `--leaf "YPL010W" ( value.YPL010W = -0.0157 )
| | | | | | | | | | | | | | | | | | `--[dendrogram w/ 2 branches and 16 members at h = 0.591]
| | | | | | | | | | | | | | | | | | |--[dendrogram w/ 2 branches and 11 members at h = 0.464]
| | | | | | | | | | | | | | | | | | | |--[dendrogram w/ 2 branches and 5 members at h = 0.317]
| | | | | | | | | | | | | | | | | | | | |--[dendrogram w/ 2 branches and 3 members at h = 0.143]
| | | | | | | | | | | | | | | | | | | | | |--[dendrogram w/ 2 branches and 2 members at h = 0.114]
| | | | | | | | | | | | | | | | | | | | | | |--leaf "YHR007C" ( value.YHR007C = -0.145 )
| | | | | | | | | | | | | | | | | | | | | | `--leaf "YGL105W" ( value.YGL105W = -0.142 )
| | | | | | | | | | | | | | | | | | | | | `--leaf "YOR011W" ( value.YOR011W = -0.124 )
| | | | | | | | | | | | | | | | | | | | `--[dendrogram w/ 2 branches and 2 members at h = 0.207]
| | | | | | | | | | | | | | | | | | | | |--leaf "YML081W" ( value.YML081W = -0.0902 )
| | | | | | | | | | | | | | | | | | | | `--leaf "YJR124C" ( value.YJR124C = -0.0764 )
| | | | | | | | | | | | | | | | | | | `--[dendrogram w/ 2 branches and 6 members at h = 0.301]
| | | | | | | | | | | | | | | | | | | |--[dendrogram w/ 2 branches and 4 members at h = 0.226]
| | | | | | | | | | | | | | | | | | | | |--[dendrogram w/ 2 branches and 2 members at h = 0.181]
| | | | | | | | | | | | | | | | | | | | | |--leaf "YLL048C" ( value.YLL048C = -0.0816 )
| | | | | | | | | | | | | | | | | | | | | `--leaf "YDR147W" ( value.YDR147W = -0.0545 )
| | | | | | | | | | | | | | | | | | | | `--[dendrogram w/ 2 branches and 2 members at h = 0.186]
| | | | | | | | | | | | | | | | | | | | |--leaf "YJR132W" ( value.YJR132W = -0.0694 )
| | | | | | | | | | | | | | | | | | | | `--leaf "YDR524C" ( value.YDR524C = -0.042 )
| | | | | | | | | | | | | | | | | | | `--[dendrogram w/ 2 branches and 2 members at h = 0.148]
| | | | | | | | | | | | | | | | | | | |--leaf "YML103C" ( value.YML103C = -0.0638 )
| | | | | | | | | | | | | | | | | | | `--leaf "YIL106W" ( value.YIL106W = -0.0354 )
| | | | | | | | | | | | | | | | | | `--[dendrogram w/ 2 branches and 5 members at h = 0.462]
| | | | | | | | | | | | | | | | | | |--[dendrogram w/ 2 branches and 3 members at h = 0.223]
| | | | | | | | | | | | | | | | | | | |--[dendrogram w/ 2 branches and 2 members at h = 0.167]
| | | | | | | | | | | | | | | | | | | | |--leaf "YMR230W" ( value.YMR230W = -0.0788 )
| | | | | | | | | | | | | | | | | | | | `--leaf "YER074W" ( value.YER074W = -0.0678 )
| | | | | | | | | | | | | | | | | | | `--leaf "YDL076C" ( value.YDL076C = -0.0721 )
| | | | | | | | | | | | | | | | | | `--[dendrogram w/ 2 branches and 2 members at h = 0.274]
| | | | | | | | | | | | | | | | | | |--leaf "YDL140C" ( value.YDL140C = -0.0874 )
| | | | | | | | | | | | | | | | | | `--leaf "YMR209C" ( value.YMR209C = -0.0766 )
| | | | | | | | | | | | | | | | | `--[dendrogram w/ 2 branches and 13 members at h = 0.634]
| | | | | | | | | | | | | | | | | |--[dendrogram w/ 2 branches and 7 members at h = 0.534]
| | | | | | | | | | | | | | | | | | |--[dendrogram w/ 2 branches and 4 members at h = 0.35]
| | | | | | | | | | | | | | | | | | | |--[dendrogram w/ 2 branches and 2 members at h = 0.296]
| | | | | | | | | | | | | | | | | | | | |--leaf "YJL178C" ( value.YJL178C = -0.04 )
| | | | | | | | | | | | | | | | | | | | `--leaf "YGR173W" ( value.YGR173W = -0.0354 )
| | | | | | | | | | | | | | | | | | | `--[dendrogram w/ 2 branches and 2 members at h = 0.201]
| | | | | | | | | | | | | | | | | | | |--leaf "YPR069C" ( value.YPR069C = -0.000414 )
| | | | | | | | | | | | | | | | | | | `--leaf "YDR108W" ( value.YDR108W = -0.000145 )
| | | | | | | | | | | | | | | | | | `--[dendrogram w/ 2 branches and 3 members at h = 0.338]
| | | | | | | | | | | | | | | | | | |--[dendrogram w/ 2 branches and 2 members at h = 0.204]
| | | | | | | | | | | | | | | | | | | |--leaf "YDR420W" ( value.YDR420W = 0.00806 )
| | | | | | | | | | | | | | | | | | | `--leaf "YDR211W" ( value.YDR211W = 0.00824 )
| | | | | | | | | | | | | | | | | | `--leaf "YGL083W" ( value.YGL083W = 0.0318 )
| | | | | | | | | | | | | | | | | `--[dendrogram w/ 2 branches and 6 members at h = 0.465]
| | | | | | | | | | | | | | | | | |--[dendrogram w/ 2 branches and 3 members at h = 0.246]
| | | | | | | | | | | | | | | | | | |--[dendrogram w/ 2 branches and 2 members at h = 0.145]
| | | | | | | | | | | | | | | | | | | |--leaf "YLL035W" ( value.YLL035W = -0.00999 )
| | | | | | | | | | | | | | | | | | | `--leaf "YFL005W" ( value.YFL005W = 0.0274 )
| | | | | | | | | | | | | | | | | | `--leaf "YML096W" ( value.YML096W = 0.0503 )
| | | | | | | | | | | | | | | | | `--[dendrogram w/ 2 branches and 3 members at h = 0.254]
| | | | | | | | | | | | | | | | | |--leaf "YOR182C" ( value.YOR182C = 0.0118 )
| | | | | | | | | | | | | | | | | `--[dendrogram w/ 2 branches and 2 members at h = 0.128]
| | | | | | | | | | | | | | | | | |--leaf "YJR094W-A" ( value.YJR094W-A = 0.0317 )
| | | | | | | | | | | | | | | | | `--leaf "YHR120W" ( value.YHR120W = 0.0552 )
| | | | | | | | | | | | | | | | `--[dendrogram w/ 2 branches and 30 members at h = 0.722]
| | | | | | | | | | | | | | | | |--[dendrogram w/ 2 branches and 17 members at h = 0.565]
| | | | | | | | | | | | | | | | | |--[dendrogram w/ 2 branches and 7 members at h = 0.36]
| | | | | | | | | | | | | | | | | | |--[dendrogram w/ 2 branches and 4 members at h = 0.29]
| | | | | | | | | | | | | | | | | | | |--[dendrogram w/ 2 branches and 3 members at h = 0.195]
| | | | | | | | | | | | | | | | | | | | |--[dendrogram w/ 2 branches and 2 members at h = 0.111]
| | | | | | | | | | | | | | | | | | | | | |--leaf "YOR046C" ( value.YOR046C = -0.152 )
| | | | | | | | | | | | | | | | | | | | | `--leaf "YGR085C" ( value.YGR085C = -0.128 )
| | | | | | | | | | | | | | | | | | | | `--leaf "YBR181C" ( value.YBR181C = -0.137 )
| | | | | | | | | | | | | | | | | | | `--leaf "YNL232W" ( value.YNL232W = -0.117 )
| | | | | | | | | | | | | | | | | | `--[dendrogram w/ 2 branches and 3 members at h = 0.203]
| | | | | | | | | | | | | | | | | | |--[dendrogram w/ 2 branches and 2 members at h = 0.04]
| | | | | | | | | | | | | | | | | | | |--leaf "YDR023W" ( value.YDR023W = -0.104 )
| | | | | | | | | | | | | | | | | | | `--leaf "YEL051W" ( value.YEL051W = -0.102 )
| | | | | | | | | | | | | | | | | | `--leaf "YML063W" ( value.YML063W = -0.109 )
| | | | | | | | | | | | | | | | | `--[dendrogram w/ 2 branches and 10 members at h = 0.387]
| | | | | | | | | | | | | | | | | |--[dendrogram w/ 2 branches and 5 members at h = 0.281]
| | | | | | | | | | | | | | | | | | |--[dendrogram w/ 2 branches and 3 members at h = 0.144]
| | | | | | | | | | | | | | | | | | | |--[dendrogram w/ 2 branches and 2 members at h = 0.104]
| | | | | | | | | | | | | | | | | | | | |--leaf "YLR075W" ( value.YLR075W = -0.0978 )
| | | | | | | | | | | | | | | | | | | | `--leaf "YBL072C" ( value.YBL072C = -0.0974 )
| | | | | | | | | | | | | | | | | | | `--leaf "YAL003W" ( value.YAL003W = -0.0873 )
| | | | | | | | | | | | | | | | | | `--[dendrogram w/ 2 branches and 2 members at h = 0.174]
| | | | | | | | | | | | | | | | | | |--leaf "YDL075W" ( value.YDL075W = -0.096 )
| | | | | | | | | | | | | | | | | | `--leaf "YPR132W" ( value.YPR132W = -0.0827 )
| | | | | | | | | | | | | | | | | `--[dendrogram w/ 2 branches and 5 members at h = 0.322]
| | | | | | | | | | | | | | | | | |--[dendrogram w/ 2 branches and 3 members at h = 0.207]
| | | | | | | | | | | | | | | | | | |--[dendrogram w/ 2 branches and 2 members at h = 0.17]
| | | | | | | | | | | | | | | | | | | |--leaf "YPR102C" ( value.YPR102C = -0.0726 )
| | | | | | | | | | | | | | | | | | | `--leaf "YDL191W" ( value.YDL191W = -0.0596 )
| | | | | | | | | | | | | | | | | | `--leaf "YGR118W" ( value.YGR118W = -0.0653 )
| | | | | | | | | | | | | | | | | `--[dendrogram w/ 2 branches and 2 members at h = 0.13]
| | | | | | | | | | | | | | | | | |--leaf "YDL184C" ( value.YDL184C = -0.0155 )
| | | | | | | | | | | | | | | | | `--leaf "YDR454C" ( value.YDR454C = -0.015 )
| | | | | | | | | | | | | | | | `--[dendrogram w/ 2 branches and 13 members at h = 0.493]
| | | | | | | | | | | | | | | | |--[dendrogram w/ 2 branches and 8 members at h = 0.464]
| | | | | | | | | | | | | | | | | |--[dendrogram w/ 2 branches and 6 members at h = 0.335]
| | | | | | | | | | | | | | | | | | |--[dendrogram w/ 2 branches and 3 members at h = 0.256]
| | | | | | | | | | | | | | | | | | | |--[dendrogram w/ 2 branches and 2 members at h = 0.179]
| | | | | | | | | | | | | | | | | | | | |--leaf "YDR291W" ( value.YDR291W = -0.0451 )
| | | | | | | | | | | | | | | | | | | | `--leaf "YFR032C-A" ( value.YFR032C-A = -0.0355 )
| | | | | | | | | | | | | | | | | | | `--leaf "YNL289W" ( value.YNL289W = 0.0114 )
| | | | | | | | | | | | | | | | | | `--[dendrogram w/ 2 branches and 3 members at h = 0.258]
| | | | | | | | | | | | | | | | | | |--[dendrogram w/ 2 branches and 2 members at h = 0.133]
| | | | | | | | | | | | | | | | | | | |--leaf "YLR065C" ( value.YLR065C = -0.0357 )
| | | | | | | | | | | | | | | | | | | `--leaf "YHL007C" ( value.YHL007C = -0.0177 )
| | | | | | | | | | | | | | | | | | `--leaf "YDL236W" ( value.YDL236W = -0.0153 )
| | | | | | | | | | | | | | | | | `--[dendrogram w/ 2 branches and 2 members at h = 0.214]
| | | | | | | | | | | | | | | | | |--leaf "YFR005C" ( value.YFR005C = -0.0364 )
| | | | | | | | | | | | | | | | | `--leaf "YNL229C" ( value.YNL229C = -0.0163 )
| | | | | | | | | | | | | | | | `--[dendrogram w/ 2 branches and 5 members at h = 0.315]
| | | | | | | | | | | | | | | | |--[dendrogram w/ 2 branches and 3 members at h = 0.225]
| | | | | | | | | | | | | | | | | |--[dendrogram w/ 2 branches and 2 members at h = 0.142]
| | | | | | | | | | | | | | | | | | |--leaf "YLR104W" ( value.YLR104W = -0.0194 )
| | | | | | | | | | | | | | | | | | `--leaf "YML125C" ( value.YML125C = -0.0126 )
| | | | | | | | | | | | | | | | | `--leaf "YPR060C" ( value.YPR060C = -0.0121 )
| | | | | | | | | | | | | | | | `--[dendrogram w/ 2 branches and 2 members at h = 0.181]
| | | | | | | | | | | | | | | | |--leaf "YDL064W" ( value.YDL064W = -0.0287 )
| | | | | | | | | | | | | | | | `--leaf "YPL030W" ( value.YPL030W = -0.00988 )
| | | | | | | | | | | | | | | `--[dendrogram w/ 2 branches and 22 members at h = 0.833]
| | | | | | | | | | | | | | | |--[dendrogram w/ 2 branches and 13 members at h = 0.584]
| | | | | | | | | | | | | | | | |--[dendrogram w/ 2 branches and 8 members at h = 0.454]
| | | | | | | | | | | | | | | | | |--[dendrogram w/ 2 branches and 5 members at h = 0.346]
| | | | | | | | | | | | | | | | | | |--[dendrogram w/ 2 branches and 3 members at h = 0.223]
| | | | | | | | | | | | | | | | | | | |--[dendrogram w/ 2 branches and 2 members at h = 0.137]
| | | | | | | | | | | | | | | | | | | | |--leaf "YBR084C-A" ( value.YBR084C-A = -0.2 )
| | | | | | | | | | | | | | | | | | | | `--leaf "YDR190C" ( value.YDR190C = -0.193 )
| | | | | | | | | | | | | | | | | | | `--leaf "YIL052C" ( value.YIL052C = -0.24 )
| | | | | | | | | | | | | | | | | | `--[dendrogram w/ 2 branches and 2 members at h = 0.164]
| | | | | | | | | | | | | | | | | | |--leaf "YGR148C" ( value.YGR148C = -0.215 )
| | | | | | | | | | | | | | | | | | `--leaf "YLL003W" ( value.YLL003W = -0.207 )
| | | | | | | | | | | | | | | | | `--[dendrogram w/ 2 branches and 3 members at h = 0.301]
| | | | | | | | | | | | | | | | | |--[dendrogram w/ 2 branches and 2 members at h = 0.177]
| | | | | | | | | | | | | | | | | | |--leaf "YLR150W" ( value.YLR150W = -0.209 )
| | | | | | | | | | | | | | | | | | `--leaf "YGL082W" ( value.YGL082W = -0.184 )
| | | | | | | | | | | | | | | | | `--leaf "YKR072C" ( value.YKR072C = -0.217 )
| | | | | | | | | | | | | | | | `--[dendrogram w/ 2 branches and 5 members at h = 0.357]
| | | | | | | | | | | | | | | | |--[dendrogram w/ 2 branches and 3 members at h = 0.187]
| | | | | | | | | | | | | | | | | |--[dendrogram w/ 2 branches and 2 members at h = 0.134]
| | | | | | | | | | | | | | | | | | |--leaf "YGR195W" ( value.YGR195W = -0.141 )
| | | | | | | | | | | | | | | | | | `--leaf "YOL028C" ( value.YOL028C = -0.11 )
| | | | | | | | | | | | | | | | | `--leaf "YGL189C" ( value.YGL189C = -0.118 )
| | | | | | | | | | | | | | | | `--[dendrogram w/ 2 branches and 2 members at h = 0.185]
| | | | | | | | | | | | | | | | |--leaf "YNL206C" ( value.YNL206C = -0.155 )
| | | | | | | | | | | | | | | | `--leaf "YLR167W" ( value.YLR167W = -0.123 )
| | | | | | | | | | | | | | | `--[dendrogram w/ 2 branches and 9 members at h = 0.67]
| | | | | | | | | | | | | | | |--[dendrogram w/ 2 branches and 5 members at h = 0.487]
| | | | | | | | | | | | | | | | |--[dendrogram w/ 2 branches and 3 members at h = 0.304]
| | | | | | | | | | | | | | | | | |--[dendrogram w/ 2 branches and 2 members at h = 0.113]
| | | | | | | | | | | | | | | | | | |--leaf "YOR218C" ( value.YOR218C = -0.191 )
| | | | | | | | | | | | | | | | | | `--leaf "YGR151C" ( value.YGR151C = -0.172 )
| | | | | | | | | | | | | | | | | `--leaf "YER186C" ( value.YER186C = -0.169 )
| | | | | | | | | | | | | | | | `--[dendrogram w/ 2 branches and 2 members at h = 0.222]
| | | | | | | | | | | | | | | | |--leaf "YPL199C" ( value.YPL199C = -0.224 )
| | | | | | | | | | | | | | | | `--leaf "YHR165C" ( value.YHR165C = -0.204 )
| | | | | | | | | | | | | | | `--[dendrogram w/ 2 branches and 4 members at h = 0.446]
| | | | | | | | | | | | | | | |--[dendrogram w/ 2 branches and 2 members at h = 0.301]
| | | | | | | | | | | | | | | | |--leaf "YDR213W" ( value.YDR213W = -0.149 )
| | | | | | | | | | | | | | | | `--leaf "YJR072C" ( value.YJR072C = -0.112 )
| | | | | | | | | | | | | | | `--[dendrogram w/ 2 branches and 2 members at h = 0.228]
| | | | | | | | | | | | | | | |--leaf "YCL023C" ( value.YCL023C = -0.14 )
| | | | | | | | | | | | | | | `--leaf "YDR381W" ( value.YDR381W = -0.109 )
| | | | | | | | | | | | | | `--[dendrogram w/ 2 branches and 74 members at h = 1.04]
| | | | | | | | | | | | | | |--[dendrogram w/ 2 branches and 43 members at h = 0.805]
| | | | | | | | | | | | | | | |--[dendrogram w/ 2 branches and 28 members at h = 0.561]
| | | | | | | | | | | | | | | | |--[dendrogram w/ 2 branches and 12 members at h = 0.461]
| | | | | | | | | | | | | | | | | |--[dendrogram w/ 2 branches and 8 members at h = 0.352]
| | | | | | | | | | | | | | | | | | |--[dendrogram w/ 2 branches and 4 members at h = 0.197]
| | | | | | | | | | | | | | | | | | | |--[dendrogram w/ 2 branches and 2 members at h = 0.0783]
| | | | | | | | | | | | | | | | | | | | |--leaf "YJL207C" ( value.YJL207C = -0.124 )
| | | | | | | | | | | | | | | | | | | | `--leaf "YOR278W" ( value.YOR278W = -0.11 )
| | | | | | | | | | | | | | | | | | | `--[dendrogram w/ 2 branches and 2 members at h = 0.117]
| | | | | | | | | | | | | | | | | | | |--leaf "YNL330C" ( value.YNL330C = -0.117 )
| | | | | | | | | | | | | | | | | | | `--leaf "YAL056W" ( value.YAL056W = -0.115 )
| | | | | | | | | | | | | | | | | | `--[dendrogram w/ 2 branches and 4 members at h = 0.209]
| | | | | | | | | | | | | | | | | | |--[dendrogram w/ 2 branches and 2 members at h = 0.133]
| | | | | | | | | | | | | | | | | | | |--leaf "YBR058C" ( value.YBR058C = -0.109 )
| | | | | | | | | | | | | | | | | | | `--leaf "YER005W" ( value.YER005W = -0.0813 )
| | | | | | | | | | | | | | | | | | `--[dendrogram w/ 2 branches and 2 members at h = 0.155]
| | | | | | | | | | | | | | | | | | |--leaf "YGL144C" ( value.YGL144C = -0.0908 )
| | | | | | | | | | | | | | | | | | `--leaf "YHR074W" ( value.YHR074W = -0.0681 )
| | | | | | | | | | | | | | | | | `--[dendrogram w/ 2 branches and 4 members at h = 0.317]
| | | | | | | | | | | | | | | | | |--[dendrogram w/ 2 branches and 2 members at h = 0.221]
| | | | | | | | | | | | | | | | | | |--leaf "YNL072W" ( value.YNL072W = -0.16 )
| | | | | | | | | | | | | | | | | | `--leaf "YGL238W" ( value.YGL238W = -0.138 )
| | | | | | | | | | | | | | | | | `--[dendrogram w/ 2 branches and 2 members at h = 0.141]
| | | | | | | | | | | | | | | | | |--leaf "YMR183C" ( value.YMR183C = -0.12 )
| | | | | | | | | | | | | | | | | `--leaf "YMR203W" ( value.YMR203W = -0.106 )
| | | | | | | | | | | | | | | | `--[dendrogram w/ 2 branches and 16 members at h = 0.402]
| | | | | | | | | | | | | | | | |--[dendrogram w/ 2 branches and 10 members at h = 0.348]
| | | | | | | | | | | | | | | | | |--[dendrogram w/ 2 branches and 8 members at h = 0.312]
| | | | | | | | | | | | | | | | | | |--[dendrogram w/ 2 branches and 5 members at h = 0.245]
| | | | | | | | | | | | | | | | | | | |--[dendrogram w/ 2 branches and 3 members at h = 0.16]
| | | | | | | | | | | | | | | | | | | | |--[dendrogram w/ 2 branches and 2 members at h = 0.141]
| | | | | | | | | | | | | | | | | | | | | |--leaf "YKL020C" ( value.YKL020C = -0.0917 )
| | | | | | | | | | | | | | | | | | | | | `--leaf "YDL128W" ( value.YDL128W = -0.0638 )
| | | | | | | | | | | | | | | | | | | | `--leaf "YPL215W" ( value.YPL215W = -0.0537 )
| | | | | | | | | | | | | | | | | | | `--[dendrogram w/ 2 branches and 2 members at h = 0.112]
| | | | | | | | | | | | | | | | | | | |--leaf "YJL002C" ( value.YJL002C = -0.0865 )
| | | | | | | | | | | | | | | | | | | `--leaf "YOR270C" ( value.YOR270C = -0.0646 )
| | | | | | | | | | | | | | | | | | `--[dendrogram w/ 2 branches and 3 members at h = 0.16]
| | | | | | | | | | | | | | | | | | |--[dendrogram w/ 2 branches and 2 members at h = 0.118]
| | | | | | | | | | | | | | | | | | | |--leaf "YHR181W" ( value.YHR181W = -0.0877 )
| | | | | | | | | | | | | | | | | | | `--leaf "YLR212C" ( value.YLR212C = -0.0746 )
| | | | | | | | | | | | | | | | | | `--leaf "YEL013W" ( value.YEL013W = -0.11 )
| | | | | | | | | | | | | | | | | `--[dendrogram w/ 2 branches and 2 members at h = 0.109]
| | | | | | | | | | | | | | | | | |--leaf "YNR063W" ( value.YNR063W = -0.0536 )
| | | | | | | | | | | | | | | | | `--leaf "YBR221C" ( value.YBR221C = -0.0501 )
| | | | | | | | | | | | | | | | `--[dendrogram w/ 2 branches and 6 members at h = 0.301]
| | | | | | | | | | | | | | | | |--[dendrogram w/ 2 branches and 3 members at h = 0.153]
| | | | | | | | | | | | | | | | | |--[dendrogram w/ 2 branches and 2 members at h = 0.126]
| | | | | | | | | | | | | | | | | | |--leaf "YDL225W" ( value.YDL225W = -0.0889 )
| | | | | | | | | | | | | | | | | | `--leaf "YJR135W-A" ( value.YJR135W-A = -0.0618 )
| | | | | | | | | | | | | | | | | `--leaf "YJL143W" ( value.YJL143W = -0.0811 )
| | | | | | | | | | | | | | | | `--[dendrogram w/ 2 branches and 3 members at h = 0.13]
| | | | | | | | | | | | | | | | |--[dendrogram w/ 2 branches and 2 members at h = 0.054]
| | | | | | | | | | | | | | | | | |--leaf "YKL060C" ( value.YKL060C = -0.022 )
| | | | | | | | | | | | | | | | | `--leaf "YPL083C" ( value.YPL083C = -0.0111 )
| | | | | | | | | | | | | | | | `--leaf "YOR297C" ( value.YOR297C = -0.0204 )
| | | | | | | | | | | | | | | `--[dendrogram w/ 2 branches and 15 members at h = 0.525]
| | | | | | | | | | | | | | | |--[dendrogram w/ 2 branches and 6 members at h = 0.32]
| | | | | | | | | | | | | | | | |--[dendrogram w/ 2 branches and 5 members at h = 0.232]
| | | | | | | | | | | | | | | | | |--[dendrogram w/ 2 branches and 4 members at h = 0.18]
| | | | | | | | | | | | | | | | | | |--[dendrogram w/ 2 branches and 2 members at h = 0.113]
| | | | | | | | | | | | | | | | | | | |--leaf "YEL055C" ( value.YEL055C = -0.166 )
| | | | | | | | | | | | | | | | | | | `--leaf "YKL068W" ( value.YKL068W = -0.148 )
| | | | | | | | | | | | | | | | | | `--[dendrogram w/ 2 branches and 2 members at h = 0.0942]
| | | | | | | | | | | | | | | | | | |--leaf "YGL097W" ( value.YGL097W = -0.146 )
| | | | | | | | | | | | | | | | | | `--leaf "YJL081C" ( value.YJL081C = -0.143 )
| | | | | | | | | | | | | | | | | `--leaf "YHR013C" ( value.YHR013C = -0.144 )
| | | | | | | | | | | | | | | | `--leaf "YGL050W" ( value.YGL050W = -0.188 )
| | | | | | | | | | | | | | | `--[dendrogram w/ 2 branches and 9 members at h = 0.43]
| | | | | | | | | | | | | | | |--[dendrogram w/ 2 branches and 7 members at h = 0.406]
| | | | | | | | | | | | | | | | |--[dendrogram w/ 2 branches and 4 members at h = 0.178]
| | | | | | | | | | | | | | | | | |--[dendrogram w/ 2 branches and 2 members at h = 0.0747]
| | | | | | | | | | | | | | | | | | |--leaf "YGL140C" ( value.YGL140C = -0.112 )
| | | | | | | | | | | | | | | | | | `--leaf "YHR107C" ( value.YHR107C = -0.111 )
| | | | | | | | | | | | | | | | | `--[dendrogram w/ 2 branches and 2 members at h = 0.108]
| | | | | | | | | | | | | | | | | |--leaf "YNL219C" ( value.YNL219C = -0.116 )
| | | | | | | | | | | | | | | | | `--leaf "YEL056W" ( value.YEL056W = -0.104 )
| | | | | | | | | | | | | | | | `--[dendrogram w/ 2 branches and 3 members at h = 0.245]
| | | | | | | | | | | | | | | | |--[dendrogram w/ 2 branches and 2 members at h = 0.191]
| | | | | | | | | | | | | | | | | |--leaf "YGL106W" ( value.YGL106W = -0.124 )
| | | | | | | | | | | | | | | | | `--leaf "YDR464W" ( value.YDR464W = -0.0964 )
| | | | | | | | | | | | | | | | `--leaf "YNR003C" ( value.YNR003C = -0.103 )
| | | | | | | | | | | | | | | `--[dendrogram w/ 2 branches and 2 members at h = 0.227]
| | | | | | | | | | | | | | | |--leaf "YIL109C" ( value.YIL109C = -0.105 )
| | | | | | | | | | | | | | | `--leaf "YNR013C" ( value.YNR013C = -0.0556 )
| | | | | | | | | | | | | | `--[dendrogram w/ 2 branches and 31 members at h = 0.738]
| | | | | | | | | | | | | | |--[dendrogram w/ 2 branches and 16 members at h = 0.554]
| | | | | | | | | | | | | | | |--[dendrogram w/ 2 branches and 7 members at h = 0.334]
| | | | | | | | | | | | | | | | |--[dendrogram w/ 2 branches and 4 members at h = 0.184]
| | | | | | | | | | | | | | | | | |--[dendrogram w/ 2 branches and 3 members at h = 0.132]
| | | | | | | | | | | | | | | | | | |--[dendrogram w/ 2 branches and 2 members at h = 0.0954]
| | | | | | | | | | | | | | | | | | | |--leaf "YLR067C" ( value.YLR067C = -0.178 )
| | | | | | | | | | | | | | | | | | | `--leaf "YOR099W" ( value.YOR099W = -0.168 )
| | | | | | | | | | | | | | | | | | `--leaf "YDR188W" ( value.YDR188W = -0.181 )
| | | | | | | | | | | | | | | | | `--leaf "YNL131W" ( value.YNL131W = -0.146 )
| | | | | | | | | | | | | | | | `--[dendrogram w/ 2 branches and 3 members at h = 0.291]
| | | | | | | | | | | | | | | | |--[dendrogram w/ 2 branches and 2 members at h = 0.095]
| | | | | | | | | | | | | | | | | |--leaf "YBR246W" ( value.YBR246W = -0.161 )
| | | | | | | | | | | | | | | | | `--leaf "YGL226C-A" ( value.YGL226C-A = -0.151 )
| | | | | | | | | | | | | | | | `--leaf "YDR458C" ( value.YDR458C = -0.159 )
| | | | | | | | | | | | | | | `--[dendrogram w/ 2 branches and 9 members at h = 0.354]
| | | | | | | | | | | | | | | |--[dendrogram w/ 2 branches and 6 members at h = 0.281]
| | | | | | | | | | | | | | | | |--[dendrogram w/ 2 branches and 4 members at h = 0.26]
| | | | | | | | | | | | | | | | | |--[dendrogram w/ 2 branches and 2 members at h = 0.125]
| | | | | | | | | | | | | | | | | | |--leaf "YIL090W" ( value.YIL090W = -0.127 )
| | | | | | | | | | | | | | | | | | `--leaf "YDL093W" ( value.YDL093W = -0.111 )
| | | | | | | | | | | | | | | | | `--[dendrogram w/ 2 branches and 2 members at h = 0.16]
| | | | | | | | | | | | | | | | | |--leaf "YDL116W" ( value.YDL116W = -0.0998 )
| | | | | | | | | | | | | | | | | `--leaf "YAL022C" ( value.YAL022C = -0.0969 )
| | | | | | | | | | | | | | | | `--[dendrogram w/ 2 branches and 2 members at h = 0.191]
| | | | | | | | | | | | | | | | |--leaf "YBL056W" ( value.YBL056W = -0.0706 )
| | | | | | | | | | | | | | | | `--leaf "YBR074W" ( value.YBR074W = -0.0659 )
| | | | | | | | | | | | | | | `--[dendrogram w/ 2 branches and 3 members at h = 0.239]
| | | | | | | | | | | | | | | |--[dendrogram w/ 2 branches and 2 members at h = 0.176]
| | | | | | | | | | | | | | | | |--leaf "YPR129W" ( value.YPR129W = -0.139 )
| | | | | | | | | | | | | | | | `--leaf "YIL115W-A" ( value.YIL115W-A = -0.125 )
| | | | | | | | | | | | | | | `--leaf "YGL020C" ( value.YGL020C = -0.156 )
| | | | | | | | | | | | | | `--[dendrogram w/ 2 branches and 15 members at h = 0.593]
| | | | | | | | | | | | | | |--[dendrogram w/ 2 branches and 12 members at h = 0.548]
| | | | | | | | | | | | | | | |--[dendrogram w/ 2 branches and 6 members at h = 0.374]
| | | | | | | | | | | | | | | | |--[dendrogram w/ 2 branches and 4 members at h = 0.261]
| | | | | | | | | | | | | | | | | |--[dendrogram w/ 2 branches and 3 members at h = 0.203]
| | | | | | | | | | | | | | | | | | |--[dendrogram w/ 2 branches and 2 members at h = 0.133]
| | | | | | | | | | | | | | | | | | | |--leaf "YHR026W" ( value.YHR026W = -0.136 )
| | | | | | | | | | | | | | | | | | | `--leaf "YHR174W" ( value.YHR174W = -0.132 )
| | | | | | | | | | | | | | | | | | `--leaf "YBR106W" ( value.YBR106W = -0.105 )
| | | | | | | | | | | | | | | | | `--leaf "YKR050W" ( value.YKR050W = -0.088 )
| | | | | | | | | | | | | | | | `--[dendrogram w/ 2 branches and 2 members at h = 0.282]
| | | | | | | | | | | | | | | | |--leaf "YEL042W" ( value.YEL042W = -0.177 )
| | | | | | | | | | | | | | | | `--leaf "YDR267C" ( value.YDR267C = -0.124 )
| | | | | | | | | | | | | | | `--[dendrogram w/ 2 branches and 6 members at h = 0.449]
| | | | | | | | | | | | | | | |--[dendrogram w/ 2 branches and 3 members at h = 0.305]
| | | | | | | | | | | | | | | | |--[dendrogram w/ 2 branches and 2 members at h = 0.16]
| | | | | | | | | | | | | | | | | |--leaf "YNL030W" ( value.YNL030W = -0.0853 )
| | | | | | | | | | | | | | | | | `--leaf "YLR287C-A" ( value.YLR287C-A = -0.0775 )
| | | | | | | | | | | | | | | | `--leaf "YER007C-A" ( value.YER007C-A = -0.138 )
| | | | | | | | | | | | | | | `--[dendrogram w/ 2 branches and 3 members at h = 0.214]
| | | | | | | | | | | | | | | |--[dendrogram w/ 2 branches and 2 members at h = 0.144]
| | | | | | | | | | | | | | | | |--leaf "YML046W" ( value.YML046W = -0.0907 )
| | | | | | | | | | | | | | | | `--leaf "YNR039C" ( value.YNR039C = -0.084 )
| | | | | | | | | | | | | | | `--leaf "YCR018C-A" ( value.YCR018C-A = -0.071 )
| | | | | | | | | | | | | | `--[dendrogram w/ 2 branches and 3 members at h = 0.451]
| | | | | | | | | | | | | | |--[dendrogram w/ 2 branches and 2 members at h = 0.3]
| | | | | | | | | | | | | | | |--leaf "YJL176C" ( value.YJL176C = -0.118 )
| | | | | | | | | | | | | | | `--leaf "YPL129W" ( value.YPL129W = -0.0965 )
| | | | | | | | | | | | | | `--leaf "YBL081W" ( value.YBL081W = -0.144 )
| | | | | | | | | | | | | `--[dendrogram w/ 2 branches and 39 members at h = 1.09]
| | | | | | | | | | | | | |--[dendrogram w/ 2 branches and 28 members at h = 0.945]
| | | | | | | | | | | | | | |--[dendrogram w/ 2 branches and 15 members at h = 0.703]
| | | | | | | | | | | | | | | |--[dendrogram w/ 2 branches and 11 members at h = 0.635]
| | | | | | | | | | | | | | | | |--[dendrogram w/ 2 branches and 8 members at h = 0.436]
| | | | | | | | | | | | | | | | | |--[dendrogram w/ 2 branches and 5 members at h = 0.318]
| | | | | | | | | | | | | | | | | | |--[dendrogram w/ 2 branches and 3 members at h = 0.206]
| | | | | | | | | | | | | | | | | | | |--[dendrogram w/ 2 branches and 2 members at h = 0.0688]
| | | | | | | | | | | | | | | | | | | | |--leaf "YGL190C" ( value.YGL190C = -0.148 )
| | | | | | | | | | | | | | | | | | | | `--leaf "YEL053C" ( value.YEL053C = -0.136 )
| | | | | | | | | | | | | | | | | | | `--leaf "YGL043W" ( value.YGL043W = -0.0919 )
| | | | | | | | | | | | | | | | | | `--[dendrogram w/ 2 branches and 2 members at h = 0.241]
| | | | | | | | | | | | | | | | | | |--leaf "YGR261C" ( value.YGR261C = -0.142 )
| | | | | | | | | | | | | | | | | | `--leaf "YPL008W" ( value.YPL008W = -0.0986 )
| | | | | | | | | | | | | | | | | `--[dendrogram w/ 2 branches and 3 members at h = 0.306]
| | | | | | | | | | | | | | | | | |--[dendrogram w/ 2 branches and 2 members at h = 0.119]
| | | | | | | | | | | | | | | | | | |--leaf "YDR093W" ( value.YDR093W = -0.106 )
| | | | | | | | | | | | | | | | | | `--leaf "YGL100W" ( value.YGL100W = -0.1 )
| | | | | | | | | | | | | | | | | `--leaf "YLR210W" ( value.YLR210W = -0.0746 )
| | | | | | | | | | | | | | | | `--[dendrogram w/ 2 branches and 3 members at h = 0.385]
| | | | | | | | | | | | | | | | |--[dendrogram w/ 2 branches and 2 members at h = 0.182]
| | | | | | | | | | | | | | | | | |--leaf "YPL205C" ( value.YPL205C = -0.101 )
| | | | | | | | | | | | | | | | | `--leaf "YBL063W" ( value.YBL063W = -0.0844 )
| | | | | | | | | | | | | | | | `--leaf "YPR005C" ( value.YPR005C = -0.112 )
| | | | | | | | | | | | | | | `--[dendrogram w/ 2 branches and 4 members at h = 0.477]
| | | | | | | | | | | | | | | |--[dendrogram w/ 2 branches and 2 members at h = 0.274]
| | | | | | | | | | | | | | | | |--leaf "YOL111C" ( value.YOL111C = -0.186 )
| | | | | | | | | | | | | | | | `--leaf "YDL036C" ( value.YDL036C = -0.131 )
| | | | | | | | | | | | | | | `--[dendrogram w/ 2 branches and 2 members at h = 0.182]
| | | | | | | | | | | | | | | |--leaf "YGL155W" ( value.YGL155W = -0.159 )
| | | | | | | | | | | | | | | `--leaf "YLR055C" ( value.YLR055C = -0.152 )
| | | | | | | | | | | | | | `--[dendrogram w/ 2 branches and 13 members at h = 0.745]
| | | | | | | | | | | | | | |--[dendrogram w/ 2 branches and 8 members at h = 0.57]
| | | | | | | | | | | | | | | |--[dendrogram w/ 2 branches and 5 members at h = 0.392]
| | | | | | | | | | | | | | | | |--[dendrogram w/ 2 branches and 3 members at h = 0.232]
| | | | | | | | | | | | | | | | | |--[dendrogram w/ 2 branches and 2 members at h = 0.143]
| | | | | | | | | | | | | | | | | | |--leaf "YHL015W" ( value.YHL015W = -0.129 )
| | | | | | | | | | | | | | | | | | `--leaf "YLR264C-A" ( value.YLR264C-A = -0.113 )
| | | | | | | | | | | | | | | | | `--leaf "YLR264W" ( value.YLR264W = -0.136 )
| | | | | | | | | | | | | | | | `--[dendrogram w/ 2 branches and 2 members at h = 0.299]
| | | | | | | | | | | | | | | | |--leaf "YKL154W" ( value.YKL154W = -0.174 )
| | | | | | | | | | | | | | | | `--leaf "YOL040C" ( value.YOL040C = -0.168 )
| | | | | | | | | | | | | | | `--[dendrogram w/ 2 branches and 3 members at h = 0.395]
| | | | | | | | | | | | | | | |--[dendrogram w/ 2 branches and 2 members at h = 0.315]
| | | | | | | | | | | | | | | | |--leaf "YOR164C" ( value.YOR164C = -0.168 )
| | | | | | | | | | | | | | | | `--leaf "YGR033C" ( value.YGR033C = -0.164 )
| | | | | | | | | | | | | | | `--leaf "YBL006C" ( value.YBL006C = -0.0699 )
| | | | | | | | | | | | | | `--[dendrogram w/ 2 branches and 5 members at h = 0.451]
| | | | | | | | | | | | | | |--[dendrogram w/ 2 branches and 3 members at h = 0.357]
| | | | | | | | | | | | | | | |--leaf "YOL052C" ( value.YOL052C = -0.106 )
| | | | | | | | | | | | | | | `--[dendrogram w/ 2 branches and 2 members at h = 0.244]
| | | | | | | | | | | | | | | |--leaf "YHR132W-A" ( value.YHR132W-A = -0.0408 )
| | | | | | | | | | | | | | | `--leaf "YGL002W" ( value.YGL002W = -0.0348 )
| | | | | | | | | | | | | | `--[dendrogram w/ 2 branches and 2 members at h = 0.256]
| | | | | | | | | | | | | | |--leaf "YDR498C" ( value.YDR498C = -0.115 )
| | | | | | | | | | | | | | `--leaf "YFR040W" ( value.YFR040W = -0.0617 )
| | | | | | | | | | | | | `--[dendrogram w/ 2 branches and 11 members at h = 0.751]
| | | | | | | | | | | | | |--[dendrogram w/ 2 branches and 5 members at h = 0.447]
| | | | | | | | | | | | | | |--[dendrogram w/ 2 branches and 3 members at h = 0.412]
| | | | | | | | | | | | | | | |--[dendrogram w/ 2 branches and 2 members at h = 0.282]
| | | | | | | | | | | | | | | | |--leaf "YMR281W" ( value.YMR281W = -0.228 )
| | | | | | | | | | | | | | | | `--leaf "YLR450W" ( value.YLR450W = -0.227 )
| | | | | | | | | | | | | | | `--leaf "YJR116W" ( value.YJR116W = -0.266 )
| | | | | | | | | | | | | | `--[dendrogram w/ 2 branches and 2 members at h = 0.234]
| | | | | | | | | | | | | | |--leaf "YBR016W" ( value.YBR016W = -0.181 )
| | | | | | | | | | | | | | `--leaf "YMR223W" ( value.YMR223W = -0.152 )
| | | | | | | | | | | | | `--[dendrogram w/ 2 branches and 6 members at h = 0.405]
| | | | | | | | | | | | | |--[dendrogram w/ 2 branches and 3 members at h = 0.349]
| | | | | | | | | | | | | | |--[dendrogram w/ 2 branches and 2 members at h = 0.2]
| | | | | | | | | | | | | | | |--leaf "YDR301W" ( value.YDR301W = -0.188 )
| | | | | | | | | | | | | | | `--leaf "YOL004W" ( value.YOL004W = -0.153 )
| | | | | | | | | | | | | | `--leaf "YGL213C" ( value.YGL213C = -0.167 )
| | | | | | | | | | | | | `--[dendrogram w/ 2 branches and 3 members at h = 0.25]
| | | | | | | | | | | | | |--[dendrogram w/ 2 branches and 2 members at h = 0.184]
| | | | | | | | | | | | | | |--leaf "YER015W" ( value.YER015W = -0.154 )
| | | | | | | | | | | | | | `--leaf "YGR004W" ( value.YGR004W = -0.15 )
| | | | | | | | | | | | | `--leaf "YIR006C" ( value.YIR006C = -0.115 )
| | | | | | | | | | | | `--[dendrogram w/ 2 branches and 18 members at h = 1.62]
| | | | | | | | | | | | |--[dendrogram w/ 2 branches and 15 members at h = 1.09]
| | | | | | | | | | | | | |--[dendrogram w/ 2 branches and 10 members at h = 0.96]
| | | | | | | | | | | | | | |--[dendrogram w/ 2 branches and 7 members at h = 0.656]
| | | | | | | | | | | | | | | |--[dendrogram w/ 2 branches and 6 members at h = 0.566]
| | | | | | | | | | | | | | | | |--[dendrogram w/ 2 branches and 4 members at h = 0.499]
| | | | | | | | | | | | | | | | | |--[dendrogram w/ 2 branches and 2 members at h = 0.319]
| | | | | | | | | | | | | | | | | | |--leaf "YPL210C" ( value.YPL210C = -0.258 )
| | | | | | | | | | | | | | | | | | `--leaf "YOR009W" ( value.YOR009W = -0.204 )
| | | | | | | | | | | | | | | | | `--[dendrogram w/ 2 branches and 2 members at h = 0.205]
| | | | | | | | | | | | | | | | | |--leaf "YOR304C-A" ( value.YOR304C-A = -0.191 )
| | | | | | | | | | | | | | | | | `--leaf "YML105C" ( value.YML105C = -0.19 )
| | | | | | | | | | | | | | | | `--[dendrogram w/ 2 branches and 2 members at h = 0.28]
| | | | | | | | | | | | | | | | |--leaf "YML011C" ( value.YML011C = -0.139 )
| | | | | | | | | | | | | | | | `--leaf "YML065W" ( value.YML065W = -0.125 )
| | | | | | | | | | | | | | | `--leaf "YIL149C" ( value.YIL149C = -0.257 )
| | | | | | | | | | | | | | `--[dendrogram w/ 2 branches and 3 members at h = 0.582]
| | | | | | | | | | | | | | |--[dendrogram w/ 2 branches and 2 members at h = 0.268]
| | | | | | | | | | | | | | | |--leaf "YDL042C" ( value.YDL042C = -0.162 )
| | | | | | | | | | | | | | | `--leaf "YDL080C" ( value.YDL080C = -0.161 )
| | | | | | | | | | | | | | `--leaf "YIL126W" ( value.YIL126W = -0.317 )
| | | | | | | | | | | | | `--[dendrogram w/ 2 branches and 5 members at h = 0.846]
| | | | | | | | | | | | | |--[dendrogram w/ 2 branches and 3 members at h = 0.645]
| | | | | | | | | | | | | | |--[dendrogram w/ 2 branches and 2 members at h = 0.271]
| | | | | | | | | | | | | | | |--leaf "YBR217W" ( value.YBR217W = -0.142 )
| | | | | | | | | | | | | | | `--leaf "YKL076C" ( value.YKL076C = -0.124 )
| | | | | | | | | | | | | | `--leaf "YNL108C" ( value.YNL108C = -0.175 )
| | | | | | | | | | | | | `--[dendrogram w/ 2 branches and 2 members at h = 0.484]
| | | | | | | | | | | | | |--leaf "YLR420W" ( value.YLR420W = -0.229 )
| | | | | | | | | | | | | `--leaf "YFL017W-A" ( value.YFL017W-A = -0.11 )
| | | | | | | | | | | | `--[dendrogram w/ 2 branches and 3 members at h = 0.87]
| | | | | | | | | | | | |--[dendrogram w/ 2 branches and 2 members at h = 0.588]
| | | | | | | | | | | | | |--leaf "YBR067C" ( value.YBR067C = -0.355 )
| | | | | | | | | | | | | `--leaf "YNL251C" ( value.YNL251C = -0.23 )
| | | | | | | | | | | | `--leaf "YDL228C" ( value.YDL228C = -0.169 )
| | | | | | | | | | | `--[dendrogram w/ 2 branches and 228 members at h = 2.25]
| | | | | | | | | | | |--[dendrogram w/ 2 branches and 215 members at h = 1.88]
| | | | | | | | | | | | |--[dendrogram w/ 2 branches and 193 members at h = 1.5]
| | | | | | | | | | | | | |--[dendrogram w/ 2 branches and 103 members at h = 1.28]
| | | | | | | | | | | | | | |--[dendrogram w/ 2 branches and 64 members at h = 0.844]
| | | | | | | | | | | | | | | |--[dendrogram w/ 2 branches and 48 members at h = 0.795]
| | | | | | | | | | | | | | | | |--[dendrogram w/ 2 branches and 31 members at h = 0.759]
| | | | | | | | | | | | | | | | | |--[dendrogram w/ 2 branches and 16 members at h = 0.606]
| | | | | | | | | | | | | | | | | | |--[dendrogram w/ 2 branches and 12 members at h = 0.438]
| | | | | | | | | | | | | | | | | | | |--[dendrogram w/ 2 branches and 9 members at h = 0.379]
| | | | | | | | | | | | | | | | | | | | |--[dendrogram w/ 2 branches and 4 members at h = 0.266]
| | | | | | | | | | | | | | | | | | | | | |--[dendrogram w/ 2 branches and 2 members at h = 0.142]
| | | | | | | | | | | | | | | | | | | | | | |--leaf "YAL042W" ( value.YAL042W = -0.177 )
| | | | | | | | | | | | | | | | | | | | | | `--leaf "YHR168W" ( value.YHR168W = -0.158 )
| | | | | | | | | | | | | | | | | | | | | `--[dendrogram w/ 2 branches and 2 members at h = 0.151]
| | | | | | | | | | | | | | | | | | | | | |--leaf "YGL065C" ( value.YGL065C = -0.149 )
| | | | | | | | | | | | | | | | | | | | | `--leaf "YFR028C" ( value.YFR028C = -0.131 )
| | | | | | | | | | | | | | | | | | | | `--[dendrogram w/ 2 branches and 5 members at h = 0.319]
| | | | | | | | | | | | | | | | | | | | |--[dendrogram w/ 2 branches and 3 members at h = 0.216]
| | | | | | | | | | | | | | | | | | | | | |--[dendrogram w/ 2 branches and 2 members at h = 0.141]
| | | | | | | | | | | | | | | | | | | | | | |--leaf "YLR020C" ( value.YLR020C = -0.112 )
| | | | | | | | | | | | | | | | | | | | | | `--leaf "YPL091W" ( value.YPL091W = -0.11 )
| | | | | | | | | | | | | | | | | | | | | `--leaf "YOR121C" ( value.YOR121C = -0.109 )
| | | | | | | | | | | | | | | | | | | | `--[dendrogram w/ 2 branches and 2 members at h = 0.193]
| | | | | | | | | | | | | | | | | | | | |--leaf "YKR001C" ( value.YKR001C = -0.148 )
| | | | | | | | | | | | | | | | | | | | `--leaf "YML086C" ( value.YML086C = -0.114 )
| | | | | | | | | | | | | | | | | | | `--[dendrogram w/ 2 branches and 3 members at h = 0.256]
| | | | | | | | | | | | | | | | | | | |--[dendrogram w/ 2 branches and 2 members at h = 0.157]
| | | | | | | | | | | | | | | | | | | | |--leaf "YPL172C" ( value.YPL172C = -0.182 )
| | | | | | | | | | | | | | | | | | | | `--leaf "YAR003W" ( value.YAR003W = -0.165 )
| | | | | | | | | | | | | | | | | | | `--leaf "YER078C" ( value.YER078C = -0.186 )
| | | | | | | | | | | | | | | | | | `--[dendrogram w/ 2 branches and 4 members at h = 0.373]
| | | | | | | | | | | | | | | | | | |--[dendrogram w/ 2 branches and 2 members at h = 0.216]
| | | | | | | | | | | | | | | | | | | |--leaf "YOR334W" ( value.YOR334W = -0.231 )
| | | | | | | | | | | | | | | | | | | `--leaf "YOR038C" ( value.YOR038C = -0.219 )
| | | | | | | | | | | | | | | | | | `--[dendrogram w/ 2 branches and 2 members at h = 0.194]
| | | | | | | | | | | | | | | | | | |--leaf "YAL020C" ( value.YAL020C = -0.231 )
| | | | | | | | | | | | | | | | | | `--leaf "YLR330W" ( value.YLR330W = -0.213 )
| | | | | | | | | | | | | | | | | `--[dendrogram w/ 2 branches and 15 members at h = 0.548]
| | | | | | | | | | | | | | | | | |--[dendrogram w/ 2 branches and 8 members at h = 0.464]
| | | | | | | | | | | | | | | | | | |--[dendrogram w/ 2 branches and 4 members at h = 0.284]
| | | | | | | | | | | | | | | | | | | |--[dendrogram w/ 2 branches and 2 members at h = 0.198]
| | | | | | | | | | | | | | | | | | | | |--leaf "YNL098C" ( value.YNL098C = -0.186 )
| | | | | | | | | | | | | | | | | | | | `--leaf "YDR073W" ( value.YDR073W = -0.179 )
| | | | | | | | | | | | | | | | | | | `--[dendrogram w/ 2 branches and 2 members at h = 0.258]
| | | | | | | | | | | | | | | | | | | |--leaf "YMR047C" ( value.YMR047C = -0.186 )
| | | | | | | | | | | | | | | | | | | `--leaf "YGL216W" ( value.YGL216W = -0.165 )
| | | | | | | | | | | | | | | | | | `--[dendrogram w/ 2 branches and 4 members at h = 0.26]
| | | | | | | | | | | | | | | | | | |--[dendrogram w/ 2 branches and 3 members at h = 0.23]
| | | | | | | | | | | | | | | | | | | |--[dendrogram w/ 2 branches and 2 members at h = 0.135]
| | | | | | | | | | | | | | | | | | | | |--leaf "YCR017C" ( value.YCR017C = -0.117 )
| | | | | | | | | | | | | | | | | | | | `--leaf "YML072C" ( value.YML072C = -0.099 )
| | | | | | | | | | | | | | | | | | | `--leaf "YJL054W" ( value.YJL054W = -0.154 )
| | | | | | | | | | | | | | | | | | `--leaf "YDR150W" ( value.YDR150W = -0.119 )
| | | | | | | | | | | | | | | | | `--[dendrogram w/ 2 branches and 7 members at h = 0.356]
| | | | | | | | | | | | | | | | | |--[dendrogram w/ 2 branches and 5 members at h = 0.281]
| | | | | | | | | | | | | | | | | | |--[dendrogram w/ 2 branches and 3 members at h = 0.147]
| | | | | | | | | | | | | | | | | | | |--[dendrogram w/ 2 branches and 2 members at h = 0.108]
| | | | | | | | | | | | | | | | | | | | |--leaf "YHR127W" ( value.YHR127W = -0.135 )
| | | | | | | | | | | | | | | | | | | | `--leaf "YMR005W" ( value.YMR005W = -0.119 )
| | | | | | | | | | | | | | | | | | | `--leaf "YDR335W" ( value.YDR335W = -0.105 )
| | | | | | | | | | | | | | | | | | `--[dendrogram w/ 2 branches and 2 members at h = 0.217]
| | | | | | | | | | | | | | | | | | |--leaf "YGL207W" ( value.YGL207W = -0.122 )
| | | | | | | | | | | | | | | | | | `--leaf "YIL137C" ( value.YIL137C = -0.0954 )
| | | | | | | | | | | | | | | | | `--[dendrogram w/ 2 branches and 2 members at h = 0.126]
| | | | | | | | | | | | | | | | | |--leaf "YGL252C" ( value.YGL252C = -0.149 )
| | | | | | | | | | | | | | | | | `--leaf "YPL050C" ( value.YPL050C = -0.135 )
| | | | | | | | | | | | | | | | `--[dendrogram w/ 2 branches and 17 members at h = 0.593]
| | | | | | | | | | | | | | | | |--[dendrogram w/ 2 branches and 9 members at h = 0.424]
| | | | | | | | | | | | | | | | | |--[dendrogram w/ 2 branches and 4 members at h = 0.295]
| | | | | | | | | | | | | | | | | | |--[dendrogram w/ 2 branches and 2 members at h = 0.14]
| | | | | | | | | | | | | | | | | | | |--leaf "YEL037C" ( value.YEL037C = -0.204 )
| | | | | | | | | | | | | | | | | | | `--leaf "YJL167W" ( value.YJL167W = -0.19 )
| | | | | | | | | | | | | | | | | | `--[dendrogram w/ 2 branches and 2 members at h = 0.17]
| | | | | | | | | | | | | | | | | | |--leaf "YKR036C" ( value.YKR036C = -0.196 )
| | | | | | | | | | | | | | | | | | `--leaf "YHR041C" ( value.YHR041C = -0.17 )
| | | | | | | | | | | | | | | | | `--[dendrogram w/ 2 branches and 5 members at h = 0.249]
| | | | | | | | | | | | | | | | | |--[dendrogram w/ 2 branches and 3 members at h = 0.153]
| | | | | | | | | | | | | | | | | | |--[dendrogram w/ 2 branches and 2 members at h = 0.0917]
| | | | | | | | | | | | | | | | | | | |--leaf "YIL130W" ( value.YIL130W = -0.139 )
| | | | | | | | | | | | | | | | | | | `--leaf "YDL030W" ( value.YDL030W = -0.138 )
| | | | | | | | | | | | | | | | | | `--leaf "YER122C" ( value.YER122C = -0.171 )
| | | | | | | | | | | | | | | | | `--[dendrogram w/ 2 branches and 2 members at h = 0.168]
| | | | | | | | | | | | | | | | | |--leaf "YIL044C" ( value.YIL044C = -0.137 )
| | | | | | | | | | | | | | | | | `--leaf "YJL055W" ( value.YJL055W = -0.121 )
| | | | | | | | | | | | | | | | `--[dendrogram w/ 2 branches and 8 members at h = 0.419]
| | | | | | | | | | | | | | | | |--[dendrogram w/ 2 branches and 5 members at h = 0.34]
| | | | | | | | | | | | | | | | | |--[dendrogram w/ 2 branches and 4 members at h = 0.28]
| | | | | | | | | | | | | | | | | | |--[dendrogram w/ 2 branches and 2 members at h = 0.177]
| | | | | | | | | | | | | | | | | | | |--leaf "YJR075W" ( value.YJR075W = -0.128 )
| | | | | | | | | | | | | | | | | | | `--leaf "YML051W" ( value.YML051W = -0.118 )
| | | | | | | | | | | | | | | | | | `--[dendrogram w/ 2 branches and 2 members at h = 0.167]
| | | | | | | | | | | | | | | | | | |--leaf "YNL048W" ( value.YNL048W = -0.113 )
| | | | | | | | | | | | | | | | | | `--leaf "YDL155W" ( value.YDL155W = -0.112 )
| | | | | | | | | | | | | | | | | `--leaf "YHR009C" ( value.YHR009C = -0.177 )
| | | | | | | | | | | | | | | | `--[dendrogram w/ 2 branches and 3 members at h = 0.242]
| | | | | | | | | | | | | | | | |--[dendrogram w/ 2 branches and 2 members at h = 0.116]
| | | | | | | | | | | | | | | | | |--leaf "YOR081C" ( value.YOR081C = -0.173 )
| | | | | | | | | | | | | | | | | `--leaf "YER100W" ( value.YER100W = -0.168 )
| | | | | | | | | | | | | | | | `--leaf "YER088C-A" ( value.YER088C-A = -0.134 )
| | | | | | | | | | | | | | | `--[dendrogram w/ 2 branches and 16 members at h = 0.552]
| | | | | | | | | | | | | | | |--[dendrogram w/ 2 branches and 8 members at h = 0.349]
| | | | | | | | | | | | | | | | |--[dendrogram w/ 2 branches and 4 members at h = 0.26]
| | | | | | | | | | | | | | | | | |--[dendrogram w/ 2 branches and 2 members at h = 0.16]
| | | | | | | | | | | | | | | | | | |--leaf "YEL022W" ( value.YEL022W = -0.18 )
| | | | | | | | | | | | | | | | | | `--leaf "YDR238C" ( value.YDR238C = -0.157 )
| | | | | | | | | | | | | | | | | `--[dendrogram w/ 2 branches and 2 members at h = 0.115]
| | | | | | | | | | | | | | | | | |--leaf "YBR060C" ( value.YBR060C = -0.144 )
| | | | | | | | | | | | | | | | | `--leaf "YGR037C" ( value.YGR037C = -0.126 )
| | | | | | | | | | | | | | | | `--[dendrogram w/ 2 branches and 4 members at h = 0.161]
| | | | | | | | | | | | | | | | |--[dendrogram w/ 2 branches and 2 members at h = 0.128]
| | | | | | | | | | | | | | | | | |--leaf "YER059W" ( value.YER059W = -0.175 )
| | | | | | | | | | | | | | | | | `--leaf "YEL076C" ( value.YEL076C = -0.15 )
| | | | | | | | | | | | | | | | `--[dendrogram w/ 2 branches and 2 members at h = 0.0865]
| | | | | | | | | | | | | | | | |--leaf "YDR514C" ( value.YDR514C = -0.138 )
| | | | | | | | | | | | | | | | `--leaf "YPR203W" ( value.YPR203W = -0.134 )
| | | | | | | | | | | | | | | `--[dendrogram w/ 2 branches and 8 members at h = 0.387]
| | | | | | | | | | | | | | | |--[dendrogram w/ 2 branches and 5 members at h = 0.36]
| | | | | | | | | | | | | | | | |--[dendrogram w/ 2 branches and 3 members at h = 0.213]
| | | | | | | | | | | | | | | | | |--[dendrogram w/ 2 branches and 2 members at h = 0.147]
| | | | | | | | | | | | | | | | | | |--leaf "YBR015C" ( value.YBR015C = -0.131 )
| | | | | | | | | | | | | | | | | | `--leaf "YDR137W" ( value.YDR137W = -0.125 )
| | | | | | | | | | | | | | | | | `--leaf "YPL161C" ( value.YPL161C = -0.158 )
| | | | | | | | | | | | | | | | `--[dendrogram w/ 2 branches and 2 members at h = 0.195]
| | | | | | | | | | | | | | | | |--leaf "YPR147C" ( value.YPR147C = -0.111 )
| | | | | | | | | | | | | | | | `--leaf "YCR044C" ( value.YCR044C = -0.0856 )
| | | | | | | | | | | | | | | `--[dendrogram w/ 2 branches and 3 members at h = 0.3]
| | | | | | | | | | | | | | | |--[dendrogram w/ 2 branches and 2 members at h = 0.16]
| | | | | | | | | | | | | | | | |--leaf "YGL206C" ( value.YGL206C = -0.121 )
| | | | | | | | | | | | | | | | `--leaf "YHR083W" ( value.YHR083W = -0.108 )
| | | | | | | | | | | | | | | `--leaf "YGL115W" ( value.YGL115W = -0.0808 )
| | | | | | | | | | | | | | `--[dendrogram w/ 2 branches and 39 members at h = 0.939]
| | | | | | | | | | | | | | |--[dendrogram w/ 2 branches and 26 members at h = 0.818]
| | | | | | | | | | | | | | | |--[dendrogram w/ 2 branches and 13 members at h = 0.695]
| | | | | | | | | | | | | | | | |--[dendrogram w/ 2 branches and 7 members at h = 0.407]
| | | | | | | | | | | | | | | | | |--[dendrogram w/ 2 branches and 4 members at h = 0.358]
| | | | | | | | | | | | | | | | | | |--[dendrogram w/ 2 branches and 2 members at h = 0.307]
| | | | | | | | | | | | | | | | | | | |--leaf "YAL026C" ( value.YAL026C = -0.241 )
| | | | | | | | | | | | | | | | | | | `--leaf "YNR028W" ( value.YNR028W = -0.225 )
| | | | | | | | | | | | | | | | | | `--[dendrogram w/ 2 branches and 2 members at h = 0.181]
| | | | | | | | | | | | | | | | | | |--leaf "YLR398C" ( value.YLR398C = -0.194 )
| | | | | | | | | | | | | | | | | | `--leaf "YLR459W" ( value.YLR459W = -0.192 )
| | | | | | | | | | | | | | | | | `--[dendrogram w/ 2 branches and 3 members at h = 0.222]
| | | | | | | | | | | | | | | | | |--[dendrogram w/ 2 branches and 2 members at h = 0.0775]
| | | | | | | | | | | | | | | | | | |--leaf "YFR013W" ( value.YFR013W = -0.22 )
| | | | | | | | | | | | | | | | | | `--leaf "YFL031W" ( value.YFL031W = -0.211 )
| | | | | | | | | | | | | | | | | `--leaf "YGR143W" ( value.YGR143W = -0.217 )
| | | | | | | | | | | | | | | | `--[dendrogram w/ 2 branches and 6 members at h = 0.377]
| | | | | | | | | | | | | | | | |--[dendrogram w/ 2 branches and 4 members at h = 0.192]
| | | | | | | | | | | | | | | | | |--[dendrogram w/ 2 branches and 2 members at h = 0.132]
| | | | | | | | | | | | | | | | | | |--leaf "YPL051W" ( value.YPL051W = -0.105 )
| | | | | | | | | | | | | | | | | | `--leaf "YJL174W" ( value.YJL174W = -0.0973 )
| | | | | | | | | | | | | | | | | `--[dendrogram w/ 2 branches and 2 members at h = 0.137]
| | | | | | | | | | | | | | | | | |--leaf "YKR029C" ( value.YKR029C = -0.0839 )
| | | | | | | | | | | | | | | | | `--leaf "YKR006C" ( value.YKR006C = -0.0688 )
| | | | | | | | | | | | | | | | `--[dendrogram w/ 2 branches and 2 members at h = 0.301]
| | | | | | | | | | | | | | | | |--leaf "YPL058C" ( value.YPL058C = -0.143 )
| | | | | | | | | | | | | | | | `--leaf "YNL081C" ( value.YNL081C = -0.0738 )
| | | | | | | | | | | | | | | `--[dendrogram w/ 2 branches and 13 members at h = 0.579]
| | | | | | | | | | | | | | | |--[dendrogram w/ 2 branches and 9 members at h = 0.398]
| | | | | | | | | | | | | | | | |--[dendrogram w/ 2 branches and 5 members at h = 0.366]
| | | | | | | | | | | | | | | | | |--[dendrogram w/ 2 branches and 3 members at h = 0.265]
| | | | | | | | | | | | | | | | | | |--[dendrogram w/ 2 branches and 2 members at h = 0.119]
| | | | | | | | | | | | | | | | | | | |--leaf "YNL118C" ( value.YNL118C = -0.13 )
| | | | | | | | | | | | | | | | | | | `--leaf "YMR312W" ( value.YMR312W = -0.1 )
| | | | | | | | | | | | | | | | | | `--leaf "YKR023W" ( value.YKR023W = -0.155 )
| | | | | | | | | | | | | | | | | `--[dendrogram w/ 2 branches and 2 members at h = 0.204]
| | | | | | | | | | | | | | | | | |--leaf "YHR039C" ( value.YHR039C = -0.117 )
| | | | | | | | | | | | | | | | | `--leaf "YCR006C" ( value.YCR006C = -0.102 )
| | | | | | | | | | | | | | | | `--[dendrogram w/ 2 branches and 4 members at h = 0.306]
| | | | | | | | | | | | | | | | |--[dendrogram w/ 2 branches and 3 members at h = 0.202]
| | | | | | | | | | | | | | | | | |--[dendrogram w/ 2 branches and 2 members at h = 0.0916]
| | | | | | | | | | | | | | | | | | |--leaf "YBL017C" ( value.YBL017C = -0.133 )
| | | | | | | | | | | | | | | | | | `--leaf "YDL123W" ( value.YDL123W = -0.122 )
| | | | | | | | | | | | | | | | | `--leaf "YBR086C" ( value.YBR086C = -0.141 )
| | | | | | | | | | | | | | | | `--leaf "YML031W" ( value.YML031W = -0.164 )
| | | | | | | | | | | | | | | `--[dendrogram w/ 2 branches and 4 members at h = 0.36]
| | | | | | | | | | | | | | | |--[dendrogram w/ 2 branches and 2 members at h = 0.252]
| | | | | | | | | | | | | | | | |--leaf "YMR274C" ( value.YMR274C = -0.111 )
| | | | | | | | | | | | | | | | `--leaf "YLR116W" ( value.YLR116W = -0.0861 )
| | | | | | | | | | | | | | | `--[dendrogram w/ 2 branches and 2 members at h = 0.171]
| | | | | | | | | | | | | | | |--leaf "YOR085W" ( value.YOR085W = -0.0965 )
| | | | | | | | | | | | | | | `--leaf "YNL167C" ( value.YNL167C = -0.0838 )
| | | | | | | | | | | | | | `--[dendrogram w/ 2 branches and 13 members at h = 0.688]
| | | | | | | | | | | | | | |--[dendrogram w/ 2 branches and 8 members at h = 0.502]
| | | | | | | | | | | | | | | |--[dendrogram w/ 2 branches and 5 members at h = 0.277]
| | | | | | | | | | | | | | | | |--[dendrogram w/ 2 branches and 3 members at h = 0.177]
| | | | | | | | | | | | | | | | | |--[dendrogram w/ 2 branches and 2 members at h = 0.119]
| | | | | | | | | | | | | | | | | | |--leaf "YEL036C" ( value.YEL036C = -0.217 )
| | | | | | | | | | | | | | | | | | `--leaf "YGL112C" ( value.YGL112C = -0.21 )
| | | | | | | | | | | | | | | | | `--leaf "YDL207W" ( value.YDL207W = -0.224 )
| | | | | | | | | | | | | | | | `--[dendrogram w/ 2 branches and 2 members at h = 0.194]
| | | | | | | | | | | | | | | | |--leaf "YEL032W" ( value.YEL032W = -0.27 )
| | | | | | | | | | | | | | | | `--leaf "YER087C-B" ( value.YER087C-B = -0.27 )
| | | | | | | | | | | | | | | `--[dendrogram w/ 2 branches and 3 members at h = 0.301]
| | | | | | | | | | | | | | | |--[dendrogram w/ 2 branches and 2 members at h = 0.26]
| | | | | | | | | | | | | | | | |--leaf "YNL288W" ( value.YNL288W = -0.195 )
| | | | | | | | | | | | | | | | `--leaf "YBR255C-A" ( value.YBR255C-A = -0.147 )
| | | | | | | | | | | | | | | `--leaf "YHR070C-A" ( value.YHR070C-A = -0.165 )
| | | | | | | | | | | | | | `--[dendrogram w/ 2 branches and 5 members at h = 0.379]
| | | | | | | | | | | | | | |--[dendrogram w/ 2 branches and 3 members at h = 0.325]
| | | | | | | | | | | | | | | |--[dendrogram w/ 2 branches and 2 members at h = 0.171]
| | | | | | | | | | | | | | | | |--leaf "YMR149W" ( value.YMR149W = -0.175 )
| | | | | | | | | | | | | | | | `--leaf "YML127W" ( value.YML127W = -0.162 )
| | | | | | | | | | | | | | | `--leaf "YNL287W" ( value.YNL287W = -0.2 )
| | | | | | | | | | | | | | `--[dendrogram w/ 2 branches and 2 members at h = 0.189]
| | | | | | | | | | | | | | |--leaf "YOR176W" ( value.YOR176W = -0.144 )
| | | | | | | | | | | | | | `--leaf "YLR253W" ( value.YLR253W = -0.143 )
| | | | | | | | | | | | | `--[dendrogram w/ 2 branches and 90 members at h = 1.38]
| | | | | | | | | | | | | |--[dendrogram w/ 2 branches and 22 members at h = 1.06]
| | | | | | | | | | | | | | |--[dendrogram w/ 2 branches and 17 members at h = 0.931]
| | | | | | | | | | | | | | | |--[dendrogram w/ 2 branches and 13 members at h = 0.708]
| | | | | | | | | | | | | | | | |--[dendrogram w/ 2 branches and 9 members at h = 0.601]
| | | | | | | | | | | | | | | | | |--[dendrogram w/ 2 branches and 4 members at h = 0.409]
| | | | | | | | | | | | | | | | | | |--[dendrogram w/ 2 branches and 2 members at h = 0.19]
| | | | | | | | | | | | | | | | | | | |--leaf "YAL021C" ( value.YAL021C = -0.0983 )
| | | | | | | | | | | | | | | | | | | `--leaf "YIL073C" ( value.YIL073C = -0.0979 )
| | | | | | | | | | | | | | | | | | `--[dendrogram w/ 2 branches and 2 members at h = 0.262]
| | | | | | | | | | | | | | | | | | |--leaf "YPL066W" ( value.YPL066W = -0.0841 )
| | | | | | | | | | | | | | | | | | `--leaf "YEL016C" ( value.YEL016C = -0.0146 )
| | | | | | | | | | | | | | | | | `--[dendrogram w/ 2 branches and 5 members at h = 0.412]
| | | | | | | | | | | | | | | | | |--[dendrogram w/ 2 branches and 4 members at h = 0.325]
| | | | | | | | | | | | | | | | | | |--[dendrogram w/ 2 branches and 3 members at h = 0.203]
| | | | | | | | | | | | | | | | | | | |--[dendrogram w/ 2 branches and 2 members at h = 0.0409]
| | | | | | | | | | | | | | | | | | | | |--leaf "YNR015W" ( value.YNR015W = -0.0947 )
| | | | | | | | | | | | | | | | | | | | `--leaf "YHR121W" ( value.YHR121W = -0.0895 )
| | | | | | | | | | | | | | | | | | | `--leaf "YGR216C" ( value.YGR216C = -0.0736 )
| | | | | | | | | | | | | | | | | | `--leaf "YGL054C" ( value.YGL054C = -0.00315 )
| | | | | | | | | | | | | | | | | `--leaf "YBR197C" ( value.YBR197C = -0.00722 )
| | | | | | | | | | | | | | | | `--[dendrogram w/ 2 branches and 4 members at h = 0.519]
| | | | | | | | | | | | | | | | |--[dendrogram w/ 2 branches and 2 members at h = 0.352]
| | | | | | | | | | | | | | | | | |--leaf "YBR186W" ( value.YBR186W = -0.0574 )
| | | | | | | | | | | | | | | | | `--leaf "YLL006W-A" ( value.YLL006W-A = 0.0267 )
| | | | | | | | | | | | | | | | `--[dendrogram w/ 2 branches and 2 members at h = 0.248]
| | | | | | | | | | | | | | | | |--leaf "YNL001W" ( value.YNL001W = -0.0128 )
| | | | | | | | | | | | | | | | `--leaf "YLL018C-A" ( value.YLL018C-A = -0.00387 )
| | | | | | | | | | | | | | | `--[dendrogram w/ 2 branches and 4 members at h = 0.587]
| | | | | | | | | | | | | | | |--[dendrogram w/ 2 branches and 2 members at h = 0.222]
| | | | | | | | | | | | | | | | |--leaf "YDR444W" ( value.YDR444W = -0.0789 )
| | | | | | | | | | | | | | | | `--leaf "YDL240W" ( value.YDL240W = -0.0583 )
| | | | | | | | | | | | | | | `--[dendrogram w/ 2 branches and 2 members at h = 0.185]
| | | | | | | | | | | | | | | |--leaf "YLR403W" ( value.YLR403W = -0.0488 )
| | | | | | | | | | | | | | | `--leaf "YGL080W" ( value.YGL080W = -0.0472 )
| | | | | | | | | | | | | | `--[dendrogram w/ 2 branches and 5 members at h = 0.606]
| | | | | | | | | | | | | | |--[dendrogram w/ 2 branches and 3 members at h = 0.412]
| | | | | | | | | | | | | | | |--[dendrogram w/ 2 branches and 2 members at h = 0.344]
| | | | | | | | | | | | | | | | |--leaf "YLR338W" ( value.YLR338W = -0.0583 )
| | | | | | | | | | | | | | | | `--leaf "YPR199C" ( value.YPR199C = -0.0455 )
| | | | | | | | | | | | | | | `--leaf "YDR338C" ( value.YDR338C = 0.0141 )
| | | | | | | | | | | | | | `--[dendrogram w/ 2 branches and 2 members at h = 0.385]
| | | | | | | | | | | | | | |--leaf "YKL118W" ( value.YKL118W = -0.0391 )
| | | | | | | | | | | | | | `--leaf "YPR084W" ( value.YPR084W = -0.0302 )
| | | | | | | | | | | | | `--[dendrogram w/ 2 branches and 68 members at h = 1.17]
| | | | | | | | | | | | | |--[dendrogram w/ 2 branches and 30 members at h = 0.879]
| | | | | | | | | | | | | | |--[dendrogram w/ 2 branches and 20 members at h = 0.666]
| | | | | | | | | | | | | | | |--[dendrogram w/ 2 branches and 9 members at h = 0.406]
| | | | | | | | | | | | | | | | |--[dendrogram w/ 2 branches and 5 members at h = 0.309]
| | | | | | | | | | | | | | | | | |--[dendrogram w/ 2 branches and 3 members at h = 0.162]
| | | | | | | | | | | | | | | | | | |--[dendrogram w/ 2 branches and 2 members at h = 0.109]
| | | | | | | | | | | | | | | | | | | |--leaf "YBL009W" ( value.YBL009W = -0.0753 )
| | | | | | | | | | | | | | | | | | | `--leaf "YPR008W" ( value.YPR008W = -0.054 )
| | | | | | | | | | | | | | | | | | `--leaf "YLR395C" ( value.YLR395C = -0.0697 )
| | | | | | | | | | | | | | | | | `--[dendrogram w/ 2 branches and 2 members at h = 0.145]
| | | | | | | | | | | | | | | | | |--leaf "YLR147C" ( value.YLR147C = -0.103 )
| | | | | | | | | | | | | | | | | `--leaf "YEL002C" ( value.YEL002C = -0.0698 )
| | | | | | | | | | | | | | | | `--[dendrogram w/ 2 branches and 4 members at h = 0.299]
| | | | | | | | | | | | | | | | |--[dendrogram w/ 2 branches and 3 members at h = 0.217]
| | | | | | | | | | | | | | | | | |--leaf "YIL034C" ( value.YIL034C = -0.0398 )
| | | | | | | | | | | | | | | | | `--[dendrogram w/ 2 branches and 2 members at h = 0.17]
| | | | | | | | | | | | | | | | | |--leaf "YMR313C" ( value.YMR313C = -0.0212 )
| | | | | | | | | | | | | | | | | `--leaf "YGL200C" ( value.YGL200C = -0.00888 )
| | | | | | | | | | | | | | | | `--leaf "YGL233W" ( value.YGL233W = -0.0386 )
| | | | | | | | | | | | | | | `--[dendrogram w/ 2 branches and 11 members at h = 0.459]
| | | | | | | | | | | | | | | |--[dendrogram w/ 2 branches and 5 members at h = 0.271]
| | | | | | | | | | | | | | | | |--[dendrogram w/ 2 branches and 3 members at h = 0.229]
| | | | | | | | | | | | | | | | | |--[dendrogram w/ 2 branches and 2 members at h = 0.0986]
| | | | | | | | | | | | | | | | | | |--leaf "YMR130W" ( value.YMR130W = -0.0249 )
| | | | | | | | | | | | | | | | | | `--leaf "YOR307C" ( value.YOR307C = -0.0213 )
| | | | | | | | | | | | | | | | | `--leaf "YMR071C" ( value.YMR071C = 0.0318 )
| | | | | | | | | | | | | | | | `--[dendrogram w/ 2 branches and 2 members at h = 0.191]
| | | | | | | | | | | | | | | | |--leaf "YML067C" ( value.YML067C = -0.0197 )
| | | | | | | | | | | | | | | | `--leaf "YNR040W" ( value.YNR040W = 0.0118 )
| | | | | | | | | | | | | | | `--[dendrogram w/ 2 branches and 6 members at h = 0.391]
| | | | | | | | | | | | | | | |--[dendrogram w/ 2 branches and 4 members at h = 0.299]
| | | | | | | | | | | | | | | | |--[dendrogram w/ 2 branches and 2 members at h = 0.176]
| | | | | | | | | | | | | | | | | |--leaf "YIL085C" ( value.YIL085C = -0.0166 )
| | | | | | | | | | | | | | | | | `--leaf "YER083C" ( value.YER083C = -0.011 )
| | | | | | | | | | | | | | | | `--[dendrogram w/ 2 branches and 2 members at h = 0.16]
| | | | | | | | | | | | | | | | |--leaf "YOR370C" ( value.YOR370C = -0.023 )
| | | | | | | | | | | | | | | | `--leaf "YPL041C" ( value.YPL041C = 0.00778 )
| | | | | | | | | | | | | | | `--[dendrogram w/ 2 branches and 2 members at h = 0.186]
| | | | | | | | | | | | | | | |--leaf "YLR100W" ( value.YLR100W = 0.0377 )
| | | | | | | | | | | | | | | `--leaf "YNL321W" ( value.YNL321W = 0.0654 )
| | | | | | | | | | | | | | `--[dendrogram w/ 2 branches and 10 members at h = 0.579]
| | | | | | | | | | | | | | |--[dendrogram w/ 2 branches and 3 members at h = 0.272]
| | | | | | | | | | | | | | | |--leaf "YDL233W" ( value.YDL233W = 0.0971 )
| | | | | | | | | | | | | | | `--[dendrogram w/ 2 branches and 2 members at h = 0.178]
| | | | | | | | | | | | | | | |--leaf "R0020C" ( value.R0020C = 0.0931 )
| | | | | | | | | | | | | | | `--leaf "YGR197C" ( value.YGR197C = 0.105 )
| | | | | | | | | | | | | | `--[dendrogram w/ 2 branches and 7 members at h = 0.436]
| | | | | | | | | | | | | | |--[dendrogram w/ 2 branches and 3 members at h = 0.221]
| | | | | | | | | | | | | | | |--[dendrogram w/ 2 branches and 2 members at h = 0.179]
| | | | | | | | | | | | | | | | |--leaf "YPR109W" ( value.YPR109W = 0.024 )
| | | | | | | | | | | | | | | | `--leaf "YGR026W" ( value.YGR026W = 0.0263 )
| | | | | | | | | | | | | | | `--leaf "YKL100C" ( value.YKL100C = 0.0754 )
| | | | | | | | | | | | | | `--[dendrogram w/ 2 branches and 4 members at h = 0.311]
| | | | | | | | | | | | | | |--[dendrogram w/ 2 branches and 2 members at h = 0.197]
| | | | | | | | | | | | | | | |--leaf "YLR041W" ( value.YLR041W = 0.0218 )
| | | | | | | | | | | | | | | `--leaf "YLR370C" ( value.YLR370C = 0.0453 )
| | | | | | | | | | | | | | `--[dendrogram w/ 2 branches and 2 members at h = 0.203]
| | | | | | | | | | | | | | |--leaf "YNL051W" ( value.YNL051W = 0.0606 )
| | | | | | | | | | | | | | `--leaf "YBL089W" ( value.YBL089W = 0.0981 )
| | | | | | | | | | | | | `--[dendrogram w/ 2 branches and 38 members at h = 0.967]
| | | | | | | | | | | | | |--[dendrogram w/ 2 branches and 18 members at h = 0.646]
| | | | | | | | | | | | | | |--[dendrogram w/ 2 branches and 10 members at h = 0.479]
| | | | | | | | | | | | | | | |--[dendrogram w/ 2 branches and 7 members at h = 0.383]
| | | | | | | | | | | | | | | | |--[dendrogram w/ 2 branches and 4 members at h = 0.269]
| | | | | | | | | | | | | | | | | |--[dendrogram w/ 2 branches and 3 members at h = 0.178]
| | | | | | | | | | | | | | | | | | |--[dendrogram w/ 2 branches and 2 members at h = 0.0699]
| | | | | | | | | | | | | | | | | | | |--leaf "YNL021W" ( value.YNL021W = -0.0904 )
| | | | | | | | | | | | | | | | | | | `--leaf "YJR031C" ( value.YJR031C = -0.0895 )
| | | | | | | | | | | | | | | | | | `--leaf "YLR113W" ( value.YLR113W = -0.112 )
| | | | | | | | | | | | | | | | | `--leaf "YGR099W" ( value.YGR099W = -0.0667 )
| | | | | | | | | | | | | | | | `--[dendrogram w/ 2 branches and 3 members at h = 0.249]
| | | | | | | | | | | | | | | | |--[dendrogram w/ 2 branches and 2 members at h = 0.144]
| | | | | | | | | | | | | | | | | |--leaf "YDR054C" ( value.YDR054C = -0.0396 )
| | | | | | | | | | | | | | | | | `--leaf "YBL102W" ( value.YBL102W = -0.0353 )
| | | | | | | | | | | | | | | | `--leaf "YHR086W" ( value.YHR086W = -0.0336 )
| | | | | | | | | | | | | | | `--[dendrogram w/ 2 branches and 3 members at h = 0.261]
| | | | | | | | | | | | | | | |--[dendrogram w/ 2 branches and 2 members at h = 0.162]
| | | | | | | | | | | | | | | | |--leaf "YJL093C" ( value.YJL093C = -0.0895 )
| | | | | | | | | | | | | | | | `--leaf "YJL186W" ( value.YJL186W = -0.0803 )
| | | | | | | | | | | | | | | `--leaf "YML057W" ( value.YML057W = -0.0197 )
| | | | | | | | | | | | | | `--[dendrogram w/ 2 branches and 8 members at h = 0.447]
| | | | | | | | | | | | | | |--[dendrogram w/ 2 branches and 4 members at h = 0.232]
| | | | | | | | | | | | | | | |--[dendrogram w/ 2 branches and 2 members at h = 0.151]
| | | | | | | | | | | | | | | | |--leaf "YDL224C" ( value.YDL224C = -0.0776 )
| | | | | | | | | | | | | | | | `--leaf "YBR202W" ( value.YBR202W = -0.0757 )
| | | | | | | | | | | | | | | `--[dendrogram w/ 2 branches and 2 members at h = 0.151]
| | | | | | | | | | | | | | | |--leaf "YPR063C" ( value.YPR063C = -0.0782 )
| | | | | | | | | | | | | | | `--leaf "YBR055C" ( value.YBR055C = -0.0741 )
| | | | | | | | | | | | | | `--[dendrogram w/ 2 branches and 4 members at h = 0.284]
| | | | | | | | | | | | | | |--[dendrogram w/ 2 branches and 2 members at h = 0.187]
| | | | | | | | | | | | | | | |--leaf "YDL203C" ( value.YDL203C = -0.0817 )
| | | | | | | | | | | | | | | `--leaf "YDR251W" ( value.YDR251W = -0.0511 )
| | | | | | | | | | | | | | `--[dendrogram w/ 2 branches and 2 members at h = 0.19]
| | | | | | | | | | | | | | |--leaf "YOR014W" ( value.YOR014W = -0.0255 )
| | | | | | | | | | | | | | `--leaf "YLL015W" ( value.YLL015W = -0.0108 )
| | | | | | | | | | | | | `--[dendrogram w/ 2 branches and 20 members at h = 0.661]
| | | | | | | | | | | | | |--[dendrogram w/ 2 branches and 6 members at h = 0.451]
| | | | | | | | | | | | | | |--[dendrogram w/ 2 branches and 3 members at h = 0.254]
| | | | | | | | | | | | | | | |--[dendrogram w/ 2 branches and 2 members at h = 0.15]
| | | | | | | | | | | | | | | | |--leaf "YGR001C" ( value.YGR001C = 0.00634 )
| | | | | | | | | | | | | | | | `--leaf "YDR236C" ( value.YDR236C = 0.0209 )
| | | | | | | | | | | | | | | `--leaf "YPL254W" ( value.YPL254W = 0.0439 )
| | | | | | | | | | | | | | `--[dendrogram w/ 2 branches and 3 members at h = 0.312]
| | | | | | | | | | | | | | |--leaf "YMR168C" ( value.YMR168C = 0.111 )
| | | | | | | | | | | | | | `--[dendrogram w/ 2 branches and 2 members at h = 0.16]
| | | | | | | | | | | | | | |--leaf "YEL063C" ( value.YEL063C = 0.091 )
| | | | | | | | | | | | | | `--leaf "YBL040C" ( value.YBL040C = 0.111 )
| | | | | | | | | | | | | `--[dendrogram w/ 2 branches and 14 members at h = 0.613]
| | | | | | | | | | | | | |--[dendrogram w/ 2 branches and 5 members at h = 0.397]
| | | | | | | | | | | | | | |--[dendrogram w/ 2 branches and 3 members at h = 0.303]
| | | | | | | | | | | | | | | |--leaf "YOR352W" ( value.YOR352W = 0.0669 )
| | | | | | | | | | | | | | | `--[dendrogram w/ 2 branches and 2 members at h = 0.195]
| | | | | | | | | | | | | | | |--leaf "YJR030C" ( value.YJR030C = 0.0277 )
| | | | | | | | | | | | | | | `--leaf "YGL003C" ( value.YGL003C = 0.0631 )
| | | | | | | | | | | | | | `--[dendrogram w/ 2 branches and 2 members at h = 0.198]
| | | | | | | | | | | | | | |--leaf "YBR210W" ( value.YBR210W = 0.0835 )
| | | | | | | | | | | | | | `--leaf "YDR160W" ( value.YDR160W = 0.094 )
| | | | | | | | | | | | | `--[dendrogram w/ 2 branches and 9 members at h = 0.5]
| | | | | | | | | | | | | |--[dendrogram w/ 2 branches and 6 members at h = 0.363]
| | | | | | | | | | | | | | |--[dendrogram w/ 2 branches and 3 members at h = 0.196]
| | | | | | | | | | | | | | | |--leaf "YNL176C" ( value.YNL176C = 0.0178 )
| | | | | | | | | | | | | | | `--[dendrogram w/ 2 branches and 2 members at h = 0.183]
| | | | | | | | | | | | | | | |--leaf "YGL198W" ( value.YGL198W = 0.027 )
| | | | | | | | | | | | | | | `--leaf "YNL042W-B" ( value.YNL042W-B = 0.0302 )
| | | | | | | | | | | | | | `--[dendrogram w/ 2 branches and 3 members at h = 0.206]
| | | | | | | | | | | | | | |--leaf "YMR054W" ( value.YMR054W = 0.0725 )
| | | | | | | | | | | | | | `--[dendrogram w/ 2 branches and 2 members at h = 0.16]
| | | | | | | | | | | | | | |--leaf "YKL070W" ( value.YKL070W = 0.074 )
| | | | | | | | | | | | | | `--leaf "YFR008W" ( value.YFR008W = 0.0848 )
| | | | | | | | | | | | | `--[dendrogram w/ 2 branches and 3 members at h = 0.385]
| | | | | | | | | | | | | |--leaf "YMR294W-A" ( value.YMR294W-A = 0.149 )
| | | | | | | | | | | | | `--[dendrogram w/ 2 branches and 2 members at h = 0.212]
| | | | | | | | | | | | | |--leaf "YJL030W" ( value.YJL030W = 0.0711 )
| | | | | | | | | | | | | `--leaf "YDR536W" ( value.YDR536W = 0.101 )
| | | | | | | | | | | | `--[dendrogram w/ 2 branches and 22 members at h = 1.7]
| | | | | | | | | | | | |--[dendrogram w/ 2 branches and 18 members at h = 1.13]
| | | | | | | | | | | | | |--[dendrogram w/ 2 branches and 10 members at h = 0.879]
| | | | | | | | | | | | | | |--[dendrogram w/ 2 branches and 8 members at h = 0.756]
| | | | | | | | | | | | | | | |--[dendrogram w/ 2 branches and 4 members at h = 0.578]
| | | | | | | | | | | | | | | | |--[dendrogram w/ 2 branches and 3 members at h = 0.434]
| | | | | | | | | | | | | | | | | |--[dendrogram w/ 2 branches and 2 members at h = 0.206]
| | | | | | | | | | | | | | | | | | |--leaf "YMR272C" ( value.YMR272C = -0.314 )
| | | | | | | | | | | | | | | | | | `--leaf "YBR069C" ( value.YBR069C = -0.309 )
| | | | | | | | | | | | | | | | | `--leaf "YFL031C-A" ( value.YFL031C-A = -0.382 )
| | | | | | | | | | | | | | | | `--leaf "YGR051C" ( value.YGR051C = -0.334 )
| | | | | | | | | | | | | | | `--[dendrogram w/ 2 branches and 4 members at h = 0.562]
| | | | | | | | | | | | | | | |--[dendrogram w/ 2 branches and 2 members at h = 0.305]
| | | | | | | | | | | | | | | | |--leaf "YFL013C" ( value.YFL013C = -0.291 )
| | | | | | | | | | | | | | | | `--leaf "YCL007C" ( value.YCL007C = -0.224 )
| | | | | | | | | | | | | | | `--[dendrogram w/ 2 branches and 2 members at h = 0.277]
| | | | | | | | | | | | | | | |--leaf "YER088C" ( value.YER088C = -0.204 )
| | | | | | | | | | | | | | | `--leaf "YBR123C" ( value.YBR123C = -0.186 )
| | | | | | | | | | | | | | `--[dendrogram w/ 2 branches and 2 members at h = 0.267]
| | | | | | | | | | | | | | |--leaf "YDR133C" ( value.YDR133C = -0.347 )
| | | | | | | | | | | | | | `--leaf "YDR134C" ( value.YDR134C = -0.33 )
| | | | | | | | | | | | | `--[dendrogram w/ 2 branches and 8 members at h = 0.793]
| | | | | | | | | | | | | |--[dendrogram w/ 2 branches and 6 members at h = 0.54]
| | | | | | | | | | | | | | |--[dendrogram w/ 2 branches and 4 members at h = 0.369]
| | | | | | | | | | | | | | | |--[dendrogram w/ 2 branches and 3 members at h = 0.306]
| | | | | | | | | | | | | | | | |--[dendrogram w/ 2 branches and 2 members at h = 0.247]
| | | | | | | | | | | | | | | | | |--leaf "YLR149C-A" ( value.YLR149C-A = -0.269 )
| | | | | | | | | | | | | | | | | `--leaf "YBL011W" ( value.YBL011W = -0.225 )
| | | | | | | | | | | | | | | | `--leaf "YPR004C" ( value.YPR004C = -0.228 )
| | | | | | | | | | | | | | | `--leaf "YNL169C" ( value.YNL169C = -0.224 )
| | | | | | | | | | | | | | `--[dendrogram w/ 2 branches and 2 members at h = 0.367]
| | | | | | | | | | | | | | |--leaf "YNL204C" ( value.YNL204C = -0.339 )
| | | | | | | | | | | | | | `--leaf "YDR497C" ( value.YDR497C = -0.331 )
| | | | | | | | | | | | | `--[dendrogram w/ 2 branches and 2 members at h = 0.444]
| | | | | | | | | | | | | |--leaf "YNL196C" ( value.YNL196C = -0.224 )
| | | | | | | | | | | | | `--leaf "YMR159C" ( value.YMR159C = -0.208 )
| | | | | | | | | | | | `--[dendrogram w/ 2 branches and 4 members at h = 0.982]
| | | | | | | | | | | | |--leaf "YDL162C" ( value.YDL162C = -0.104 )
| | | | | | | | | | | | `--[dendrogram w/ 2 branches and 3 members at h = 0.774]
| | | | | | | | | | | | |--leaf "YDL094C" ( value.YDL094C = -0.0244 )
| | | | | | | | | | | | `--[dendrogram w/ 2 branches and 2 members at h = 0.303]
| | | | | | | | | | | | |--leaf "YMR204C" ( value.YMR204C = -0.000683 )
| | | | | | | | | | | | `--leaf "YMR265C" ( value.YMR265C = 0.0125 )
| | | | | | | | | | | `--[dendrogram w/ 2 branches and 13 members at h = 1.45]
| | | | | | | | | | | |--[dendrogram w/ 2 branches and 11 members at h = 1.36]
| | | | | | | | | | | | |--[dendrogram w/ 2 branches and 7 members at h = 1.04]
| | | | | | | | | | | | | |--[dendrogram w/ 2 branches and 3 members at h = 0.687]
| | | | | | | | | | | | | | |--[dendrogram w/ 2 branches and 2 members at h = 0.486]
| | | | | | | | | | | | | | | |--leaf "YNL017C" ( value.YNL017C = -0.378 )
| | | | | | | | | | | | | | | `--leaf "YDR111C" ( value.YDR111C = -0.308 )
| | | | | | | | | | | | | | `--leaf "YDL068W" ( value.YDL068W = -0.302 )
| | | | | | | | | | | | | `--[dendrogram w/ 2 branches and 4 members at h = 0.629]
| | | | | | | | | | | | | |--[dendrogram w/ 2 branches and 2 members at h = 0.433]
| | | | | | | | | | | | | | |--leaf "YLR019W" ( value.YLR019W = -0.26 )
| | | | | | | | | | | | | | `--leaf "YPR095C" ( value.YPR095C = -0.177 )
| | | | | | | | | | | | | `--[dendrogram w/ 2 branches and 2 members at h = 0.295]
| | | | | | | | | | | | | |--leaf "YCL051W" ( value.YCL051W = -0.167 )
| | | | | | | | | | | | | `--leaf "YHR173C" ( value.YHR173C = -0.16 )
| | | | | | | | | | | | `--[dendrogram w/ 2 branches and 4 members at h = 0.8]
| | | | | | | | | | | | |--[dendrogram w/ 2 branches and 2 members at h = 0.497]
| | | | | | | | | | | | | |--leaf "YPR027C" ( value.YPR027C = -0.23 )
| | | | | | | | | | | | | `--leaf "YGR071C" ( value.YGR071C = -0.205 )
| | | | | | | | | | | | `--[dendrogram w/ 2 branches and 2 members at h = 0.408]
| | | | | | | | | | | | |--leaf "YLR380W" ( value.YLR380W = -0.213 )
| | | | | | | | | | | | `--leaf "YLR363C" ( value.YLR363C = -0.204 )
| | | | | | | | | | | `--[dendrogram w/ 2 branches and 2 members at h = 0.591]
| | | | | | | | | | | |--leaf "YGR219W" ( value.YGR219W = -0.366 )
| | | | | | | | | | | `--leaf "YPL200W" ( value.YPL200W = -0.22 )
| | | | | | | | | | `--[dendrogram w/ 2 branches and 194 members at h = 2.06]
| | | | | | | | | | |--[dendrogram w/ 2 branches and 184 members at h = 1.99]
| | | | | | | | | | | |--[dendrogram w/ 2 branches and 86 members at h = 1.88]
| | | | | | | | | | | | |--[dendrogram w/ 2 branches and 37 members at h = 1.29]
| | | | | | | | | | | | | |--[dendrogram w/ 2 branches and 16 members at h = 1.11]
| | | | | | | | | | | | | | |--[dendrogram w/ 2 branches and 10 members at h = 0.885]
| | | | | | | | | | | | | | | |--[dendrogram w/ 2 branches and 6 members at h = 0.604]
| | | | | | | | | | | | | | | | |--[dendrogram w/ 2 branches and 3 members at h = 0.307]
| | | | | | | | | | | | | | | | | |--[dendrogram w/ 2 branches and 2 members at h = 0.207]
| | | | | | | | | | | | | | | | | | |--leaf "YIL020C-A" ( value.YIL020C-A = -0.238 )
| | | | | | | | | | | | | | | | | | `--leaf "YOR293C-A" ( value.YOR293C-A = -0.224 )
| | | | | | | | | | | | | | | | | `--leaf "YML010W" ( value.YML010W = -0.237 )
| | | | | | | | | | | | | | | | `--[dendrogram w/ 2 branches and 3 members at h = 0.383]
| | | | | | | | | | | | | | | | |--[dendrogram w/ 2 branches and 2 members at h = 0.261]
| | | | | | | | | | | | | | | | | |--leaf "YJL124C" ( value.YJL124C = -0.21 )
| | | | | | | | | | | | | | | | | `--leaf "YJL008C" ( value.YJL008C = -0.189 )
| | | | | | | | | | | | | | | | `--leaf "YIR033W" ( value.YIR033W = -0.261 )
| | | | | | | | | | | | | | | `--[dendrogram w/ 2 branches and 4 members at h = 0.466]
| | | | | | | | | | | | | | | |--[dendrogram w/ 2 branches and 2 members at h = 0.235]
| | | | | | | | | | | | | | | | |--leaf "YDL178W" ( value.YDL178W = -0.327 )
| | | | | | | | | | | | | | | | `--leaf "YNL144C" ( value.YNL144C = -0.291 )
| | | | | | | | | | | | | | | `--[dendrogram w/ 2 branches and 2 members at h = 0.143]
| | | | | | | | | | | | | | | |--leaf "YNL271C" ( value.YNL271C = -0.268 )
| | | | | | | | | | | | | | | `--leaf "YJL076W" ( value.YJL076W = -0.264 )
| | | | | | | | | | | | | | `--[dendrogram w/ 2 branches and 6 members at h = 0.842]
| | | | | | | | | | | | | | |--[dendrogram w/ 2 branches and 4 members at h = 0.513]
| | | | | | | | | | | | | | | |--[dendrogram w/ 2 branches and 2 members at h = 0.274]
| | | | | | | | | | | | | | | | |--leaf "YGL186C" ( value.YGL186C = -0.341 )
| | | | | | | | | | | | | | | | `--leaf "YPL023C" ( value.YPL023C = -0.31 )
| | | | | | | | | | | | | | | `--[dendrogram w/ 2 branches and 2 members at h = 0.214]
| | | | | | | | | | | | | | | |--leaf "YGR177C" ( value.YGR177C = -0.251 )
| | | | | | | | | | | | | | | `--leaf "YER076C" ( value.YER076C = -0.214 )
| | | | | | | | | | | | | | `--[dendrogram w/ 2 branches and 2 members at h = 0.582]
| | | | | | | | | | | | | | |--leaf "YML009C-A" ( value.YML009C-A = -0.431 )
| | | | | | | | | | | | | | `--leaf "YHL019W-A" ( value.YHL019W-A = -0.322 )
| | | | | | | | | | | | | `--[dendrogram w/ 2 branches and 21 members at h = 0.797]
| | | | | | | | | | | | | |--[dendrogram w/ 2 branches and 13 members at h = 0.759]
| | | | | | | | | | | | | | |--[dendrogram w/ 2 branches and 11 members at h = 0.521]
| | | | | | | | | | | | | | | |--[dendrogram w/ 2 branches and 7 members at h = 0.489]
| | | | | | | | | | | | | | | | |--[dendrogram w/ 2 branches and 4 members at h = 0.226]
| | | | | | | | | | | | | | | | | |--[dendrogram w/ 2 branches and 3 members at h = 0.21]
| | | | | | | | | | | | | | | | | | |--[dendrogram w/ 2 branches and 2 members at h = 0.129]
| | | | | | | | | | | | | | | | | | | |--leaf "YDL053C" ( value.YDL053C = -0.147 )
| | | | | | | | | | | | | | | | | | | `--leaf "YLR371W" ( value.YLR371W = -0.142 )
| | | | | | | | | | | | | | | | | | `--leaf "YIL147C" ( value.YIL147C = -0.139 )
| | | | | | | | | | | | | | | | | `--leaf "YJR092W" ( value.YJR092W = -0.17 )
| | | | | | | | | | | | | | | | `--[dendrogram w/ 2 branches and 3 members at h = 0.427]
| | | | | | | | | | | | | | | | |--[dendrogram w/ 2 branches and 2 members at h = 0.223]
| | | | | | | | | | | | | | | | | |--leaf "YGR202C" ( value.YGR202C = -0.194 )
| | | | | | | | | | | | | | | | | `--leaf "YDL005C" ( value.YDL005C = -0.179 )
| | | | | | | | | | | | | | | | `--leaf "YJL041W" ( value.YJL041W = -0.201 )
| | | | | | | | | | | | | | | `--[dendrogram w/ 2 branches and 4 members at h = 0.34]
| | | | | | | | | | | | | | | |--[dendrogram w/ 2 branches and 3 members at h = 0.33]
| | | | | | | | | | | | | | | | |--[dendrogram w/ 2 branches and 2 members at h = 0.258]
| | | | | | | | | | | | | | | | | |--leaf "YMR129W" ( value.YMR129W = -0.179 )
| | | | | | | | | | | | | | | | | `--leaf "YOR290C" ( value.YOR290C = -0.14 )
| | | | | | | | | | | | | | | | `--leaf "YPL049C" ( value.YPL049C = -0.184 )
| | | | | | | | | | | | | | | `--leaf "YOR067C" ( value.YOR067C = -0.187 )
| | | | | | | | | | | | | | `--[dendrogram w/ 2 branches and 2 members at h = 0.405]
| | | | | | | | | | | | | | |--leaf "YLR114C" ( value.YLR114C = -0.185 )
| | | | | | | | | | | | | | `--leaf "YKL032C" ( value.YKL032C = -0.177 )
| | | | | | | | | | | | | `--[dendrogram w/ 2 branches and 8 members at h = 0.533]
| | | | | | | | | | | | | |--[dendrogram w/ 2 branches and 5 members at h = 0.284]
| | | | | | | | | | | | | | |--[dendrogram w/ 2 branches and 3 members at h = 0.154]
| | | | | | | | | | | | | | | |--[dendrogram w/ 2 branches and 2 members at h = 0.118]
| | | | | | | | | | | | | | | | |--leaf "YBR220C" ( value.YBR220C = -0.156 )
| | | | | | | | | | | | | | | | `--leaf "YDL145C" ( value.YDL145C = -0.153 )
| | | | | | | | | | | | | | | `--leaf "YDL143W" ( value.YDL143W = -0.191 )
| | | | | | | | | | | | | | `--[dendrogram w/ 2 branches and 2 members at h = 0.203]
| | | | | | | | | | | | | | |--leaf "YGR007W" ( value.YGR007W = -0.186 )
| | | | | | | | | | | | | | `--leaf "YPL145C" ( value.YPL145C = -0.177 )
| | | | | | | | | | | | | `--[dendrogram w/ 2 branches and 3 members at h = 0.353]
| | | | | | | | | | | | | |--[dendrogram w/ 2 branches and 2 members at h = 0.215]
| | | | | | | | | | | | | | |--leaf "YGL021W" ( value.YGL021W = -0.277 )
| | | | | | | | | | | | | | `--leaf "YOL145C" ( value.YOL145C = -0.265 )
| | | | | | | | | | | | | `--leaf "YGL172W" ( value.YGL172W = -0.257 )
| | | | | | | | | | | | `--[dendrogram w/ 2 branches and 49 members at h = 1.51]
| | | | | | | | | | | | |--[dendrogram w/ 2 branches and 19 members at h = 1.18]
| | | | | | | | | | | | | |--[dendrogram w/ 2 branches and 13 members at h = 0.874]
| | | | | | | | | | | | | | |--[dendrogram w/ 2 branches and 8 members at h = 0.741]
| | | | | | | | | | | | | | | |--[dendrogram w/ 2 branches and 7 members at h = 0.569]
| | | | | | | | | | | | | | | | |--[dendrogram w/ 2 branches and 4 members at h = 0.417]
| | | | | | | | | | | | | | | | | |--[dendrogram w/ 2 branches and 2 members at h = 0.12]
| | | | | | | | | | | | | | | | | | |--leaf "YPL259C" ( value.YPL259C = -0.225 )
| | | | | | | | | | | | | | | | | | `--leaf "YPL133C" ( value.YPL133C = -0.222 )
| | | | | | | | | | | | | | | | | `--[dendrogram w/ 2 branches and 2 members at h = 0.312]
| | | | | | | | | | | | | | | | | |--leaf "YGR286C" ( value.YGR286C = -0.228 )
| | | | | | | | | | | | | | | | | `--leaf "YMR177W" ( value.YMR177W = -0.186 )
| | | | | | | | | | | | | | | | `--[dendrogram w/ 2 branches and 3 members at h = 0.342]
| | | | | | | | | | | | | | | | |--[dendrogram w/ 2 branches and 2 members at h = 0.277]
| | | | | | | | | | | | | | | | | |--leaf "YOL116W" ( value.YOL116W = -0.211 )
| | | | | | | | | | | | | | | | | `--leaf "YOR034C-A" ( value.YOR034C-A = -0.186 )
| | | | | | | | | | | | | | | | `--leaf "YLR269C" ( value.YLR269C = -0.228 )
| | | | | | | | | | | | | | | `--leaf "YPR012W" ( value.YPR012W = -0.285 )
| | | | | | | | | | | | | | `--[dendrogram w/ 2 branches and 5 members at h = 0.694]
| | | | | | | | | | | | | | |--[dendrogram w/ 2 branches and 2 members at h = 0.362]
| | | | | | | | | | | | | | | |--leaf "YDR273W" ( value.YDR273W = -0.315 )
| | | | | | | | | | | | | | | `--leaf "YOR217W" ( value.YOR217W = -0.293 )
| | | | | | | | | | | | | | `--[dendrogram w/ 2 branches and 3 members at h = 0.491]
| | | | | | | | | | | | | | |--[dendrogram w/ 2 branches and 2 members at h = 0.259]
| | | | | | | | | | | | | | | |--leaf "YOL035C" ( value.YOL035C = -0.191 )
| | | | | | | | | | | | | | | `--leaf "YNL298W" ( value.YNL298W = -0.159 )
| | | | | | | | | | | | | | `--leaf "YPL016W" ( value.YPL016W = -0.167 )
| | | | | | | | | | | | | `--[dendrogram w/ 2 branches and 6 members at h = 0.752]
| | | | | | | | | | | | | |--[dendrogram w/ 2 branches and 3 members at h = 0.516]
| | | | | | | | | | | | | | |--[dendrogram w/ 2 branches and 2 members at h = 0.338]
| | | | | | | | | | | | | | | |--leaf "YKL123W" ( value.YKL123W = -0.245 )
| | | | | | | | | | | | | | | `--leaf "YGR006W" ( value.YGR006W = -0.205 )
| | | | | | | | | | | | | | `--leaf "YDL161W" ( value.YDL161W = -0.193 )
| | | | | | | | | | | | | `--[dendrogram w/ 2 branches and 3 members at h = 0.542]
| | | | | | | | | | | | | |--[dendrogram w/ 2 branches and 2 members at h = 0.381]
| | | | | | | | | | | | | | |--leaf "YOR076C" ( value.YOR076C = -0.186 )
| | | | | | | | | | | | | | `--leaf "YDR215C" ( value.YDR215C = -0.0965 )
| | | | | | | | | | | | | `--leaf "YGL166W" ( value.YGL166W = -0.108 )
| | | | | | | | | | | | `--[dendrogram w/ 2 branches and 30 members at h = 1.32]
| | | | | | | | | | | | |--[dendrogram w/ 2 branches and 25 members at h = 1]
| | | | | | | | | | | | | |--[dendrogram w/ 2 branches and 7 members at h = 0.618]
| | | | | | | | | | | | | | |--[dendrogram w/ 2 branches and 5 members at h = 0.39]
| | | | | | | | | | | | | | | |--[dendrogram w/ 2 branches and 2 members at h = 0.143]
| | | | | | | | | | | | | | | | |--leaf "YLR389C" ( value.YLR389C = -0.137 )
| | | | | | | | | | | | | | | | `--leaf "YCR048W" ( value.YCR048W = -0.125 )
| | | | | | | | | | | | | | | `--[dendrogram w/ 2 branches and 3 members at h = 0.292]
| | | | | | | | | | | | | | | |--[dendrogram w/ 2 branches and 2 members at h = 0.168]
| | | | | | | | | | | | | | | | |--leaf "YOR181W" ( value.YOR181W = -0.0881 )
| | | | | | | | | | | | | | | | `--leaf "YLR425W" ( value.YLR425W = -0.0572 )
| | | | | | | | | | | | | | | `--leaf "YHL032C" ( value.YHL032C = -0.0906 )
| | | | | | | | | | | | | | `--[dendrogram w/ 2 branches and 2 members at h = 0.365]
| | | | | | | | | | | | | | |--leaf "YOR231W" ( value.YOR231W = -0.0701 )
| | | | | | | | | | | | | | `--leaf "YBL084C" ( value.YBL084C = -0.0116 )
| | | | | | | | | | | | | `--[dendrogram w/ 2 branches and 18 members at h = 0.739]
| | | | | | | | | | | | | |--[dendrogram w/ 2 branches and 14 members at h = 0.54]
| | | | | | | | | | | | | | |--[dendrogram w/ 2 branches and 9 members at h = 0.359]
| | | | | | | | | | | | | | | |--[dendrogram w/ 2 branches and 7 members at h = 0.331]
| | | | | | | | | | | | | | | | |--[dendrogram w/ 2 branches and 5 members at h = 0.269]
| | | | | | | | | | | | | | | | | |--[dendrogram w/ 2 branches and 2 members at h = 0.196]
| | | | | | | | | | | | | | | | | | |--leaf "YGR218W" ( value.YGR218W = -0.0872 )
| | | | | | | | | | | | | | | | | | `--leaf "YPR097W" ( value.YPR097W = -0.0782 )
| | | | | | | | | | | | | | | | | `--[dendrogram w/ 2 branches and 3 members at h = 0.192]
| | | | | | | | | | | | | | | | | |--[dendrogram w/ 2 branches and 2 members at h = 0.139]
| | | | | | | | | | | | | | | | | | |--leaf "YFL047W" ( value.YFL047W = -0.0646 )
| | | | | | | | | | | | | | | | | | `--leaf "YHL017W" ( value.YHL017W = -0.0486 )
| | | | | | | | | | | | | | | | | `--leaf "YMR247C" ( value.YMR247C = -0.0187 )
| | | | | | | | | | | | | | | | `--[dendrogram w/ 2 branches and 2 members at h = 0.204]
| | | | | | | | | | | | | | | | |--leaf "YJL003W" ( value.YJL003W = -0.0348 )
| | | | | | | | | | | | | | | | `--leaf "YBR042C" ( value.YBR042C = -0.0281 )
| | | | | | | | | | | | | | | `--[dendrogram w/ 2 branches and 2 members at h = 0.184]
| | | | | | | | | | | | | | | |--leaf "YER032W" ( value.YER032W = -0.072 )
| | | | | | | | | | | | | | | `--leaf "YDL195W" ( value.YDL195W = -0.0521 )
| | | | | | | | | | | | | | `--[dendrogram w/ 2 branches and 5 members at h = 0.333]
| | | | | | | | | | | | | | |--[dendrogram w/ 2 branches and 3 members at h = 0.292]
| | | | | | | | | | | | | | | |--[dendrogram w/ 2 branches and 2 members at h = 0.165]
| | | | | | | | | | | | | | | | |--leaf "YGR247W" ( value.YGR247W = -0.0322 )
| | | | | | | | | | | | | | | | `--leaf "YFR022W" ( value.YFR022W = 0.0024 )
| | | | | | | | | | | | | | | `--leaf "YMR222C" ( value.YMR222C = -0.0293 )
| | | | | | | | | | | | | | `--[dendrogram w/ 2 branches and 2 members at h = 0.251]
| | | | | | | | | | | | | | |--leaf "YMR237W" ( value.YMR237W = 0.0102 )
| | | | | | | | | | | | | | `--leaf "YDR517W" ( value.YDR517W = 0.0278 )
| | | | | | | | | | | | | `--[dendrogram w/ 2 branches and 4 members at h = 0.445]
| | | | | | | | | | | | | |--leaf "YOL148C" ( value.YOL148C = -0.0305 )
| | | | | | | | | | | | | `--[dendrogram w/ 2 branches and 3 members at h = 0.32]
| | | | | | | | | | | | | |--[dendrogram w/ 2 branches and 2 members at h = 0.148]
| | | | | | | | | | | | | | |--leaf "YML001W" ( value.YML001W = -0.000618 )
| | | | | | | | | | | | | | `--leaf "YKR027W" ( value.YKR027W = 0.000856 )
| | | | | | | | | | | | | `--leaf "YGR275W" ( value.YGR275W = 0.0247 )
| | | | | | | | | | | | `--[dendrogram w/ 2 branches and 5 members at h = 0.821]
| | | | | | | | | | | | |--[dendrogram w/ 2 branches and 4 members at h = 0.601]
| | | | | | | | | | | | | |--[dendrogram w/ 2 branches and 2 members at h = 0.36]
| | | | | | | | | | | | | | |--leaf "YBR112C" ( value.YBR112C = -0.126 )
| | | | | | | | | | | | | | `--leaf "YKR031C" ( value.YKR031C = -0.0888 )
| | | | | | | | | | | | | `--[dendrogram w/ 2 branches and 2 members at h = 0.397]
| | | | | | | | | | | | | |--leaf "YKL097C" ( value.YKL097C = -0.137 )
| | | | | | | | | | | | | `--leaf "YOL013W-A" ( value.YOL013W-A = -0.0345 )
| | | | | | | | | | | | `--leaf "YLR445W" ( value.YLR445W = -0.0936 )
| | | | | | | | | | | `--[dendrogram w/ 2 branches and 98 members at h = 1.36]
| | | | | | | | | | | |--[dendrogram w/ 2 branches and 51 members at h = 1.11]
| | | | | | | | | | | | |--[dendrogram w/ 2 branches and 39 members at h = 0.894]
| | | | | | | | | | | | | |--[dendrogram w/ 2 branches and 22 members at h = 0.641]
| | | | | | | | | | | | | | |--[dendrogram w/ 2 branches and 17 members at h = 0.595]
| | | | | | | | | | | | | | | |--[dendrogram w/ 2 branches and 9 members at h = 0.482]
| | | | | | | | | | | | | | | | |--[dendrogram w/ 2 branches and 5 members at h = 0.291]
| | | | | | | | | | | | | | | | | |--[dendrogram w/ 2 branches and 3 members at h = 0.226]
| | | | | | | | | | | | | | | | | | |--[dendrogram w/ 2 branches and 2 members at h = 0.151]
| | | | | | | | | | | | | | | | | | | |--leaf "YOL057W" ( value.YOL057W = -0.148 )
| | | | | | | | | | | | | | | | | | | `--leaf "YOR330C" ( value.YOR330C = -0.138 )
| | | | | | | | | | | | | | | | | | `--leaf "YPR019W" ( value.YPR019W = -0.131 )
| | | | | | | | | | | | | | | | | `--[dendrogram w/ 2 branches and 2 members at h = 0.177]
| | | | | | | | | | | | | | | | | |--leaf "YOR064C" ( value.YOR064C = -0.125 )
| | | | | | | | | | | | | | | | | `--leaf "YPR089W" ( value.YPR089W = -0.112 )
| | | | | | | | | | | | | | | | `--[dendrogram w/ 2 branches and 4 members at h = 0.298]
| | | | | | | | | | | | | | | | |--[dendrogram w/ 2 branches and 2 members at h = 0.19]
| | | | | | | | | | | | | | | | | |--leaf "YCL045C" ( value.YCL045C = -0.149 )
| | | | | | | | | | | | | | | | | `--leaf "YGL173C" ( value.YGL173C = -0.139 )
| | | | | | | | | | | | | | | | `--[dendrogram w/ 2 branches and 2 members at h = 0.161]
| | | | | | | | | | | | | | | | |--leaf "YER164W" ( value.YER164W = -0.116 )
[truncated: 11,069 more rows]
