# Supplementary material for: Transcriptional Profiling of Saccharomyces cerevisiae Reveals the Impact of Variation of a Single Transcription Factor on Differential Gene Expression in 4NQO, Fermentable, and Nonfermentable Carbon Sources
Source: G3 (Bethesda). 2017 Dec 5;8(2):607–19. doi: 10.1534/g3.117.300138 (PMC5919752; doi:10.1534/g3.117.300138)
Supplement: Supplementary file 3 [file 607TableS3.xlsx]

## Sheet: CisGenome
MasterID	alnshift2bar_prm	seqpeak_prm	condition	rank	chr	start	end	strand	peak_length	FDR	left_peakboundary	right_peakboundary	peak_summit	bound_center	bound_width	maxT	maxT_pos	max_log2FC	maxFC_pos	minuslog10_minPoisP	minPoisP_pos
1	s0	b10w1e150c3	T1	1	chrX	607090	607799	+	710	1	607347	607092	607422	607219	-254	8.61495	607405	2.58315	607405	100	607185
2	s0	b10w1e150c3	T1	2	chrIV	465170	465759	+	590	1	465427	465172	465502	465299	-254	7.38435	465405	2.23412	465405	100	465255
3	s0	b10w1e150c3	T1	3	chrVII	845740	845849	+	110	1	845762	845742	845837	845752	-19	3.72316	845785	1.14141	845785	15.3129	845825
4	s0	b10w1e150c3	T2	1	chrX	607170	607709	+	540	1	607347	607172	607422	607259	-174	7.41527	607385	2.83566	607385	100	607185
5	s0	b10w1e150c3	T2	2	chrIV	465230	465659	+	430	1	465422	465232	465497	465327	-189	5.77141	465385	2.18007	465385	100	465245
6	s0	b10w1e150c3	T2	3	chrIII	60	469	+	410	1	237	62	312	149	-174	5.20827	235	2.34605	255	100	105
7	s0	b10w1e150c3	T2	4	chrVIII	556880	557079	+	200	1	556942	556882	557017	556912	-59	4.83765	557015	2.14074	556985	100	556885
8	s0	b10w1e150c3	T2	5	chrXIV	1950	2079	+	130	1	1962	1952	1977	1957	-9	4.49918	2025	1.87424	2025	12.0943	1975
9	s0	b10w1e150c3	T2	6	chrV	442130	442409	+	280	1	442217	442132	442292	442174	-84	4.41414	442335	1.73168	442295	21.4404	442155
10	s0	b10w1e150c3	T2	7	chrIX	248910	249369	+	460	1	249052	248912	249127	248982	-139	4.366	249105	1.64221	249085	100	249025
11	s0	b10w1e150c3	T2	8	chrII	478240	478819	+	580	1	478637	478242	478712	478439	-394	4.32551	478695	1.96761	478695	94.6863	478665
12	s0	b10w1e150c3	T2	9	chrXIV	784080	784299	+	220	1	784192	784082	784267	784137	-109	4.25809	784155	2.02609	784225	100	784085
13	s0	b10w1e150c3	T2	10	chrXII	11250	11459	+	210	1	11257	11252	11332	11254	-4	4.2145	11365	1.94707	11355	100	11255
14	s0	b10w1e150c3	T2	11	chrIV	40	259	+	220	1	122	42	197	82	-79	4.20238	165	1.8163	165	100	95
15	s0	b10w1e150c3	T2	12	chrXI	666660	666779	+	120	1	666697	666662	666772	666679	-34	4.06868	666705	1.797	666745	100	666665
16	s0	b10w1e150c3	T2	13	chrIX	55450	55629	+	180	1	55567	55452	55577	55509	-114	4.05809	55555	1.79809	55535	56.4798	55575
17	s0	b10w1e150c3	T2	14	chrVI	4730	4919	+	190	1	4762	4732	4787	4747	-29	4.03739	4805	1.82894	4805	100	4745
18	s0	b10w1e150c3	T2	15	chrVIII	66550	66659	+	110	1	66577	66552	66567	66564	-24	3.98759	66615	1.65766	66615	12.3682	66555
19	s0	b10w1e150c3	T2	16	chrXII	515770	515939	+	170	1	515827	515772	515812	515799	-54	3.97612	515815	1.6739	515825	25.5047	515815
20	s0	b10w1e150c3	T2	17	chrV	159950	160059	+	110	1	159977	159952	159972	159964	-24	3.97107	160015	1.49715	160015	11.6704	159975
21	s0	b10w1e150c3	T2	18	chrVII	894350	894639	+	290	1	894482	894352	894557	894417	-129	3.93089	894495	1.51015	894495	100	894405
22	s0	b10w1e150c3	T2	19	chrIX	23580	23679	+	100	1	23627	23582	23677	23604	-44	3.92751	23645	1.55954	23645	13.2802	23675
23	s0	b10w1e150c3	T2	20	chrXV	40	209	+	170	1	122	42	197	82	-79	3.92436	65	1.56426	65	100	185
24	s0	b10w1e150c3	T2	21	chrXIII	1860	2009	+	150	1	1862	1862	1927	1862	1	3.92344	1935	1.72316	1915	6.03346	1925
25	s0	b10w1e150c3	T2	22	chrXV	586020	586139	+	120	1	586027	586022	586092	586024	-4	3.88916	586055	1.51895	586055	18.5323	586085
26	s0	b10w1e150c3	T2	23	chrX	3670	3799	+	130	1	3767	3672	3672	3719	-94	3.88422	3745	1.48957	3745	58.6916	3675
27	s0	b10w1e150c3	T2	24	chrXII	199220	199329	+	110	1	199222	199222	199252	199222	1	3.86824	199275	1.453	199275	47.9944	199255
28	s0	b10w1e150c3	T2	25	chrXV	160060	160369	+	310	1	160367	160062	160367	160214	-304	3.86514	160235	1.58806	160235	54.2119	160365
29	s0	b10w1e150c3	T2	26	chrX	454030	454239	+	210	1	454157	454032	454067	454094	-124	3.84634	454135	1.63299	454145	24.9583	454165
30	s0	b10w1e150c3	T2	27	chrXIV	34010	34139	+	130	1	34022	34012	34012	34017	-9	3.84253	34045	1.69203	34045	24.688	34015
31	s0	b10w1e150c3	T2	28	chrVIII	451730	451879	+	150	1	451812	451732	451777	451772	-79	3.79189	451765	1.5575	451765	43.9698	451845
32	s0	b10w1e150c3	T2	29	chrXV	160460	160559	+	100	1	160467	160462	160472	160464	-4	3.78163	160525	1.44541	160525	82.0479	160495
33	s0	b10w1e150c3	T2	30	chrVIII	451960	452339	+	380	1	451962	451962	451982	451962	1	3.77794	452195	1.53645	452255	39.1774	451985
34	s0	b10w1e150c3	T2	31	chrXIV	33740	33849	+	110	1	33847	33742	33777	33794	-104	3.73766	33785	1.69955	33785	24.9297	33775
35	s0	b10w1e150c3	T2	32	chrXI	50	209	+	160	1	122	52	197	87	-69	3.71659	65	1.72622	65	65.2945	205
36	s0	b10w1e150c3	T2	33	chrIV	148200	148349	+	150	1	148347	148202	148217	148274	-144	3.7062	148265	1.44909	148265	38.556	148225
37	s0	b10w1e150c3	T2	34	chrXVI	701810	701939	+	130	1	701847	701812	701812	701829	-34	3.69977	701895	1.41027	701895	42.2917	701815
38	s0	b10w1e150c3	T2	35	chrI	114160	114349	+	190	1	114162	114162	114232	114162	1	3.69262	114295	1.81525	114285	23.63	114235
39	s0	b10w1e150c3	T2	36	chrXIV	490890	491049	+	160	1	490912	490892	490892	490902	-19	3.6837	490995	1.41945	490995	26.8644	490895
40	s0	b10w1e150c3	T2	37	chrI	72690	73009	+	320	1	72962	72692	72852	72827	-269	3.68006	72885	1.56036	72885	28.5279	72855
41	s0	b10w1e150c3	T2	38	chrIV	148450	148649	+	200	1	148627	148452	148607	148539	-174	3.67743	148515	1.43653	148495	30.2777	148615
42	s0	b10w1e150c3	T2	39	chrIV	1411060	1411169	+	110	1	1411162	1411062	1411067	1411112	-99	3.67471	1411135	1.62454	1411135	26.9237	1411065
43	s0	b10w1e150c3	T2	40	chrXII	871940	872039	+	100	1	871957	871942	872002	871949	-14	3.65478	871975	1.58161	871985	21.2001	871985
44	s0	b10w1e150c3	T2	41	chrVIII	35370	35559	+	190	1	35557	35372	35557	35464	-184	3.63761	35435	1.43416	35435	46.0735	35555
45	s0	b10w1e150c3	T2	42	chrVII	883450	883549	+	100	1	883472	883452	883547	883462	-19	3.62149	883505	1.57897	883505	54.9566	883545
46	s0	b10w1e150c3	T2	43	chrXIV	116230	116359	+	130	1	116247	116232	116322	116239	-14	3.6169	116335	1.41213	116335	24.1866	116335
47	s0	b10w1e150c3	T2	44	chrIII	104980	105079	+	100	1	105022	104982	104992	105002	-39	3.613	105005	1.4151	105005	24.2745	104985
48	s0	b10w1e150c3	T2	45	chrVI	105460	105559	+	100	1	105467	105462	105517	105464	-4	3.58657	105535	1.4688	105535	6.66758	105515
49	s0	b10w1e150c3	T2	46	chrXII	233380	233649	+	270	1	233552	233382	233627	233467	-169	3.58082	233495	1.62924	233535	47.7905	233625
50	s0	b10w1e150c3	T2	47	chrIV	1163760	1163859	+	100	1	1163762	1163762	1163767	1163762	1	3.57537	1163795	1.43664	1163795	24.7653	1163775
51	s0	b10w1e150c3	T2	48	chrVIII	35720	35869	+	150	1	35722	35722	35762	35722	1	3.5415	35805	1.47344	35805	86.9608	35765
52	s0	b10w1e150c3	T2	49	chrXI	464090	464229	+	140	1	464207	464092	464092	464149	-114	3.53133	464205	1.37878	464205	18.4765	464095
53	s0	b10w1e150c3	T2	50	chrXI	519970	520119	+	150	1	520092	519972	520117	520032	-119	3.53092	520005	1.53885	520005	30.7181	520115
54	s0	b10w1e150c3	T2	51	chrVIII	562480	562609	+	130	1	562512	562482	562587	562497	-29	3.45875	562605	1.41557	562605	100	562485
55	s0	b10w1e150c3	T2	52	chrXVI	75640	75819	+	180	1	75767	75642	75817	75704	-124	3.4389	75665	1.35064	75665	34.4985	75815
56	s0	b10w1e150c3	T2	53	chrI	205830	205929	+	100	1	205847	205832	205922	205839	-14	3.42893	205865	1.53034	205875	27.9505	205925
57	s0	b10w1e150c3	T2	54	chrIII	212190	212299	+	110	1	212247	212192	212202	212219	-54	3.391	212275	1.53906	212195	14.1722	212195
58	s0	b10w1e150c3	T2	55	chrX	120630	120739	+	110	1	120702	120632	120737	120667	-69	3.36313	120655	1.39869	120665	23.9121	120735
59	s0	b10w1e150c3	T2	56	chrXIV	15150	15289	+	140	1	15287	15152	15167	15219	-134	3.3371	15205	1.3326	15175	12.9921	15155
60	s0	b10w1e150c3	T2	57	chrI	62180	62309	+	130	1	62282	62182	62297	62232	-99	3.33688	62195	1.29193	62195	13.9473	62305
61	s0	b10w1e150c3	T2	58	chrXIII	408120	408259	+	140	1	408122	408122	408142	408122	1	3.31382	408195	1.42804	408195	34.6569	408125
62	s0	b10w1e150c3	T2	59	chrXII	541030	541129	+	100	1	541107	541032	541127	541069	-74	3.28763	541115	1.34957	541115	41.3076	541125
63	s0	b10w1e150c3	T2	60	chrXIV	15380	15529	+	150	1	15382	15382	15447	15382	1	3.28486	15495	1.28756	15395	14.483	15395
64	s0	b10w1e150c3	T2	61	chrXII	638280	638389	+	110	1	638282	638282	638307	638282	1	3.2583	638335	1.49443	638335	56.8726	638305
65	s0	b10w1e150c3	T2	62	chrXIII	873980	874089	+	110	1	873987	873982	874062	873984	-4	3.23995	874045	1.52687	874045	15.6494	874065
66	s0	b10w1e150c3	T2	63	chrI	190940	191089	+	150	1	190952	190942	191027	190947	-9	3.22297	191065	1.62204	191075	12.0461	191025
67	s0	b10w1e150c3	T2	64	chrX	468660	468759	+	100	1	468692	468662	468702	468677	-29	3.20058	468665	1.36465	468745	22.8871	468685
68	s0	b10w1e150c3	T2	65	chrXIII	819460	819559	+	100	1	819472	819462	819532	819467	-9	3.16171	819545	1.616	819475	31.0024	819535
69	s0	b10w1e150c3	T2	66	chrXI	523480	523609	+	130	1	523597	523482	523607	523539	-114	3.15808	523495	1.249	523495	16.0986	523605
70	s0	b10w1e150c3	T2	67	chrIX	255550	255649	+	100	1	255617	255552	255577	255584	-64	3.12396	255575	1.21813	255575	47.5759	255575
71	s0	b10w1e150c3	T2	68	chrV	193880	194019	+	140	1	193887	193882	193962	193884	-4	3.0887	193935	1.23829	193885	33.9776	193965
72	s0	b10w1e150c3	T2	69	chrX	122820	122929	+	110	1	122857	122822	122822	122839	-34	3.07601	122925	1.20761	122835	48.1219	122825
73	s0	b10w1e150c3	T3	1	chrX	607130	607809	+	680	0	607352	607132	607427	607242	-219	10.2177	607425	3.68426	607445	100	607155
74	s0	b10w1e150c3	T3	2	chrIV	465310	465669	+	360	1	465417	465312	465492	465364	-104	4.9599	465455	1.63921	465495	100	465355
75	s0	b10w1e150c3	T3	3	chrXIII	572890	573109	+	220	1	572897	572892	572972	572894	-4	4.19336	573015	1.40892	573015	28.8123	572965
76	s0	b10w1e150c3	T3	4	chrXVI	744330	744499	+	170	1	744362	744332	744342	744347	-29	4.17883	744445	1.46709	744435	50.8583	744435
77	s0	b10w1e150c3	T3	5	chrVII	73890	74049	+	160	1	73937	73892	74012	73914	-44	4.04566	73955	1.40193	73925	34.0661	74005
78	s0	b10w1e150c3	T3	6	chrVIII	35190	35329	+	140	1	35192	35192	35192	35192	1	4.0226	35285	1.46465	35295	25.1134	35195
79	s0	b10w1e150c3	T3	7	chrXV	282130	282319	+	190	1	282317	282132	282132	282224	-184	3.9171	282215	1.23359	282215	18.6611	282195
80	s0	b10w1e150c3	T3	8	chrIV	884370	884479	+	110	1	884372	884372	884417	884372	1	3.85783	884445	1.45352	884445	21.5928	884415
81	s0	b10w1e150c3	T3	9	chrVII	185810	185939	+	130	1	185837	185812	185912	185824	-24	3.85485	185905	1.42333	185855	8.04091	185915
82	s0	b10w1e150c3	T3	10	chrII	301340	301449	+	110	1	301352	301342	301427	301347	-9	3.82975	301425	1.28511	301425	16.9403	301425
83	s0	b10w1e150c3	T3	11	chrXV	110830	111049	+	220	1	111047	110832	111042	110939	-214	3.80759	110915	1.71178	110925	5.73885	111045
84	s0	b10w1e150c3	T3	12	chrIV	1017270	1017539	+	270	1	1017412	1017272	1017282	1017342	-139	3.76113	1017375	1.23359	1017335	23.763	1017285
85	s0	b10w1e150c3	T3	13	chrXI	259670	259799	+	130	1	259677	259672	259732	259674	-4	3.71149	259735	1.47883	259685	8.77561	259735
86	s0	b10w1e150c3	T3	14	chrII	197600	197719	+	120	1	197602	197602	197667	197602	1	3.70872	197685	1.37327	197685	33.8639	197665
87	s0	b10w1e150c3	T3	15	chrI	73470	73619	+	150	1	73497	73472	73522	73484	-24	3.66572	73505	1.50238	73485	13.5848	73515
88	s0	b10w1e150c3	T3	16	chrXII	856810	856929	+	120	1	856812	856812	856877	856812	1	3.63977	856845	1.26253	856855	12.2367	856875
89	s0	b10w1e150c3	T3	17	chrXIII	480720	480879	+	160	1	480837	480722	480832	480779	-114	3.6278	480755	1.24941	480825	18.155	480845
90	s0	b10w1e150c3	T3	18	chrXV	642250	642389	+	140	1	642252	642252	642322	642252	1	3.62661	642335	1.1366	642345	100	642255
91	s0	b10w1e150c3	T3	19	chrIV	306820	306929	+	110	1	306867	306822	306902	306844	-44	3.61086	306895	1.21039	306855	7.31441	306885
92	s0	b10w1e150c3	T3	20	chrII	544730	544939	+	210	1	544792	544732	544867	544762	-59	3.58114	544865	1.17093	544865	64.7352	544865
93	s0	b10w1e150c3	T3	21	chrVIII	241900	242069	+	170	1	241917	241902	241992	241909	-14	3.53604	241925	1.21344	241925	18.7807	241965
94	s0	b10w1e150c3	T3	22	chrXV	464380	464479	+	100	1	464392	464382	464447	464387	-9	3.51379	464455	1.18736	464445	32.3501	464455
95	s0	b10w1e150c3	T3	23	chrXV	778560	778659	+	100	1	778572	778562	778647	778567	-9	3.46818	778585	1.6133	778585	11.8584	778645
96	s0	b10w1e150c3	T3	24	chrXI	432310	432449	+	140	1	432402	432312	432397	432357	-89	3.46645	432335	1.08554	432335	9.47466	432395
97	s0	b10w1e150c3	T3	25	chrXVI	731150	731249	+	100	1	731187	731152	731242	731169	-34	3.45549	731225	1.10279	731225	16.3406	731245
98	s0	b10w1e150c3	T3	26	chrXV	678200	678299	+	100	1	678212	678202	678202	678207	-9	3.42055	678255	1.1533	678255	28.8147	678205
99	s0	b10w1e150c3	T3	27	chrX	122060	122159	+	100	1	122087	122062	122157	122074	-24	3.40374	122105	1.67382	122105	28.0155	122155
100	s0	b10w1e150c3	T3	28	chrXV	93330	93459	+	130	1	93382	93332	93457	93357	-49	3.34737	93375	1.11939	93375	28.9439	93455
101	s0	b10w1e150c3	T3	29	chrVII	845720	845819	+	100	1	845762	845722	845817	845742	-39	3.33017	845795	1.36208	845795	25.4278	845815
102	s0	b10w1e150c3	T3	30	chrII	604980	605079	+	100	1	605027	604982	604992	605004	-44	3.29768	605045	1.10512	605045	14.2331	604985
103	s0	b10w1e150c3	T3	31	chrIV	218550	218679	+	130	1	218592	218552	218667	218572	-39	3.29092	218655	1.18088	218655	5.62062	218675
104	s0	b10w1e150c3	T4	1	chrX	607130	607819	+	690	1	607352	607132	607427	607242	-219	10.5517	607445	3.27443	607445	100	607205
105	s0	b10w1e150c3	T4	2	chrXVI	338890	339079	+	190	1	339067	338892	339047	338979	-174	6.39482	338985	1.83021	338985	18.0279	339035
106	s0	b10w1e150c3	T4	3	chrIV	465190	465659	+	470	1	465427	465192	465502	465309	-234	6.22562	465445	1.84399	465445	100	465335
107	s0	b10w1e150c3	T4	4	chrIX	248890	249359	+	470	1	249052	248892	249127	248972	-159	5.25343	249155	1.49289	249155	100	249095
108	s0	b10w1e150c3	T4	5	chrXV	464480	464629	+	150	1	464502	464482	464527	464492	-19	4.88045	464525	1.54603	464525	14.4002	464525
109	s0	b10w1e150c3	T4	6	chrVII	73790	73999	+	210	1	73992	73792	73997	73892	-199	4.69406	73905	1.35246	73905	14.7106	73975
110	s0	b10w1e150c3	T4	7	chrXV	40	139	+	100	1	122	42	137	82	-79	4.68963	65	1.35623	65	17.7078	135
111	s0	b10w1e150c3	T4	8	chrV	312040	312299	+	260	1	312152	312042	312047	312097	-109	4.63942	312175	1.33856	312165	29.8028	312045
112	s0	b10w1e150c3	T4	9	chrX	121140	121359	+	220	1	121352	121142	121357	121247	-209	4.63495	121215	1.33075	121215	5.7916	121355
113	s0	b10w1e150c3	T4	10	chrXI	464210	464409	+	200	1	464337	464212	464397	464274	-124	4.5232	464295	1.35113	464295	13.0245	464405
114	s0	b10w1e150c3	T4	11	chrIV	427510	427679	+	170	1	427662	427512	427672	427587	-149	4.49914	427605	1.30111	427605	10.7853	427635
115	s0	b10w1e150c3	T4	12	chrXIII	463590	463789	+	200	1	463602	463592	463597	463597	-9	4.45426	463685	1.35601	463675	20.8655	463595
116	s0	b10w1e150c3	T4	13	chrII	680420	680849	+	430	1	680572	680422	680647	680497	-149	4.43009	680555	1.2846	680555	26.7515	680645
117	s0	b10w1e150c3	T4	14	chrX	424330	424579	+	250	1	424577	424332	424572	424454	-244	4.26698	424455	1.23339	424455	34.2567	424575
118	s0	b10w1e150c3	T4	15	chrVII	707200	707389	+	190	1	707202	707202	707237	707202	1	4.23259	707315	1.24619	707315	26.2291	707245
119	s0	b10w1e150c3	T4	16	chrV	442080	442329	+	250	1	442082	442082	442112	442082	1	4.2299	442215	1.26415	442205	15.7829	442105
120	s0	b10w1e150c3	T4	17	chrXII	806840	806989	+	150	1	806977	806842	806852	806909	-134	4.11036	806915	1.24214	806915	10.5987	806855
121	s0	b10w1e150c3	T4	18	chrXV	110900	111099	+	200	1	111097	110902	111092	110999	-194	4.10884	110965	1.28175	111075	6.62663	111095
122	s0	b10w1e150c3	T4	19	chrI	182580	182709	+	130	1	182607	182582	182682	182594	-24	4.05368	182655	1.3329	182655	16.8147	182675
123	s0	b10w1e150c3	T4	20	chrVIII	146320	146419	+	100	1	146347	146322	146417	146334	-24	3.95906	146365	1.27408	146395	15.7684	146415
124	s0	b10w1e150c3	T4	21	chrVI	180990	181129	+	140	1	181017	180992	181007	181004	-24	3.92609	181075	1.17894	181075	25.7632	181005
125	s0	b10w1e150c3	T4	22	chrIX	179880	180009	+	130	1	179992	179882	179982	179937	-109	3.91261	179965	1.14086	179965	6.74511	179995
126	s0	b10w1e150c3	T4	23	chrVIII	556910	557059	+	150	1	556927	556912	557002	556919	-14	3.88905	557015	1.27866	557015	100	556925
127	s0	b10w1e150c3	T4	24	chrVI	101420	101639	+	220	1	101447	101422	101422	101434	-24	3.88186	101505	1.12713	101505	28.8479	101425
128	s0	b10w1e150c3	T4	25	chrXV	482240	482359	+	120	1	482277	482242	482352	482259	-34	3.88087	482275	1.1603	482275	7.64232	482355
129	s0	b10w1e150c3	T4	26	chrV	355010	355139	+	130	1	355027	355012	355012	355019	-14	3.86546	355065	1.11864	355065	33.3145	355015
130	s0	b10w1e150c3	T4	27	chrXIII	837890	838079	+	190	1	838032	837892	838062	837962	-139	3.86158	838045	1.12926	838045	25.8848	838065
131	s0	b10w1e150c3	T4	28	chrXV	571950	572089	+	140	1	571962	571952	571962	571957	-9	3.82419	572055	1.10599	572055	11.981	571965
132	s0	b10w1e150c3	T4	29	chrXV	1028300	1028409	+	110	1	1028382	1028302	1028402	1028342	-79	3.81756	1028355	1.10092	1028355	30.03	1028405
133	s0	b10w1e150c3	T4	30	chrV	67960	68129	+	170	1	68122	67962	67992	68042	-159	3.81112	68055	1.12661	68055	18.6683	67995
134	s0	b10w1e150c3	T4	31	chrXII	489190	489399	+	210	1	489192	489192	489267	489192	1	3.79527	489325	1.1085	489355	22.0077	489255
135	s0	b10w1e150c3	T4	32	chrVIII	452320	452579	+	260	1	452382	452322	452457	452352	-59	3.77502	452355	1.13336	452345	21.9211	452455
136	s0	b10w1e150c3	T4	33	chrIV	981020	981119	+	100	1	981062	981022	981082	981042	-39	3.77117	981075	1.15234	981085	14.2956	981075
137	s0	b10w1e150c3	T4	34	chrIX	392220	392339	+	120	1	392222	392222	392282	392222	1	3.74015	392255	1.11661	392285	6.05199	392285
138	s0	b10w1e150c3	T4	35	chrVI	204990	205179	+	190	1	205172	204992	204997	205082	-179	3.73396	205095	1.16006	205115	28.5959	205175
139	s0	b10w1e150c3	T4	36	chrXII	11280	11399	+	120	1	11282	11282	11332	11282	1	3.71095	11325	1.23268	11325	100	11285
140	s0	b10w1e150c3	T4	37	chrVIII	389010	389109	+	100	1	389017	389012	389092	389014	-4	3.70304	389085	1.15762	389085	21.8212	389095
141	s0	b10w1e150c3	T4	38	chrVII	700960	701099	+	140	1	700972	700962	701002	700967	-9	3.68142	701055	1.15753	701055	15.6805	700995
142	s0	b10w1e150c3	T4	39	chrXII	871990	872159	+	170	1	872007	871992	872082	871999	-14	3.67425	872045	1.07138	872045	7.90363	872085
143	s0	b10w1e150c3	T4	40	chrXV	854300	854449	+	150	1	854372	854302	854447	854337	-69	3.66856	854405	1.06565	854405	32.4446	854445
144	s0	b10w1e150c3	T4	41	chrV	86500	86719	+	220	1	86717	86502	86652	86609	-214	3.66411	86605	1.06335	86605	7.22715	86655
145	s0	b10w1e150c3	T4	42	chrVII	867980	868099	+	120	1	867997	867982	868032	867989	-14	3.65421	868075	1.05683	868075	6.75044	868035
146	s0	b10w1e150c3	T4	43	chrIV	1257120	1257289	+	170	1	1257122	1257122	1257172	1257122	1	3.64054	1257165	1.22815	1257165	17.4841	1257185
147	s0	b10w1e150c3	T4	44	chrVII	700740	700859	+	120	1	700847	700742	700742	700794	-104	3.64015	700775	1.10645	700825	12.3679	700745
148	s0	b10w1e150c3	T4	45	chrX	74900	75029	+	130	1	75027	74902	75027	74964	-124	3.63886	74975	1.07016	74975	26.9388	75005
149	s0	b10w1e150c3	T4	46	chrXV	93270	93799	+	530	1	93642	93272	93717	93457	-369	3.61228	93605	1.11918	93605	38.5409	93715
150	s0	b10w1e150c3	T4	47	chrIII	60	269	+	210	1	237	62	267	149	-174	3.60929	135	1.30137	135	100	125
151	s0	b10w1e150c3	T4	48	chrIX	324330	324459	+	130	1	324457	324332	324457	324394	-124	3.60232	324425	1.11071	324425	15.5249	324445
152	s0	b10w1e150c3	T4	49	chrXIII	303050	303219	+	170	1	303122	303052	303197	303087	-69	3.56702	303085	1.02754	303085	33.1744	303195
153	s0	b10w1e150c3	T4	50	chrX	58060	58189	+	130	1	58067	58062	58142	58064	-4	3.54916	58135	1.03348	58135	7.0576	58145
154	s0	b10w1e150c3	T4	51	chrII	301020	301179	+	160	1	301037	301022	301112	301029	-14	3.54136	301155	1.04248	301155	15.4647	301125
155	s0	b10w1e150c3	T4	52	chrIV	620170	620319	+	150	1	620187	620172	620262	620179	-14	3.52144	620285	1.03782	620285	13.5532	620265
156	s0	b10w1e150c3	T4	53	chrV	86190	86349	+	160	1	86192	86192	86197	86192	1	3.50861	86235	1.03517	86235	12.78	86195
157	s0	b10w1e150c3	T4	54	chrX	517860	517989	+	130	1	517912	517862	517987	517887	-49	3.5051	517955	1.08314	517955	34.1403	517985
158	s0	b10w1e150c3	T4	55	chrVII	278320	278419	+	100	1	278322	278322	278327	278322	1	3.49811	278405	1.04955	278395	19.402	278325
159	s0	b10w1e150c3	T4	56	chrXIV	198740	198869	+	130	1	198747	198742	198742	198744	-4	3.46816	198845	1.03805	198845	15.364	198745
160	s0	b10w1e150c3	T4	57	chrX	116050	116169	+	120	1	116092	116052	116167	116072	-39	3.44585	116105	1.01198	116105	14.3259	116165
161	s0	b10w1e150c3	T4	58	chrI	142890	142999	+	110	1	142942	142892	142947	142917	-49	3.42002	142945	0.995407	142945	41.1306	142945
162	s0	b10w1e150c3	T4	59	chrIII	107730	107849	+	120	1	107742	107732	107737	107737	-9	3.40218	107815	1.01311	107785	7.67931	107805
163	s0	b10w1e150c3	T4	60	chrXIII	715930	716099	+	170	1	716017	715932	715982	715974	-84	3.39715	716045	0.993258	716055	5.75666	716085
164	s0	b10w1e150c3	T4	61	chrXI	69120	69229	+	110	1	69152	69122	69227	69137	-29	3.37433	69175	1.01728	69135	5.62123	69155
165	s0	b10w1e150c3	T4	62	chrII	9590	9699	+	110	1	9687	9592	9692	9639	-94	3.33611	9675	0.997183	9675	8.97054	9695
166	s0	b10w1e150c3	T4	63	chrXII	628390	628499	+	110	1	628392	628392	628412	628392	1	3.33477	628475	1.03031	628475	30.0433	628415
167	s0	b10w1e150c3	T4	64	chrXI	578920	579169	+	250	1	578922	578922	578977	578922	1	3.31394	578985	0.971174	578995	21.8111	578985
168	s0	b10w1e150c3	T4	65	chrXV	724550	724699	+	150	1	724557	724552	724552	724554	-4	3.31386	724645	0.982565	724585	7.571	724555
169	s0	b10w1e150c3	T4	66	chrVII	412410	412509	+	100	1	412412	412412	412452	412412	1	3.29933	412455	1.00067	412455	31.1981	412445
170	s0	b10w1e150c3	T4	67	chrXV	446910	447049	+	140	1	446912	446912	446922	446912	1	3.27871	446925	0.976402	446925	49.8371	446925
171	s0	b10w1e150c3	T4	68	chrVII	894370	894569	+	200	1	894507	894372	894567	894439	-134	3.27812	894445	0.952731	894445	62.7067	894445
172	s0	b10w1e150c3	T4	69	chrXIV	416240	416369	+	130	1	416252	416242	416242	416247	-9	3.2619	416255	0.977749	416355	15.2814	416265
173	s0	b10w1e150c3	T4	70	chrXVI	572320	572439	+	120	1	572327	572322	572342	572324	-4	3.20135	572335	0.966016	572415	32.5669	572345
174	s0	b10w1e150c3	T5	1	chrIV	465210	465719	+	510	1	465407	465212	465482	465309	-194	6.09781	465465	1.96453	465465	100	465305
175	s0	b10w1e150c3	T5	2	chrX	607240	607569	+	330	1	607352	607242	607427	607297	-109	4.37803	607445	1.45577	607445	100	607425
176	s0	b10w1e150c3	T5	3	chrXII	1052150	1052249	+	100	1	1052162	1052152	1052237	1052157	-9	4.34877	1052195	1.408	1052195	37.6413	1052235
177	s0	b10w1e150c3	T5	4	chrXII	489310	489419	+	110	1	489312	489312	489332	489312	1	4.1241	489385	1.33898	489385	6.32955	489315
178	s0	b10w1e150c3	T5	5	chrVI	4720	4909	+	190	1	4722	4722	4782	4722	1	4.05203	4835	1.42162	4845	100	4805
179	s0	b10w1e150c3	T5	6	chrV	442080	442199	+	120	1	442082	442082	442092	442082	1	3.87692	442115	1.34474	442115	13.6348	442095
180	s0	b10w1e150c3	T5	7	chrXV	274620	274869	+	250	1	274812	274622	274867	274717	-189	3.86986	274755	1.26289	274755	68.833	274635
181	s0	b10w1e150c3	T5	8	chrVIII	556950	557079	+	130	1	556952	556952	557017	556952	1	3.81136	556995	1.3619	556995	100	556955
182	s0	b10w1e150c3	T5	9	chrXI	578940	579189	+	250	1	579052	578942	578942	578997	-109	3.74577	579145	1.24606	579045	37.8715	578955
183	s0	b10w1e150c3	T5	10	chrVIII	451720	451869	+	150	1	451757	451722	451832	451739	-34	3.62897	451835	1.24423	451845	9.06523	451835
184	s0	b10w1e150c3	T5	11	chrX	115970	116119	+	150	1	116092	115972	116107	116032	-119	3.60428	116065	1.21675	116065	27.2941	116115
185	s0	b10w1e150c3	T5	12	chrXV	111010	111129	+	120	1	111127	111012	111127	111069	-114	3.57839	111055	1.22926	111105	22.0531	111125
186	s0	b10w1e150c3	T5	13	chrVIII	452020	452159	+	140	1	452057	452022	452067	452039	-34	3.48769	452085	1.23365	452125	5.44353	452065
187	s0	b10w1e150c3	T5	14	chrI	72360	72509	+	150	1	72482	72362	72362	72422	-119	3.34103	72435	1.10405	72435	18.6844	72365
188	s0	b10w1e150c3	T5	15	chrVII	779620	779729	+	110	1	779707	779622	779637	779664	-84	3.27457	779705	1.07188	779705	50.2674	779635
189	s0	b10w1e150c3	T5	16	chrVII	55930	56059	+	130	1	55937	55932	55942	55934	-4	3.24498	56045	1.07962	55945	44.1987	55945
190	s0	b10w1e150c3	T5	17	chrXIV	303350	303549	+	200	1	303447	303352	303522	303399	-94	3.20762	303465	1.06846	303465	24.5111	303535
191	s0	b10w1e150c3	T6	1	chrIV	465210	465699	+	490	1	465402	465212	465477	465307	-189	7.19164	465465	2.41411	465465	100	465265
192	s0	b10w1e150c3	T6	2	chrIV	1525430	1525549	+	120	1	1525477	1525432	1525547	1525454	-44	6.14416	1525485	2.0643	1525485	13.1351	1525545
193	s0	b10w1e150c3	T6	3	chrXI	666640	666789	+	150	1	666697	666642	666772	666669	-54	5.74564	666735	2.02509	666735	100	666665
194	s0	b10w1e150c3	T6	4	chrXII	11230	11469	+	240	1	11257	11232	11332	11244	-24	5.68573	11325	2.05385	11325	100	11245
195	s0	b10w1e150c3	T6	5	chrIII	50	469	+	420	1	237	52	312	144	-184	5.64535	125	2.31473	105	100	125
196	s0	b10w1e150c3	T6	6	chrVIII	556890	557109	+	220	1	556947	556892	557022	556919	-54	5.59363	557005	1.96015	556995	100	556905
197	s0	b10w1e150c3	T6	7	chrX	607270	607539	+	270	1	607352	607272	607427	607312	-79	5.55807	607455	2.0394	607455	100	607335
198	s0	b10w1e150c3	T6	8	chrXIV	784090	784299	+	210	1	784197	784092	784272	784144	-104	5.40979	784245	2.17982	784245	100	784105
199	s0	b10w1e150c3	T6	9	chrIV	40	259	+	220	1	122	42	197	82	-79	5.31219	125	1.78965	125	100	125
200	s0	b10w1e150c3	T6	10	chrXVI	901030	901219	+	190	1	901042	901032	901032	901037	-9	5.28678	901135	1.84989	901135	26.3338	901035
201	s0	b10w1e150c3	T6	11	chrXII	1065080	1065279	+	200	1	1065082	1065082	1065117	1065082	1	5.08353	1065185	1.80952	1065185	100	1065105
202	s0	b10w1e150c3	T6	12	chrI	72890	73089	+	200	1	72982	72892	73057	72937	-89	4.82883	72995	1.6798	72985	28.3001	73055
203	s0	b10w1e150c3	T6	13	chrVI	4700	4909	+	210	1	4712	4702	4787	4707	-9	4.73741	4825	1.80535	4805	100	4735
204	s0	b10w1e150c3	T6	14	chrXV	159610	160109	+	500	1	160022	159612	160097	159817	-409	4.53354	159895	1.6171	159895	26.5765	160095
205	s0	b10w1e150c3	T6	15	chrXIII	819610	819809	+	200	1	819727	819612	819802	819669	-114	4.42194	819725	1.57259	819725	12.3357	819805
206	s0	b10w1e150c3	T6	16	chrVIII	452000	452259	+	260	1	452007	452002	452082	452004	-4	4.41611	452155	1.55861	452155	9.19988	452075
207	s0	b10w1e150c3	T6	17	chrXII	838640	838769	+	130	1	838667	838642	838742	838654	-24	4.32304	838695	1.60312	838695	28.2273	838745
208	s0	b10w1e150c3	T6	18	chrV	193660	193839	+	180	1	193727	193662	193802	193694	-64	4.20564	193735	1.48792	193735	10.9177	193775
209	s0	b10w1e150c3	T6	19	chrIX	248950	249329	+	380	1	249052	248952	249127	249002	-99	4.18461	249055	1.47183	249055	67.157	249125
210	s0	b10w1e150c3	T6	20	chrX	623980	624089	+	110	1	624077	623982	624057	624029	-94	4.1054	624045	1.43805	624045	7.64052	624055
211	s0	b10w1e150c3	T6	21	chrIII	238340	238619	+	280	1	238537	238342	238612	238439	-194	4.09885	238415	1.40729	238425	7.68291	238615
212	s0	b10w1e150c3	T6	22	chrI	114300	114509	+	210	1	114407	114302	114482	114354	-104	3.98988	114435	1.47225	114425	8.83726	114475
213	s0	b10w1e150c3	T6	23	chrX	424500	424619	+	120	1	424582	424502	424617	424542	-79	3.9793	424575	1.36306	424575	48.0399	424615
214	s0	b10w1e150c3	T6	24	chrIII	253170	253289	+	120	1	253177	253172	253252	253174	-4	3.92461	253245	1.37905	253245	7.93697	253175
215	s0	b10w1e150c3	T6	25	chrIV	199030	199139	+	110	1	199032	199032	199072	199032	1	3.88648	199115	1.33084	199115	19.3276	199085
216	s0	b10w1e150c3	T6	26	chrX	293090	293209	+	120	1	293157	293092	293192	293124	-64	3.87616	293155	1.32682	293155	7.49117	293195
217	s0	b10w1e150c3	T6	27	chrVII	271700	271809	+	110	1	271712	271702	271767	271707	-9	3.86112	271745	1.41525	271745	23.1697	271755
218	s0	b10w1e150c3	T6	28	chrI	113220	113489	+	270	1	113297	113222	113267	113259	-74	3.83622	113365	1.31221	113365	15.4201	113275
219	s0	b10w1e150c3	T6	29	chrIV	67260	67439	+	180	1	67262	67262	67337	67262	1	3.7996	67315	1.39833	67315	7.77388	67335
220	s0	b10w1e150c3	T6	30	chrXVI	75670	75789	+	120	1	75732	75672	75677	75702	-59	3.79766	75715	1.30232	75715	23.077	75675
221	s0	b10w1e150c3	T6	31	chrV	301190	301339	+	150	1	301192	301192	301217	301192	1	3.7868	301285	1.30169	301285	15.955	301215
222	s0	b10w1e150c3	T6	32	chrVIII	451730	451849	+	120	1	451752	451732	451827	451742	-19	3.76622	451785	1.36338	451785	15.38	451825
223	s0	b10w1e150c3	T6	33	chrXII	233540	233799	+	260	1	233702	233542	233777	233622	-159	3.74774	233695	1.29304	233695	23.054	233675
224	s0	b10w1e150c3	T6	34	chrVII	851170	851319	+	150	1	851252	851172	851232	851212	-79	3.67238	851255	1.28733	851255	21.2081	851205
225	s0	b10w1e150c3	T6	35	chrI	60790	60949	+	160	1	60867	60792	60942	60829	-74	3.67176	60865	1.27299	60865	21.9441	60935
226	s0	b10w1e150c3	T6	36	chrIV	1410750	1410909	+	160	1	1410907	1410752	1410777	1410829	-154	3.65446	1410795	1.27576	1410795	20.4112	1410765
227	s0	b10w1e150c3	T6	37	chrXI	520990	521129	+	140	1	521117	520992	520997	521054	-124	3.62743	521035	1.26406	521035	31.8836	520995
228	s0	b10w1e150c3	T6	38	chrI	222490	222589	+	100	1	222547	222492	222577	222519	-54	3.61578	222535	1.28569	222535	7.44158	222555
229	s0	b10w1e150c3	T6	39	chrI	61050	61159	+	110	1	61077	61052	61152	61064	-24	3.58786	61095	1.25373	61095	19.9605	61145
230	s0	b10w1e150c3	T6	40	chrV	193340	193559	+	220	1	193447	193342	193342	193394	-104	3.58174	193405	1.39809	193405	7.21196	193345
231	s0	b10w1e150c3	T6	41	chrIII	138910	139029	+	120	1	138912	138912	138912	138912	1	3.55308	138965	1.2689	138945	9.65711	138915
232	s0	b10w1e150c3	T6	42	chrXIV	199750	199899	+	150	1	199872	199752	199857	199812	-119	3.55144	199865	1.30574	199865	15.063	199845
233	s0	b10w1e150c3	T6	43	chrVII	124080	124269	+	190	1	124132	124082	124102	124107	-49	3.52603	124115	1.22624	124115	19.2284	124105
234	s0	b10w1e150c3	T6	44	chrI	32640	32799	+	160	1	32642	32642	32707	32642	1	3.51791	32705	1.32624	32705	11.1589	32705
235	s0	b10w1e150c3	T6	45	chrIV	1410980	1411149	+	170	1	1411147	1410982	1411027	1411064	-164	3.50703	1411085	1.20776	1411085	26.2296	1411025
236	s0	b10w1e150c3	T6	46	chrI	32350	32519	+	170	1	32517	32352	32507	32434	-164	3.46792	32485	1.2333	32485	5.71139	32465
237	s0	b10w1e150c3	T6	47	chrX	624260	624359	+	100	1	624287	624262	624287	624274	-24	3.46603	624285	1.2091	624285	17.5465	624285
238	s0	b10w1e150c3	T6	48	chrIV	472220	472319	+	100	1	472222	472222	472242	472222	1	3.44349	472285	1.20561	472285	26.9989	472225
239	s0	b10w1e150c3	T6	49	chrIV	836580	836789	+	210	1	836592	836582	836582	836587	-9	3.43276	836695	1.24568	836715	27.0609	836585
240	s0	b10w1e150c3	T6	50	chrX	454170	454299	+	130	1	454187	454172	454262	454179	-14	3.40198	454185	1.22513	454185	24.6983	454265
241	s0	b10w1e150c3	T6	51	chrVII	883260	883359	+	100	1	883347	883262	883347	883304	-84	3.39157	883285	1.24105	883285	15.1279	883345
242	s0	b10w1e150c3	T6	52	chrXVI	701400	701569	+	170	1	701512	701402	701567	701457	-109	3.37651	701435	1.23882	701445	33.2684	701565
243	s0	b10w1e150c3	T6	53	chrVII	55670	55859	+	190	1	55747	55672	55822	55709	-74	3.37513	55775	1.2605	55715	45.1923	55825
244	s0	b10w1e150c3	T6	54	chrII	217100	217209	+	110	1	217202	217102	217112	217152	-99	3.3678	217115	1.16447	217115	22.3915	217105
245	s0	b10w1e150c3	T6	55	chrXIII	819390	819529	+	140	1	819417	819392	819492	819404	-24	3.3638	819515	1.16874	819515	10.4475	819515
246	s0	b10w1e150c3	T6	56	chrXII	827630	827729	+	100	1	827687	827632	827637	827659	-54	3.34018	827695	1.16772	827705	9.03097	827635
247	s0	b10w1e150c3	T6	57	chrX	391220	391339	+	120	1	391227	391222	391267	391224	-4	3.28046	391315	1.17493	391255	52.3088	391265
248	s0	b10w1e150c3	T6	58	chrXII	541280	541379	+	100	1	541347	541282	541282	541314	-64	3.26827	541315	1.30937	541315	7.53498	541285
249	s0	b10w1e150c3	T6	59	chrX	197420	197519	+	100	1	197512	197422	197517	197467	-89	3.24125	197495	1.13016	197495	57.3751	197515
250	s0	b10w1e150c3	T6	60	chrX	74320	74419	+	100	1	74327	74322	74337	74324	-4	3.23297	74345	1.12792	74345	73.951	74335
251	s0	b50w1e150c3	T1	1	chrX	607050	607799	+	750	1	607347	607052	607422	607199	-294	9.57818	607425	2.56553	607425	100	607175
252	s0	b50w1e150c3	T1	2	chrIV	465150	465749	+	600	1	465427	465152	465502	465289	-274	7.77856	465375	2.0835	465425	100	465275
253	s0	b50w1e150c3	T1	3	chrVII	845700	845899	+	200	1	845762	845702	845837	845732	-59	3.60182	845825	1.01549	845825	13.5271	845825
254	s0	b50w1e150c3	T1	4	chrVIII	104700	104849	+	150	1	104702	104702	104777	104702	1	3.51892	104775	0.987057	104775	7.45599	104825
255	s0	b50w1e150c3	T1	5	chrIV	931750	931849	+	100	1	931797	931752	931782	931774	-44	3.13143	931825	0.914471	931775	5.49043	931825
256	s0	b50w1e150c3	T1	6	chrXV	226650	226749	+	100	1	226732	226652	226747	226692	-79	3.04714	226675	0.931077	226675	16.5633	226675
257	s0	b50w1e150c3	T2	1	chrX	607150	607749	+	600	1	607347	607152	607422	607249	-194	6.80061	607425	2.69464	607375	100	607175
258	s0	b50w1e150c3	T2	2	chrIV	465200	465699	+	500	1	465422	465202	465497	465312	-219	6.09661	465475	2.07342	465425	100	465225
259	s0	b50w1e150c3	T2	3	chrIX	248850	249399	+	550	1	249052	248852	249127	248952	-199	4.84578	249025	1.61346	249025	100	249025
260	s0	b50w1e150c3	T2	4	chrIII	50	449	+	400	1	237	52	312	144	-184	4.1365	175	2.30974	225	100	125
261	s0	b50w1e150c3	T2	5	chrVII	894350	894649	+	300	1	894482	894352	894557	894417	-129	4.0781	894475	1.46637	894475	100	894375
262	s0	b50w1e150c3	T2	6	chrV	442150	442399	+	250	1	442217	442152	442292	442184	-64	4.05207	442275	1.7167	442275	23.8711	442175
263	s0	b50w1e150c3	T2	7	chrV	159900	160049	+	150	1	159977	159902	159972	159939	-74	3.91101	159975	1.34378	159975	10.9604	159925
264	s0	b50w1e150c3	T2	8	chrII	478300	478799	+	500	1	478637	478302	478712	478469	-334	3.87235	478475	1.84436	478675	100	478575
265	s0	b50w1e150c3	T2	9	chrIV	0	249	+	250	1	122	2	197	62	-119	3.86217	25	1.91437	25	100	125
266	s0	b50w1e150c3	T2	10	chrXII	199200	199399	+	200	1	199212	199202	199252	199207	-9	3.75917	199275	1.26334	199275	57.3342	199225
267	s0	b50w1e150c3	T2	11	chrXII	340500	340649	+	150	1	340647	340502	340507	340574	-144	3.69733	340575	1.29863	340575	16.4068	340525
268	s0	b50w1e150c3	T2	12	chrXVI	75650	75849	+	200	1	75767	75652	75842	75709	-114	3.65754	75725	1.3085	75725	34.9171	75825
269	s0	b50w1e150c3	T2	13	chrXIV	15200	15549	+	350	1	15372	15202	15447	15287	-169	3.6408	15475	1.35111	15475	16.9911	15425
270	s0	b50w1e150c3	T2	14	chrVIII	35400	35549	+	150	1	35547	35402	35547	35474	-144	3.58775	35425	1.48115	35525	44.0659	35525
271	s0	b50w1e150c3	T2	15	chrXI	464050	464199	+	150	1	464052	464052	464082	464052	1	3.58656	464175	1.29009	464175	20.2518	464075
272	s0	b50w1e150c3	T2	16	chrX	3700	3799	+	100	1	3767	3702	3702	3734	-64	3.57281	3725	1.2675	3725	54.1117	3725
273	s0	b50w1e150c3	T2	17	chrXV	160100	160599	+	500	1	160397	160102	160472	160249	-294	3.55162	160275	1.60135	160175	95.1669	160475
274	s0	b50w1e150c3	T2	18	chrIV	148200	148599	+	400	1	148532	148202	148217	148367	-329	3.54153	148275	1.48517	148575	43.6828	148225
275	s0	b50w1e150c3	T2	19	chrXVI	701800	701999	+	200	1	701802	701802	701807	701802	1	3.52273	701875	1.27818	701875	47.4879	701825
276	s0	b50w1e150c3	T2	20	chrI	62150	62299	+	150	1	62282	62152	62297	62217	-129	3.52237	62225	1.28563	62225	13.4416	62275
277	s0	b50w1e150c3	T2	21	chrXV	586000	586149	+	150	1	586017	586002	586092	586009	-14	3.51415	586025	1.34648	586075	18.3022	586125
278	s0	b50w1e150c3	T2	22	chrXII	872200	872299	+	100	1	872207	872202	872242	872204	-4	3.48626	872225	1.18502	872225	7.77398	872225
279	s0	b50w1e150c3	T2	23	chrVIII	556900	557049	+	150	1	556942	556902	557017	556922	-39	3.42191	556975	1.89979	556975	100	556925
280	s0	b50w1e150c3	T2	24	chrXII	387700	387899	+	200	1	387892	387702	387782	387797	-189	3.37652	387775	1.15616	387825	6.52456	387825
281	s0	b50w1e150c3	T2	25	chrXIV	116250	116399	+	150	1	116272	116252	116322	116262	-19	3.37459	116325	1.38807	116275	28.5038	116325
282	s0	b50w1e150c3	T2	26	chrXIV	490900	491049	+	150	1	490912	490902	490907	490907	-9	3.37249	490975	1.38004	490975	27.183	490975
283	s0	b50w1e150c3	T2	27	chrIX	55050	55299	+	250	1	55287	55052	55277	55169	-234	3.36698	55175	1.23969	55275	26.6458	55275
284	s0	b50w1e150c3	T2	28	chrXI	523500	523699	+	200	1	523657	523502	523697	523579	-154	3.36211	523625	1.36213	523675	24.7496	523675
285	s0	b50w1e150c3	T2	29	chrIV	1175800	1175949	+	150	1	1175802	1175802	1175817	1175802	1	3.35835	1175875	1.18166	1175875	62.7154	1175825
286	s0	b50w1e150c3	T2	30	chrIX	255550	255749	+	200	1	255617	255552	255577	255584	-64	3.35017	255625	1.18298	255625	52.1706	255575
287	s0	b50w1e150c3	T2	31	chrXV	159700	159849	+	150	1	159837	159702	159847	159769	-134	3.34964	159775	1.36476	159825	31.2461	159825
288	s0	b50w1e150c3	T2	32	chrIII	105000	105099	+	100	1	105022	105002	105002	105012	-19	3.34892	105025	1.33042	105025	23.058	105025
289	s0	b50w1e150c3	T2	33	chrVII	311350	311499	+	150	1	311352	311352	311402	311352	1	3.33414	311425	1.16846	311375	80.6293	311375
290	s0	b50w1e150c3	T2	34	chrI	46450	46649	+	200	1	46457	46452	46512	46454	-4	3.32384	46575	1.20334	46475	20.6421	46475
291	s0	b50w1e150c3	T2	35	chrXV	0	149	+	150	1	122	2	147	62	-119	3.30846	75	1.614	25	29.7006	125
292	s0	b50w1e150c3	T2	36	chrVIII	452150	452299	+	150	1	452232	452152	452272	452192	-79	3.28497	452225	1.56888	452275	26.3848	452275
293	s0	b50w1e150c3	T2	37	chrXII	638500	638799	+	300	1	638502	638502	638552	638502	1	3.27958	638575	1.23711	638525	60.0351	638575
294	s0	b50w1e150c3	T2	38	chrIX	55400	55599	+	200	1	55567	55402	55577	55484	-164	3.2781	55525	1.7092	55525	64.877	55575
295	s0	b50w1e150c3	T2	39	chrXI	666650	666799	+	150	1	666697	666652	666772	666674	-44	3.27809	666725	1.81914	666775	100	666675
296	s0	b50w1e150c3	T2	40	chrVII	1087700	1087799	+	100	1	1087752	1087702	1087797	1087727	-49	3.27179	1087725	1.23666	1087725	27.341	1087775
297	s0	b50w1e150c3	T2	41	chrVII	480400	480699	+	300	1	480492	480402	480467	480447	-89	3.26165	480575	1.2154	480675	31.3998	480575
298	s0	b50w1e150c3	T2	42	chrXIV	784100	784299	+	200	1	784192	784102	784267	784147	-89	3.25735	784175	1.98142	784175	100	784125
299	s0	b50w1e150c3	T2	43	chrVI	220700	220799	+	100	1	220797	220702	220797	220749	-94	3.2505	220725	1.14719	220775	43.9821	220775
300	s0	b50w1e150c3	T2	44	chrI	32300	32449	+	150	1	32447	32302	32437	32374	-144	3.24973	32375	1.28659	32325	17.1133	32425
301	s0	b50w1e150c3	T2	45	chrX	454050	454199	+	150	1	454157	454052	454067	454104	-104	3.23021	454125	1.55635	454125	30.4049	454175
302	s0	b50w1e150c3	T2	46	chrIV	471950	472049	+	100	1	472012	471952	472042	471982	-59	3.22923	472025	1.22511	472025	47.6889	472025
303	s0	b50w1e150c3	T2	47	chrII	202350	202449	+	100	1	202362	202352	202437	202357	-9	3.22767	202425	1.26635	202425	13.5199	202375
304	s0	b50w1e150c3	T2	48	chrVIII	562500	562649	+	150	1	562512	562502	562587	562507	-9	3.21789	562575	1.35876	562625	100	562525
305	s0	b50w1e150c3	T2	49	chrXIV	652850	652999	+	150	1	652857	652852	652862	652854	-4	3.2152	652875	1.21481	652875	40.3208	652925
306	s0	b50w1e150c3	T2	50	chrI	166350	166449	+	100	1	166352	166352	166362	166352	1	3.20941	166375	1.13217	166375	72.42	166375
307	s0	b50w1e150c3	T2	51	chrI	72700	72949	+	250	1	72777	72702	72852	72739	-74	3.20599	72775	1.53235	72925	31.1983	72875
308	s0	b50w1e150c3	T2	52	chrXIII	25050	25199	+	150	1	25137	25052	25187	25094	-84	3.19171	25125	1.25537	25125	38.8136	25175
309	s0	b50w1e150c3	T2	53	chrXII	838350	838499	+	150	1	838377	838352	838452	838364	-24	3.18971	838475	1.28584	838425	45.1395	838475
310	s0	b50w1e150c3	T2	54	chrXII	515800	515899	+	100	1	515827	515802	515812	515814	-24	3.1897	515825	1.62082	515875	28.9505	515875
311	s0	b50w1e150c3	T2	55	chrX	122800	122899	+	100	1	122802	122802	122812	122802	1	3.17511	122875	1.23746	122825	55.9226	122825
312	s0	b50w1e150c3	T2	56	chrXV	1028300	1028399	+	100	1	1028397	1028302	1028397	1028349	-94	3.16962	1028375	1.08939	1028375	46.0592	1028375
313	s0	b50w1e150c3	T2	57	chrVIII	189200	189299	+	100	1	189297	189202	189212	189249	-94	3.16848	189225	1.28261	189225	14.3973	189275
314	s0	b50w1e150c3	T2	58	chrXIV	1950	2049	+	100	1	1962	1952	1977	1957	-9	3.16702	2025	1.61137	2025	12.9353	1975
315	s0	b50w1e150c3	T2	59	chrXIII	500300	500449	+	150	1	500432	500302	500402	500367	-129	3.1663	500325	1.18195	500375	56.8302	500425
316	s0	b50w1e150c3	T2	60	chrXI	50	149	+	100	1	122	52	147	87	-69	3.16307	75	1.67782	75	10.3682	125
317	s0	b50w1e150c3	T2	61	chrXII	11300	11399	+	100	1	11302	11302	11332	11302	1	3.15005	11325	1.8561	11375	100	11325
318	s0	b50w1e150c3	T2	62	chrII	309800	310149	+	350	1	310057	309802	310132	309929	-254	3.14141	309975	1.21329	310075	19.6993	310125
319	s0	b50w1e150c3	T2	63	chrV	193900	194049	+	150	1	193987	193902	193962	193944	-84	3.13707	193975	1.25238	193925	41.8414	194025
320	s0	b50w1e150c3	T2	64	chrII	701300	701399	+	100	1	701332	701302	701357	701317	-29	3.13073	701375	1.06361	701375	11.1101	701375
321	s0	b50w1e150c3	T2	65	chrXII	806300	806499	+	200	1	806427	806302	806487	806364	-124	3.12493	806425	1.31159	806425	71.0731	806375
322	s0	b50w1e150c3	T2	66	chrXI	579000	579099	+	100	1	579007	579002	579002	579004	-4	3.12118	579075	1.23319	579075	14.4656	579025
323	s0	b50w1e150c3	T2	67	chrX	570100	570299	+	200	1	570267	570102	570292	570184	-164	3.11587	570175	1.34526	570275	23.6804	570275
324	s0	b50w1e150c3	T2	68	chrVIII	66550	66649	+	100	1	66577	66552	66567	66564	-24	3.11395	66625	1.42067	66625	12.3986	66625
325	s0	b50w1e150c3	T2	69	chrVI	205050	205149	+	100	1	205132	205052	205097	205092	-79	3.10989	205125	1.10115	205125	39.2963	205125
326	s0	b50w1e150c3	T2	70	chrVII	883050	883149	+	100	1	883137	883052	883122	883094	-84	3.09165	883075	1.21706	883125	29.9862	883075
327	s0	b50w1e150c3	T2	71	chrXII	1013200	1013299	+	100	1	1013292	1013202	1013252	1013247	-89	3.08322	1013225	1.27726	1013275	8.27048	1013275
328	s0	b50w1e150c3	T2	72	chrVI	220950	221049	+	100	1	220982	220952	220957	220967	-29	3.08007	221025	1.17555	220975	49.2131	220975
329	s0	b50w1e150c3	T2	73	chrXIV	491150	491249	+	100	1	491152	491152	491227	491152	1	3.06728	491175	1.34401	491175	28.0658	491225
330	s0	b50w1e150c3	T2	74	chrVIII	451700	451799	+	100	1	451702	451702	451777	451702	1	3.05761	451725	1.37836	451775	53.9426	451775
331	s0	b50w1e150c3	T3	1	chrX	607100	607849	+	750	1	607352	607102	607427	607227	-249	9.27418	607425	3.69821	607425	100	607175
332	s0	b50w1e150c3	T3	2	chrIV	465300	465699	+	400	1	465417	465302	465492	465359	-114	4.83745	465475	1.6108	465475	100	465375
333	s0	b50w1e150c3	T3	3	chrXV	282150	282299	+	150	1	282267	282152	282197	282209	-114	4.17728	282225	1.23225	282225	18.9181	282175
334	s0	b50w1e150c3	T3	4	chrVII	73900	74049	+	150	1	73937	73902	74012	73919	-34	3.89728	73975	1.32494	73925	39.9144	74025
335	s0	b50w1e150c3	T3	5	chrIV	1017300	1017549	+	250	1	1017412	1017302	1017487	1017357	-109	3.73886	1017425	1.19755	1017325	17.7108	1017325
336	s0	b50w1e150c3	T3	6	chrXI	432300	432449	+	150	1	432402	432302	432397	432352	-99	3.73131	432375	1.05991	432375	10.3103	432425
337	s0	b50w1e150c3	T3	7	chrXIII	572850	573099	+	250	1	572897	572852	572972	572874	-44	3.72557	572975	1.27552	573025	34.3561	572975
338	s0	b50w1e150c3	T3	8	chrXVI	744300	744499	+	200	1	744362	744302	744342	744332	-59	3.65155	744425	1.31642	744425	58.628	744425
339	s0	b50w1e150c3	T3	9	chrXV	642250	642399	+	150	1	642252	642252	642322	642252	1	3.64759	642325	1.04862	642325	100	642275
340	s0	b50w1e150c3	T3	10	chrII	544700	544949	+	250	1	544792	544702	544867	544747	-89	3.61393	544875	1.10913	544825	72.0745	544875
341	s0	b50w1e150c3	T3	11	chrII	604850	605049	+	200	1	604917	604852	604862	604884	-64	3.59152	604975	1.04351	605025	18.3971	604875
342	s0	b50w1e150c3	T3	12	chrVII	894350	894549	+	200	1	894522	894352	894517	894437	-169	3.52749	894425	1.07167	894475	96.8213	894525
343	s0	b50w1e150c3	T3	13	chrVIII	35200	35299	+	100	1	35202	35202	35202	35202	1	3.52232	35275	1.29828	35275	22.3662	35225
344	s0	b50w1e150c3	T3	14	chrXV	93350	93449	+	100	1	93382	93352	93422	93367	-29	3.49053	93375	1.05347	93425	29.9099	93425
345	s0	b50w1e150c3	T3	15	chrIV	306800	306949	+	150	1	306867	306802	306942	306834	-64	3.4514	306875	1.15135	306875	8.45321	306825
346	s0	b50w1e150c3	T3	16	chrVIII	241900	242099	+	200	1	241917	241902	241992	241909	-14	3.44933	241975	1.12342	241975	22.4308	241975
347	s0	b50w1e150c3	T3	17	chrXVI	731150	731299	+	150	1	731187	731152	731262	731169	-34	3.44164	731225	1.06737	731175	19.3229	731225
348	s0	b50w1e150c3	T3	18	chrXII	856800	856949	+	150	1	856802	856802	856877	856802	1	3.43746	856875	1.13111	856875	12.7364	856825
349	s0	b50w1e150c3	T3	19	chrII	301300	301399	+	100	1	301352	301302	301352	301327	-49	3.39767	301375	1.04157	301375	14.5763	301375
350	s0	b50w1e150c3	T3	20	chrXIII	480750	480899	+	150	1	480837	480752	480832	480794	-84	3.36791	480775	1.17796	480775	19.3793	480825
351	s0	b50w1e150c3	T3	21	chrXII	628150	628449	+	300	1	628267	628152	628342	628209	-114	3.34354	628175	1.06154	628275	25.1677	628375
352	s0	b50w1e150c3	T3	22	chrXIII	297400	297549	+	150	1	297547	297402	297532	297474	-144	3.30824	297525	1.0508	297425	33.8549	297525
353	s0	b50w1e150c3	T3	23	chrXIV	726700	726799	+	100	1	726757	726702	726737	726729	-54	3.28722	726725	0.973003	726725	7.02201	726725
354	s0	b50w1e150c3	T3	24	chrXIII	132100	132199	+	100	1	132172	132102	132112	132137	-69	3.27793	132125	1.02726	132125	18.2784	132125
355	s0	b50w1e150c3	T3	25	chrX	139400	139549	+	150	1	139482	139402	139517	139442	-79	3.24846	139475	0.971807	139475	12.3572	139475
356	s0	b50w1e150c3	T3	26	chrVII	882600	882749	+	150	1	882652	882602	882727	882627	-49	3.22298	882675	1.01418	882675	17.3189	882725
357	s0	b50w1e150c3	T3	27	chrIV	1229050	1229149	+	100	1	1229147	1229052	1229052	1229099	-94	3.20093	1229125	0.987287	1229075	6.3382	1229075
358	s0	b50w1e150c3	T3	28	chrV	207400	207499	+	100	1	207422	207402	207402	207412	-19	3.19843	207475	1.13281	207475	44.9445	207425
359	s0	b50w1e150c3	T3	29	chrVII	185850	185949	+	100	1	185932	185852	185912	185892	-79	3.19697	185875	1.3258	185875	7.47432	185925
360	s0	b50w1e150c3	T3	30	chrV	505200	505349	+	150	1	505267	505202	505342	505234	-64	3.19484	505275	0.982001	505275	31.8989	505325
361	s0	b50w1e150c3	T3	31	chrII	548600	548699	+	100	1	548697	548602	548647	548649	-94	3.19253	548625	0.94786	548625	11.1701	548675
362	s0	b50w1e150c3	T3	32	chrX	74800	74899	+	100	1	74872	74802	74802	74837	-69	3.17017	74875	0.990491	74875	23.2528	74825
363	s0	b50w1e150c3	T3	33	chrV	122500	122599	+	100	1	122592	122502	122502	122547	-89	3.13829	122525	0.989769	122525	6.54369	122575
364	s0	b50w1e150c3	T3	34	chrX	543050	543149	+	100	1	543077	543052	543147	543064	-24	3.084	543075	0.898346	543125	36.9237	543125
365	s0	b50w1e150c3	T3	35	chrXII	374250	374349	+	100	1	374252	374252	374302	374252	1	3.07685	374325	1.04414	374325	8.79652	374325
366	s0	b50w1e150c3	T4	1	chrX	607100	607849	+	750	1	607352	607102	607427	607227	-249	9.2379	607425	3.13497	607425	100	607175
367	s0	b50w1e150c3	T4	2	chrIV	465150	465699	+	550	1	465427	465152	465502	465289	-274	6.68108	465375	1.76042	465375	100	465325
368	s0	b50w1e150c3	T4	3	chrIX	248850	249399	+	550	1	249052	248852	249127	248952	-199	5.74429	249125	1.42424	249125	100	249025
369	s0	b50w1e150c3	T4	4	chrXVI	338900	339099	+	200	1	339067	338902	339047	338984	-164	5.28415	338975	1.39721	338975	18.0993	339025
370	s0	b50w1e150c3	T4	5	chrVII	73750	73999	+	250	1	73992	73752	73997	73872	-239	5.05609	73875	1.31113	73925	14.8414	73975
371	s0	b50w1e150c3	T4	6	chrII	680400	680899	+	500	1	680572	680402	680647	680487	-169	4.75299	680525	1.23054	680525	31.3409	680625
372	s0	b50w1e150c3	T4	7	chrV	312000	312349	+	350	1	312002	312002	312002	312002	1	4.58576	312125	1.2411	312125	35.5779	312025
373	s0	b50w1e150c3	T4	8	chrVI	101400	101649	+	250	1	101447	101402	101402	101424	-44	4.5102	101525	1.14244	101525	32.805	101425
374	s0	b50w1e150c3	T4	9	chrX	424300	424599	+	300	1	424597	424302	424597	424449	-294	4.33693	424425	1.1959	424425	32.8272	424575
375	s0	b50w1e150c3	T4	10	chrV	442100	442449	+	350	1	442112	442102	442112	442107	-9	4.25066	442175	1.26842	442175	17.1718	442175
376	s0	b50w1e150c3	T4	11	chrX	120900	121449	+	550	1	121442	120902	121427	121172	-539	4.15905	121225	1.09321	121225	14.5755	121425
377	s0	b50w1e150c3	T4	12	chrIX	179850	179999	+	150	1	179992	179852	179982	179922	-139	4.13637	179925	1.06282	179925	6.09883	179975
378	s0	b50w1e150c3	T4	13	chrXV	93300	93899	+	600	1	93822	93302	93897	93562	-519	4.1017	93475	1.13795	93675	43.3562	93775
379	s0	b50w1e150c3	T4	14	chrXII	872000	872249	+	250	1	872007	872002	872082	872004	-4	4.06284	872075	1.13152	872075	8.75412	872075
380	s0	b50w1e150c3	T4	15	chrXI	464200	464399	+	200	1	464337	464202	464397	464269	-134	4.06131	464325	1.20268	464325	14.8206	464325
381	s0	b50w1e150c3	T4	16	chrXIII	303000	303249	+	250	1	303122	303002	303197	303062	-119	4.0076	303125	1.00497	303125	40.3807	303175
382	s0	b50w1e150c3	T4	17	chrXV	464500	464649	+	150	1	464502	464502	464527	464502	1	3.95511	464575	1.17804	464575	13.8446	464575
383	s0	b50w1e150c3	T4	18	chrV	86450	86749	+	300	1	86742	86452	86747	86597	-289	3.94427	86575	1.0432	86625	14.6155	86725
384	s0	b50w1e150c3	T4	19	chrXI	578850	579149	+	300	1	578902	578852	578892	578877	-49	3.89417	578975	1.02881	579025	25.3942	578975
385	s0	b50w1e150c3	T4	20	chrX	74900	75099	+	200	1	75077	74902	75092	74989	-174	3.87006	74975	0.982787	74975	35.4579	75025
386	s0	b50w1e150c3	T4	21	chrII	300950	301249	+	300	1	301037	300952	301112	300994	-84	3.8517	301125	1.03982	301125	16.4169	301125
387	s0	b50w1e150c3	T4	22	chrIV	427500	427699	+	200	1	427662	427502	427672	427582	-159	3.84346	427575	1.1209	427625	11.3693	427675
388	s0	b50w1e150c3	T4	23	chrXIII	463550	463799	+	250	1	463602	463552	463552	463577	-49	3.81731	463675	1.1991	463675	28.0926	463575
389	s0	b50w1e150c3	T4	24	chrXV	1028250	1028449	+	200	1	1028382	1028252	1028442	1028317	-129	3.78455	1028325	0.960465	1028325	34.1146	1028425
390	s0	b50w1e150c3	T4	25	chrXII	806700	806949	+	250	1	806707	806702	806702	806704	-4	3.77202	806825	1.07114	806925	28.9418	806725
391	s0	b50w1e150c3	T4	26	chrXII	489200	489449	+	250	1	489232	489202	489267	489217	-29	3.76084	489325	1.03627	489275	19.9867	489325
392	s0	b50w1e150c3	T4	27	chrIII	107600	107899	+	300	1	107602	107602	107612	107602	1	3.76035	107775	0.971597	107775	11.8475	107625
393	s0	b50w1e150c3	T4	28	chrV	86200	86399	+	200	1	86207	86202	86207	86204	-4	3.73423	86275	0.982224	86275	11.2292	86225
394	s0	b50w1e150c3	T4	29	chrXV	571950	572099	+	150	1	571962	571952	571962	571957	-9	3.73182	572025	0.966316	572025	11.4609	571975
395	s0	b50w1e150c3	T4	30	chrXIII	837900	838099	+	200	1	838032	837902	838062	837967	-129	3.72546	837975	1.09792	837975	33	838075
396	s0	b50w1e150c3	T4	31	chrIV	0	99	+	100	1	97	2	97	49	-94	3.70406	25	1.07887	25	45.3852	75
397	s0	b50w1e150c3	T4	32	chrVII	867900	868149	+	250	1	867957	867902	867902	867929	-54	3.70353	868075	0.955991	868075	7.63858	867925
398	s0	b50w1e150c3	T4	33	chrV	354950	355149	+	200	1	355002	354952	354957	354977	-49	3.69133	355075	0.973763	355075	44.1997	354975
399	s0	b50w1e150c3	T4	34	chrIV	620100	620399	+	300	1	620187	620102	620262	620144	-84	3.69005	620225	1.00811	620275	12.8671	620375
400	s0	b50w1e150c3	T4	35	chrV	67800	68249	+	450	1	68182	67802	68242	67992	-379	3.68919	68075	1.03125	68025	20.6314	68225
401	s0	b50w1e150c3	T4	36	chrVII	894350	894549	+	200	1	894507	894352	894507	894429	-154	3.68202	894475	0.94134	894475	71.5174	894425
402	s0	b50w1e150c3	T4	37	chrVII	845700	845899	+	200	1	845757	845702	845832	845729	-54	3.60315	845825	0.904433	845825	21.3895	845825
403	s0	b50w1e150c3	T4	38	chrXIII	715850	716099	+	250	1	715907	715852	715857	715879	-54	3.59515	716025	1.02268	716025	8.62384	715875
404	s0	b50w1e150c3	T4	39	chrVIII	389050	389149	+	100	1	389052	389052	389092	389052	1	3.54811	389075	1.0283	389075	21.8572	389125
405	s0	b50w1e150c3	T4	40	chrXV	854150	854499	+	350	1	854372	854152	854447	854262	-219	3.54314	854375	0.957769	854425	32.104	854425
406	s0	b50w1e150c3	T4	41	chrVII	707200	707399	+	200	1	707202	707202	707237	707202	1	3.54223	707325	1.10886	707275	28.9222	707225
407	s0	b50w1e150c3	T4	42	chrXV	724500	724749	+	250	1	724502	724502	724552	724502	1	3.53376	724675	0.97371	724625	6.77625	724575
408	s0	b50w1e150c3	T4	43	chrIV	410250	410399	+	150	1	410302	410252	410377	410277	-49	3.52052	410325	0.887071	410375	32.5043	410375
409	s0	b50w1e150c3	T4	44	chrXV	446950	447099	+	150	1	446952	446952	446977	446952	1	3.51878	447025	0.886518	446975	41.0154	446975
410	s0	b50w1e150c3	T4	45	chrX	35850	36049	+	200	1	35952	35852	36027	35902	-99	3.51353	35975	0.937479	35975	7.05725	35975
411	s0	b50w1e150c3	T4	46	chrXVI	572300	572449	+	150	1	572317	572302	572342	572309	-14	3.51295	572375	0.948363	572375	34.5545	572325
412	s0	b50w1e150c3	T4	47	chrX	197250	197399	+	150	1	197392	197252	197397	197322	-139	3.51193	197325	0.914832	197375	15.478	197375
413	s0	b50w1e150c3	T4	48	chrVIII	452350	452699	+	350	1	452382	452352	452457	452367	-29	3.49689	452425	1.10143	452425	23.2153	452425
414	s0	b50w1e150c3	T4	49	chrV	122300	122499	+	200	1	122377	122302	122452	122339	-74	3.45849	122375	0.951544	122375	11.4406	122425
415	s0	b50w1e150c3	T4	50	chrXVI	560250	560349	+	100	1	560342	560252	560307	560297	-89	3.45444	560325	0.880967	560325	24.8183	560325
416	s0	b50w1e150c3	T4	51	chrX	116050	116149	+	100	1	116092	116052	116122	116072	-39	3.45029	116125	0.906474	116125	16.3744	116125
417	s0	b50w1e150c3	T4	52	chrI	142850	142999	+	150	1	142872	142852	142947	142862	-19	3.44867	142925	0.872046	142925	42.3884	142925
418	s0	b50w1e150c3	T4	53	chrVII	278300	278449	+	150	1	278307	278302	278317	278304	-4	3.43785	278325	0.926336	278375	22.1447	278325
419	s0	b50w1e150c3	T4	54	chrVII	270750	270849	+	100	1	270842	270752	270797	270797	-89	3.4323	270775	0.899971	270775	6.49099	270775
420	s0	b50w1e150c3	T4	55	chrIII	212300	212449	+	150	1	212302	212302	212327	212302	1	3.42962	212425	0.902592	212425	6.20023	212325
421	s0	b50w1e150c3	T4	56	chrVI	205050	205199	+	150	1	205172	205052	205197	205112	-119	3.39628	205075	1.11589	205075	36.7023	205125
422	s0	b50w1e150c3	T4	57	chrXIII	768450	768649	+	200	1	768507	768452	768582	768479	-54	3.39241	768575	0.879097	768475	29.8133	768575
423	s0	b50w1e150c3	T4	58	chrXV	482250	482349	+	100	1	482277	482252	482347	482264	-24	3.39046	482275	0.957208	482325	6.39738	482325
424	s0	b50w1e150c3	T4	59	chrIII	210850	211049	+	200	1	210882	210852	210852	210867	-29	3.37934	210975	0.904579	210925	8.13179	210925
425	s0	b50w1e150c3	T4	60	chrX	524150	524299	+	150	1	524172	524152	524247	524162	-19	3.36197	524225	0.872684	524175	47.1483	524225
426	s0	b50w1e150c3	T4	61	chrIX	336450	336549	+	100	1	336537	336452	336462	336494	-84	3.36127	336525	0.925703	336475	8.6792	336475
427	s0	b50w1e150c3	T4	62	chrX	58050	58249	+	200	1	58067	58052	58142	58059	-14	3.33809	58225	0.900435	58175	8.16956	58225
428	s0	b50w1e150c3	T4	63	chrII	474900	475149	+	250	1	474942	474902	475017	474922	-39	3.33554	474975	0.84441	475025	12.9284	474975
429	s0	b50w1e150c3	T4	64	chrXV	301100	301249	+	150	1	301102	301102	301122	301102	1	3.32724	301225	0.917355	301175	40.7595	301125
430	s0	b50w1e150c3	T4	65	chrIV	488850	488949	+	100	1	488942	488852	488942	488897	-89	3.32374	488925	0.904911	488925	30.8075	488875
431	s0	b50w1e150c3	T4	66	chrV	177100	177249	+	150	1	177122	177102	177102	177112	-19	3.32213	177175	0.889412	177175	45.3984	177125
432	s0	b50w1e150c3	T4	67	chrX	378400	378549	+	150	1	378407	378402	378407	378404	-4	3.32121	378475	0.846587	378475	26.4861	378425
433	s0	b50w1e150c3	T4	68	chrIII	253200	253499	+	300	1	253472	253202	253207	253337	-269	3.29321	253375	0.971822	253475	8.12527	253225
434	s0	b50w1e150c3	T4	69	chrVI	180950	181099	+	150	1	181017	180952	181007	180984	-64	3.28882	181025	0.996721	181075	25.5687	181075
435	s0	b50w1e150c3	T4	70	chrIX	183550	183649	+	100	1	183552	183552	183617	183552	1	3.28797	183575	1.01072	183575	23.5141	183625
436	s0	b50w1e150c3	T4	71	chrXIII	159700	159799	+	100	1	159702	159702	159717	159702	1	3.28766	159775	0.875427	159725	9.28441	159725
437	s0	b50w1e150c3	T4	72	chrVII	278050	278149	+	100	1	278072	278052	278057	278062	-19	3.2829	278125	0.862589	278125	41.421	278075
438	s0	b50w1e150c3	T4	73	chrXII	838100	838199	+	100	1	838162	838102	838197	838132	-59	3.27934	838175	0.861197	838175	24.0024	838175
439	s0	b50w1e150c3	T4	74	chrX	316400	316549	+	150	1	316547	316402	316402	316474	-144	3.26643	316475	0.839163	316475	13.1798	316425
440	s0	b50w1e150c3	T4	75	chrXIV	416250	416349	+	100	1	416252	416252	416262	416252	1	3.26598	416275	0.963033	416325	15.8006	416275
441	s0	b50w1e150c3	T4	76	chrI	182550	182649	+	100	1	182607	182552	182612	182579	-54	3.2355	182625	1.09546	182625	14.0379	182625
442	s0	b50w1e150c3	T4	77	chrVIII	237850	237949	+	100	1	237947	237852	237947	237899	-94	3.23489	237925	0.929805	237925	5.39355	237925
443	s0	b50w1e150c3	T4	78	chrIV	309950	310049	+	100	1	309957	309952	309957	309954	-4	3.23349	309975	1.00045	309975	17.3374	309975
444	s0	b50w1e150c3	T4	79	chrXII	427150	427249	+	100	1	427227	427152	427152	427189	-74	3.22864	427225	0.864124	427225	29.4407	427175
445	s0	b50w1e150c3	T4	80	chrXI	666700	666799	+	100	1	666702	666702	666772	666702	1	3.22776	666775	1.23232	666775	100	666725
446	s0	b50w1e150c3	T4	81	chrXV	723300	723699	+	400	1	723612	723302	723687	723457	-309	3.22636	723675	0.908578	723425	5.28316	723325
447	s0	b50w1e150c3	T4	82	chrVII	412400	412499	+	100	1	412402	412402	412452	412402	1	3.22281	412425	0.895285	412475	34.8102	412425
448	s0	b50w1e150c3	T4	83	chrV	138800	138899	+	100	1	138802	138802	138807	138802	1	3.21707	138825	0.895658	138825	24.8508	138825
449	s0	b50w1e150c3	T4	84	chrIV	946400	946499	+	100	1	946452	946402	946417	946427	-49	3.20714	946475	0.80725	946475	19.5348	946475
450	s0	b50w1e150c3	T4	85	chrVII	700750	700849	+	100	1	700847	700752	700802	700799	-94	3.19741	700825	0.97534	700825	13.5234	700825
451	s0	b50w1e150c3	T4	86	chrIV	981000	981099	+	100	1	981062	981002	981082	981032	-59	3.1829	981025	0.983269	981075	16.4024	981075
452	s0	b50w1e150c3	T4	87	chrV	176900	176999	+	100	1	176997	176902	176997	176949	-94	3.1826	176925	0.904708	176975	23.1398	176975
453	s0	b50w1e150c3	T4	88	chrXIV	414000	414099	+	100	1	414032	414002	414042	414017	-29	3.17142	414075	0.843253	414025	26.3001	414025
454	s0	b50w1e150c3	T4	89	chrVII	806500	806599	+	100	1	806577	806502	806507	806539	-74	3.1609	806575	0.892776	806575	12.0975	806575
455	s0	b50w1e150c3	T4	90	chrIV	580350	580449	+	100	1	580372	580352	580372	580362	-19	3.15462	580375	0.824225	580425	12.485	580425
456	s0	b50w1e150c3	T4	91	chrXIV	663400	663499	+	100	1	663402	663402	663422	663402	1	3.15405	663425	0.802405	663425	12.2879	663425
457	s0	b50w1e150c3	T4	92	chrIV	743650	743749	+	100	1	743687	743652	743747	743669	-34	3.14386	743725	0.848811	743675	7.32057	743725
458	s0	b50w1e150c3	T4	93	chrXI	84300	84399	+	100	1	84302	84302	84302	84302	1	3.1264	84375	0.849138	84325	21.2753	84325
459	s0	b50w1e150c3	T4	94	chrVII	311650	311849	+	200	1	311712	311652	311787	311682	-59	3.12488	311725	0.889414	311725	22.7097	311825
460	s0	b50w1e150c3	T4	95	chrXIV	102700	102799	+	100	1	102702	102702	102762	102702	1	3.12183	102725	0.812809	102775	12.9158	102775
461	s0	b50w1e150c3	T4	96	chrVII	272750	272849	+	100	1	272817	272752	272792	272784	-64	3.11008	272775	0.817925	272825	9.8203	272825
462	s0	b50w1e150c3	T4	97	chrII	46450	46549	+	100	1	46482	46452	46537	46467	-29	3.10216	46525	0.836988	46525	11.4479	46525
463	s0	b50w1e150c3	T4	98	chrXII	202200	202299	+	100	1	202297	202202	202297	202249	-94	3.07647	202225	0.783381	202275	25.9379	202275
464	s0	b50w1e150c3	T4	99	chrXIV	198750	198849	+	100	1	198752	198752	198782	198752	1	3.06278	198825	0.997772	198775	17.3597	198775
465	s0	b50w1e150c3	T4	100	chrX	190550	190649	+	100	1	190647	190552	190647	190599	-94	3.05943	190625	0.799432	190575	8.22026	190625
466	s0	b50w1e150c3	T4	101	chrXIII	420650	420749	+	100	1	420667	420652	420702	420659	-14	3.05059	420725	0.853331	420675	16.7676	420675
467	s0	b50w1e150c3	T4	102	chrXV	957350	957449	+	100	1	957387	957352	957357	957369	-34	3.04654	957375	0.821793	957425	10.0322	957375
468	s0	b50w1e150c3	T4	103	chrI	139050	139149	+	100	1	139097	139052	139057	139074	-44	3.03761	139075	0.810901	139125	32.1857	139075
469	s0	b50w1e150c3	T4	104	chrXVI	481750	481899	+	150	1	481792	481752	481787	481772	-39	3.03482	481875	0.84197	481775	34.0561	481775
470	s0	b50w1e150c3	T4	105	chrXVI	689600	689699	+	100	1	689697	689602	689677	689649	-94	3.03441	689625	0.80128	689625	6.19299	689675
471	s0	b50w1e150c3	T4	106	chrXIV	195900	195999	+	100	1	195922	195902	195912	195912	-19	3.02261	195925	0.956194	195975	5.21199	195925
472	s0	b50w1e150c3	T5	1	chrIV	465200	465749	+	550	1	465407	465202	465482	465304	-204	6.64298	465375	1.91706	465375	100	465325
473	s0	b50w1e150c3	T5	2	chrXV	274600	274899	+	300	1	274812	274602	274887	274707	-209	4.16086	274725	1.20849	274725	81.2867	274675
474	s0	b50w1e150c3	T5	3	chrXI	578950	579199	+	250	1	579052	578952	578957	579002	-99	4.14764	579125	1.27925	579075	44.0396	578975
475	s0	b50w1e150c3	T5	4	chrXII	489300	489449	+	150	1	489307	489302	489332	489304	-4	4.00014	489425	1.13363	489425	6.34925	489325
476	s0	b50w1e150c3	T5	5	chrI	72350	72599	+	250	1	72482	72352	72357	72417	-129	3.93236	72425	1.11438	72425	19.2015	72425
477	s0	b50w1e150c3	T5	6	chrX	607250	607549	+	300	1	607352	607252	607427	607302	-99	3.88975	607375	1.31065	607475	100	607425
478	s0	b50w1e150c3	T5	7	chrIII	228000	228149	+	150	1	228127	228002	228002	228064	-124	3.7304	228075	1.06083	228075	67.8481	228075
479	s0	b50w1e150c3	T5	8	chrX	315350	315599	+	250	1	315397	315352	315367	315374	-44	3.66099	315525	1.07482	315525	14.5345	315375
480	s0	b50w1e150c3	T5	9	chrXII	1052150	1052249	+	100	1	1052162	1052152	1052237	1052157	-9	3.62688	1052225	1.09297	1052225	40.7991	1052225
481	s0	b50w1e150c3	T5	10	chrVIII	388950	389149	+	200	1	389037	388952	389112	388994	-84	3.58954	389025	1.03952	389075	49.9467	388975
482	s0	b50w1e150c3	T5	11	chrV	442100	442349	+	250	1	442107	442102	442102	442104	-4	3.57111	442175	1.19869	442175	14.2868	442125
483	s0	b50w1e150c3	T5	12	chrXV	922650	922899	+	250	1	922687	922652	922762	922669	-34	3.51899	922825	1.01219	922775	13.487	922725
484	s0	b50w1e150c3	T5	13	chrXIV	303300	303599	+	300	1	303447	303302	303302	303374	-144	3.48952	303425	1.06063	303425	33.5729	303325
485	s0	b50w1e150c3	T5	14	chrVII	779600	779799	+	200	1	779607	779602	779637	779604	-4	3.46716	779675	0.995214	779675	53.8087	779625
486	s0	b50w1e150c3	T5	15	chrVI	223500	223699	+	200	1	223577	223502	223502	223539	-74	3.46158	223625	1.03592	223625	44.475	223525
487	s0	b50w1e150c3	T5	16	chrVI	4700	4849	+	150	1	4707	4702	4782	4704	-4	3.44527	4775	1.33493	4825	100	4775
488	s0	b50w1e150c3	T5	17	chrXII	423150	423299	+	150	1	423287	423152	423297	423219	-134	3.4139	423175	1.00211	423225	5.18603	423225
489	s0	b50w1e150c3	T5	18	chrVIII	146300	146399	+	100	1	146357	146302	146302	146329	-54	3.40286	146375	0.967746	146375	28.7176	146325
490	s0	b50w1e150c3	T5	19	chrVIII	451750	451899	+	150	1	451757	451752	451832	451754	-4	3.3993	451825	1.22092	451775	9.62942	451825
491	s0	b50w1e150c3	T5	20	chrV	194400	194599	+	200	1	194467	194402	194542	194434	-64	3.35649	194525	1.03196	194525	33.3713	194425
492	s0	b50w1e150c3	T5	21	chrIV	1489650	1489799	+	150	1	1489797	1489652	1489682	1489724	-144	3.35488	1489725	0.954805	1489725	22.3755	1489675
493	s0	b50w1e150c3	T5	22	chrIV	134200	134299	+	100	1	134262	134202	134292	134232	-59	3.33556	134225	0.990413	134225	5.97187	134275
494	s0	b50w1e150c3	T5	23	chrVII	56000	56149	+	150	1	56002	56002	56012	56002	1	3.30364	56025	1.09405	56025	41.8459	56025
495	s0	b50w1e150c3	T5	24	chrXIII	157900	158099	+	200	1	157972	157902	157967	157937	-69	3.29528	158075	1.04429	158075	10.0186	158075
496	s0	b50w1e150c3	T5	25	chrXI	74650	74799	+	150	1	74717	74652	74672	74684	-64	3.27757	74725	1.03964	74725	48.1557	74675
497	s0	b50w1e150c3	T5	26	chrIV	946400	946549	+	150	1	946452	946402	946527	946427	-49	3.27673	946475	1.08333	946475	38.9393	946475
498	s0	b50w1e150c3	T5	27	chrV	469400	469549	+	150	1	469437	469402	469512	469419	-34	3.25567	469525	0.926987	469525	41.1072	469475
499	s0	b50w1e150c3	T5	28	chrXIII	837900	837999	+	100	1	837992	837902	837982	837947	-89	3.24977	837975	0.95783	837975	27.8148	837925
500	s0	b50w1e150c3	T5	29	chrX	116000	116149	+	150	1	116137	116002	116122	116069	-134	3.24943	116075	1.13865	116075	31.6683	116125
501	s0	b50w1e150c3	T5	30	chrV	288450	288599	+	150	1	288587	288452	288597	288519	-134	3.23038	288525	0.921295	288525	28.9255	288575
502	s0	b50w1e150c3	T5	31	chrX	74100	74249	+	150	1	74112	74102	74122	74107	-9	3.22588	74225	0.924857	74175	67.7527	74175
503	s0	b50w1e150c3	T5	32	chrXV	976450	976549	+	100	1	976477	976452	976467	976464	-24	3.20494	976525	0.939841	976475	25.6004	976525
504	s0	b50w1e150c3	T5	33	chrIII	49750	49949	+	200	1	49892	49752	49762	49822	-139	3.1986	49875	0.913666	49875	14.9486	49775
505	s0	b50w1e150c3	T5	34	chrI	127500	127599	+	100	1	127557	127502	127517	127529	-54	3.14592	127575	0.897039	127575	16.2818	127525
506	s0	b50w1e150c3	T5	35	chrII	88700	88799	+	100	1	88747	88702	88797	88724	-44	3.13101	88725	0.920663	88725	33.1544	88775
507	s0	b50w1e150c3	T5	36	chrXII	605400	605499	+	100	1	605457	605402	605462	605429	-54	3.10754	605475	0.918196	605475	46.6468	605425
508	s0	b50w1e150c3	T5	37	chrVI	210700	210799	+	100	1	210787	210702	210797	210744	-84	3.10528	210775	0.935641	210775	22.0116	210775
509	s0	b50w1e150c3	T5	38	chrXV	407950	408049	+	100	1	407972	407952	407952	407962	-19	3.06424	407975	0.889431	407975	45.1882	407975
510	s0	b50w1e150c3	T5	39	chrXV	594500	594599	+	100	1	594537	594502	594567	594519	-34	3.03337	594575	1.06582	594525	34.0882	594575
511	s0	b50w1e150c3	T5	40	chrXVI	860450	860549	+	100	1	860532	860452	860542	860492	-79	3.02824	860475	0.992486	860525	27.1932	860525
512	s0	b50w1e150c3	T5	41	chrXVI	405500	405599	+	100	1	405567	405502	405537	405534	-64	3.02164	405525	0.897458	405575	48.993	405525
513	s0	b50w1e150c3	T6	1	chrIV	465200	465699	+	500	1	465402	465202	465477	465302	-199	7.44445	465475	2.30612	465475	100	465275
514	s0	b50w1e150c3	T6	2	chrIV	0	299	+	300	1	122	2	197	62	-119	5.65111	75	1.76974	75	100	175
515	s0	b50w1e150c3	T6	3	chrXI	666600	666799	+	200	1	666697	666602	666772	666649	-94	5.37435	666775	1.94561	666775	100	666675
516	s0	b50w1e150c3	T6	4	chrVIII	556850	557149	+	300	1	556947	556852	557022	556899	-94	5.22715	557025	1.77823	557025	100	556875
517	s0	b50w1e150c3	T6	5	chrIII	0	499	+	500	1	237	2	312	119	-234	4.95922	225	2.47117	25	100	125
518	s0	b50w1e150c3	T6	6	chrI	72650	73149	+	500	1	72982	72652	73057	72817	-329	4.88168	72975	1.55227	72975	33.273	73075
519	s0	b50w1e150c3	T6	7	chrXII	11200	11499	+	300	1	11257	11202	11332	11229	-54	4.86872	11375	1.85903	11375	100	11225
520	s0	b50w1e150c3	T6	8	chrX	607300	607549	+	250	1	607352	607302	607427	607327	-49	4.65909	607425	1.77583	607425	100	607325
521	s0	b50w1e150c3	T6	9	chrIX	248950	249349	+	400	1	249052	248952	249127	249002	-99	4.65645	249125	1.4598	249125	66.8948	249125
522	s0	b50w1e150c3	T6	10	chrXVI	901000	901249	+	250	1	901002	901002	901032	901002	1	4.64393	901125	1.5656	901125	28.8057	901075
523	s0	b50w1e150c3	T6	11	chrXIII	819350	819849	+	500	1	819727	819352	819802	819539	-374	4.51435	819725	1.55008	819725	14.7716	819775
524	s0	b50w1e150c3	T6	12	chrVIII	451950	452249	+	300	1	452007	451952	452082	451979	-54	4.47726	452125	1.5483	452125	10.3582	452025
525	s0	b50w1e150c3	T6	13	chrXII	1065100	1065299	+	200	1	1065127	1065102	1065117	1065114	-24	4.46343	1065225	1.50805	1065175	100	1065125
526	s0	b50w1e150c3	T6	14	chrXV	159550	160099	+	550	1	160022	159552	160097	159787	-469	4.43653	159925	1.58832	159925	28.5415	160025
527	s0	b50w1e150c3	T6	15	chrI	114200	114549	+	350	1	114522	114202	114482	114362	-319	4.37991	114425	1.45681	114375	9.95315	114525
528	s0	b50w1e150c3	T6	16	chrXIV	784100	784299	+	200	1	784197	784102	784272	784149	-94	4.37176	784275	2.14084	784275	100	784125
529	s0	b50w1e150c3	T6	17	chrXV	0	149	+	150	1	122	2	147	62	-119	4.30449	25	1.49979	25	13.5674	125
530	s0	b50w1e150c3	T6	18	chrI	113050	113499	+	450	1	113192	113052	113267	113122	-139	4.19883	113325	1.29324	113325	16.5886	113175
531	s0	b50w1e150c3	T6	19	chrIII	238250	238549	+	300	1	238537	238252	238492	238394	-284	4.17636	238375	1.319	238425	5.15052	238525
532	s0	b50w1e150c3	T6	20	chrVI	4650	4899	+	250	1	4712	4652	4787	4682	-59	4.09181	4775	1.68506	4825	100	4725
533	s0	b50w1e150c3	T6	21	chrV	193350	193899	+	550	1	193727	193352	193802	193539	-374	4.05912	193775	1.40499	193725	12.6421	193825
534	s0	b50w1e150c3	T6	22	chrVII	124050	124249	+	200	1	124052	124052	124102	124052	1	4.00898	124175	1.24354	124175	19.1146	124125
535	s0	b50w1e150c3	T6	23	chrIII	253050	253349	+	300	1	253177	253052	253252	253114	-124	3.99464	253225	1.31937	253225	9.48325	253275
536	s0	b50w1e150c3	T6	24	chrIV	67000	67399	+	400	1	67262	67002	67337	67132	-259	3.91426	67275	1.32924	67375	7.54657	67075
537	s0	b50w1e150c3	T6	25	chrV	301100	301349	+	250	1	301142	301102	301107	301122	-39	3.87356	301225	1.19918	301225	18.9477	301225
538	s0	b50w1e150c3	T6	26	chrX	293000	293249	+	250	1	293157	293002	293232	293079	-154	3.82843	293175	1.22717	293175	8.47435	293025
539	s0	b50w1e150c3	T6	27	chrI	222450	222599	+	150	1	222547	222452	222577	222499	-94	3.81519	222525	1.21621	222525	9.00328	222575
540	s0	b50w1e150c3	T6	28	chrVIII	159900	160149	+	250	1	159977	159902	159902	159939	-74	3.79287	160025	1.26133	160025	5.83742	159925
541	s0	b50w1e150c3	T6	29	chrIV	1410700	1411149	+	450	1	1410952	1410702	1411027	1410827	-249	3.78656	1410875	1.23799	1410825	30.3663	1411125
542	s0	b50w1e150c3	T6	30	chrXI	520950	521149	+	200	1	520987	520952	520997	520969	-34	3.76578	521075	1.20048	521075	35.2256	521075
543	s0	b50w1e150c3	T6	31	chrIV	199000	199149	+	150	1	199012	199002	199072	199007	-9	3.71173	199075	1.17366	199075	22.2058	199025
544	s0	b50w1e150c3	T6	32	chrXII	233500	233799	+	300	1	233702	233502	233777	233602	-199	3.70889	233675	1.20594	233725	27.0224	233775
545	s0	b50w1e150c3	T6	33	chrI	32100	32549	+	450	1	32542	32102	32522	32322	-439	3.68266	32225	1.27751	32425	6.764	32525
546	s0	b50w1e150c3	T6	34	chrIV	836550	836799	+	250	1	836557	836552	836582	836554	-4	3.64732	836675	1.22626	836725	29.3645	836575
547	s0	b50w1e150c3	T6	35	chrI	60750	61149	+	400	1	60867	60752	60942	60809	-114	3.62324	60875	1.2031	60875	21.8822	61125
548	s0	b50w1e150c3	T6	36	chrXII	541050	541299	+	250	1	541142	541052	541097	541097	-89	3.62301	541125	1.19609	541225	16.6817	541125
549	s0	b50w1e150c3	T6	37	chrVII	851150	851349	+	200	1	851252	851152	851327	851202	-99	3.61581	851225	1.24918	851225	27.8441	851225
550	s0	b50w1e150c3	T6	38	chrX	623950	624349	+	400	1	624212	623952	624287	624082	-259	3.59893	624025	1.2792	624025	17.5181	624275
551	s0	b50w1e150c3	T6	39	chrV	68100	68399	+	300	1	68352	68102	68377	68227	-249	3.57723	68275	1.13529	68275	27.7621	68325
552	s0	b50w1e150c3	T6	40	chrX	424450	424649	+	200	1	424582	424452	424642	424517	-129	3.53492	424525	1.13257	424525	61.5741	424625
553	s0	b50w1e150c3	T6	41	chrVIII	341150	341349	+	200	1	341227	341152	341302	341189	-74	3.52775	341225	1.10256	341225	21.4528	341275
554	s0	b50w1e150c3	T6	42	chrV	336150	336499	+	350	1	336187	336152	336262	336169	-34	3.52497	336275	1.15636	336425	6.34007	336175
555	s0	b50w1e150c3	T6	43	chrXIV	199750	199849	+	100	1	199832	199752	199847	199792	-79	3.52299	199825	1.28515	199825	14.2622	199825
556	s0	b50w1e150c3	T6	44	chrXVI	75650	75799	+	150	1	75732	75652	75797	75692	-79	3.51813	75725	1.12487	75725	26.1709	75775
557	s0	b50w1e150c3	T6	45	chrVIII	34900	35099	+	200	1	34972	34902	35047	34937	-69	3.49956	35025	1.13082	35025	86.7068	35025
558	s0	b50w1e150c3	T6	46	chrXIII	24150	24399	+	250	1	24152	24152	24207	24152	1	3.49234	24325	1.12949	24275	42.3837	24225
559	s0	b50w1e150c3	T6	47	chrVII	906500	906699	+	200	1	906502	906502	906537	906502	1	3.49211	906625	1.12599	906625	5.59804	906525
560	s0	b50w1e150c3	T6	48	chrXI	99400	99549	+	150	1	99472	99402	99437	99437	-69	3.48036	99475	1.14274	99475	20.2108	99425
561	s0	b50w1e150c3	T6	49	chrXIII	25250	25399	+	150	1	25392	25252	25397	25322	-139	3.47535	25325	1.08578	25325	28.0112	25375
562	s0	b50w1e150c3	T6	50	chrX	391200	391399	+	200	1	391207	391202	391267	391204	-4	3.46649	391275	1.20351	391225	54.549	391225
563	s0	b50w1e150c3	T6	51	chrII	217050	217199	+	150	1	217087	217052	217072	217069	-34	3.45033	217125	1.11118	217125	30.2378	217075
564	s0	b50w1e150c3	T6	52	chrX	290400	290549	+	150	1	290407	290402	290422	290404	-4	3.44575	290475	1.08687	290475	14.7737	290475
565	s0	b50w1e150c3	T6	53	chrX	74300	74549	+	250	1	74302	74302	74337	74302	1	3.43973	74375	1.08756	74375	76.6748	74325
566	s0	b50w1e150c3	T6	54	chrXII	827600	827749	+	150	1	827602	827602	827637	827602	1	3.42174	827675	1.0819	827675	9.19835	827625
567	s0	b50w1e150c3	T6	55	chrXV	255650	255799	+	150	1	255782	255652	255652	255717	-129	3.41242	255725	1.08727	255775	11.1414	255675
568	s0	b50w1e150c3	T6	56	chrXIV	272000	272149	+	150	1	272137	272002	272137	272069	-134	3.40015	272075	1.22538	272075	8.3475	272125
569	s0	b50w1e150c3	T6	57	chrX	454200	454299	+	100	1	454242	454202	454262	454222	-39	3.39606	454275	1.18019	454275	28.9674	454225
570	s0	b50w1e150c3	T6	58	chrI	46300	46399	+	100	1	46307	46302	46302	46304	-4	3.38728	46325	1.10208	46375	6.00665	46325
571	s0	b50w1e150c3	T6	59	chrV	349000	349099	+	100	1	349012	349002	349087	349007	-9	3.33863	349025	1.05676	349025	14.2688	349075
572	s0	b50w1e150c3	T6	60	chrXIII	354300	354499	+	200	1	354302	354302	354332	354302	1	3.3328	354425	1.09207	354425	6.96314	354325
573	s0	b50w1e150c3	T6	61	chrXII	838650	838749	+	100	1	838667	838652	838742	838659	-14	3.32835	838725	1.37174	838725	32.6883	838675
574	s0	b50w1e150c3	T6	62	chrVII	55700	55899	+	200	1	55747	55702	55822	55724	-44	3.3192	55825	1.24308	55775	49.4105	55775
575	s0	b50w1e150c3	T6	63	chrV	475300	475399	+	100	1	475302	475302	475322	475302	1	3.29857	475325	1.14179	475325	17.2959	475325
576	s0	b50w1e150c3	T6	64	chrVIII	451750	451899	+	150	1	451752	451752	451827	451752	1	3.29189	451775	1.24718	451775	15.8341	451825
577	s0	b50w1e150c3	T6	65	chrIII	138850	138999	+	150	1	138882	138852	138882	138867	-29	3.29054	138975	1.17182	138925	12.4687	138875
578	s0	b50w1e150c3	T6	66	chrVIII	499750	499899	+	150	1	499802	499752	499877	499777	-49	3.27254	499875	1.08193	499875	9.61447	499875
579	s0	b50w1e150c3	T6	67	chrXIII	68600	68699	+	100	1	68602	68602	68657	68602	1	3.27089	68625	1.07538	68625	18.1221	68625
580	s0	b50w1e150c3	T6	68	chrI	166300	166399	+	100	1	166332	166302	166312	166317	-29	3.25954	166325	1.06333	166325	77.8794	166325
581	s0	b50w1e150c3	T6	69	chrIII	106200	106299	+	100	1	106202	106202	106237	106202	1	3.24362	106275	1.0508	106275	11.565	106225
582	s0	b50w1e150c3	T6	70	chrI	58300	58399	+	100	1	58312	58302	58332	58307	-9	3.23855	58325	1.03008	58325	31.5945	58375
583	s0	b50w1e150c3	T6	71	chrX	467550	467699	+	150	1	467627	467552	467582	467589	-74	3.23273	467625	1.07122	467625	13.4751	467625
584	s0	b50w1e150c3	T6	72	chrXII	283900	283999	+	100	1	283987	283902	283952	283944	-84	3.22417	283975	1.18363	283975	35.5394	283975
585	s0	b50w1e150c3	T6	73	chrXV	274700	274799	+	100	1	274777	274702	274722	274739	-74	3.22413	274725	1.04498	274725	69.4278	274775
586	s0	b50w1e150c3	T6	74	chrX	290150	290299	+	150	1	290227	290152	290282	290189	-74	3.22271	290225	1.06111	290225	10.7405	290225
587	s0	b50w1e150c3	T6	75	chrXIV	303300	303399	+	100	1	303312	303302	303302	303307	-9	3.22257	303325	1.03869	303325	33.5256	303325
588	s0	b50w1e150c3	T6	76	chrXVI	701400	701549	+	150	1	701512	701402	701402	701457	-109	3.22065	701475	1.25379	701475	37.9153	701475
589	s0	b50w1e150c3	T6	77	chrVII	271650	271799	+	150	1	271692	271652	271767	271672	-39	3.20724	271725	1.24813	271775	23.3961	271775
590	s0	b50w1e150c3	T6	78	chrXII	837750	837849	+	100	1	837797	837752	837847	837774	-44	3.2008	837825	1.03359	837825	6.21174	837825
591	s0	b50w1e150c3	T6	79	chrXI	464100	464249	+	150	1	464247	464102	464232	464174	-144	3.1955	464175	1.07758	464175	8.56094	464225
592	s0	b50w1e150c3	T6	80	chrXIII	68800	68949	+	150	1	68877	68802	68862	68839	-74	3.19542	68925	1.01839	68925	6.25028	68825
593	s0	b50w1e150c3	T6	81	chrXII	827250	827349	+	100	1	827317	827252	827252	827284	-64	3.19333	827275	1.13509	827325	23.5673	827275
594	s0	b50w1e150c3	T6	82	chrIV	472200	472349	+	150	1	472207	472202	472212	472204	-4	3.18753	472275	1.1256	472275	33.8229	472225
595	s0	b50w1e150c3	T6	83	chrXII	489300	489399	+	100	1	489352	489302	489307	489327	-49	3.17176	489375	1.00717	489375	10.7694	489325
596	s0	b50w1e150c3	T6	84	chrVIII	223150	223299	+	150	1	223297	223152	223157	223224	-144	3.15919	223175	1.01082	223175	18.1596	223225
597	s0	b50w1e150c3	T6	85	chrVII	272650	272749	+	100	1	272682	272652	272722	272667	-29	3.14542	272725	1.03965	272725	5.2176	272725
598	s0	b50w1e150c3	T6	86	chrI	32650	32749	+	100	1	32717	32652	32707	32684	-64	3.14398	32725	1.31824	32675	12.3321	32675
599	s0	b50w1e150c3	T6	87	chrVII	847700	847799	+	100	1	847722	847702	847752	847712	-19	3.13207	847775	1.05717	847725	8.63043	847725
600	s0	b50w1e150c3	T6	88	chrXI	383300	383399	+	100	1	383322	383302	383327	383312	-19	3.10769	383325	1.00994	383375	9.04003	383325
601	s0	b50w1e150c3	T6	89	chrV	474300	474399	+	100	1	474337	474302	474317	474319	-34	3.10597	474375	0.988312	474375	11.2001	474375
602	s0	b50w1e150c3	T6	90	chrXII	108850	108949	+	100	1	108942	108852	108872	108897	-89	3.1054	108925	1.07695	108925	24.9763	108875
603	s0	b50w1e150c3	T6	91	chrXI	519800	519899	+	100	1	519857	519802	519882	519829	-54	3.10437	519875	1.00004	519875	9.0921	519875
604	s0	b50w1e150c3	T6	92	chrXIV	586300	586399	+	100	1	586302	586302	586377	586302	1	3.10359	586375	1.01788	586325	48.5067	586375
605	s100	b10w1e150c3	T1	1	chrX	607130	607769	+	640	1	607437	607132	607512	607284	-304	6.30133	607485	1.48845	607485	47.5813	607515
606	s100	b10w1e150c3	T1	2	chrIV	465240	465659	+	420	1	465432	465242	465507	465337	-189	4.24085	465415	1.00716	465415	41.6908	465465
607	s100	b10w1e150c3	T2	1	chrX	607250	607629	+	380	1	607432	607252	607507	607342	-179	5.97055	607485	1.68068	607485	44.0226	607515
608	s100	b10w1e150c3	T2	2	chrIII	20	229	+	210	1	182	22	227	102	-159	5.17448	105	1.50772	105	57.9152	165
609	s100	b10w1e150c3	T2	3	chrXIV	198830	199059	+	230	1	199057	198832	198837	198944	-224	4.6368	198865	1.43608	198865	5.05593	198835
610	s100	b10w1e150c3	T2	4	chrII	159140	159299	+	160	1	159157	159142	159232	159149	-14	4.60154	159235	1.46336	159235	6.06671	159225
611	s100	b10w1e150c3	T2	5	chrXIII	408150	408389	+	240	1	408152	408152	408192	408152	1	4.48196	408305	1.29049	408305	8.90603	408185
612	s100	b10w1e150c3	T2	6	chrII	478350	478729	+	380	1	478652	478352	478727	478502	-299	4.42301	478475	1.2768	478585	25.6985	478725
613	s100	b10w1e150c3	T2	7	chrV	442120	442349	+	230	1	442157	442122	442232	442139	-34	4.40069	442235	1.28579	442195	7.82724	442235
614	s100	b10w1e150c3	T2	8	chrXII	423870	424079	+	210	1	423962	423872	424037	423917	-89	4.35414	424015	1.28668	424015	10.2404	424035
615	s100	b10w1e150c3	T2	9	chrXI	68540	68699	+	160	1	68547	68542	68572	68544	-4	4.33938	68615	1.32826	68615	5.78535	68575
616	s100	b10w1e150c3	T2	10	chrI	42520	42659	+	140	1	42527	42522	42542	42524	-4	4.27567	42555	1.21545	42555	11.8037	42545
617	s100	b10w1e150c3	T2	11	chrVIII	189470	189639	+	170	1	189472	189472	189547	189472	1	4.13385	189585	1.21358	189575	12.9619	189545
618	s100	b10w1e150c3	T2	12	chrV	193550	193779	+	230	1	193612	193552	193687	193582	-59	4.11715	193675	1.22279	193675	7.50976	193675
619	s100	b10w1e150c3	T2	13	chrVIII	35560	35729	+	170	1	35667	35562	35697	35614	-104	4.08498	35695	1.20458	35695	23.7015	35665
620	s100	b10w1e150c3	T2	14	chrX	570180	570389	+	210	1	570262	570182	570337	570222	-79	4.04744	570315	1.16719	570215	6.95336	570345
621	s100	b10w1e150c3	T2	15	chrXIV	15280	15589	+	310	1	15547	15282	15297	15414	-264	4.03885	15405	1.15128	15405	6.2558	15295
622	s100	b10w1e150c3	T2	16	chrXIV	1850	1979	+	130	1	1867	1852	1907	1859	-14	4.00955	1925	1.16807	1925	8.11672	1905
623	s100	b10w1e150c3	T2	17	chrXII	233480	233649	+	170	1	233497	233482	233527	233489	-14	4.00633	233575	1.16599	233585	14.1998	233575
624	s100	b10w1e150c3	T2	18	chrXI	523540	523699	+	160	1	523562	523542	523637	523552	-19	3.94614	523585	1.10262	523585	8.69185	523635
625	s100	b10w1e150c3	T2	19	chrXV	160150	160269	+	120	1	160262	160152	160167	160207	-109	3.94057	160205	1.18728	160205	16.2209	160165
626	s100	b10w1e150c3	T2	20	chrXII	806480	806719	+	240	1	806522	806482	806597	806502	-39	3.91185	806535	1.14572	806535	14.4754	806595
627	s100	b10w1e150c3	T2	21	chrIX	55140	55309	+	170	1	55272	55142	55307	55207	-129	3.89307	55175	1.11584	55165	11.0496	55305
628	s100	b10w1e150c3	T2	22	chrI	32180	32429	+	250	1	32372	32182	32422	32277	-189	3.88742	32225	1.08527	32225	8.2688	32425
629	s100	b10w1e150c3	T2	23	chrVI	76900	77039	+	140	1	77022	76902	77037	76962	-119	3.88156	76925	1.1666	76925	8.70298	77035
630	s100	b10w1e150c3	T2	24	chrXII	233070	233209	+	140	1	233207	233072	233077	233139	-134	3.85363	233105	1.10985	233105	7.67233	233085
631	s100	b10w1e150c3	T2	25	chrXVI	498280	498419	+	140	1	498347	498282	498412	498314	-64	3.85135	498355	1.15973	498355	6.36027	498415
632	s100	b10w1e150c3	T2	26	chrXIV	139080	139229	+	150	1	139102	139082	139102	139092	-19	3.83808	139195	1.10272	139185	9.90747	139105
633	s100	b10w1e150c3	T2	27	chrXIII	819290	819449	+	160	1	819307	819292	819382	819299	-14	3.83111	819355	1.22731	819355	8.77442	819385
634	s100	b10w1e150c3	T2	28	chrXI	60	209	+	150	1	207	62	207	134	-144	3.80834	165	1.18095	165	5.35448	205
635	s100	b10w1e150c3	T2	29	chrIX	55470	55659	+	190	1	55512	55472	55587	55492	-39	3.8024	55595	1.14758	55595	19.1374	55585
636	s100	b10w1e150c3	T2	30	chrIV	70	199	+	130	1	197	72	197	134	-124	3.76881	125	1.19288	125	17.8418	195
637	s100	b10w1e150c3	T2	31	chrIV	148360	148709	+	350	1	148607	148362	148682	148484	-244	3.76572	148445	1.15799	148465	14.7265	148695
638	s100	b10w1e150c3	T2	32	chrV	194030	194129	+	100	1	194032	194032	194047	194032	1	3.75802	194105	1.05275	194085	14.5559	194055
639	s100	b10w1e150c3	T2	33	chrXI	520150	520279	+	130	1	520172	520152	520247	520162	-19	3.74342	520195	1.17619	520205	12.6798	520265
640	s100	b10w1e150c3	T2	34	chrXV	575320	575429	+	110	1	575332	575322	575392	575327	-9	3.73942	575365	1.0645	575365	9.07349	575395
641	s100	b10w1e150c3	T2	35	chrXIV	34110	34239	+	130	1	34122	34112	34112	34117	-9	3.73642	34145	1.18849	34145	6.37197	34115
642	s100	b10w1e150c3	T2	36	chrIV	1410970	1411109	+	140	1	1411022	1410972	1411097	1410997	-49	3.73151	1411045	1.08685	1411045	14.2803	1411095
643	s100	b10w1e150c3	T2	37	chrXIII	873940	874169	+	230	1	874087	873942	874162	874014	-144	3.72468	874055	1.19629	874055	9.65482	874165
644	s100	b10w1e150c3	T2	38	chrI	114360	114459	+	100	1	114362	114362	114437	114362	1	3.70428	114425	1.25559	114405	9.36634	114435
645	s100	b10w1e150c3	T2	39	chrV	575060	575159	+	100	1	575062	575062	575097	575062	1	3.6861	575095	1.16978	575095	5.18056	575085
646	s100	b10w1e150c3	T2	40	chrXIII	220120	220249	+	130	1	220247	220122	220247	220184	-124	3.64584	220175	1.01339	220175	8.73812	220245
647	s100	b10w1e150c3	T2	41	chrXI	519840	519979	+	140	1	519967	519842	519842	519904	-124	3.63233	519865	1.14	519865	13.2541	519845
648	s100	b10w1e150c3	T2	42	chrVII	271760	271879	+	120	1	271777	271762	271772	271769	-14	3.62541	271795	1.23378	271785	11.1993	271775
649	s100	b10w1e150c3	T2	43	chrXII	515910	516069	+	160	1	515927	515912	515927	515919	-14	3.58762	516005	1.09828	516005	9.82829	515925
650	s100	b10w1e150c3	T2	44	chrVII	1087540	1087839	+	300	1	1087677	1087542	1087752	1087609	-134	3.54423	1087625	1.03534	1087625	10.6444	1087745
651	s100	b10w1e150c3	T2	45	chrVII	311720	311849	+	130	1	311722	311722	311722	311722	1	3.54209	311765	1.00205	311755	9.7361	311745
652	s100	b10w1e150c3	T2	46	chrX	36780	36939	+	160	1	36892	36782	36922	36837	-109	3.54129	36905	1.07441	36905	10.7412	36925
653	s100	b10w1e150c3	T2	47	chrXIV	197080	197179	+	100	1	197082	197082	197092	197082	1	3.5296	197105	1.17067	197105	7.07866	197105
654	s100	b10w1e150c3	T2	48	chrXIV	652830	652999	+	170	1	652882	652832	652957	652857	-49	3.51578	652965	0.979535	652965	10.7707	652955
655	s100	b10w1e150c3	T2	49	chrIX	248840	249229	+	390	1	249152	248842	249227	248997	-309	3.49249	249045	0.976084	249045	28.0963	249215
656	s100	b10w1e150c3	T2	50	chrV	192280	192399	+	120	1	192392	192282	192392	192337	-109	3.49052	192315	1.04841	192315	11.233	192375
657	s100	b10w1e150c3	T2	51	chrVIII	504910	505059	+	150	1	504952	504912	505027	504932	-39	3.48038	504985	1.0315	504995	14.7037	505025
658	s100	b10w1e150c3	T2	52	chrVIII	452070	452219	+	150	1	452072	452072	452082	452072	1	3.47848	452185	1.06758	452155	9.6479	452085
659	s100	b10w1e150c3	T2	53	chrX	120720	120859	+	140	1	120822	120722	120737	120772	-99	3.47264	120835	1.02792	120835	6.13179	120765
660	s100	b10w1e150c3	T2	54	chrXI	567190	567329	+	140	1	567192	567192	567202	567192	1	3.44883	567285	0.959875	567285	8.74844	567205
661	s100	b10w1e150c3	T2	55	chrI	190830	190949	+	120	1	190832	190832	190847	190832	1	3.4151	190875	1.1862	190935	7.94227	190845
662	s100	b10w1e150c3	T2	56	chrIX	55860	55959	+	100	1	55892	55862	55882	55877	-29	3.35596	55925	0.9757	55925	9.66864	55955
663	s100	b10w1e150c3	T2	57	chrXIII	624770	624889	+	120	1	624832	624772	624877	624802	-59	3.34602	624795	0.964817	624795	6.79685	624875
664	s100	b10w1e150c3	T2	58	chrX	622550	622659	+	110	1	622557	622552	622632	622554	-4	3.34404	622585	0.978526	622585	7.80202	622655
665	s100	b10w1e150c3	T2	59	chrX	454000	454149	+	150	1	454147	454002	454137	454074	-144	3.21377	454015	1.00277	454015	8.29992	454135
666	s100	b10w1e150c3	T2	60	chrV	474250	474369	+	120	1	474277	474252	474352	474264	-24	3.21218	474265	1.05238	474295	9.31432	474365
667	s100	b10w1e150c3	T3	1	chrX	607120	607809	+	690	1	607317	607122	607392	607219	-194	7.00291	607365	1.65809	607365	58.7701	607365
668	s100	b10w1e150c3	T3	2	chrX	122020	122219	+	200	1	122197	122022	122057	122109	-174	4.55801	122085	1.25056	122085	7.36797	122055
669	s100	b10w1e150c3	T3	3	chrXV	778460	778639	+	180	1	778512	778462	778587	778487	-49	4.46235	778595	1.24148	778595	8.23413	778585
670	s100	b10w1e150c3	T3	4	chrIV	743950	744069	+	120	1	743952	743952	743972	743952	1	4.45999	744015	1.05479	744015	5.26919	743975
671	s100	b10w1e150c3	T3	5	chrXVI	731120	731259	+	140	1	731122	731122	731192	731122	1	4.19961	731205	1.01092	731185	7.1174	731185
672	s100	b10w1e150c3	T3	6	chrIV	1017370	1017599	+	230	1	1017407	1017372	1017397	1017389	-34	4.01109	1017515	0.970658	1017515	8.1577	1017385
673	s100	b10w1e150c3	T3	7	chrIV	802880	802989	+	110	1	802897	802882	802907	802889	-14	3.99598	802945	0.992072	802945	14.2864	802905
674	s100	b10w1e150c3	T3	8	chrIV	541410	541509	+	100	1	541412	541412	541477	541412	1	3.98457	541455	0.960854	541475	5.86773	541485
675	s100	b10w1e150c3	T3	9	chrXV	445860	445969	+	110	1	445892	445862	445862	445877	-29	3.88759	445905	0.928159	445905	10.7392	445865
676	s100	b10w1e150c3	T3	10	chrVIII	358460	358599	+	140	1	358502	358462	358577	358482	-39	3.84802	358505	0.988407	358515	12.5267	358575
677	s100	b10w1e150c3	T3	11	chrIV	309510	309629	+	120	1	309592	309512	309627	309552	-79	3.80367	309565	0.901452	309565	6.61605	309625
678	s100	b10w1e150c3	T3	12	chrXV	253190	253329	+	140	1	253192	253192	253232	253192	1	3.73428	253305	0.991771	253305	6.42377	253255
679	s100	b10w1e150c3	T3	13	chrI	73450	73599	+	150	1	73482	73452	73507	73467	-29	3.59729	73515	0.933157	73515	5.05296	73505
680	s100	b10w1e150c3	T3	14	chrXII	628390	628499	+	110	1	628392	628392	628442	628392	1	3.52612	628475	0.867398	628475	8.38758	628445
681	s100	b10w1e150c3	T3	15	chrXV	464480	464599	+	120	1	464492	464482	464487	464487	-9	3.48029	464535	0.826959	464535	9.83187	464495
682	s100	b10w1e150c3	T3	16	chrXII	975940	976059	+	120	1	975972	975942	976002	975957	-29	3.47552	975975	0.945074	976015	8.26059	975965
683	s100	b10w1e150c3	T3	17	chrXVI	819290	819479	+	190	1	819472	819292	819477	819382	-179	3.45649	819365	1.02576	819435	6.37971	819475
684	s100	b10w1e150c3	T3	18	chrXIII	132060	132189	+	130	1	132077	132062	132097	132069	-14	3.40361	132145	0.810655	132145	7.36485	132095
685	s100	b10w1e150c3	T3	19	chrXIII	505040	505159	+	120	1	505042	505042	505067	505042	1	3.39261	505125	0.793874	505125	12.006	505045
686	s100	b10w1e150c3	T3	20	chrXV	678270	678379	+	110	1	678307	678272	678317	678289	-34	3.32581	678295	0.824995	678295	10.7962	678375
687	s100	b10w1e150c3	T3	21	chrXVI	744470	744569	+	100	1	744567	744472	744472	744519	-94	3.3139	744555	0.853951	744555	13.0348	744475
688	s100	b10w1e150c3	T3	22	chrVII	73920	74079	+	160	1	73922	73922	73977	73922	1	3.27557	73945	0.839767	74025	9.6894	73995
689	s100	b10w1e150c3	T4	1	chrX	607120	607779	+	660	1	607437	607122	607512	607279	-314	6.98937	607495	1.54175	607495	47.9561	607505
690	s100	b10w1e150c3	T4	2	chrVII	845730	845919	+	190	1	845842	845732	845917	845787	-109	5.08451	845835	1.16199	845835	7.4917	845915
691	s100	b10w1e150c3	T4	3	chrXIII	463700	463859	+	160	1	463702	463702	463702	463702	1	4.87589	463785	1.14748	463775	5.56011	463705
692	s100	b10w1e150c3	T4	4	chrX	424360	424599	+	240	1	424587	424362	424557	424474	-224	4.82375	424465	1.11497	424465	9.98997	424585
693	s100	b10w1e150c3	T4	5	chrXII	806720	806909	+	190	1	806772	806722	806722	806747	-49	4.80561	806825	1.06504	806815	7.9736	806725
694	s100	b10w1e150c3	T4	6	chrIII	212190	212359	+	170	1	212192	212192	212222	212192	1	4.77304	212265	1.07014	212265	7.56297	212225
695	s100	b10w1e150c3	T4	7	chrIV	465120	465479	+	360	1	465392	465122	465467	465257	-269	4.72847	465355	1.05032	465355	28.8681	465405
696	s100	b10w1e150c3	T4	8	chrII	680500	680719	+	220	1	680502	680502	680557	680502	1	4.71252	680545	1.05008	680545	9.85629	680555
697	s100	b10w1e150c3	T4	9	chrX	391250	391349	+	100	1	391347	391252	391252	391299	-94	4.66336	391295	1.04223	391295	6.64618	391255
698	s100	b10w1e150c3	T4	10	chrXIV	663100	663219	+	120	1	663107	663102	663132	663104	-4	4.63062	663145	0.997222	663145	9.69508	663135
699	s100	b10w1e150c3	T4	11	chrVII	73830	73979	+	150	1	73927	73832	73977	73879	-94	4.48933	73925	0.970414	73925	5.04892	73965
700	s100	b10w1e150c3	T4	12	chrXI	520960	521079	+	120	1	520987	520962	521062	520974	-24	4.48247	520995	1.01216	520995	5.92271	521065
701	s100	b10w1e150c3	T4	13	chrXII	871900	872149	+	250	1	871972	871902	872047	871937	-69	4.31664	872115	0.94412	872115	6.49844	872045
702	s100	b10w1e150c3	T4	14	chrXVI	481810	481929	+	120	1	481822	481812	481812	481817	-9	4.28998	481875	0.941048	481875	11.3321	481815
703	s100	b10w1e150c3	T4	15	chrXV	1028160	1028299	+	140	1	1028292	1028162	1028297	1028227	-129	4.23635	1028235	0.94288	1028255	8.01449	1028295
704	s100	b10w1e150c3	T4	16	chrXV	854210	854349	+	140	1	854277	854212	854347	854244	-64	4.21639	854305	0.914254	854305	10.6646	854345
705	s100	b10w1e150c3	T4	17	chrX	121290	121529	+	240	1	121422	121292	121497	121357	-129	4.17361	121315	0.899382	121325	5.86708	121525
706	s100	b10w1e150c3	T4	18	chrII	197610	197769	+	160	1	197707	197612	197767	197659	-94	4.1414	197655	0.957766	197655	9.23859	197765
707	s100	b10w1e150c3	T4	19	chrII	662120	662249	+	130	1	662232	662122	662187	662177	-109	3.94068	662195	0.88534	662195	6.09596	662225
708	s100	b10w1e150c3	T4	20	chrXIV	198680	198779	+	100	1	198682	198682	198697	198682	1	3.93539	198745	0.967733	198745	9.38209	198735
709	s100	b10w1e150c3	T4	21	chrVI	205110	205239	+	130	1	205122	205112	205147	205117	-9	3.91798	205185	0.842661	205175	16.5695	205145
710	s100	b10w1e150c3	T4	22	chrV	312140	312319	+	180	1	312142	312142	312162	312142	1	3.82835	312185	0.832606	312185	7.5949	312145
711	s100	b10w1e150c3	T4	23	chrXV	301070	301199	+	130	1	301087	301072	301097	301079	-14	3.80091	301145	0.852379	301145	14.7111	301085
712	s100	b10w1e150c3	T4	24	chrXIV	33880	33979	+	100	1	33882	33882	33902	33882	1	3.71298	33945	0.845401	33895	7.44655	33905
713	s100	b10w1e150c3	T4	25	chrXI	464720	464869	+	150	1	464767	464722	464727	464744	-44	3.62365	464815	0.819731	464835	5.31985	464725
714	s100	b10w1e150c3	T4	26	chrXII	202120	202259	+	140	1	202257	202122	202217	202189	-134	3.62342	202205	0.780656	202205	9.45987	202215
715	s100	b10w1e150c3	T4	27	chrV	68010	68199	+	190	1	68017	68012	68092	68014	-4	3.60658	68135	0.827287	68135	8.00066	68095
716	s100	b10w1e150c3	T4	28	chrXV	159340	159469	+	130	1	159347	159342	159347	159344	-4	3.59885	159405	0.8174	159405	13.2023	159355
717	s100	b10w1e150c3	T4	29	chrXV	93270	93609	+	340	1	93447	93272	93522	93359	-174	3.55933	93565	0.774994	93515	16.3672	93525
718	s100	b10w1e150c3	T4	30	chrIX	249010	249139	+	130	1	249047	249012	249027	249029	-34	3.52636	249055	0.761606	249055	20.1402	249025
719	s100	b10w1e150c3	T4	31	chrIV	668210	668319	+	110	1	668237	668212	668312	668224	-24	3.52633	668235	0.80088	668235	7.60635	668285
720	s100	b10w1e150c3	T4	32	chrVII	311700	311849	+	150	1	311737	311702	311812	311719	-34	3.47233	311825	0.745934	311825	8.22605	311815
721	s100	b10w1e150c3	T4	33	chrVIII	452300	452459	+	160	1	452307	452302	452342	452304	-4	3.42463	452325	0.831948	452315	8.38742	452305
722	s100	b10w1e150c3	T4	34	chrXI	84390	84499	+	110	1	84397	84392	84397	84394	-4	3.3962	84465	0.778294	84465	7.92903	84395
723	s100	b10w1e150c3	T4	35	chrIV	472270	472369	+	100	1	472287	472272	472362	472279	-14	3.25185	472305	0.733844	472305	7.10165	472365
724	s100	b10w1e150c3	T4	36	chrV	354940	355059	+	120	1	354977	354942	355052	354959	-34	3.1845	355045	0.702746	355045	10.5476	355055
725	s100	b10w1e150c3	T5	1	chrIV	1410960	1411129	+	170	1	1411082	1410962	1411122	1411022	-119	4.22561	1410995	1.02055	1411005	9.56298	1411125
726	s100	b10w1e150c3	T5	2	chrIV	465360	465549	+	190	1	465507	465362	465432	465434	-144	4.07367	465435	0.93016	465435	31.0758	465435
727	s100	b10w1e150c3	T5	3	chrVII	480510	480619	+	110	1	480512	480512	480547	480512	1	4.013	480535	0.946512	480535	7.15165	480545
728	s100	b10w1e150c3	T5	4	chrV	250270	250369	+	100	1	250362	250272	250367	250317	-89	3.95799	250295	0.901811	250295	6.81048	250365
729	s100	b10w1e150c3	T5	5	chrXII	827210	827379	+	170	1	827362	827212	827212	827287	-149	3.89625	827295	0.959971	827295	5.43705	827225
730	s100	b10w1e150c3	T5	6	chrXVI	860320	860479	+	160	1	860442	860322	860442	860382	-119	3.72009	860375	0.864993	860385	6.64706	860425
731	s100	b10w1e150c3	T5	7	chrX	607330	607579	+	250	1	607332	607332	607337	607332	1	3.64144	607445	0.826488	607445	21.0542	607335
732	s100	b10w1e150c3	T5	8	chrXV	922750	922879	+	130	1	922757	922752	922777	922754	-4	3.46361	922845	0.811648	922845	5.43888	922775
733	s100	b10w1e150c3	T5	9	chrVI	252340	252449	+	110	1	252352	252342	252427	252347	-9	3.30119	252415	0.75807	252415	5.37214	252425
734	s100	b10w1e150c3	T5	10	chrVI	4650	4759	+	110	1	4692	4652	4757	4672	-39	3.25095	4725	0.804001	4725	22.1304	4735
735	s100	b10w1e150c3	T6	1	chrIII	20	279	+	260	1	262	22	277	142	-239	5.79311	125	1.48029	115	52.5855	205
736	s100	b10w1e150c3	T6	2	chrXV	159980	160259	+	280	1	160017	159982	159997	159999	-34	5.00334	160125	1.2717	160125	9.3655	160005
737	s100	b10w1e150c3	T6	3	chrIX	249020	249249	+	230	1	249082	249022	249027	249052	-59	4.89124	249145	1.19139	249145	13.1398	249025
738	s100	b10w1e150c3	T6	4	chrV	68520	68649	+	130	1	68577	68522	68617	68549	-54	4.63596	68575	1.11811	68575	8.75429	68615
739	s100	b10w1e150c3	T6	5	chrI	114240	114559	+	320	1	114287	114242	114362	114264	-44	4.51718	114405	1.11451	114405	8.02878	114375
740	s100	b10w1e150c3	T6	6	chrIV	59660	59759	+	100	1	59662	59662	59697	59662	1	4.46943	59725	1.1217	59725	7.58119	59695
741	s100	b10w1e150c3	T6	7	chrI	113140	113479	+	340	1	113292	113142	113367	113217	-149	4.38014	113365	1.1027	113365	6.33945	113365
742	s100	b10w1e150c3	T6	8	chrII	217070	217239	+	170	1	217102	217072	217177	217087	-29	4.31173	217115	1.04502	217105	9.4992	217165
743	s100	b10w1e150c3	T6	9	chrXIII	24180	24369	+	190	1	24237	24182	24187	24209	-54	4.29031	24265	1.04764	24255	12.9457	24185
744	s100	b10w1e150c3	T6	10	chrI	72800	73159	+	360	1	72982	72802	73057	72892	-179	4.28228	73085	1.04588	73085	11.0203	73095
745	s100	b10w1e150c3	T6	11	chrIV	1410760	1411059	+	300	1	1411057	1410762	1410882	1410909	-294	4.25287	1410855	1.02908	1410855	11.4937	1410875
746	s100	b10w1e150c3	T6	12	chrXI	99500	99649	+	150	1	99527	99502	99532	99514	-24	4.23704	99535	1.02398	99535	6.90294	99535
747	s100	b10w1e150c3	T6	13	chrX	607510	607609	+	100	1	607512	607512	607517	607512	1	4.16444	607555	1.04647	607555	14.0757	607515
748	s100	b10w1e150c3	T6	14	chrXIII	819490	819709	+	220	1	819527	819492	819527	819509	-34	4.15748	819615	1.03066	819615	6.0426	819525
749	s100	b10w1e150c3	T6	15	chrVI	4660	4889	+	230	1	4812	4662	4887	4737	-149	4.13264	4775	0.995386	4775	33.1193	4785
750	s100	b10w1e150c3	T6	16	chrI	60950	61069	+	120	1	60972	60952	61047	60962	-19	4.12797	60985	1.12393	60975	9.60042	61045
751	s100	b10w1e150c3	T6	17	chrVII	123870	124019	+	150	1	123877	123872	123917	123874	-4	4.00531	123915	0.975309	123925	7.54644	123915
752	s100	b10w1e150c3	T6	18	chrIV	465040	465199	+	160	1	465197	465042	465197	465119	-154	3.97664	465135	1.04898	465135	13.3005	465195
753	s100	b10w1e150c3	T6	19	chrXVI	899560	899669	+	110	1	899562	899562	899607	899562	1	3.96711	899635	0.982373	899635	5.87767	899605
754	s100	b10w1e150c3	T6	20	chrXVI	900950	901329	+	380	1	900962	900952	900962	900957	-9	3.96563	901045	0.951474	901045	8.61214	901025
755	s100	b10w1e150c3	T6	21	chrXII	369870	369979	+	110	1	369887	369872	369937	369879	-14	3.95224	369945	0.948712	369945	5.4981	369965
756	s100	b10w1e150c3	T6	22	chrXII	838750	838869	+	120	1	838782	838752	838857	838767	-29	3.94999	838795	1.00953	838795	10.7094	838845
757	s100	b10w1e150c3	T6	23	chrXI	519940	520099	+	160	1	520097	519942	520052	520019	-154	3.94651	520035	0.966253	520035	6.81936	520055
758	s100	b10w1e150c3	T6	24	chrVIII	341200	341399	+	200	1	341342	341202	341202	341272	-139	3.85283	341375	0.955566	341375	6.8153	341205
759	s100	b10w1e150c3	T6	25	chrIV	668180	668299	+	120	1	668187	668182	668252	668184	-4	3.83677	668235	0.918839	668235	14.2097	668245
760	s100	b10w1e150c3	T6	26	chrX	391240	391339	+	100	1	391297	391242	391337	391269	-54	3.81306	391305	0.916749	391305	6.71796	391335
761	s100	b10w1e150c3	T6	27	chrX	74450	74559	+	110	1	74507	74452	74467	74479	-54	3.67881	74505	0.892962	74505	13.0681	74465
762	s100	b10w1e150c3	T6	28	chrVII	55780	55919	+	140	1	55807	55782	55787	55794	-24	3.62575	55875	0.897182	55875	13.4732	55785
763	s100	b10w1e150c3	T6	29	chrV	68040	68159	+	120	1	68157	68042	68142	68099	-114	3.619	68135	0.869479	68135	5.57143	68145
764	s100	b10w1e150c3	T6	30	chrIV	465500	465619	+	120	1	465502	465502	465562	465502	1	3.59769	465555	0.867796	465555	35.1266	465545
765	s100	b10w1e150c3	T6	31	chrIV	472180	472289	+	110	1	472182	472182	472202	472182	1	3.53659	472265	0.853208	472265	7.3818	472205
766	s100	b10w1e150c3	T6	32	chrIV	465290	465439	+	150	1	465397	465292	465437	465344	-104	3.53265	465325	0.866506	465365	36.3538	465375
767	s100	b10w1e150c3	T6	33	chrXII	233830	233949	+	120	1	233942	233832	233892	233887	-109	3.47243	233885	0.861286	233885	6.26821	233895
768	s100	b10w1e150c3	T6	34	chrXV	274610	274729	+	120	1	274657	274612	274727	274634	-44	3.2877	274655	0.848922	274655	14.2173	274725
769	s100	b10w1e150c3	T6	35	chrXII	827490	827619	+	130	1	827492	827492	827522	827492	1	3.23563	827605	0.799345	827505	7.2664	827535
770	s100	b50w1e150c3	T1	1	chrX	607100	607849	+	750	1	607437	607102	607512	607269	-334	7.15759	607575	1.44207	607575	54.1113	607425
771	s100	b50w1e150c3	T1	2	chrIV	465200	465699	+	500	1	465432	465202	465507	465317	-229	4.94436	465375	1.01194	465425	47.6668	465475
772	s100	b50w1e150c3	T1	3	chrXV	226700	226799	+	100	1	226787	226702	226702	226744	-84	3.35049	226725	0.706335	226725	5.18582	226725
773	s100	b50w1e150c3	T1	4	chrIV	472300	472449	+	150	1	472317	472302	472317	472309	-14	3.34915	472375	0.697581	472375	7.1264	472375
774	s100	b50w1e150c3	T2	1	chrX	607150	607649	+	500	1	607432	607152	607507	607292	-279	5.88101	607525	1.46653	607525	53.1333	607425
775	s100	b50w1e150c3	T2	2	chrIII	0	499	+	500	1	182	2	257	92	-179	4.92373	75	1.54211	25	56.5308	175
776	s100	b50w1e150c3	T2	3	chrV	442100	442399	+	300	1	442157	442102	442232	442129	-54	4.48118	442225	1.21566	442225	7.54049	442175
777	s100	b50w1e150c3	T2	4	chrII	478350	478799	+	450	1	478652	478352	478727	478502	-299	4.37888	478475	1.28214	478575	28.7683	478775
778	s100	b50w1e150c3	T2	5	chrXIII	408200	408399	+	200	1	408202	408202	408217	408202	1	4.2821	408325	1.29119	408275	8.60393	408225
779	s100	b50w1e150c3	T2	6	chrXII	872050	872249	+	200	1	872072	872052	872147	872062	-19	4.21662	872125	1.07362	872125	5.30804	872175
780	s100	b50w1e150c3	T2	7	chrX	570100	570399	+	300	1	570262	570102	570337	570182	-159	4.1927	570275	1.2089	570225	7.3345	570375
781	s100	b50w1e150c3	T2	8	chrIX	55100	55349	+	250	1	55272	55102	55347	55187	-169	4.14118	55175	1.06954	55225	16.1563	55325
782	s100	b50w1e150c3	T2	9	chrXI	567150	567349	+	200	1	567152	567152	567187	567152	1	4.0653	567275	1.00546	567275	8.78482	567225
783	s100	b50w1e150c3	T2	10	chrXII	806450	806699	+	250	1	806522	806452	806597	806487	-69	4.06203	806575	1.19218	806575	17.1871	806475
784	s100	b50w1e150c3	T2	11	chrXI	523500	523849	+	350	1	523757	523502	523832	523629	-254	4.05647	523625	1.08937	523625	9.22667	523825
785	s100	b50w1e150c3	T2	12	chrXIV	652850	653049	+	200	1	652882	652852	652957	652867	-29	4.02905	652925	1.0004	652925	10.6063	652975
786	s100	b50w1e150c3	T2	13	chrXIV	15050	15599	+	550	1	15547	15052	15297	15299	-494	4.01271	15475	1.07749	15475	6.55765	15575
787	s100	b50w1e150c3	T2	14	chrIII	212350	212549	+	200	1	212497	212352	212547	212424	-144	4.01031	212475	1.19674	212425	5.89166	212525
788	s100	b50w1e150c3	T2	15	chrIX	248800	249249	+	450	1	249152	248802	249227	248977	-349	3.94163	249025	0.972637	249025	31.1356	249125
789	s100	b50w1e150c3	T2	16	chrI	42500	42649	+	150	1	42527	42502	42542	42514	-24	3.88536	42575	1.00757	42575	13.3633	42575
790	s100	b50w1e150c3	T2	17	chrIV	148400	148699	+	300	1	148607	148402	148682	148504	-204	3.84309	148625	1.17618	148475	16.7031	148625
791	s100	b50w1e150c3	T2	18	chrXIV	198850	198999	+	150	1	198947	198852	198922	198899	-94	3.80807	198925	1.54831	198925	5.46418	198875
792	s100	b50w1e150c3	T2	19	chrVIII	35500	35699	+	200	1	35667	35502	35697	35584	-164	3.78396	35625	1.15382	35625	27.6292	35675
793	s100	b50w1e150c3	T2	20	chrXIII	220100	220249	+	150	1	220247	220102	220247	220174	-144	3.7814	220175	0.932315	220175	10.0996	220225
794	s100	b50w1e150c3	T2	21	chrVII	1087500	1087799	+	300	1	1087677	1087502	1087752	1087589	-174	3.73616	1087625	1.07058	1087725	11.9853	1087775
795	s100	b50w1e150c3	T2	22	chrVIII	337000	337299	+	300	1	337127	337002	337202	337064	-124	3.73215	337225	0.92542	337225	5.46368	337225
796	s100	b50w1e150c3	T2	23	chrVIII	123050	123199	+	150	1	123172	123052	123182	123112	-119	3.68696	123125	0.96087	123125	5.03371	123175
797	s100	b50w1e150c3	T2	24	chrV	194050	194149	+	100	1	194057	194052	194057	194054	-4	3.66606	194125	0.956815	194075	16.122	194075
798	s100	b50w1e150c3	T2	25	chrI	32150	32449	+	300	1	32372	32152	32447	32262	-219	3.65859	32275	1.03942	32375	9.05903	32425
799	s100	b50w1e150c3	T2	26	chrVII	311650	311849	+	200	1	311652	311652	311722	311652	1	3.641	311775	0.943611	311775	10.7324	311725
800	s100	b50w1e150c3	T2	27	chrXII	233500	233649	+	150	1	233512	233502	233527	233507	-9	3.62344	233575	1.17354	233575	15.406	233575
801	s100	b50w1e150c3	T2	28	chrXII	423900	424049	+	150	1	423962	423902	424037	423932	-59	3.61082	423975	1.11081	423975	10.725	424025
802	s100	b50w1e150c3	T2	29	chrXV	160150	160349	+	200	1	160347	160152	160337	160249	-194	3.59784	160275	1.09761	160225	19.0631	160275
803	s100	b50w1e150c3	T2	30	chrXIV	139100	139299	+	200	1	139102	139102	139102	139102	1	3.55297	139175	1.03905	139175	10.6662	139125
804	s100	b50w1e150c3	T2	31	chrXV	575300	575449	+	150	1	575317	575302	575392	575309	-14	3.54943	575375	1.00286	575375	9.33174	575375
805	s100	b50w1e150c3	T2	32	chrX	36800	36949	+	150	1	36892	36802	36922	36847	-89	3.51917	36825	1.08932	36875	11.0679	36925
806	s100	b50w1e150c3	T2	33	chrXV	159750	159949	+	200	1	159887	159752	159947	159819	-134	3.48972	159825	0.972427	159925	17.4393	159925
807	s100	b50w1e150c3	T2	34	chrIV	302000	302099	+	100	1	302007	302002	302012	302004	-4	3.48072	302075	0.885952	302075	6.55226	302025
808	s100	b50w1e150c3	T2	35	chrVIII	189500	189649	+	150	1	189512	189502	189547	189507	-9	3.47763	189575	1.11643	189575	14.8743	189575
809	s100	b50w1e150c3	T2	36	chrII	159200	159299	+	100	1	159212	159202	159232	159207	-9	3.47537	159275	1.2568	159225	6.00834	159225
810	s100	b50w1e150c3	T2	37	chrII	269100	269249	+	150	1	269172	269102	269247	269137	-69	3.4722	269175	0.882961	269175	6.04858	269225
811	s100	b50w1e150c3	T2	38	chrXVI	498300	498399	+	100	1	498347	498302	498342	498324	-44	3.45562	498375	1.07026	498375	6.14456	498375
812	s100	b50w1e150c3	T2	39	chrVIII	504900	505049	+	150	1	504952	504902	505027	504927	-49	3.42105	504975	1.00276	504975	15.3307	504975
813	s100	b50w1e150c3	T2	40	chrVI	76850	77049	+	200	1	77022	76852	77037	76937	-169	3.41478	76975	1.03502	76925	9.14032	77025
814	s100	b50w1e150c3	T2	41	chrII	202350	202499	+	150	1	202357	202352	202397	202354	-4	3.40206	202425	0.857142	202425	6.43518	202425
815	s100	b50w1e150c3	T2	42	chrX	468650	468749	+	100	1	468732	468652	468657	468692	-79	3.39206	468675	1.03001	468675	8.66447	468675
816	s100	b50w1e150c3	T2	43	chrXIII	24650	24749	+	100	1	24657	24652	24722	24654	-4	3.3914	24675	0.861748	24725	7.9208	24675
817	s100	b50w1e150c3	T2	44	chrXIV	1900	2199	+	300	1	1902	1902	1907	1902	1	3.39074	2125	1.1818	2125	8.62889	1925
818	s100	b50w1e150c3	T2	45	chrIV	1410950	1411099	+	150	1	1411022	1410952	1411097	1410987	-69	3.38369	1411075	1.02951	1411025	16.5521	1411075
819	s100	b50w1e150c3	T2	46	chrIV	1467150	1467299	+	150	1	1467152	1467152	1467172	1467152	1	3.35558	1467225	1.00431	1467275	5.64988	1467225
820	s100	b50w1e150c3	T2	47	chrXII	515950	516049	+	100	1	515952	515952	516002	515952	1	3.35172	515975	1.14653	516025	10.2175	515975
821	s100	b50w1e150c3	T2	48	chrVII	55550	55649	+	100	1	55592	55552	55602	55572	-39	3.32004	55575	0.884702	55575	15.765	55625
822	s100	b50w1e150c3	T2	49	chrVII	894350	894599	+	250	1	894502	894352	894577	894427	-149	3.30223	894475	0.831741	894425	30.9056	894525
823	s100	b50w1e150c3	T2	50	chrXI	68550	68699	+	150	1	68607	68552	68572	68579	-54	3.30191	68625	1.17042	68625	6.5856	68575
824	s100	b50w1e150c3	T2	51	chrIX	55500	55649	+	150	1	55512	55502	55587	55507	-9	3.28541	55575	1.19039	55575	23.9023	55625
825	s100	b50w1e150c3	T2	52	chrVII	480200	480349	+	150	1	480237	480202	480312	480219	-34	3.28323	480225	0.823067	480275	9.25941	480325
826	s100	b50w1e150c3	T2	53	chrXV	585900	586049	+	150	1	586047	585902	585967	585974	-144	3.27534	585975	1.08624	585975	5.77324	585925
827	s100	b50w1e150c3	T2	54	chrXIII	702450	702549	+	100	1	702452	702452	702517	702452	1	3.27044	702525	0.80056	702525	12.33	702475
828	s100	b50w1e150c3	T2	55	chrV	193550	193749	+	200	1	193612	193552	193687	193582	-59	3.26165	193675	1.17259	193675	7.72922	193625
829	s100	b50w1e150c3	T2	56	chrI	205850	205949	+	100	1	205912	205852	205947	205882	-59	3.24295	205875	0.948701	205875	5.0504	205925
830	s100	b50w1e150c3	T2	57	chrII	701250	701399	+	150	1	701332	701252	701392	701292	-79	3.24258	701325	0.799625	701325	5.16954	701375
831	s100	b50w1e150c3	T2	58	chrX	291850	292099	+	250	1	291912	291852	291987	291882	-59	3.24004	292025	0.944837	291925	13.4862	291975
832	s100	b50w1e150c3	T2	59	chrXIV	784200	784299	+	100	1	784212	784202	784202	784207	-9	3.22646	784275	0.953406	784275	52.2931	784275
833	s100	b50w1e150c3	T2	60	chrI	46400	46499	+	100	1	46407	46402	46412	46404	-4	3.21416	46425	0.905252	46425	7.54882	46425
834	s100	b50w1e150c3	T2	61	chrVI	13700	13849	+	150	1	13707	13702	13772	13704	-4	3.20649	13775	0.881741	13825	6.06609	13775
835	s100	b50w1e150c3	T2	62	chrXII	54300	54399	+	100	1	54367	54302	54397	54334	-64	3.18309	54375	0.878805	54375	5.69893	54375
836	s100	b50w1e150c3	T2	63	chrIV	393050	393199	+	150	1	393052	393052	393127	393052	1	3.17929	393125	0.890979	393125	7.84341	393125
837	s100	b50w1e150c3	T2	64	chrVIII	452100	452199	+	100	1	452112	452102	452102	452107	-9	3.17684	452175	1.04787	452125	9.08364	452125
838	s100	b50w1e150c3	T2	65	chrX	120750	120899	+	150	1	120822	120752	120897	120787	-69	3.17675	120825	0.978544	120825	7.11878	120875
839	s100	b50w1e150c3	T2	66	chrI	62100	62199	+	100	1	62107	62102	62162	62104	-4	3.17454	62125	0.890339	62125	6.75146	62175
840	s100	b50w1e150c3	T2	67	chrXV	445250	445349	+	100	1	445297	445252	445347	445274	-44	3.14584	445325	0.882041	445325	18.8278	445325
841	s100	b50w1e150c3	T2	68	chrXII	838200	838299	+	100	1	838242	838202	838297	838222	-39	3.13738	838275	0.799314	838275	7.26827	838275
842	s100	b50w1e150c3	T2	69	chrVIII	488000	488099	+	100	1	488032	488002	488037	488017	-29	3.1298	488075	0.86085	488075	13.1677	488025
843	s100	b50w1e150c3	T2	70	chrXV	480350	480449	+	100	1	480392	480352	480352	480372	-39	3.11742	480425	0.913643	480375	8.10068	480375
844	s100	b50w1e150c3	T2	71	chrXIII	874000	874099	+	100	1	874087	874002	874097	874044	-84	3.10481	874075	1.17934	874075	7.06502	874075
845	s100	b50w1e150c3	T2	72	chrV	195600	195699	+	100	1	195607	195602	195612	195604	-4	3.10216	195625	0.942531	195625	8.05676	195625
846	s100	b50w1e150c3	T2	73	chrX	454050	454149	+	100	1	454147	454052	454137	454099	-94	3.10054	454075	0.982008	454075	8.77753	454075
847	s100	b50w1e150c3	T2	74	chrXV	723250	723349	+	100	1	723252	723252	723252	723252	1	3.09641	723275	0.89495	723275	8.09265	723275
848	s100	b50w1e150c3	T2	75	chrIV	1163700	1163799	+	100	1	1163712	1163702	1163742	1163707	-9	3.09377	1163725	0.894159	1163775	9.39595	1163725
849	s100	b50w1e150c3	T2	76	chrIX	389850	389949	+	100	1	389947	389852	389852	389899	-94	3.0932	389925	0.789392	389925	6.03831	389875
850	s100	b50w1e150c3	T2	77	chrXIII	819300	819399	+	100	1	819307	819302	819382	819304	-4	3.07048	819375	1.18547	819375	9.64369	819375
851	s100	b50w1e150c3	T2	78	chrIV	465350	465449	+	100	1	465417	465352	465407	465384	-64	3.06532	465375	0.78031	465425	35.5329	465425
852	s100	b50w1e150c3	T2	79	chrIV	59700	59799	+	100	1	59702	59702	59702	59702	1	3.06485	59725	0.979326	59725	12.5088	59725
853	s100	b50w1e150c3	T3	1	chrX	607100	607849	+	750	1	607317	607102	607392	607209	-214	7.79252	607425	1.68054	607425	71.6375	607375
854	s100	b50w1e150c3	T3	2	chrIV	1017350	1017599	+	250	1	1017352	1017352	1017397	1017352	1	4.37367	1017525	0.946067	1017525	9.38654	1017375
855	s100	b50w1e150c3	T3	3	chrIV	743950	744099	+	150	1	743952	743952	743972	743952	1	4.3082	744025	0.91567	744025	5.30315	743975
856	s100	b50w1e150c3	T3	4	chrXVI	731100	731249	+	150	1	731117	731102	731192	731109	-14	3.73174	731175	0.868064	731175	8.06386	731175
857	s100	b50w1e150c3	T3	5	chrXV	445850	445999	+	150	1	445852	445852	445852	445852	1	3.70834	445925	0.77824	445925	13.8079	445875
858	s100	b50w1e150c3	T3	6	chrIV	541400	541499	+	100	1	541402	541402	541477	541402	1	3.69209	541425	0.786698	541475	5.37693	541475
859	s100	b50w1e150c3	T3	7	chrIV	309450	309649	+	200	1	309592	309452	309647	309522	-139	3.66546	309575	0.863011	309625	7.51688	309625
860	s100	b50w1e150c3	T3	8	chrIV	802900	802999	+	100	1	802942	802902	802907	802922	-39	3.63259	802925	0.776049	802925	15.1756	802925
861	s100	b50w1e150c3	T3	9	chrXIII	132050	132199	+	150	1	132077	132052	132097	132064	-24	3.62324	132125	0.779181	132125	9.01809	132125
862	s100	b50w1e150c3	T3	10	chrVIII	358450	358599	+	150	1	358502	358452	358577	358477	-49	3.60848	358525	0.92415	358525	11.4399	358575
863	s100	b50w1e150c3	T3	11	chrXII	628350	628549	+	200	1	628367	628352	628442	628359	-14	3.5783	628425	0.812073	628475	8.77295	628475
864	s100	b50w1e150c3	T3	12	chrIII	227900	228049	+	150	1	227902	227902	227972	227902	1	3.57655	227975	0.797519	227975	14.6555	228025
865	s100	b50w1e150c3	T3	13	chrIV	306800	306949	+	150	1	306822	306802	306897	306812	-19	3.5047	306875	0.816173	306925	5.46473	306925
866	s100	b50w1e150c3	T3	14	chrXV	678300	678399	+	100	1	678307	678302	678382	678304	-4	3.48752	678325	0.75176	678325	12.1658	678375
867	s100	b50w1e150c3	T3	15	chrXII	92450	92549	+	100	1	92527	92452	92547	92489	-74	3.48645	92475	0.754098	92475	10.9753	92525
868	s100	b50w1e150c3	T3	16	chrXIII	505050	505149	+	100	1	505052	505052	505067	505052	1	3.46255	505125	0.74875	505125	11.7465	505075
869	s100	b50w1e150c3	T3	17	chrVII	73850	74049	+	200	1	73902	73852	73977	73877	-49	3.42243	73975	0.802556	74025	9.76764	73925
870	s100	b50w1e150c3	T3	18	chrXV	778500	778649	+	150	1	778512	778502	778587	778507	-9	3.41752	778575	1.14132	778575	7.57337	778625
871	s100	b50w1e150c3	T3	19	chrX	122000	122199	+	200	1	122197	122002	122017	122099	-194	3.3914	122125	1.10538	122125	8.2528	122075
872	s100	b50w1e150c3	T3	20	chrXV	464450	464599	+	150	1	464467	464452	464457	464459	-14	3.37264	464525	0.761871	464525	11.8794	464525
873	s100	b50w1e150c3	T3	21	chrII	548850	548949	+	100	1	548912	548852	548902	548882	-59	3.32796	548875	0.773126	548875	5.0658	548925
874	s100	b50w1e150c3	T3	22	chrVIII	242100	242199	+	100	1	242197	242102	242197	242149	-94	3.32513	242175	0.745376	242175	6.52783	242175
875	s100	b50w1e150c3	T3	23	chrXIV	726550	726649	+	100	1	726552	726552	726627	726552	1	3.3124	726575	0.79297	726625	6.09161	726625
876	s100	b50w1e150c3	T3	24	chrII	604950	605049	+	100	1	604952	604952	604952	604952	1	3.29679	605025	0.70438	605025	8.33192	604975
877	s100	b50w1e150c3	T3	25	chrXVI	744400	744599	+	200	1	744402	744402	744442	744402	1	3.26216	744475	0.814956	744525	18.0891	744425
878	s100	b50w1e150c3	T3	26	chrII	347600	347699	+	100	1	347612	347602	347662	347607	-9	3.23834	347675	0.738392	347675	12.1597	347625
879	s100	b50w1e150c3	T3	27	chrXVI	819350	819449	+	100	1	819407	819352	819412	819379	-54	3.20753	819425	1.05293	819375	6.13087	819425
880	s100	b50w1e150c3	T3	28	chrVII	845700	845799	+	100	1	845722	845702	845732	845712	-19	3.20628	845775	0.768727	845775	8.13542	845775
881	s100	b50w1e150c3	T3	29	chrII	806900	806999	+	100	1	806962	806902	806902	806932	-59	3.1733	806925	0.683981	806975	5.50979	806975
882	s100	b50w1e150c3	T3	30	chrX	354400	354499	+	100	1	354402	354402	354412	354402	1	3.17063	354475	0.738136	354475	6.14161	354425
883	s100	b50w1e150c3	T3	31	chrXI	202750	202849	+	100	1	202752	202752	202822	202752	1	3.11372	202825	0.740822	202825	10.003	202775
884	s100	b50w1e150c3	T3	32	chrVIII	467250	467349	+	100	1	467262	467252	467252	467257	-9	3.10382	467275	0.858422	467275	8.55654	467275
885	s100	b50w1e150c3	T3	33	chrXII	975950	976049	+	100	1	975972	975952	976002	975962	-19	3.04175	976025	0.889086	976025	10.1686	976025
886	s100	b50w1e150c3	T4	1	chrX	607150	607799	+	650	0.986607	607437	607152	607512	607294	-284	7.41495	607525	1.48825	607525	59.0595	607475
887	s100	b50w1e150c3	T4	2	chrII	680450	680749	+	300	0.986607	680482	680452	680557	680467	-29	4.97078	680625	0.940324	680625	11.0231	680525
888	s100	b50w1e150c3	T4	3	chrXII	806700	806949	+	250	0.986607	806717	806702	806722	806709	-14	4.78436	806775	0.963933	806825	8.52045	806725
889	s100	b50w1e150c3	T4	4	chrX	424300	424599	+	300	0.986607	424587	424302	424557	424444	-284	4.71468	424425	0.935365	424425	12.9938	424575
890	s100	b50w1e150c3	T4	5	chrIII	212150	212399	+	250	0.986607	212157	212152	212222	212154	-4	4.63294	212275	0.896098	212275	8.36498	212175
891	s100	b50w1e150c3	T4	6	chrX	120950	121549	+	600	0.986607	121422	120952	121497	121187	-469	4.6065	121025	0.893471	121375	5.77384	121525
892	s100	b50w1e150c3	T4	7	chrVII	845700	845899	+	200	0.986607	845842	845702	845712	845772	-139	4.60231	845775	0.969278	845825	7.23475	845775
893	s100	b50w1e150c3	T4	8	chrIV	465100	465599	+	500	0.986607	465392	465102	465467	465247	-289	4.40042	465375	0.930833	465375	34.6783	465425
894	s100	b50w1e150c3	T4	9	chrXIV	663100	663249	+	150	0.986607	663107	663102	663132	663104	-4	4.3357	663175	0.818853	663175	11.0662	663175
895	s100	b50w1e150c3	T4	10	chrXV	854200	854399	+	200	0.986607	854277	854202	854352	854239	-74	4.30673	854325	0.842968	854325	13.9217	854375
896	s100	b50w1e150c3	T4	11	chrVII	73750	73999	+	250	0.986607	73997	73752	73977	73874	-244	4.29169	73875	0.846834	73925	5.28387	73975
897	s100	b50w1e150c3	T4	12	chrXV	93250	93649	+	400	0.986607	93447	93252	93522	93349	-194	4.17438	93525	0.776802	93525	18.4218	93525
898	s100	b50w1e150c3	T4	13	chrVI	205100	205299	+	200	0.986607	205122	205102	205147	205112	-19	4.16133	205175	0.802828	205175	17.1754	205175
899	s100	b50w1e150c3	T4	14	chrIII	252050	252299	+	250	0.986607	252082	252052	252157	252067	-29	4.07449	252175	0.819917	252175	5.10604	252175
900	s100	b50w1e150c3	T4	15	chrVIII	452300	452649	+	350	0.986607	452307	452302	452342	452304	-4	4.06243	452525	0.776704	452575	10.0739	452325
901	s100	b50w1e150c3	T4	16	chrXVI	481750	481949	+	200	0.986607	481752	481752	481772	481752	1	4.05552	481875	0.787765	481875	11.9653	481825
902	s100	b50w1e150c3	T4	17	chrII	197550	197799	+	250	0.986607	197707	197552	197782	197629	-154	4.05525	197725	0.841772	197675	10.9953	197775
903	s100	b50w1e150c3	T4	18	chrXII	871950	872199	+	250	0.986607	871972	871952	872047	871962	-19	3.98226	872075	0.954082	872025	6.19951	872075
904	s100	b50w1e150c3	T4	19	chrV	312000	312349	+	350	0.986607	312002	312002	312077	312002	1	3.9757	312275	0.783354	312225	8.29573	312025
905	s100	b50w1e150c3	T4	20	chrXII	202100	202299	+	200	0.986607	202257	202102	202297	202179	-154	3.95881	202175	0.763901	202175	10.9367	202275
906	s100	b50w1e150c3	T4	21	chrXV	1028150	1028299	+	150	0.986607	1028292	1028152	1028297	1028222	-139	3.9549	1028225	0.771097	1028225	8.59108	1028275
907	s100	b50w1e150c3	T4	22	chrXI	520950	521099	+	150	0.986607	520987	520952	521062	520969	-34	3.88589	521025	0.83221	521025	5.18707	521075
908	s100	b50w1e150c3	T4	23	chrIX	248900	249349	+	450	0.986607	248927	248902	249002	248914	-24	3.87937	249075	0.716433	249075	23.2233	249075
909	s100	b50w1e150c3	T4	24	chrXIII	463600	463849	+	250	0.986607	463612	463602	463687	463607	-9	3.87672	463775	0.921783	463775	6.26771	463675
910	s100	b50w1e150c3	T4	25	chrV	67950	68249	+	300	0.986607	68017	67952	68092	67984	-64	3.73447	68025	0.779686	68125	8.48045	68125
911	s100	b50w1e150c3	T4	26	chrXIV	33900	34049	+	150	0.986607	33942	33902	33902	33922	-39	3.69463	33975	0.795354	33925	9.16486	33925
912	s100	b50w1e150c3	T4	27	chrV	354950	355149	+	200	0.986607	354977	354952	355052	354964	-24	3.67073	355025	0.715674	355025	12.2249	355075
913	s100	b50w1e150c3	T4	28	chrII	662100	662249	+	150	0.986607	662112	662102	662187	662107	-9	3.63948	662175	0.786224	662175	6.65711	662225
914	s100	b50w1e150c3	T4	29	chrXII	962950	963099	+	150	0.986607	963082	962952	963097	963017	-129	3.63285	963025	0.689213	963025	7.7257	963075
915	s100	b50w1e150c3	T4	30	chrXV	159350	159499	+	150	0.986607	159352	159352	159352	159352	1	3.63064	159425	0.737786	159425	12.3477	159375
916	s100	b50w1e150c3	T4	31	chrXVI	339000	339149	+	150	0.986607	339072	339002	339147	339037	-69	3.59049	339075	0.699739	339025	6.37268	339125
917	s100	b50w1e150c3	T4	32	chrII	217400	217549	+	150	0.986607	217547	217402	217412	217474	-144	3.58929	217475	0.70435	217475	5.31556	217525
918	s100	b50w1e150c3	T4	33	chrX	391250	391349	+	100	0.986607	391347	391252	391252	391299	-94	3.55651	391325	0.704862	391325	7.17639	391275
919	s100	b50w1e150c3	T4	34	chrVII	311700	311849	+	150	0.986607	311737	311702	311812	311719	-34	3.53997	311775	0.706315	311775	7.06244	311775
920	s100	b50w1e150c3	T4	35	chrIV	668200	668349	+	150	0.986607	668237	668202	668312	668219	-34	3.52971	668275	0.75002	668275	8.30972	668275
921	s100	b50w1e150c3	T4	36	chrXVI	701850	701999	+	150	0.986607	701852	701852	701852	701852	1	3.50965	701925	0.644469	701925	6.9236	701875
922	s100	b50w1e150c3	T4	37	chrXI	464000	464099	+	100	0.986607	464057	464002	464052	464029	-54	3.48986	464025	0.692035	464025	5.42432	464075
923	s100	b50w1e150c3	T4	38	chrXVI	702200	702349	+	150	0.986607	702212	702202	702287	702207	-9	3.48659	702275	0.678052	702275	9.99552	702325
924	s100	b50w1e150c3	T4	39	chrXV	93850	93999	+	150	0.986607	93877	93852	93887	93864	-24	3.45779	93925	0.639127	93925	14.7918	93925
925	s100	b50w1e150c3	T4	40	chrXI	578950	579149	+	200	0.986607	579147	578952	578977	579049	-194	3.44806	579075	0.661441	579075	8.91431	578975
926	s100	b50w1e150c3	T4	41	chrIV	1151050	1151149	+	100	0.986607	1151072	1151052	1151112	1151062	-19	3.42026	1151075	0.629952	1151075	12.4195	1151125
927	s100	b50w1e150c3	T4	42	chrX	316200	316399	+	200	0.986607	316217	316202	316232	316209	-14	3.39566	316275	0.734162	316275	5.31116	316225
928	s100	b50w1e150c3	T4	43	chrXIII	159600	159699	+	100	0.986607	159607	159602	159602	159604	-4	3.3434	159625	0.699205	159625	7.67931	159625
929	s100	b50w1e150c3	T4	44	chrV	177100	177199	+	100	0.986607	177107	177102	177182	177104	-4	3.31749	177125	0.67752	177125	10.4277	177175
930	s100	b50w1e150c3	T4	45	chrI	82700	82799	+	100	0.986607	82717	82702	82702	82709	-14	3.31414	82775	0.6467	82775	5.37985	82725
931	s100	b50w1e150c3	T4	46	chrIII	48350	48499	+	150	0.986607	48357	48352	48422	48354	-4	3.30385	48425	0.629243	48425	5.32664	48425
932	s100	b50w1e150c3	T4	47	chrXII	370050	370149	+	100	0.986607	370062	370052	370052	370057	-9	3.30373	370125	0.690541	370075	9.64519	370125
933	s100	b50w1e150c3	T4	48	chrIII	210200	210299	+	100	0.986607	210227	210202	210212	210214	-24	3.29586	210225	0.629834	210225	8.42124	210225
934	s100	b50w1e150c3	T4	49	chrVII	707200	707349	+	150	0.986607	707207	707202	707282	707204	-4	3.28044	707275	0.609672	707275	5.79788	707225
935	s100	b50w1e150c3	T4	50	chrV	269500	269599	+	100	0.986607	269527	269502	269502	269514	-24	3.25989	269525	0.627878	269525	5.79016	269575
936	s100	b50w1e150c3	T4	51	chrXV	446900	447049	+	150	0.986607	446932	446902	447007	446917	-29	3.25693	446975	0.611917	446975	14.09	446925
937	s100	b50w1e150c3	T4	52	chrVII	482000	482149	+	150	0.986607	482037	482002	482037	482019	-34	3.24788	482075	0.662468	482075	7.15428	482025
938	s100	b50w1e150c3	T4	53	chrXV	301100	301249	+	150	0.986607	301102	301102	301102	301102	1	3.24481	301125	0.738523	301125	14.9406	301125
939	s100	b50w1e150c3	T4	54	chrXIII	500000	500099	+	100	0.986607	500042	500002	500062	500022	-39	3.23943	500025	0.638259	500025	5.77686	500075
940	s100	b50w1e150c3	T4	55	chrII	680850	680949	+	100	0.986607	680927	680852	680942	680889	-74	3.22876	680925	0.613775	680875	5.18085	680925
941	s100	b50w1e150c3	T4	56	chrXII	838800	838899	+	100	0.986607	838877	838802	838837	838839	-74	3.2269	838825	0.679027	838875	17.2626	838875
942	s100	b50w1e150c3	T4	57	chrXI	84400	84499	+	100	0.986607	84442	84402	84402	84422	-39	3.22157	84475	0.655754	84425	5.82773	84425
943	s100	b50w1e150c3	T4	58	chrV	138950	139049	+	100	0.986607	139002	138952	138987	138977	-49	3.21484	139025	0.637254	139025	8.45027	138975
944	s100	b50w1e150c3	T4	59	chrIII	210650	210749	+	100	0.986607	210652	210652	210722	210652	1	3.19542	210675	0.68895	210675	6.4909	210725
945	s100	b50w1e150c3	T4	60	chrXIV	198650	198749	+	100	0.986607	198657	198652	198697	198654	-4	3.17972	198675	0.793605	198725	10.7551	198675
946	s100	b50w1e150c3	T4	61	chrXII	489350	489449	+	100	0.986607	489352	489352	489357	489352	1	3.11408	489425	0.609389	489375	10.9587	489375
947	s100	b50w1e150c3	T4	62	chrIV	946300	946399	+	100	0.986607	946397	946302	946397	946349	-94	3.1133	946325	0.590438	946325	5.37404	946375
948	s100	b50w1e150c3	T4	63	chrXVI	75850	75949	+	100	0.986607	75932	75852	75947	75892	-79	3.04902	75875	0.564337	75875	10.3141	75925
949	s100	b50w1e150c3	T5	1	chrIV	465250	465599	+	350	1	465507	465252	465582	465379	-254	4.41237	465475	0.869514	465475	38.0356	465475
950	s100	b50w1e150c3	T5	2	chrXVI	860300	860499	+	200	1	860442	860302	860442	860372	-139	3.975	860375	0.799831	860375	6.72538	860475
951	s100	b50w1e150c3	T5	3	chrX	607350	607649	+	300	1	607357	607352	607362	607354	-4	3.92159	607425	0.785272	607425	20.9779	607425
952	s100	b50w1e150c3	T5	4	chrXII	827200	827449	+	250	1	827402	827202	827212	827302	-199	3.89075	827375	0.863946	827275	6.09107	827425
953	s100	b50w1e150c3	T5	5	chrXV	922750	922899	+	150	1	922757	922752	922777	922754	-4	3.81613	922825	0.760364	922825	6.16599	922775
954	s100	b50w1e150c3	T5	6	chrIV	1410950	1411199	+	250	1	1411082	1410952	1411157	1411017	-129	3.70541	1411075	0.919032	1411025	10.6118	1411175
955	s100	b50w1e150c3	T5	7	chrV	250300	250399	+	100	1	250372	250302	250377	250337	-69	3.70084	250325	0.721453	250325	8.13415	250375
956	s100	b50w1e150c3	T5	8	chrXIII	572900	573049	+	150	1	572902	572902	572977	572902	1	3.69434	572975	0.79752	572975	9.49884	572975
957	s100	b50w1e150c3	T5	9	chrVI	252350	252449	+	100	1	252352	252352	252427	252352	1	3.69431	252425	0.731776	252425	5.22743	252425
958	s100	b50w1e150c3	T5	10	chrXI	74550	74699	+	150	1	74617	74552	74692	74584	-64	3.63799	74625	0.708626	74625	15.1869	74675
959	s100	b50w1e150c3	T5	11	chrIII	49800	50099	+	300	1	50002	49802	50077	49902	-199	3.56267	50025	0.780698	49975	6.40588	49975
960	s100	b50w1e150c3	T5	12	chrXIV	253600	253699	+	100	1	253637	253602	253697	253619	-34	3.53228	253675	0.687599	253675	5.05243	253675
961	s100	b50w1e150c3	T5	13	chrVII	480500	480649	+	150	1	480502	480502	480547	480502	1	3.52878	480575	0.778301	480575	6.6749	480525
962	s100	b50w1e150c3	T5	14	chrIV	199350	199449	+	100	1	199382	199352	199437	199367	-29	3.48062	199375	0.679177	199375	8.56221	199425
963	s100	b50w1e150c3	T5	15	chrV	100150	100249	+	100	1	100152	100152	100167	100152	1	3.41964	100175	0.693909	100175	5.02955	100175
964	s100	b50w1e150c3	T5	16	chrVII	482100	482199	+	100	1	482117	482102	482137	482109	-14	3.33391	482125	0.766567	482175	5.51711	482175
965	s100	b50w1e150c3	T5	17	chrXVI	731100	731249	+	150	1	731107	731102	731102	731104	-4	3.31208	731175	0.678551	731175	5.65288	731125
966	s100	b50w1e150c3	T5	18	chrI	182650	182749	+	100	1	182652	182652	182722	182652	1	3.30916	182675	0.642012	182675	6.66366	182725
967	s100	b50w1e150c3	T5	19	chrXI	578800	578999	+	200	1	578967	578802	578857	578884	-164	3.28819	578925	0.653292	578825	10.6369	578875
968	s100	b50w1e150c3	T5	20	chrXV	594450	594549	+	100	1	594532	594452	594477	594492	-79	3.27328	594525	0.680484	594525	7.08919	594525
969	s100	b50w1e150c3	T5	21	chrXI	340550	340699	+	150	1	340582	340552	340657	340567	-29	3.24817	340575	0.631561	340625	9.21033	340675
970	s100	b50w1e150c3	T5	22	chrII	478750	478849	+	100	1	478752	478752	478792	478752	1	3.22157	478825	0.726576	478825	7.7811	478775
971	s100	b50w1e150c3	T5	23	chrX	623800	623899	+	100	1	623827	623802	623847	623814	-24	3.21216	623875	0.733023	623875	5.14118	623825
972	s100	b50w1e150c3	T5	24	chrX	139850	139949	+	100	1	139867	139852	139942	139859	-14	3.20845	139875	0.653162	139925	12.6877	139925
973	s100	b50w1e150c3	T5	25	chrIX	273600	273699	+	100	1	273612	273602	273687	273607	-9	3.17806	273675	0.662305	273625	6.8303	273625
974	s100	b50w1e150c3	T5	26	chrVI	4650	4749	+	100	1	4692	4652	4747	4672	-39	3.15131	4725	0.775086	4725	22.2969	4725
975	s100	b50w1e150c3	T5	27	chrXIII	21100	21199	+	100	1	21117	21102	21192	21109	-14	3.14117	21125	0.65913	21125	7.65379	21125
976	s100	b50w1e150c3	T5	28	chrXIV	167600	167699	+	100	1	167607	167602	167617	167604	-4	3.06099	167625	0.595469	167625	9.43819	167675
977	s100	b50w1e150c3	T5	29	chrXI	579050	579149	+	100	1	579052	579052	579077	579052	1	3.04519	579125	0.673242	579075	8.83461	579075
978	s100	b50w1e150c3	T5	30	chrV	551500	551599	+	100	1	551502	551502	551527	551502	1	3.04301	551525	0.642009	551525	12.5938	551525
979	s100	b50w1e150c3	T6	1	chrIV	0	249	+	250	0.827004	222	2	247	112	-219	5.58978	25	1.24796	25	15.8483	225
980	s100	b50w1e150c3	T6	2	chrIII	0	299	+	300	0.827004	262	2	292	132	-259	5.40998	125	1.55479	25	53.6794	175
981	s100	b50w1e150c3	T6	3	chrI	114200	114599	+	400	0.827004	114287	114202	114362	114244	-84	4.88163	114475	1.15239	114425	6.90656	114375
982	s100	b50w1e150c3	T6	4	chrIV	1410750	1411149	+	400	0.827004	1411082	1410752	1411147	1410917	-329	4.74716	1410875	1.03041	1410875	14.135	1411125
983	s100	b50w1e150c3	T6	5	chrX	290250	290549	+	300	0.827004	290327	290252	290402	290289	-74	4.62996	290425	1.0477	290425	5.92951	290475
984	s100	b50w1e150c3	T6	6	chrIX	248950	249249	+	300	0.827004	248952	248952	249027	248952	1	4.61288	249125	1.10768	249125	14.1297	249025
985	s100	b50w1e150c3	T6	7	chrVI	4650	4899	+	250	0.827004	4812	4652	4887	4732	-159	4.6109	4775	0.990452	4775	37.2508	4775
986	s100	b50w1e150c3	T6	8	chrI	113050	113499	+	450	0.827004	113292	113052	113367	113172	-239	4.57097	113375	1.06161	113375	7.06421	113275
987	s100	b50w1e150c3	T6	9	chrXIII	24150	24399	+	250	0.827004	24237	24152	24187	24194	-84	4.56484	24275	1.00036	24275	14.1494	24175
988	s100	b50w1e150c3	T6	10	chrI	72750	73149	+	400	0.827004	72982	72752	73057	72867	-229	4.44287	73075	1.02184	73025	12.5757	73075
989	s100	b50w1e150c3	T6	11	chrVIII	341150	341449	+	300	0.827004	341157	341152	341192	341154	-4	4.23011	341325	0.935349	341325	7.56665	341225
990	s100	b50w1e150c3	T6	12	chrXV	159400	160249	+	850	0.827004	159402	159402	159402	159402	1	4.20523	160125	1.20209	160175	14.2747	159425
991	s100	b50w1e150c3	T6	13	chrXI	99500	99649	+	150	0.827004	99527	99502	99532	99514	-24	4.15422	99575	0.908328	99575	6.64653	99575
992	s100	b50w1e150c3	T6	14	chrII	217050	217249	+	200	0.827004	217102	217052	217177	217077	-49	4.1505	217125	0.918318	217125	10.013	217175
993	s100	b50w1e150c3	T6	15	chrXVI	900900	901349	+	450	0.827004	900962	900902	900917	900932	-59	4.12889	901075	0.895547	901075	10.4623	901025
994	s100	b50w1e150c3	T6	16	chrXIII	819500	819899	+	400	0.827004	819527	819502	819527	819514	-24	4.11816	819625	0.986883	819625	6.03598	819575
995	s100	b50w1e150c3	T6	17	chrXI	519900	520099	+	200	0.827004	520097	519902	520052	519999	-194	4.11044	520025	0.915284	520025	7.97813	520075
996	s100	b50w1e150c3	T6	18	chrV	68450	68649	+	200	0.827004	68577	68452	68617	68514	-124	3.88887	68575	0.90316	68575	10.0391	68625
997	s100	b50w1e150c3	T6	19	chrVII	123850	124049	+	200	0.827004	123852	123852	123917	123852	1	3.87695	123925	0.88898	123925	7.25638	123875
998	s100	b50w1e150c3	T6	20	chrIV	668150	668299	+	150	0.827004	668177	668152	668252	668164	-24	3.84229	668225	0.82904	668225	15.4278	668175
999	s100	b50w1e150c3	T6	21	chrX	624050	624399	+	350	0.827004	624387	624052	624392	624219	-334	3.84182	624175	0.839894	624175	5.27669	624375
1000	s100	b50w1e150c3	T6	22	chrIV	836650	836799	+	150	0.827004	836692	836652	836687	836672	-39	3.83802	836725	0.824057	836725	5.98009	836725
1001	s100	b50w1e150c3	T6	23	chrXII	369850	369999	+	150	0.827004	369862	369852	369937	369857	-9	3.81478	369925	0.831657	369925	5.60215	369975
1002	s100	b50w1e150c3	T6	24	chrX	74450	74599	+	150	0.827004	74507	74452	74467	74479	-54	3.7904	74525	0.837398	74525	13.016	74475
1003	s100	b50w1e150c3	T6	25	chrXVI	899550	899649	+	100	0.827004	899552	899552	899607	899552	1	3.73453	899625	0.859122	899625	5.45057	899575
1004	s100	b50w1e150c3	T6	26	chrX	391200	391349	+	150	0.827004	391347	391202	391202	391274	-144	3.71393	391275	0.809306	391275	9.04478	391225
1005	s100	b50w1e150c3	T6	27	chrXIV	199750	199949	+	200	0.827004	199882	199752	199947	199817	-129	3.66811	199825	0.827974	199875	7.66619	199925
1006	s100	b50w1e150c3	T6	28	chrXII	827500	827749	+	250	0.827004	827502	827502	827522	827502	1	3.63516	827625	0.820607	827525	6.61341	827525
1007	s100	b50w1e150c3	T6	29	chrXIV	116200	116399	+	200	0.827004	116282	116202	116357	116242	-79	3.62051	116275	0.805792	116325	5.0429	116325
1008	s100	b50w1e150c3	T6	30	chrXIV	586350	586499	+	150	0.827004	586402	586352	586477	586377	-49	3.62011	586375	0.797897	586425	13.8274	586425
1009	s100	b50w1e150c3	T6	31	chrIV	465100	465649	+	550	0.827004	465397	465102	465472	465249	-294	3.60362	465525	0.94407	465125	39.3305	465425
1010	s100	b50w1e150c3	T6	32	chrV	68000	68199	+	200	0.827004	68177	68002	68142	68089	-174	3.57288	68125	0.776268	68125	6.14497	68175
1011	s100	b50w1e150c3	T6	33	chrVII	851250	851399	+	150	0.827004	851362	851252	851252	851307	-109	3.53151	851325	0.798305	851325	5.4809	851275
1012	s100	b50w1e150c3	T6	34	chrIX	53850	54049	+	200	0.827004	53967	53852	54042	53909	-114	3.52497	53925	0.869421	54025	8.40444	54025
1013	s100	b50w1e150c3	T6	35	chrIII	138650	138799	+	150	0.827004	138667	138652	138682	138659	-14	3.50127	138725	0.796009	138725	7.73575	138725
1014	s100	b50w1e150c3	T6	36	chrXI	520400	520549	+	150	0.827004	520402	520402	520467	520402	1	3.50058	520525	0.761987	520525	6.99072	520475
1015	s100	b50w1e150c3	T6	37	chrVII	124100	124249	+	150	0.827004	124167	124102	124242	124134	-64	3.49613	124175	0.749766	124175	8.07921	124225
1016	s100	b50w1e150c3	T6	38	chrI	58200	58299	+	100	0.827004	58212	58202	58247	58207	-9	3.48442	58225	0.767787	58225	9.90162	58275
1017	s100	b50w1e150c3	T6	39	chrX	468000	468149	+	150	0.827004	468002	468002	468042	468002	1	3.46725	468075	0.809433	468075	5.70249	468025
1018	s100	b50w1e150c3	T6	40	chrXII	233800	233949	+	150	0.827004	233817	233802	233892	233809	-14	3.45573	233875	0.819657	233875	6.73836	233925
1019	s100	b50w1e150c3	T6	41	chrX	36150	36299	+	150	0.827004	36172	36152	36202	36162	-19	3.43733	36225	0.757969	36225	5.99336	36225
1020	s100	b50w1e150c3	T6	42	chrX	454300	454399	+	100	0.827004	454342	454302	454322	454322	-39	3.41758	454325	0.752061	454325	6.43589	454325
1021	s100	b50w1e150c3	T6	43	chrX	607450	607649	+	200	0.827004	607452	607452	607517	607452	1	3.4119	607575	0.875228	607525	17.2463	607475
1022	s100	b50w1e150c3	T6	44	chrIV	472200	472299	+	100	0.827004	472202	472202	472202	472202	1	3.40423	472225	0.781468	472225	7.83745	472225
1023	s100	b50w1e150c3	T6	45	chrVII	55750	55899	+	150	0.827004	55807	55752	55787	55779	-54	3.39245	55875	0.853728	55875	14.5745	55825
1024	s100	b50w1e150c3	T6	46	chrVII	73950	74049	+	100	0.827004	73952	73952	74017	73952	1	3.38372	74025	0.72753	74025	11.8726	74025
1025	s100	b50w1e150c3	T6	47	chrV	475400	475499	+	100	0.827004	475402	475402	475402	475402	1	3.37515	475425	0.755135	475425	6.94717	475425
1026	s100	b50w1e150c3	T6	48	chrIV	59650	59749	+	100	0.827004	59652	59652	59697	59652	1	3.33391	59725	0.891907	59725	8.02681	59725
1027	s100	b50w1e150c3	T6	49	chrXI	521200	521399	+	200	0.827004	521392	521202	521377	521297	-189	3.31751	521325	0.828583	521325	8.29461	521375
1028	s100	b50w1e150c3	T6	50	chrIII	212100	212199	+	100	0.827004	212117	212102	212107	212109	-14	3.30093	212175	0.759989	212125	5.49347	212125
1029	s100	b50w1e150c3	T6	51	chrXIV	303200	303449	+	250	0.827004	303267	303202	303342	303234	-64	3.2912	303375	0.755643	303275	11.1995	303375
1030	s100	b50w1e150c3	T6	52	chrXII	11250	11399	+	150	0.827004	11357	11252	11252	11304	-104	3.28975	11325	0.72429	11375	25.0964	11325
1031	s100	b50w1e150c3	T6	53	chrXII	838700	838849	+	150	0.827004	838782	838702	838842	838742	-79	3.27446	838775	0.840853	838775	10.8755	838825
1032	s100	b50w1e150c3	T6	54	chrI	34100	34299	+	200	0.827004	34212	34102	34287	34157	-109	3.27217	34275	0.772171	34225	7.42785	34275
1033	s100	b50w1e150c3	T6	55	chrVI	83200	83299	+	100	0.827004	83232	83202	83247	83217	-29	3.22585	83275	0.709888	83275	13.3942	83275
1034	s100	b50w1e150c3	T6	56	chrXIV	708150	708249	+	100	0.827004	708227	708152	708232	708189	-74	3.18824	708175	0.721647	708175	8.30686	708225
1035	s100	b50w1e150c3	T6	57	chrVIII	223300	223399	+	100	0.827004	223302	223302	223312	223302	1	3.18801	223325	0.750955	223375	5.41219	223325
1036	s100	b50w1e150c3	T6	58	chrX	638050	638149	+	100	0.827004	638052	638052	638107	638052	1	3.18107	638075	0.715891	638125	6.90282	638075
1037	s100	b50w1e150c3	T6	59	chrX	424550	424649	+	100	0.827004	424642	424552	424637	424597	-89	3.13173	424625	0.72084	424575	6.93152	424575
1038	s100	b50w1e150c3	T6	60	chrXI	520950	521099	+	150	0.827004	521007	520952	521082	520979	-54	3.12767	520975	0.698993	521075	8.42397	521075
1039	s100	b50w1e150c3	T6	61	chrXII	554050	554149	+	100	0.827004	554062	554052	554137	554057	-9	3.11988	554075	0.68334	554075	15.8527	554125
1040	s100	b50w1e150c3	T6	62	chrXV	780950	781049	+	100	0.827004	780952	780952	781007	780952	1	3.08705	780975	0.750514	781025	11.3778	780975
1041	s100	b50w1e150c3	T6	63	chrXIV	272100	272249	+	150	0.827731	272182	272102	272197	272142	-79	3.08285	272175	0.77196	272225	6.27669	272175

## Sheet: MACS2_positive
chr	start	end	length	abs_summit	pileup	-LOG10(pvalue)	fold_enrichment	-LOG10(qvalue)	name
chrI	43143	43521	379	43255	94.47	4.30017	1.52279	2.07595	m2_T5_S96I775E_YPD_ChIP2_posi_peak_1
chrI	71859	72342	484	71989	106.58	5.67671	1.60716	3.00866	m2_T5_S96I775E_YPD_ChIP2_posi_peak_2a
chrI	71859	72342	484	72168	91.24	3.78113	1.47676	1.71721	m2_T5_S96I775E_YPD_ChIP2_posi_peak_2b
chrI	81935	82323	389	82163	96.08	4.7636	1.55432	2.37419	m2_T5_S96I775E_YPD_ChIP2_posi_peak_3
chrI	142731	143108	378	142880	108.2	5.27264	1.55995	2.73222	m2_T5_S96I775E_YPD_ChIP2_posi_peak_4
chrII	71018	71340	323	71207	95.28	4.55851	1.54139	2.24503	m2_T5_S96I775E_YPD_ChIP2_posi_peak_5
chrII	88183	88819	637	88322	92.05	3.18192	1.40789	1.3369	m2_T5_S96I775E_YPD_ChIP2_posi_peak_6a
chrII	88183	88819	637	88629	101.74	5.22345	1.58851	2.69607	m2_T5_S96I775E_YPD_ChIP2_posi_peak_6b
chrII	181701	182129	429	181960	100.93	5.62586	1.63188	2.96884	m2_T5_S96I775E_YPD_ChIP2_posi_peak_7
chrII	216555	217172	618	216883	107.39	7.21293	1.72886	4.11505	m2_T5_S96I775E_YPD_ChIP2_posi_peak_8
chrII	300232	300854	623	300410	104.97	6.5536	1.69651	3.6152	m2_T5_S96I775E_YPD_ChIP2_posi_peak_9a
chrII	300232	300854	623	300601	107.39	7.29111	1.7353	4.16294	m2_T5_S96I775E_YPD_ChIP2_posi_peak_9b
chrII	326830	327114	285	326997	113.85	6.95792	1.68895	3.92479	m2_T5_S96I775E_YPD_ChIP2_posi_peak_10
chrII	478016	478938	923	478151	107.39	4.81707	1.52661	2.41489	m2_T5_S96I775E_YPD_ChIP2_posi_peak_11a
chrII	478016	478938	923	478413	106.58	6.24	1.6551	3.41619	m2_T5_S96I775E_YPD_ChIP2_posi_peak_11b
chrII	478016	478938	923	478753	104.97	6.4094	1.68414	3.53201	m2_T5_S96I775E_YPD_ChIP2_posi_peak_11c
chrII	581827	582258	432	582080	109	7.62267	1.74673	4.42156	m2_T5_S96I775E_YPD_ChIP2_posi_peak_12
chrII	592011	592305	295	592179	100.12	4.04176	1.47329	1.88872	m2_T5_S96I775E_YPD_ChIP2_posi_peak_13
chrII	606700	607012	313	606842	100.93	3.74262	1.45614	1.70203	m2_T5_S96I775E_YPD_ChIP2_posi_peak_14
chrII	612600	612933	334	612740	101.74	5.35541	1.60042	2.79744	m2_T5_S96I775E_YPD_ChIP2_posi_peak_15
chrIII	150	699	550	312	130	12.9749	2.04683	8.77239	m2_T5_S96I775E_YPD_ChIP2_posi_peak_16
chrIII	58284	58629	346	58456	92.86	3.96897	1.50261	1.83474	m2_T5_S96I775E_YPD_ChIP2_posi_peak_17
chrIII	105081	106052	972	105420	108.2	6.88414	1.69432	3.86444	m2_T5_S96I775E_YPD_ChIP2_posi_peak_18a
chrIII	105081	106052	972	105923	92.86	3.33125	1.4361	1.42087	m2_T5_S96I775E_YPD_ChIP2_posi_peak_18b
chrIII	105081	106052	972	105942	91.24	3.23382	1.41908	1.35379	m2_T5_S96I775E_YPD_ChIP2_posi_peak_18c
chrIII	138379	138843	465	138576	98.51	4.35812	1.51537	2.10677	m2_T5_S96I775E_YPD_ChIP2_posi_peak_19
chrIII	177587	177938	352	177717	121.12	5.86511	1.56558	3.13892	m2_T5_S96I775E_YPD_ChIP2_posi_peak_20
chrIII	214168	214470	303	214242	94.47	4.35769	1.52846	2.10677	m2_T5_S96I775E_YPD_ChIP2_posi_peak_21
chrIII	223599	223966	368	223781	111.43	8.32845	1.79993	4.95998	m2_T5_S96I775E_YPD_ChIP2_posi_peak_22
chrIII	227885	228533	649	228031	110.62	8.06342	1.787	4.74284	m2_T5_S96I775E_YPD_ChIP2_posi_peak_23
chrIV	45177	45459	283	45308	95.28	3.88918	1.47572	1.79949	m2_T5_S96I775E_YPD_ChIP2_posi_peak_24
chrIV	465165	465805	641	465418	222.85	44.4094	3.02503	38.963	m2_T5_S96I775E_YPD_ChIP2_posi_peak_25
chrIV	471909	472310	402	472065	104.16	6.08961	1.64395	3.2977	m2_T5_S96I775E_YPD_ChIP2_posi_peak_26
chrIV	579983	580277	295	580218	114.66	3.86199	1.42785	1.7773	m2_T5_S96I775E_YPD_ChIP2_posi_peak_27
chrIV	703768	704053	286	703918	130.8	5.95642	1.55489	3.21021	m2_T5_S96I775E_YPD_ChIP2_posi_peak_28
chrIV	812185	812535	351	812341	109.81	7.80217	1.77408	4.54044	m2_T5_S96I775E_YPD_ChIP2_posi_peak_29
chrIV	836324	836661	338	836506	99.31	5.40407	1.60603	2.82241	m2_T5_S96I775E_YPD_ChIP2_posi_peak_30
chrIV	931160	931456	297	931293	91.24	3.78113	1.47676	1.71721	m2_T5_S96I775E_YPD_ChIP2_posi_peak_31
chrIV	1243829	1244401	573	1244103	92.86	3.96897	1.50261	1.83474	m2_T5_S96I775E_YPD_ChIP2_posi_peak_32
chrIX	25363	25692	330	25464	100.93	5.19382	1.59265	2.67383	m2_T5_S96I775E_YPD_ChIP2_posi_peak_33
chrIX	93586	94200	615	93836	95.28	4.55851	1.54139	2.24503	m2_T5_S96I775E_YPD_ChIP2_posi_peak_34
chrIX	188227	188669	443	188475	99.31	4.18008	1.49229	1.98322	m2_T5_S96I775E_YPD_ChIP2_posi_peak_35a
chrIX	188227	188669	443	188538	95.28	3.29985	1.41585	1.3959	m2_T5_S96I775E_YPD_ChIP2_posi_peak_35b
chrIX	255183	255701	519	255309	117.89	5.20759	1.53579	2.68544	m2_T5_S96I775E_YPD_ChIP2_posi_peak_36
chrIX	370896	371182	287	371067	96.89	4.20943	1.5136	2.0054	m2_T5_S96I775E_YPD_ChIP2_posi_peak_37
chrIX	421349	421721	373	421482	93.66	4.16116	1.51554	1.96946	m2_T5_S96I775E_YPD_ChIP2_posi_peak_38
chrV	26036	26318	283	26175	92.05	3.96897	1.48968	1.83474	m2_T5_S96I775E_YPD_ChIP2_posi_peak_39
chrV	51927	52243	317	52065	125.15	5.90659	1.55744	3.17219	m2_T5_S96I775E_YPD_ChIP2_posi_peak_40
chrV	67838	68202	365	68039	91.24	3.78113	1.47676	1.71721	m2_T5_S96I775E_YPD_ChIP2_posi_peak_41
chrV	68588	68937	350	68798	104.16	6.5536	1.68359	3.6152	m2_T5_S96I775E_YPD_ChIP2_posi_peak_42
chrV	69839	70276	438	70126	105.77	5.53843	1.60187	2.92661	m2_T5_S96I775E_YPD_ChIP2_posi_peak_43
chrV	79128	79410	283	79266	103.35	6.31564	1.67066	3.45996	m2_T5_S96I775E_YPD_ChIP2_posi_peak_44
chrV	85608	86063	456	85807	134.84	14.9871	2.14736	10.6263	m2_T5_S96I775E_YPD_ChIP2_posi_peak_45
chrV	99774	100067	294	99911	119.5	5.68076	1.56237	3.01123	m2_T5_S96I775E_YPD_ChIP2_posi_peak_46
chrV	192294	192605	312	192458	118.69	10.2869	1.91627	6.482	m2_T5_S96I775E_YPD_ChIP2_posi_peak_47
chrV	334957	335240	284	335111	105.77	6.79552	1.70944	3.7913	m2_T5_S96I775E_YPD_ChIP2_posi_peak_48
chrV	348965	349293	329	349133	94.47	4.35769	1.52846	2.10677	m2_T5_S96I775E_YPD_ChIP2_posi_peak_49
chrV	395368	395721	354	395536	92.86	3.96897	1.50261	1.83474	m2_T5_S96I775E_YPD_ChIP2_posi_peak_50
chrV	441664	442070	407	441803	124.35	6.22704	1.58665	3.4059	m2_T5_S96I775E_YPD_ChIP2_posi_peak_51
chrV	469113	469463	351	469294	101.74	5.85174	1.64481	3.12919	m2_T5_S96I775E_YPD_ChIP2_posi_peak_52
chrV	503208	503748	541	503400	107.39	6.78602	1.69358	3.7913	m2_T5_S96I775E_YPD_ChIP2_posi_peak_53
chrVI	4596	5119	524	4739	110.62	8.06342	1.787	4.74284	m2_T5_S96I775E_YPD_ChIP2_posi_peak_54a
chrVI	4596	5119	524	5044	100.93	5.62586	1.63188	2.96884	m2_T5_S96I775E_YPD_ChIP2_posi_peak_54b
chrVI	55509	55875	367	55708	114.66	7.92524	1.7575	4.64745	m2_T5_S96I775E_YPD_ChIP2_posi_peak_55
chrVI	210758	211062	305	210952	97.7	4.76163	1.56022	2.37419	m2_T5_S96I775E_YPD_ChIP2_posi_peak_56
chrVI	220614	221269	656	220710	90.43	3.26865	1.42864	1.37152	m2_T5_S96I775E_YPD_ChIP2_posi_peak_57a
chrVI	220614	221269	656	221029	92.05	3.59563	1.4514	1.59303	m2_T5_S96I775E_YPD_ChIP2_posi_peak_57b
chrVI	223262	223687	426	223419	113.04	8.86971	1.82578	5.3818	m2_T5_S96I775E_YPD_ChIP2_posi_peak_58
chrVI	224532	224876	345	224712	117.89	7.93763	1.74832	4.65685	m2_T5_S96I775E_YPD_ChIP2_posi_peak_59
chrVI	226847	227286	440	226984	105.77	4.20139	1.48297	1.99953	m2_T5_S96I775E_YPD_ChIP2_posi_peak_60a
chrVI	226847	227286	440	227131	102.54	4.82002	1.54544	2.41561	m2_T5_S96I775E_YPD_ChIP2_posi_peak_60b
chrVII	55555	56055	501	55818	109	6.94938	1.69237	3.91901	m2_T5_S96I775E_YPD_ChIP2_posi_peak_61
chrVII	56422	56757	336	56584	101.74	5.85174	1.64481	3.12919	m2_T5_S96I775E_YPD_ChIP2_posi_peak_62
chrVII	110563	110929	367	110758	150.99	10.388	1.78113	6.55673	m2_T5_S96I775E_YPD_ChIP2_posi_peak_63
chrVII	122016	122306	291	122161	103.35	5.98715	1.64222	3.23469	m2_T5_S96I775E_YPD_ChIP2_posi_peak_64
chrVII	227835	228306	472	228124	105.77	6.79552	1.70944	3.7913	m2_T5_S96I775E_YPD_ChIP2_posi_peak_65
chrVII	254590	255164	575	254730	117.08	4.16585	1.43998	1.97242	m2_T5_S96I775E_YPD_ChIP2_posi_peak_66
chrVII	306549	306865	317	306702	124.35	11.9221	1.99392	7.83876	m2_T5_S96I775E_YPD_ChIP2_posi_peak_67
chrVII	310917	311351	435	311079	143.72	5.99298	1.52341	3.23997	m2_T5_S96I775E_YPD_ChIP2_posi_peak_68
chrVII	364424	364772	349	364564	104.97	4.53156	1.51882	2.23874	m2_T5_S96I775E_YPD_ChIP2_posi_peak_69
chrVII	439184	439562	379	439315	112.23	3.34834	1.3809	1.43278	m2_T5_S96I775E_YPD_ChIP2_posi_peak_70
chrVII	458199	458553	355	458305	97.7	3.64255	1.45147	1.62568	m2_T5_S96I775E_YPD_ChIP2_posi_peak_71
chrVII	480215	480610	396	480470	103.35	5.47442	1.5974	2.87788	m2_T5_S96I775E_YPD_ChIP2_posi_peak_72
chrVII	481087	481376	290	481250	95.28	4.05869	1.49255	1.90244	m2_T5_S96I775E_YPD_ChIP2_posi_peak_73
chrVII	481763	482203	441	481935	96.08	4.58649	1.53745	2.26639	m2_T5_S96I775E_YPD_ChIP2_posi_peak_74
chrVII	640827	641834	1008	640961	101.74	5.85174	1.64481	3.12919	m2_T5_S96I775E_YPD_ChIP2_posi_peak_75a
chrVII	640827	641834	1008	641418	93.66	4.16116	1.51554	1.96946	m2_T5_S96I775E_YPD_ChIP2_posi_peak_75b
chrVII	640827	641834	1008	641624	96.89	3.2666	1.41873	1.37096	m2_T5_S96I775E_YPD_ChIP2_posi_peak_75c
chrVII	700770	701107	338	700959	113.04	4.77359	1.50054	2.3799	m2_T5_S96I775E_YPD_ChIP2_posi_peak_76
chrVII	738947	739531	585	739115	105.77	3.18157	1.38668	1.3369	m2_T5_S96I775E_YPD_ChIP2_posi_peak_77a
chrVII	738947	739531	585	739401	108.2	3.81056	1.43156	1.73954	m2_T5_S96I775E_YPD_ChIP2_posi_peak_77b
chrVII	779424	779863	440	779535	107.39	4.30579	1.48143	2.07985	m2_T5_S96I775E_YPD_ChIP2_posi_peak_78
chrVII	806478	806803	326	806644	96.89	4.62989	1.55441	2.29759	m2_T5_S96I775E_YPD_ChIP2_posi_peak_79
chrVII	807068	807669	602	807363	117.89	4.82735	1.50488	2.42116	m2_T5_S96I775E_YPD_ChIP2_posi_peak_80
chrVII	823277	823570	294	823436	122.73	4.83908	1.49073	2.42923	m2_T5_S96I775E_YPD_ChIP2_posi_peak_81
chrVII	867089	867515	427	867404	108.2	6.37318	1.65224	3.50723	m2_T5_S96I775E_YPD_ChIP2_posi_peak_82
chrVII	883314	883756	443	883559	116.27	7.68731	1.72457	4.47869	m2_T5_S96I775E_YPD_ChIP2_posi_peak_83
chrVII	894088	894848	761	894467	136.46	12.0181	1.93601	7.91754	m2_T5_S96I775E_YPD_ChIP2_posi_peak_84
chrVII	998717	999167	451	998918	109.81	6.33005	1.6539	3.47172	m2_T5_S96I775E_YPD_ChIP2_posi_peak_85
chrVII	1049054	1049437	384	1049170	96.08	3.2666	1.40703	1.37096	m2_T5_S96I775E_YPD_ChIP2_posi_peak_86
chrVIII	34619	35018	400	34834	119.5	7.44525	1.69719	4.29023	m2_T5_S96I775E_YPD_ChIP2_posi_peak_87
chrVIII	35406	35968	563	35549	104.16	6.5536	1.68359	3.6152	m2_T5_S96I775E_YPD_ChIP2_posi_peak_88
chrVIII	388834	389155	322	389040	100.12	4.64776	1.53007	2.31172	m2_T5_S96I775E_YPD_ChIP2_posi_peak_89
chrVIII	452816	453153	338	452947	99.31	4.75449	1.54632	2.37419	m2_T5_S96I775E_YPD_ChIP2_posi_peak_90
chrVIII	556575	557076	502	556710	125.15	5.16821	1.50182	2.67016	m2_T5_S96I775E_YPD_ChIP2_posi_peak_91a
chrVIII	556575	557076	502	556992	121.92	6.40972	1.61751	3.53225	m2_T5_S96I775E_YPD_ChIP2_posi_peak_91b
chrX	73716	74561	846	73854	133.23	7.53407	1.64955	4.35707	m2_T5_S96I775E_YPD_ChIP2_posi_peak_92a
chrX	73716	74561	846	74388	122.73	5.49506	1.542	2.89309	m2_T5_S96I775E_YPD_ChIP2_posi_peak_92b
chrX	74877	75299	423	75122	129.19	7.29491	1.64572	4.16593	m2_T5_S96I775E_YPD_ChIP2_posi_peak_93
chrX	154320	154620	301	154467	99.31	5.21302	1.58859	2.68941	m2_T5_S96I775E_YPD_ChIP2_posi_peak_94
chrX	380607	380936	330	380854	110.62	5.69352	1.59455	3.02154	m2_T5_S96I775E_YPD_ChIP2_posi_peak_95
chrX	465790	466180	391	466029	124.35	9.86929	1.84908	6.17109	m2_T5_S96I775E_YPD_ChIP2_posi_peak_96
chrX	466584	467011	428	466874	102.54	6.08168	1.65773	3.2908	m2_T5_S96I775E_YPD_ChIP2_posi_peak_97
chrX	572645	573658	1014	572894	100.12	5.62586	1.61895	2.96884	m2_T5_S96I775E_YPD_ChIP2_posi_peak_98a
chrX	572645	573658	1014	573495	97.7	4.97291	1.58017	2.5181	m2_T5_S96I775E_YPD_ChIP2_posi_peak_98b
chrX	607156	607551	396	607343	150.18	19.905	2.33452	15.3565	m2_T5_S96I775E_YPD_ChIP2_posi_peak_99
chrX	617663	617985	323	617840	138.88	8.71311	1.71901	5.27279	m2_T5_S96I775E_YPD_ChIP2_posi_peak_100
chrX	622705	623056	352	622881	107.39	7.29111	1.7353	4.16294	m2_T5_S96I775E_YPD_ChIP2_posi_peak_101
chrX	702184	702705	522	702486	106.58	4.62211	1.51523	2.29387	m2_T5_S96I775E_YPD_ChIP2_posi_peak_102
chrXI	176117	176399	283	176244	100.93	4.37064	1.51631	2.11662	m2_T5_S96I775E_YPD_ChIP2_posi_peak_103
chrXI	327039	327464	426	327311	116.27	5.80354	1.57841	3.10617	m2_T5_S96I775E_YPD_ChIP2_posi_peak_104
chrXI	334616	334922	307	334754	121.92	8.54464	1.77627	5.14756	m2_T5_S96I775E_YPD_ChIP2_posi_peak_105
chrXI	340463	340907	445	340658	98.51	4.77512	1.5548	2.38022	m2_T5_S96I775E_YPD_ChIP2_posi_peak_106
chrXI	379430	379827	398	379706	113.85	5.01379	1.53131	2.55061	m2_T5_S96I775E_YPD_ChIP2_posi_peak_107
chrXI	381470	381930	461	381635	99.31	3.5691	1.43307	1.58578	m2_T5_S96I775E_YPD_ChIP2_posi_peak_108
chrXI	520970	521574	605	521107	92.86	3.96897	1.50261	1.83474	m2_T5_S96I775E_YPD_ChIP2_posi_peak_109
chrXI	578540	579004	465	578640	96.89	4.7636	1.56725	2.37419	m2_T5_S96I775E_YPD_ChIP2_posi_peak_110a
chrXI	578540	579004	465	578813	93.66	3.16691	1.41287	1.32655	m2_T5_S96I775E_YPD_ChIP2_posi_peak_110b
chrXII	198763	199461	699	198953	130.8	10.6875	1.88292	6.79755	m2_T5_S96I775E_YPD_ChIP2_posi_peak_111a
chrXII	198763	199461	699	199236	108.2	6.84792	1.69135	3.83607	m2_T5_S96I775E_YPD_ChIP2_posi_peak_111b
chrXII	202111	202490	380	202337	128.38	8.29521	1.72175	4.94471	m2_T5_S96I775E_YPD_ChIP2_posi_peak_112
chrXII	233439	234005	567	233576	92.86	3.34294	1.43735	1.42803	m2_T5_S96I775E_YPD_ChIP2_posi_peak_113a
chrXII	233439	234005	567	233996	94.47	3.23223	1.41427	1.35379	m2_T5_S96I775E_YPD_ChIP2_posi_peak_113b
chrXII	281954	282377	424	282087	100.12	5.24137	1.58434	2.70894	m2_T5_S96I775E_YPD_ChIP2_posi_peak_114
chrXII	282952	283438	487	283190	109	5.85538	1.60269	3.13109	m2_T5_S96I775E_YPD_ChIP2_posi_peak_115
chrXII	341116	341542	427	341351	106.58	6.86503	1.70764	3.85071	m2_T5_S96I775E_YPD_ChIP2_posi_peak_116
chrXII	365994	366403	410	366178	128.38	5.74964	1.54027	3.06684	m2_T5_S96I775E_YPD_ChIP2_posi_peak_117
chrXII	369757	370183	427	369997	117.89	9.49756	1.86596	5.88071	m2_T5_S96I775E_YPD_ChIP2_posi_peak_118
chrXII	485374	485825	452	485682	135.65	8.42752	1.70812	5.04661	m2_T5_S96I775E_YPD_ChIP2_posi_peak_119
chrXII	499034	499324	291	499174	120.31	6.1918	1.59616	3.37824	m2_T5_S96I775E_YPD_ChIP2_posi_peak_120
chrXII	637039	637697	659	637211	118.69	9.29507	1.84262	5.7235	m2_T5_S96I775E_YPD_ChIP2_posi_peak_121
chrXII	637900	638659	760	638118	109	6.6941	1.67161	3.72629	m2_T5_S96I775E_YPD_ChIP2_posi_peak_122a
chrXII	637900	638659	760	638495	109.81	6.03674	1.62958	3.27204	m2_T5_S96I775E_YPD_ChIP2_posi_peak_122b
chrXII	714517	714827	311	714676	93.66	4.16116	1.51554	1.96946	m2_T5_S96I775E_YPD_ChIP2_posi_peak_123
chrXII	731936	732234	299	732032	111.43	5.58509	1.57937	2.962	m2_T5_S96I775E_YPD_ChIP2_posi_peak_124
chrXII	784010	784317	308	784255	99.31	5.40407	1.60603	2.82241	m2_T5_S96I775E_YPD_ChIP2_posi_peak_125
chrXII	793600	793885	286	793738	114.66	6.48046	1.64436	3.58802	m2_T5_S96I775E_YPD_ChIP2_posi_peak_126
chrXII	806317	806724	408	806578	112.23	8.59722	1.81286	5.17962	m2_T5_S96I775E_YPD_ChIP2_posi_peak_127
chrXII	838127	839149	1023	838265	103.35	6.31564	1.67066	3.45996	m2_T5_S96I775E_YPD_ChIP2_posi_peak_128a
chrXII	838127	839149	1023	838788	92.86	3.96897	1.50261	1.83474	m2_T5_S96I775E_YPD_ChIP2_posi_peak_128b
chrXII	838127	839149	1023	838940	96.08	4.7636	1.55432	2.37419	m2_T5_S96I775E_YPD_ChIP2_posi_peak_128c
chrXII	855014	855476	463	855208	96.08	4.7636	1.55432	2.37419	m2_T5_S96I775E_YPD_ChIP2_posi_peak_129
chrXII	931546	931864	319	931724	125.96	12.0671	2.00785	7.95841	m2_T5_S96I775E_YPD_ChIP2_posi_peak_130
chrXIII	24162	24482	321	24321	96.89	4.7636	1.56725	2.37419	m2_T5_S96I775E_YPD_ChIP2_posi_peak_131
chrXIII	24880	25372	493	25221	96.89	4.7636	1.56725	2.37419	m2_T5_S96I775E_YPD_ChIP2_posi_peak_132
chrXIII	183966	184253	288	184106	109.81	5.35474	1.57232	2.79687	m2_T5_S96I775E_YPD_ChIP2_posi_peak_133
chrXIII	196125	196409	285	196275	134.03	5.49542	1.50269	2.89332	m2_T5_S96I775E_YPD_ChIP2_posi_peak_134
chrXIII	220128	220633	506	220336	109	7.42937	1.73117	4.2777	m2_T5_S96I775E_YPD_ChIP2_posi_peak_135
chrXIII	500088	500661	574	500266	101.74	5.38682	1.60324	2.82241	m2_T5_S96I775E_YPD_ChIP2_posi_peak_136a
chrXIII	500088	500661	574	500597	100.12	5.3904	1.5978	2.82241	m2_T5_S96I775E_YPD_ChIP2_posi_peak_136b
chrXIII	572276	572990	715	572561	96.08	3.17137	1.39719	1.32936	m2_T5_S96I775E_YPD_ChIP2_posi_peak_137
chrXIII	652385	652792	408	652560	113.04	4.1036	1.44356	1.93699	m2_T5_S96I775E_YPD_ChIP2_posi_peak_138
chrXIII	667530	667969	440	667706	103.35	6.12302	1.65401	3.32443	m2_T5_S96I775E_YPD_ChIP2_posi_peak_139
chrXIII	674282	674613	332	674421	97.7	4.97291	1.58017	2.5181	m2_T5_S96I775E_YPD_ChIP2_posi_peak_140
chrXIII	743005	743339	335	743104	108.2	3.27944	1.38223	1.38001	m2_T5_S96I775E_YPD_ChIP2_posi_peak_141
chrXIV	96149	96537	389	96418	150.18	9.48795	1.71799	5.87638	m2_T5_S96I775E_YPD_ChIP2_posi_peak_142
chrXIV	241810	242108	299	241962	89.63	3.4187	1.4509	1.47077	m2_T5_S96I775E_YPD_ChIP2_posi_peak_143
chrXIV	252136	253009	874	252245	123.54	5.75643	1.55672	3.07103	m2_T5_S96I775E_YPD_ChIP2_posi_peak_144a
chrXIV	252136	253009	874	252770	93.66	3.58947	1.45729	1.59303	m2_T5_S96I775E_YPD_ChIP2_posi_peak_144b
chrXIV	302962	303401	440	303250	100.12	3.14169	1.38523	1.30579	m2_T5_S96I775E_YPD_ChIP2_posi_peak_145
chrXIV	531785	532067	283	531919	101.74	5.68409	1.62988	3.01436	m2_T5_S96I775E_YPD_ChIP2_posi_peak_146
chrXIV	560729	561011	283	560868	138.88	7.17865	1.61773	4.0894	m2_T5_S96I775E_YPD_ChIP2_posi_peak_147
chrXIV	687550	687877	328	687751	104.16	6.5536	1.68359	3.6152	m2_T5_S96I775E_YPD_ChIP2_posi_peak_148
chrXIV	695573	695933	361	695736	98.51	5.18641	1.5931	2.67016	m2_T5_S96I775E_YPD_ChIP2_posi_peak_149
chrXIV	707763	708260	498	707975	113.85	8.86971	1.83871	5.3818	m2_T5_S96I775E_YPD_ChIP2_posi_peak_150
chrXV	60567	60908	342	60745	109.81	7.80217	1.77408	4.54044	m2_T5_S96I775E_YPD_ChIP2_posi_peak_151
chrXV	93381	93756	376	93637	117.89	6.82929	1.6635	3.8196	m2_T5_S96I775E_YPD_ChIP2_posi_peak_152
chrXV	110978	111260	283	111134	122.73	11.4846	1.98091	7.45912	m2_T5_S96I775E_YPD_ChIP2_posi_peak_153
chrXV	159923	160578	656	160502	130.8	9.18622	1.78081	5.63532	m2_T5_S96I775E_YPD_ChIP2_posi_peak_154
chrXV	201615	202568	954	201714	100.93	4.67034	1.54439	2.32958	m2_T5_S96I775E_YPD_ChIP2_posi_peak_155a
chrXV	201615	202568	954	202284	101.74	4.14401	1.48894	1.96875	m2_T5_S96I775E_YPD_ChIP2_posi_peak_155b
chrXV	254270	254567	298	254426	122.73	11.3451	1.97089	7.34105	m2_T5_S96I775E_YPD_ChIP2_posi_peak_156
chrXV	274472	275061	590	274670	115.46	5.41261	1.55285	2.82765	m2_T5_S96I775E_YPD_ChIP2_posi_peak_157
chrXV	315884	316180	297	316032	98.51	5.18641	1.5931	2.67016	m2_T5_S96I775E_YPD_ChIP2_posi_peak_158
chrXV	444674	445752	1079	444847	130.8	11.0077	1.90461	7.06155	m2_T5_S96I775E_YPD_ChIP2_posi_peak_159a
chrXV	444674	445752	1079	445478	127.57	11.1836	1.92893	7.20064	m2_T5_S96I775E_YPD_ChIP2_posi_peak_159b
chrXV	487278	487614	337	487415	116.27	6.19227	1.60905	3.37824	m2_T5_S96I775E_YPD_ChIP2_posi_peak_160
chrXV	576123	576522	400	576376	93.66	4.16116	1.51554	1.96946	m2_T5_S96I775E_YPD_ChIP2_posi_peak_161
chrXV	642156	642573	418	642378	196.21	11.9311	1.71484	7.84469	m2_T5_S96I775E_YPD_ChIP2_posi_peak_162
chrXV	758867	759168	302	759003	104.16	6.5536	1.68359	3.6152	m2_T5_S96I775E_YPD_ChIP2_posi_peak_163
chrXV	780766	781048	283	780919	115.46	5.94283	1.59539	3.19986	m2_T5_S96I775E_YPD_ChIP2_posi_peak_164
chrXVI	74314	74718	405	74474	110.62	7.74195	1.76129	4.52489	m2_T5_S96I775E_YPD_ChIP2_posi_peak_165
chrXVI	75530	75900	371	75736	113.04	5.7885	1.5839	3.09457	m2_T5_S96I775E_YPD_ChIP2_posi_peak_166
chrXVI	76004	76303	300	76222	114.66	6.2338	1.62475	3.41183	m2_T5_S96I775E_YPD_ChIP2_posi_peak_167
chrXVI	106164	106686	523	106310	101.74	5.70051	1.63134	3.02602	m2_T5_S96I775E_YPD_ChIP2_posi_peak_168
chrXVI	303265	303641	377	303426	112.23	7.03444	1.69005	3.97476	m2_T5_S96I775E_YPD_ChIP2_posi_peak_169
chrXVI	405175	405973	799	405299	105.77	5.08344	1.56208	2.60397	m2_T5_S96I775E_YPD_ChIP2_posi_peak_170a
chrXVI	405175	405973	799	405838	118.69	6.31513	1.61747	3.45996	m2_T5_S96I775E_YPD_ChIP2_posi_peak_170b
chrXVI	581754	582084	331	581905	142.11	6.04055	1.52243	3.27485	m2_T5_S96I775E_YPD_ChIP2_posi_peak_171
chrXVI	673722	674009	288	673841	90.43	3.24622	1.42621	1.35523	m2_T5_S96I775E_YPD_ChIP2_posi_peak_172
chrXVI	700886	701806	921	701088	113.85	5.77952	1.59439	3.08961	m2_T5_S96I775E_YPD_ChIP2_posi_peak_173a
chrXVI	700886	701806	921	701437	106.58	3.73291	1.43442	1.69408	m2_T5_S96I775E_YPD_ChIP2_posi_peak_173b
chrXVI	719613	720027	415	719746	93.66	3.90576	1.48974	1.81102	m2_T5_S96I775E_YPD_ChIP2_posi_peak_174
chrXVI	830069	830353	285	830215	100.12	4.42399	1.50929	2.15507	m2_T5_S96I775E_YPD_ChIP2_posi_peak_175
chrXVI	900147	900448	302	900308	107.39	7.29111	1.7353	4.16294	m2_T5_S96I775E_YPD_ChIP2_posi_peak_176
chrXVI	900736	901036	301	900876	104.97	6.5536	1.69651	3.6152	m2_T5_S96I775E_YPD_ChIP2_posi_peak_177
chrIII	140	519	380	311	103.64	17.3642	2.62353	13.1645	mn_T6_S96I775E_4NQO_ChIP3_posi_peak_1
chrIV	465175	465685	511	465409	194.41	54.9811	3.90827	49.3274	mn_T6_S96I775E_4NQO_ChIP3_posi_peak_2
chrIV	471944	472173	230	472064	67.33	4.39065	1.6576	1.49939	mn_T6_S96I775E_4NQO_ChIP3_posi_peak_3
chrIV	1245911	1246125	215	1246009	80.19	6.57677	1.82032	3.12961	mn_T6_S96I775E_4NQO_ChIP3_posi_peak_4
chrIX	215900	216106	207	215993	83.21	7.02845	1.84676	3.48234	mn_T6_S96I775E_4NQO_ChIP3_posi_peak_5
chrIX	248972	249193	222	249100	72.62	6.16692	1.84589	2.80094	mn_T6_S96I775E_4NQO_ChIP3_posi_peak_6
chrVI	83290	83498	209	83346	75.65	5.81372	1.7825	2.5145	mn_T6_S96I775E_4NQO_ChIP3_posi_peak_7
chrVII	110688	110928	241	110846	83.97	4.84569	1.63401	1.80376	mn_T6_S96I775E_4NQO_ChIP3_posi_peak_8
chrVII	894299	894612	314	894408	90.02	8.50091	1.9366	4.7694	mn_T6_S96I775E_4NQO_ChIP3_posi_peak_9
chrVIII	34835	35058	224	34946	80.94	8.60369	2.05452	4.84374	mn_T6_S96I775E_4NQO_ChIP3_posi_peak_10
chrVIII	556711	557068	358	556882	93.05	6.28551	1.70993	2.90055	mn_T6_S96I775E_4NQO_ChIP3_posi_peak_11
chrX	74038	74471	434	74139	87.75	7.29308	1.85671	3.70496	mn_T6_S96I775E_4NQO_ChIP3_posi_peak_12
chrX	197407	197677	271	197534	94.56	8.67333	1.9344	4.90592	mn_T6_S96I775E_4NQO_ChIP3_posi_peak_13
chrX	391213	391430	218	391370	71.86	5.88718	1.82692	2.56702	mn_T6_S96I775E_4NQO_ChIP3_posi_peak_14
chrX	607186	607520	335	607344	131.63	27.0451	3.02248	22.3978	mn_T6_S96I775E_4NQO_ChIP3_posi_peak_15
chrXII	11073	11403	331	11192	90.02	10.394	2.11675	6.51897	mn_T6_S96I775E_4NQO_ChIP3_posi_peak_16
chrXII	283805	284022	218	283955	70.35	5.61317	1.78899	2.3582	mn_T6_S96I775E_4NQO_ChIP3_posi_peak_17
chrXII	485523	485781	259	485641	85.48	6.52488	1.78755	3.09324	mn_T6_S96I775E_4NQO_ChIP3_posi_peak_18
chrXII	490085	490290	206	490184	257.96	19.2704	1.863	14.9177	mn_T6_S96I775E_4NQO_ChIP3_posi_peak_19
chrXII	636875	637082	208	636941	74.89	4.27326	1.6147	1.44421	mn_T6_S96I775E_4NQO_ChIP3_posi_peak_20
chrXII	963074	963336	263	963217	83.97	9.60456	2.13039	5.76846	mn_T6_S96I775E_4NQO_ChIP3_posi_peak_21
chrXIII	259329	259551	223	259507	85.48	5.49614	1.68252	2.2701	mn_T6_S96I775E_4NQO_ChIP3_posi_peak_22
chrXIV	632194	632399	206	632356	86.24	6.351	1.75883	2.95401	mn_T6_S96I775E_4NQO_ChIP3_posi_peak_23
chrXIV	707841	708082	242	707893	64.3	4.09365	1.63725	1.32062	mn_T6_S96I775E_4NQO_ChIP3_posi_peak_24
chrXIV	784026	784243	218	784129	112.71	16.8623	2.47205	12.6963	mn_T6_S96I775E_4NQO_ChIP3_posi_peak_25
chrXV	274471	274670	200	274615	81.7	7.59486	1.93222	3.97399	mn_T6_S96I775E_4NQO_ChIP3_posi_peak_26
chrXV	479548	479751	204	479626	69.6	5.34498	1.77002	2.15191	mn_T6_S96I775E_4NQO_ChIP3_posi_peak_27
chrXV	642116	642614	499	642350	146.76	17.1732	2.20531	12.9874	mn_T6_S96I775E_4NQO_ChIP3_posi_peak_28
chrXVI	297048	297331	284	297183	101.37	10.1177	2.0072	6.2556	mn_T6_S96I775E_4NQO_ChIP3_posi_peak_29
chrII	405772	406133	362	405972	118.19	4.67893	1.48134	2.01486	m2_T3_S96_YPD_ChIP1_posi_peak_1
chrII	544536	544956	421	544731	151.54	16.9459	2.15713	12.8947	m2_T3_S96_YPD_ChIP1_posi_peak_2
chrIII	162729	163052	324	162993	124.86	5.21392	1.51636	2.38459	m2_T3_S96_YPD_ChIP1_posi_peak_3
chrIII	227861	228211	351	228122	130.58	7.55669	1.66552	4.11273	m2_T3_S96_YPD_ChIP1_posi_peak_4
chrIV	465200	465697	498	465433	259.25	42.6864	2.68295	38.2516	m2_T3_S96_YPD_ChIP1_posi_peak_5
chrIV	579481	579893	413	579639	125.81	8.26245	1.73713	4.68916	m2_T3_S96_YPD_ChIP1_posi_peak_6
chrIV	802651	803021	371	802825	115.33	6.595	1.64497	3.37614	m2_T3_S96_YPD_ChIP1_posi_peak_7
chrIV	1016989	1017472	484	1017186	110.56	5.49983	1.57758	2.5787	m2_T3_S96_YPD_ChIP1_posi_peak_8
chrIX	325333	325671	339	325636	130.58	5.89786	1.54796	2.87125	m2_T3_S96_YPD_ChIP1_posi_peak_9
chrV	435072	435394	323	435229	107.7	3.70449	1.43088	1.36746	m2_T3_S96_YPD_ChIP1_posi_peak_10
chrV	504944	505354	411	505085	125.81	6.66467	1.62168	3.43382	m2_T3_S96_YPD_ChIP1_posi_peak_11
chrVI	64389	64768	380	64679	117.23	6.37067	1.61898	3.20664	m2_T3_S96_YPD_ChIP1_posi_peak_12
chrVII	411991	412564	574	412347	129.62	8.71241	1.74995	5.0767	m2_T3_S96_YPD_ChIP1_posi_peak_13
chrVII	894279	894739	461	894490	217.31	19.9999	2.00284	15.8489	m2_T3_S96_YPD_ChIP1_posi_peak_14
chrVIII	241669	242156	488	241801	101.98	3.6862	1.44861	1.3558	m2_T3_S96_YPD_ChIP1_posi_peak_15
chrVIII	411186	411707	522	411346	122.95	5.30828	1.53027	2.44574	m2_T3_S96_YPD_ChIP1_posi_peak_16
chrX	73864	74419	556	74046	157.26	6.75293	1.53553	3.50498	m2_T3_S96_YPD_ChIP1_posi_peak_17
chrX	139543	140063	521	140004	129.62	7.32697	1.65346	3.93908	m2_T3_S96_YPD_ChIP1_posi_peak_18
chrX	607043	607795	753	607365	380.29	142.856	5.21418	136.771	m2_T3_S96_YPD_ChIP1_posi_peak_19
chrXI	202834	203223	390	203000	115.33	4.24061	1.45408	1.71027	m2_T3_S96_YPD_ChIP1_posi_peak_20
chrXI	340614	340965	352	340769	140.11	7.75516	1.64078	4.27392	m2_T3_S96_YPD_ChIP1_posi_peak_21
chrXII	167489	167852	364	167692	118.19	4.75235	1.48731	2.06154	m2_T3_S96_YPD_ChIP1_posi_peak_22
chrXII	707855	708177	323	708050	115.33	6.595	1.64497	3.37614	m2_T3_S96_YPD_ChIP1_posi_peak_23
chrXII	734543	734887	345	734729	121.05	6.9892	1.6493	3.68549	m2_T3_S96_YPD_ChIP1_posi_peak_24
chrXII	856860	857207	348	857119	121.05	8.02734	1.72584	4.48897	m2_T3_S96_YPD_ChIP1_posi_peak_25
chrXIII	131930	132314	385	132085	110.56	4.964	1.53237	2.21114	m2_T3_S96_YPD_ChIP1_posi_peak_26
chrXIII	163851	164228	378	164061	112.47	5.45039	1.5655	2.55138	m2_T3_S96_YPD_ChIP1_posi_peak_27
chrXIV	89123	89898	776	89495	135.34	5.61772	1.51242	2.66472	m2_T3_S96_YPD_ChIP1_posi_peak_28
chrXIV	510582	510999	418	510720	112.47	5.92693	1.60453	2.88249	m2_T3_S96_YPD_ChIP1_posi_peak_29
chrXV	93234	93819	586	93581	139.15	7.82952	1.64926	4.33332	m2_T3_S96_YPD_ChIP1_posi_peak_30
chrXV	354119	354441	323	354237	105.8	4.49771	1.51019	1.8804	m2_T3_S96_YPD_ChIP1_posi_peak_31
chrXV	446506	446885	380	446659	142.97	5.1293	1.46905	2.32277	m2_T3_S96_YPD_ChIP1_posi_peak_32
chrXV	487335	487702	368	487468	130.58	7.70308	1.67571	4.22903	m2_T3_S96_YPD_ChIP1_posi_peak_33
chrXV	642137	642521	385	642352	325.96	16.8366	1.65972	12.7984	m2_T3_S96_YPD_ChIP1_posi_peak_34
chrXVI	553710	554096	387	553964	109.61	4.05554	1.45659	1.58586	m2_T3_S96_YPD_ChIP1_posi_peak_35
chrXVI	744074	744558	485	744244	124.86	6.53692	1.61617	3.33764	m2_T3_S96_YPD_ChIP1_posi_peak_36
chrII	544553	544910	358	544747	93	10.2692	2.07736	6.23181	mn_T1_YJM789_YPD_ChIP3_posi_peak_1
chrIV	465166	465705	540	465406	191	51.6637	3.74866	46.8619	mn_T1_YJM789_YPD_ChIP3_posi_peak_2
chrIV	915670	915878	209	915776	78	5.79979	1.74587	2.32241	mn_T1_YJM789_YPD_ChIP3_posi_peak_3
chrIV	930039	930238	200	930195	82	6.88387	1.83427	3.13307	mn_T1_YJM789_YPD_ChIP3_posi_peak_4
chrIX	69306	69517	212	69438	93	8.02574	1.87055	4.10918	mn_T1_YJM789_YPD_ChIP3_posi_peak_5
chrIX	260544	260810	267	260650	82	5.6361	1.70405	2.21897	mn_T1_YJM789_YPD_ChIP3_posi_peak_6
chrVII	894214	894800	587	894445	130	12.0772	1.9649	7.9648	mn_T1_YJM789_YPD_ChIP3_posi_peak_7
chrX	228112	228327	216	228232	99	4.78909	1.54467	1.66795	mn_T1_YJM789_YPD_ChIP3_posi_peak_8
chrX	607075	607658	584	607335	216	69.9557	4.41145	64.5316	mn_T1_YJM789_YPD_ChIP3_posi_peak_9
chrXI	340685	340884	200	340737	98	4.34874	1.50675	1.39093	mn_T1_YJM789_YPD_ChIP3_posi_peak_10
chrXVI	405527	405735	209	405643	98	6.41425	1.69623	2.76281	mn_T1_YJM789_YPD_ChIP3_posi_peak_11
chrXVI	581839	582130	292	582013	100	7.04405	1.74203	3.26871	mn_T1_YJM789_YPD_ChIP3_posi_peak_12
chrI	138949	139202	254	139067	104.51	8.68975	1.86908	4.822	m2_T5_S96I775E_YPD_ChIP1_posi_peak_1
chrII	88328	88652	325	88486	102.86	6.53733	1.70262	3.21877	m2_T5_S96I775E_YPD_ChIP1_posi_peak_2
chrII	321315	321571	257	321382	83.93	4.58604	1.60538	1.87308	m2_T5_S96I775E_YPD_ChIP1_posi_peak_3
chrII	544626	544880	255	544740	100.39	8.13209	1.84348	4.39879	m2_T5_S96I775E_YPD_ChIP1_posi_peak_4
chrII	645168	645514	347	645325	96.28	5.29605	1.60759	2.34813	m2_T5_S96I775E_YPD_ChIP1_posi_peak_5
chrIV	323140	323472	333	323255	98.75	5.31484	1.6088	2.36022	m2_T5_S96I775E_YPD_ChIP1_posi_peak_6
chrIV	465190	465656	467	465414	213.13	51.6208	3.45364	45.9507	m2_T5_S96I775E_YPD_ChIP1_posi_peak_7
chrIV	488900	489144	245	489045	107.8	8.16014	1.81329	4.42026	m2_T5_S96I775E_YPD_ChIP1_posi_peak_8
chrIV	946304	946558	255	946438	88.87	5.74061	1.6987	2.63255	m2_T5_S96I775E_YPD_ChIP1_posi_peak_9
chrIV	980916	981210	295	981073	100.39	7.60501	1.79771	4.03157	m2_T5_S96I775E_YPD_ChIP1_posi_peak_10
chrIV	1075433	1075730	298	1075593	113.56	7.28834	1.71073	3.78716	m2_T5_S96I775E_YPD_ChIP1_posi_peak_11
chrIX	174766	175034	269	174946	87.23	5.50023	1.6676	2.48128	m2_T5_S96I775E_YPD_ChIP1_posi_peak_12
chrIX	335803	336059	257	336039	86.4	4.939	1.61856	2.1169	m2_T5_S96I775E_YPD_ChIP1_posi_peak_13
chrV	85702	85964	263	85802	96.28	6.70301	1.73709	3.35283	m2_T5_S96I775E_YPD_ChIP1_posi_peak_14
chrV	469085	469438	354	469246	83.93	4.58604	1.60538	1.87308	m2_T5_S96I775E_YPD_ChIP1_posi_peak_15
chrVI	191415	191673	259	191564	105.33	4.66974	1.51898	1.93461	m2_T5_S96I775E_YPD_ChIP1_posi_peak_16
chrVI	210312	210640	329	210445	94.63	6.45091	1.73079	3.16334	m2_T5_S96I775E_YPD_ChIP1_posi_peak_17
chrVI	223223	223776	554	223356	104.51	10.1902	1.99422	6.06799	m2_T5_S96I775E_YPD_ChIP1_posi_peak_18
chrVII	412356	412628	273	412471	102.86	9.57466	1.96312	5.53493	m2_T5_S96I775E_YPD_ChIP1_posi_peak_19
chrVII	823305	823557	253	823420	111.91	5.90957	1.61302	2.76218	m2_T5_S96I775E_YPD_ChIP1_posi_peak_20
chrVII	894274	894515	242	894450	106.15	7.19523	1.72825	3.72211	m2_T5_S96I775E_YPD_ChIP1_posi_peak_21
chrVII	1058400	1058663	264	1058541	87.23	5.14867	1.63205	2.25274	m2_T5_S96I775E_YPD_ChIP1_posi_peak_22
chrVIII	35431	35736	306	35510	86.4	5.26454	1.65204	2.32381	m2_T5_S96I775E_YPD_ChIP1_posi_peak_23
chrVIII	388736	389125	390	388811	88.05	4.02621	1.50929	1.51555	m2_T5_S96I775E_YPD_ChIP1_posi_peak_24
chrX	74867	75264	398	75018	105.33	5.71994	1.61084	2.63255	m2_T5_S96I775E_YPD_ChIP1_posi_peak_25
chrX	524015	524333	319	524196	103.68	8.19574	1.83654	4.45045	m2_T5_S96I775E_YPD_ChIP1_posi_peak_26
chrX	607160	607556	397	607344	126.72	16.7717	2.32873	12.2843	m2_T5_S96I775E_YPD_ChIP1_posi_peak_27
chrXI	578599	579017	419	578888	93.81	7.01133	1.79203	3.57463	m2_T5_S96I775E_YPD_ChIP1_posi_peak_28
chrXII	283173	283471	299	283251	85.58	3.77099	1.50199	1.35574	m2_T5_S96I775E_YPD_ChIP1_posi_peak_29
chrXII	283782	284054	273	283946	89.69	5.98564	1.71426	2.80805	m2_T5_S96I775E_YPD_ChIP1_posi_peak_30
chrXII	522692	522933	242	522809	112.73	7.67517	1.74836	4.09201	m2_T5_S96I775E_YPD_ChIP1_posi_peak_31
chrXII	605077	605315	239	605226	106.97	7.89304	1.79957	4.25335	m2_T5_S96I775E_YPD_ChIP1_posi_peak_32
chrXIII	110255	110522	268	110358	88.87	4.88769	1.61258	2.08011	m2_T5_S96I775E_YPD_ChIP1_posi_peak_33
chrXIII	183891	184251	361	184044	107.8	8.36158	1.82977	4.58059	m2_T5_S96I775E_YPD_ChIP1_posi_peak_34
chrXIII	420516	420758	243	420644	97.92	6.95911	1.76647	3.53737	m2_T5_S96I775E_YPD_ChIP1_posi_peak_35
chrXIII	572579	572965	387	572660	82.29	3.82645	1.51433	1.3912	m2_T5_S96I775E_YPD_ChIP1_posi_peak_36a
chrXIII	572579	572965	387	572721	81.47	3.80206	1.51878	1.37394	m2_T5_S96I775E_YPD_ChIP1_posi_peak_36b
chrXIII	572579	572965	387	572899	86.4	4.85341	1.60971	2.05407	m2_T5_S96I775E_YPD_ChIP1_posi_peak_36c
chrXIV	167450	167741	292	167738	97.1	3.86036	1.46417	1.41399	m2_T5_S96I775E_YPD_ChIP1_posi_peak_37
chrXIV	253905	254156	252	254078	86.4	5.26454	1.65204	2.32381	m2_T5_S96I775E_YPD_ChIP1_posi_peak_38
chrXIV	302991	303282	292	303061	85.58	3.82821	1.50825	1.39242	m2_T5_S96I775E_YPD_ChIP1_posi_peak_39
chrXV	60612	60871	260	60730	100.39	8.97546	1.91646	5.05208	m2_T5_S96I775E_YPD_ChIP1_posi_peak_40
chrXV	274864	275172	309	274976	101.21	7.16854	1.75144	3.70185	m2_T5_S96I775E_YPD_ChIP1_posi_peak_41
chrXV	445445	445748	304	445550	83.11	3.7857	1.50278	1.36335	m2_T5_S96I775E_YPD_ChIP1_posi_peak_42
chrXV	487371	487647	277	487489	97.1	5.17924	1.58979	2.27293	m2_T5_S96I775E_YPD_ChIP1_posi_peak_43
chrXV	594407	594645	239	594594	102.86	5.94954	1.65116	2.79037	m2_T5_S96I775E_YPD_ChIP1_posi_peak_44
chrXV	642154	642586	433	642395	172.8	11.6321	1.77352	7.34933	m2_T5_S96I775E_YPD_ChIP1_posi_peak_45
chrXV	780634	780930	297	780821	100.39	7.76394	1.81153	4.16275	m2_T5_S96I775E_YPD_ChIP1_posi_peak_46
chrXVI	76012	76256	245	76134	93.81	5.4554	1.64475	2.45989	m2_T5_S96I775E_YPD_ChIP1_posi_peak_47
chrXVI	303264	303550	287	303381	96.28	6.55151	1.7233	3.23026	m2_T5_S96I775E_YPD_ChIP1_posi_peak_48
chrXVI	407530	407772	243	407624	94.63	6.53162	1.7383	3.21668	m2_T5_S96I775E_YPD_ChIP1_posi_peak_49
chrXVI	731303	731575	273	731413	90.52	5.93309	1.70045	2.77903	m2_T5_S96I775E_YPD_ChIP1_posi_peak_50
chrXVI	860282	860620	339	860360	83.93	4.58604	1.60538	1.87308	m2_T5_S96I775E_YPD_ChIP1_posi_peak_51
chrI	142184	142434	251	142296	110.99	8.92225	1.86152	5.2341	m2_T5_S96I775E_YPD_ChIP3_posi_peak_1
chrII	36099	36401	303	36216	124.14	11.9905	1.99552	7.79757	m2_T5_S96I775E_YPD_ChIP3_posi_peak_2
chrII	326473	327142	670	326565	79.75	3.73424	1.52446	1.41687	m2_T5_S96I775E_YPD_ChIP3_posi_peak_3a
chrII	326473	327142	670	326983	104.41	7.72458	1.78664	4.25947	m2_T5_S96I775E_YPD_ChIP3_posi_peak_3b
chrII	477654	477903	250	477763	106.06	9.85291	1.9445	6.00741	m2_T5_S96I775E_YPD_ChIP3_posi_peak_4
chrII	478665	478897	233	478759	77.28	3.67624	1.5171	1.38416	m2_T5_S96I775E_YPD_ChIP3_posi_peak_5
chrII	544578	545057	480	544722	101.95	9.94187	2.0034	6.08342	m2_T5_S96I775E_YPD_ChIP3_posi_peak_6
chrII	645168	645510	343	645334	99.48	6.60427	1.71654	3.41751	m2_T5_S96I775E_YPD_ChIP3_posi_peak_7
chrIII	162628	162872	245	162724	98.66	6.28429	1.69577	3.18431	m2_T5_S96I775E_YPD_ChIP3_posi_peak_8
chrIII	227897	228134	238	228065	89.61	6.50295	1.76341	3.34301	m2_T5_S96I775E_YPD_ChIP3_posi_peak_9
chrIV	465216	465749	534	465425	189.09	39.0986	3.06601	33.5933	m2_T5_S96I775E_YPD_ChIP3_posi_peak_10
chrIV	488847	489164	318	489111	101.12	7.58366	1.78567	4.14853	m2_T5_S96I775E_YPD_ChIP3_posi_peak_11
chrIV	579717	580018	302	579903	96.19	5.73891	1.6473	2.79628	m2_T5_S96I775E_YPD_ChIP3_posi_peak_12
chrIV	1175609	1175953	345	1175776	124.14	11.6794	1.97362	7.55522	m2_T5_S96I775E_YPD_ChIP3_posi_peak_13
chrIX	174881	175166	286	175023	114.28	14.3379	2.2434	9.89233	m2_T5_S96I775E_YPD_ChIP3_posi_peak_14
chrIX	316803	317089	287	316918	105.23	9.16448	1.89758	5.43488	m2_T5_S96I775E_YPD_ChIP3_posi_peak_15
chrIX	370122	370355	234	370214	87.97	4.32957	1.56086	1.8143	m2_T5_S96I775E_YPD_ChIP3_posi_peak_16
chrV	99657	99958	302	99865	106.88	4.3866	1.49831	1.84531	m2_T5_S96I775E_YPD_ChIP3_posi_peak_17
chrV	135392	135648	257	135535	108.52	9.95548	1.94825	6.09392	m2_T5_S96I775E_YPD_ChIP3_posi_peak_18
chrV	138562	138806	245	138673	110.17	7.87228	1.76455	4.37427	m2_T5_S96I775E_YPD_ChIP3_posi_peak_19
chrV	354646	355033	388	354789	116.74	3.7954	1.4186	1.45973	m2_T5_S96I775E_YPD_ChIP3_posi_peak_20a
chrV	354646	355033	388	354818	105.23	3.56486	1.41645	1.30448	m2_T5_S96I775E_YPD_ChIP3_posi_peak_20b
chrV	551221	551547	327	551398	115.92	10.4648	1.95104	6.52304	m2_T5_S96I775E_YPD_ChIP3_posi_peak_21
chrVI	100979	101426	448	101130	92.08	4.07851	1.50129	1.64446	m2_T5_S96I775E_YPD_ChIP3_posi_peak_22a
chrVI	100979	101426	448	101253	82.21	3.58976	1.48639	1.32343	m2_T5_S96I775E_YPD_ChIP3_posi_peak_22b
chrVI	158025	158256	232	158142	94.55	5.98522	1.68571	2.96949	m2_T5_S96I775E_YPD_ChIP3_posi_peak_23
chrVII	110593	110834	242	110769	110.17	5.65638	1.58502	2.74094	m2_T5_S96I775E_YPD_ChIP3_posi_peak_24
chrVII	311018	311378	361	311257	116.74	6.44431	1.63533	3.30483	m2_T5_S96I775E_YPD_ChIP3_posi_peak_25
chrVII	439113	439521	409	439318	104.41	4.24372	1.48468	1.75541	m2_T5_S96I775E_YPD_ChIP3_posi_peak_26
chrVII	480366	480622	257	480495	95.37	6.79161	1.75215	3.54585	m2_T5_S96I775E_YPD_ChIP3_posi_peak_27
chrVII	482383	482706	324	482523	93.72	7.31278	1.8186	3.93733	m2_T5_S96I775E_YPD_ChIP3_posi_peak_28
chrVII	541753	542070	318	541867	93.72	4.2699	1.52741	1.77629	m2_T5_S96I775E_YPD_ChIP3_posi_peak_29
chrVII	700824	701108	285	700981	101.12	6.94913	1.7309	3.67078	m2_T5_S96I775E_YPD_ChIP3_posi_peak_30
chrVII	731074	731307	234	731179	104.41	4.71858	1.52771	2.07403	m2_T5_S96I775E_YPD_ChIP3_posi_peak_31
chrVII	807151	807532	382	807378	107.7	5.06785	1.55286	2.31273	m2_T5_S96I775E_YPD_ChIP3_posi_peak_32
chrVII	894329	894627	299	894418	92.08	6.36986	1.7237	3.24651	m2_T5_S96I775E_YPD_ChIP3_posi_peak_33
chrVIII	452827	453065	239	452946	95.37	7.37979	1.80592	3.98908	m2_T5_S96I775E_YPD_ChIP3_posi_peak_34
chrX	74030	74301	272	74135	97.01	3.86036	1.46288	1.50456	m2_T5_S96I775E_YPD_ChIP3_posi_peak_35
chrX	76108	76385	278	76253	97.83	8.15668	1.8725	4.60464	m2_T5_S96I775E_YPD_ChIP3_posi_peak_36
chrX	139726	140068	343	139951	88.79	5.14995	1.63781	2.37193	m2_T5_S96I775E_YPD_ChIP3_posi_peak_37
chrX	466567	466901	335	466688	85.5	5.5008	1.68341	2.62075	m2_T5_S96I775E_YPD_ChIP3_posi_peak_38
chrX	524057	524296	240	524226	92.08	6.03906	1.69236	3.0052	m2_T5_S96I775E_YPD_ChIP3_posi_peak_39
chrX	531678	532138	461	531810	99.48	5.2535	1.59491	2.44935	m2_T5_S96I775E_YPD_ChIP3_posi_peak_40
chrX	607179	607467	289	607321	115.1	13.6842	2.18138	9.3016	m2_T5_S96I775E_YPD_ChIP3_posi_peak_41
chrX	617721	618029	309	617886	128.25	10.1269	1.84649	6.23362	m2_T5_S96I775E_YPD_ChIP3_posi_peak_42
chrX	652075	652312	238	652181	89.61	3.61824	1.47214	1.34246	m2_T5_S96I775E_YPD_ChIP3_posi_peak_43
chrXI	302703	302980	278	302860	120.03	7.05952	1.65798	3.74683	m2_T5_S96I775E_YPD_ChIP3_posi_peak_44
chrXI	327090	327479	390	327169	87.15	4.54983	1.5693	1.96314	m2_T5_S96I775E_YPD_ChIP3_posi_peak_45
chrXI	578658	579031	374	578807	86.32	5.74426	1.69941	2.79628	m2_T5_S96I775E_YPD_ChIP3_posi_peak_46
chrXII	198876	199130	255	199003	97.01	6.72502	1.72923	3.50286	m2_T5_S96I775E_YPD_ChIP3_posi_peak_47
chrXII	366060	366441	382	366125	91.26	3.62063	1.46033	1.34306	m2_T5_S96I775E_YPD_ChIP3_posi_peak_48
chrXII	489064	489316	253	489179	95.37	5.08472	1.59327	2.32601	m2_T5_S96I775E_YPD_ChIP3_posi_peak_49
chrXII	592418	592706	289	592576	101.95	6.49013	1.70462	3.33953	m2_T5_S96I775E_YPD_ChIP3_posi_peak_50
chrXII	605080	605525	446	605210	93.72	5.64898	1.66183	2.7346	m2_T5_S96I775E_YPD_ChIP3_posi_peak_51a
chrXII	605080	605525	446	605434	88.79	3.78724	1.49652	1.45248	m2_T5_S96I775E_YPD_ChIP3_posi_peak_51b
chrXII	794263	794770	508	794745	102.77	4.82002	1.54877	2.14241	m2_T5_S96I775E_YPD_ChIP3_posi_peak_52
chrXIII	183976	184207	232	184090	92.9	4.57981	1.56503	1.97421	m2_T5_S96I775E_YPD_ChIP3_posi_peak_53
chrXIII	297530	297828	299	297642	97.83	5.97257	1.67517	2.96872	m2_T5_S96I775E_YPD_ChIP3_posi_peak_54
chrXIII	504763	505023	261	504866	100.3	5.19382	1.58283	2.40374	m2_T5_S96I775E_YPD_ChIP3_posi_peak_55
chrXIII	572498	572993	496	572656	96.19	8.066	1.8585	4.5358	m2_T5_S96I775E_YPD_ChIP3_posi_peak_56a
chrXIII	572498	572993	496	572792	95.37	7.18383	1.78804	3.84681	m2_T5_S96I775E_YPD_ChIP3_posi_peak_56b
chrXIV	89324	89611	288	89479	122.5	6.91693	1.64648	3.64434	m2_T5_S96I775E_YPD_ChIP3_posi_peak_57
chrXIV	415295	415541	247	415407	90.44	5.47134	1.6538	2.60204	m2_T5_S96I775E_YPD_ChIP3_posi_peak_58
chrXIV	560685	560916	232	560807	110.99	5.84843	1.61275	2.87713	m2_T5_S96I775E_YPD_ChIP3_posi_peak_59
chrXV	80464	80874	411	80662	102.77	4.10165	1.4824	1.66113	m2_T5_S96I775E_YPD_ChIP3_posi_peak_60
chrXV	94205	94450	246	94318	106.06	7.58813	1.75917	4.15144	m2_T5_S96I775E_YPD_ChIP3_posi_peak_61
chrXV	111002	111269	268	111115	87.97	5.99246	1.73141	2.96949	m2_T5_S96I775E_YPD_ChIP3_posi_peak_62
chrXV	113519	113782	264	113640	97.83	6.95911	1.76491	3.67635	m2_T5_S96I775E_YPD_ChIP3_posi_peak_63
chrXV	226298	226540	243	226368	97.01	5.97257	1.66123	2.96872	m2_T5_S96I775E_YPD_ChIP3_posi_peak_64
chrXV	274499	275021	523	274627	121.68	13.7002	2.1468	9.31061	m2_T5_S96I775E_YPD_ChIP3_posi_peak_65a
chrXV	274499	275021	523	275012	87.15	4.29222	1.54254	1.78982	m2_T5_S96I775E_YPD_ChIP3_posi_peak_65b
chrXV	444757	444989	233	444906	97.01	6.41564	1.70137	3.28058	m2_T5_S96I775E_YPD_ChIP3_posi_peak_66
chrXV	445492	445882	391	445780	97.83	5.97257	1.67517	2.96872	m2_T5_S96I775E_YPD_ChIP3_posi_peak_67
chrXV	642148	642548	401	642377	176.76	11.963	1.7776	7.78482	m2_T5_S96I775E_YPD_ChIP3_posi_peak_68
chrXV	1027723	1027954	232	1027795	93.72	5.06365	1.60549	2.30908	m2_T5_S96I775E_YPD_ChIP3_posi_peak_69
chrXVI	75912	76269	358	76150	100.3	7.41934	1.77996	4.02307	m2_T5_S96I775E_YPD_ChIP3_posi_peak_70
chrXVI	173149	173405	257	173261	97.83	5.62182	1.64287	2.71442	m2_T5_S96I775E_YPD_ChIP3_posi_peak_71
chrXVI	405129	405649	521	405280	96.19	6.78806	1.74327	3.54449	m2_T5_S96I775E_YPD_ChIP3_posi_peak_72
chrI	24450	24904	455	24564	64.83	3.5865	1.58133	1.74219	m2_T2_YJM789_4NQO_ChIP2_posi_peak_1
chrI	34186	34525	340	34358	75.38	6.33023	1.83485	3.82335	m2_T2_YJM789_4NQO_ChIP2_posi_peak_2
chrI	42283	42616	334	42437	72.36	5.51284	1.76242	3.19777	m2_T2_YJM789_4NQO_ChIP2_posi_peak_3
chrI	58172	58443	272	58302	70.86	4.99604	1.7262	2.79259	m2_T2_YJM789_4NQO_ChIP2_posi_peak_4
chrI	60697	61013	317	60887	67.09	4.26435	1.63566	2.24188	m2_T2_YJM789_4NQO_ChIP2_posi_peak_5
chrI	62848	63154	307	62997	68.6	4.50236	1.67187	2.42807	m2_T2_YJM789_4NQO_ChIP2_posi_peak_6
chrI	68916	69478	563	68978	61.06	2.96436	1.49079	1.30207	m2_T2_YJM789_4NQO_ChIP2_posi_peak_7a
chrI	68916	69478	563	69351	72.36	5.51284	1.76242	3.19777	m2_T2_YJM789_4NQO_ChIP2_posi_peak_7b
chrI	71861	72470	610	72100	79.15	6.15404	1.78107	3.6896	m2_T2_YJM789_4NQO_ChIP2_posi_peak_8
chrI	72595	73192	598	73012	87.44	10.0751	2.12458	6.82625	m2_T2_YJM789_4NQO_ChIP2_posi_peak_9
chrI	75786	76053	268	75935	64.07	3.5865	1.56322	1.74219	m2_T2_YJM789_4NQO_ChIP2_posi_peak_10a
chrI	75786	76053	268	75996	62.56	3.16543	1.52701	1.45081	m2_T2_YJM789_4NQO_ChIP2_posi_peak_10b
chrI	108187	108579	393	108393	67.09	4.26435	1.63566	2.24188	m2_T2_YJM789_4NQO_ChIP2_posi_peak_11
chrI	114224	114569	346	114341	67.84	4.26435	1.65377	2.24188	m2_T2_YJM789_4NQO_ChIP2_posi_peak_12
chrI	127403	127909	507	127766	77.64	6.90255	1.88917	4.26943	m2_T2_YJM789_4NQO_ChIP2_posi_peak_13
chrI	128537	128992	456	128631	64.07	3.5865	1.56322	1.74219	m2_T2_YJM789_4NQO_ChIP2_posi_peak_14
chrI	129296	129577	282	129411	70.86	4.99604	1.7262	2.79259	m2_T2_YJM789_4NQO_ChIP2_posi_peak_15
chrI	138934	139166	233	139046	79.15	6.48918	1.81722	3.95991	m2_T2_YJM789_4NQO_ChIP2_posi_peak_16
chrI	142622	143041	420	142849	72.36	4.98097	1.69931	2.79259	m2_T2_YJM789_4NQO_ChIP2_posi_peak_17
chrI	166084	166490	407	166276	92.72	8.84829	1.96884	5.81458	m2_T2_YJM789_4NQO_ChIP2_posi_peak_18
chrI	188693	189031	339	188921	71.61	4.47638	1.65024	2.42404	m2_T2_YJM789_4NQO_ChIP2_posi_peak_19
chrI	191829	192082	254	191953	68.6	4.50236	1.67187	2.42807	m2_T2_YJM789_4NQO_ChIP2_posi_peak_20
chrI	192756	193075	320	192889	67.09	4.26435	1.63566	2.24188	m2_T2_YJM789_4NQO_ChIP2_posi_peak_21
chrI	207435	207781	347	207535	67.84	4.26435	1.65377	2.24188	m2_T2_YJM789_4NQO_ChIP2_posi_peak_22
chrII	46655	46989	335	46779	68.6	3.79831	1.58171	1.91022	m2_T2_YJM789_4NQO_ChIP2_posi_peak_23
chrII	88333	88889	557	88724	72.36	5.40231	1.74934	3.12288	m2_T2_YJM789_4NQO_ChIP2_posi_peak_24
chrII	117595	118021	427	117662	64.83	3.23811	1.53298	1.50962	m2_T2_YJM789_4NQO_ChIP2_posi_peak_25a
chrII	117595	118021	427	117949	69.35	4.74628	1.68998	2.61884	m2_T2_YJM789_4NQO_ChIP2_posi_peak_25b
chrII	159373	159708	336	159480	61.81	2.96436	1.5089	1.30207	m2_T2_YJM789_4NQO_ChIP2_posi_peak_26a
chrII	159373	159708	336	159590	61.06	2.96436	1.49079	1.30207	m2_T2_YJM789_4NQO_ChIP2_posi_peak_26b
chrII	168956	169347	392	169167	88.19	3.78724	1.48656	1.91022	m2_T2_YJM789_4NQO_ChIP2_posi_peak_27
chrII	181068	181363	296	181339	69.35	4.01856	1.59884	2.08223	m2_T2_YJM789_4NQO_ChIP2_posi_peak_28
chrII	181555	182121	567	181671	67.09	4.26435	1.63566	2.24188	m2_T2_YJM789_4NQO_ChIP2_posi_peak_29a
chrII	181555	182121	567	181979	79.9	7.49621	1.9435	4.72543	m2_T2_YJM789_4NQO_ChIP2_posi_peak_29b
chrII	202483	202715	233	202625	70.86	4.99604	1.7262	2.79259	m2_T2_YJM789_4NQO_ChIP2_posi_peak_30
chrII	216623	217114	492	216919	78.39	5.09087	1.67616	2.87441	m2_T2_YJM789_4NQO_ChIP2_posi_peak_31
chrII	257547	257833	287	257650	73.12	4.05288	1.57698	2.09961	m2_T2_YJM789_4NQO_ChIP2_posi_peak_32
chrII	270266	270548	283	270391	76.13	6.61369	1.85296	4.03101	m2_T2_YJM789_4NQO_ChIP2_posi_peak_33
chrII	297572	297804	233	297768	79.15	6.76117	1.84648	4.1604	m2_T2_YJM789_4NQO_ChIP2_posi_peak_34
chrII	300164	300666	503	300364	97.99	13.2666	2.3358	9.70008	m2_T2_YJM789_4NQO_ChIP2_posi_peak_35
chrII	305599	305838	240	305703	78.39	5.95862	1.77204	3.54039	m2_T2_YJM789_4NQO_ChIP2_posi_peak_36
chrII	333479	333753	275	333618	87.44	6.4708	1.7688	3.94459	m2_T2_YJM789_4NQO_ChIP2_posi_peak_37
chrII	372230	372583	354	372339	62.56	3.09251	1.51652	1.40718	m2_T2_YJM789_4NQO_ChIP2_posi_peak_38
chrII	394310	394647	338	394456	77.64	4.96677	1.67321	2.79259	m2_T2_YJM789_4NQO_ChIP2_posi_peak_39
chrII	451532	451897	366	451742	67.84	4.26435	1.65377	2.24188	m2_T2_YJM789_4NQO_ChIP2_posi_peak_40
chrII	452672	452980	309	452808	79.9	6.2262	1.80569	3.75238	m2_T2_YJM789_4NQO_ChIP2_posi_peak_41
chrII	474915	475227	313	475119	63.32	3.37283	1.54512	1.60492	m2_T2_YJM789_4NQO_ChIP2_posi_peak_42
chrII	477693	478961	1269	477783	77.64	5.62788	1.74757	3.2963	m2_T2_YJM789_4NQO_ChIP2_posi_peak_43a
chrII	477693	478961	1269	478523	97.99	13.7272	2.3781	10.1201	m2_T2_YJM789_4NQO_ChIP2_posi_peak_43b
chrII	489975	490392	418	490200	76.13	6.46595	1.8365	3.94028	m2_T2_YJM789_4NQO_ChIP2_posi_peak_44
chrII	490742	491041	300	490882	82.16	8.42569	1.99782	5.45976	m2_T2_YJM789_4NQO_ChIP2_posi_peak_45
chrII	504913	505180	268	505130	70.86	4.56827	1.67342	2.48484	m2_T2_YJM789_4NQO_ChIP2_posi_peak_46
chrII	612491	612760	270	612563	70.1	4.48828	1.64604	2.42807	m2_T2_YJM789_4NQO_ChIP2_posi_peak_47
chrII	613358	613634	277	613491	74.63	5.95267	1.80527	3.5356	m2_T2_YJM789_4NQO_ChIP2_posi_peak_48
chrII	644725	644967	243	644838	77.64	5.2891	1.70958	3.02731	m2_T2_YJM789_4NQO_ChIP2_posi_peak_49
chrII	680283	680663	381	680461	92.72	11.8443	2.25134	8.40434	m2_T2_YJM789_4NQO_ChIP2_posi_peak_50
chrII	703756	704105	350	703938	66.33	4.03232	1.61755	2.08223	m2_T2_YJM789_4NQO_ChIP2_posi_peak_51
chrII	735095	735385	291	735279	66.33	4.03232	1.61755	2.08223	m2_T2_YJM789_4NQO_ChIP2_posi_peak_52
chrIII	50	668	619	249	180.16	55.8792	4.21294	50.7132	m2_T2_YJM789_4NQO_ChIP2_posi_peak_53
chrIII	48820	49213	394	48980	76.89	6.61369	1.87107	4.03101	m2_T2_YJM789_4NQO_ChIP2_posi_peak_54
chrIII	57616	57943	328	57735	61.81	2.96436	1.5089	1.30207	m2_T2_YJM789_4NQO_ChIP2_posi_peak_55
chrIII	58227	58595	369	58419	68.6	4.31107	1.64757	2.28274	m2_T2_YJM789_4NQO_ChIP2_posi_peak_56
chrIII	68998	69555	558	69280	78.39	4.89288	1.65405	2.74322	m2_T2_YJM789_4NQO_ChIP2_posi_peak_57
chrIII	91541	92263	723	91727	71.61	5.14426	1.73137	2.92052	m2_T2_YJM789_4NQO_ChIP2_posi_peak_58a
chrIII	91541	92263	723	92154	73.12	5.15339	1.70755	2.9279	m2_T2_YJM789_4NQO_ChIP2_posi_peak_58b
chrIII	104548	105015	468	104648	73.12	5.15339	1.70755	2.9279	m2_T2_YJM789_4NQO_ChIP2_posi_peak_59a
chrIII	104548	105015	468	104889	78.39	7.14445	1.90159	4.47696	m2_T2_YJM789_4NQO_ChIP2_posi_peak_59b
chrIII	105190	105438	249	105306	73.12	5.70838	1.77224	3.36553	m2_T2_YJM789_4NQO_ChIP2_posi_peak_60
chrIII	105704	106092	389	105903	75.38	6.13892	1.81318	3.67796	m2_T2_YJM789_4NQO_ChIP2_posi_peak_61
chrIII	123178	123583	406	123344	85.93	5.37201	1.67843	3.09811	m2_T2_YJM789_4NQO_ChIP2_posi_peak_62
chrIII	137816	138882	1067	137931	80.66	4.91335	1.65081	2.7615	m2_T2_YJM789_4NQO_ChIP2_posi_peak_63a
chrIII	137816	138882	1067	138182	76.89	5.39171	1.73298	3.11402	m2_T2_YJM789_4NQO_ChIP2_posi_peak_63b
chrIII	137816	138882	1067	138353	73.12	4.578	1.63977	2.49384	m2_T2_YJM789_4NQO_ChIP2_posi_peak_63c
chrIII	137816	138882	1067	138772	72.36	4.18989	1.60408	2.21491	m2_T2_YJM789_4NQO_ChIP2_posi_peak_63d
chrIII	177540	177825	286	177665	83.67	8.09132	1.96651	5.22103	m2_T2_YJM789_4NQO_ChIP2_posi_peak_64
chrIII	210036	210373	338	210202	78.39	4.03472	1.55675	2.08354	m2_T2_YJM789_4NQO_ChIP2_posi_peak_65
chrIII	211807	212256	450	211938	74.63	6.05223	1.81674	3.60323	m2_T2_YJM789_4NQO_ChIP2_posi_peak_66a
chrIII	211807	212256	450	212207	61.81	2.96436	1.5089	1.30207	m2_T2_YJM789_4NQO_ChIP2_posi_peak_66b
chrIII	214192	214679	488	214346	70.86	4.99604	1.7262	2.79259	m2_T2_YJM789_4NQO_ChIP2_posi_peak_67
chrIII	223531	224035	505	223719	75.38	6.33023	1.83485	3.82335	m2_T2_YJM789_4NQO_ChIP2_posi_peak_68a
chrIII	223531	224035	505	223879	78.39	7.19674	1.90728	4.50426	m2_T2_YJM789_4NQO_ChIP2_posi_peak_68b
chrIII	225900	226244	345	226002	61.06	2.96436	1.49079	1.30207	m2_T2_YJM789_4NQO_ChIP2_posi_peak_69
chrIII	227937	228432	496	228054	70.1	4.2827	1.62069	2.25728	m2_T2_YJM789_4NQO_ChIP2_posi_peak_70a
chrIII	227937	228432	496	228303	71.61	3.53415	1.53293	1.73653	m2_T2_YJM789_4NQO_ChIP2_posi_peak_70b
chrIII	227937	228432	496	228399	74.63	3.55149	1.52173	1.74219	m2_T2_YJM789_4NQO_ChIP2_posi_peak_70c
chrIII	238360	238689	330	238513	71.61	5.25159	1.74431	2.99431	m2_T2_YJM789_4NQO_ChIP2_posi_peak_71
chrIII	316205	316490	286	316357	83.67	8.74569	2.03404	5.72618	m2_T2_YJM789_4NQO_ChIP2_posi_peak_72
chrIV	108	484	377	231	106.28	9.03998	1.88219	5.98284	m2_T2_YJM789_4NQO_ChIP2_posi_peak_73
chrIV	16309	16728	420	16410	68.6	4.50236	1.67187	2.42807	m2_T2_YJM789_4NQO_ChIP2_posi_peak_74
chrIV	44130	44811	682	44293	73.12	4.33844	1.61126	2.30575	m2_T2_YJM789_4NQO_ChIP2_posi_peak_75a
chrIV	44130	44811	682	44595	85.18	9.40062	2.07026	6.24616	m2_T2_YJM789_4NQO_ChIP2_posi_peak_75b
chrIV	45004	45719	716	45248	91.21	11.4811	2.21512	8.0693	m2_T2_YJM789_4NQO_ChIP2_posi_peak_76
chrIV	83342	83619	278	83473	73.87	5.77974	1.79863	3.38721	m2_T2_YJM789_4NQO_ChIP2_posi_peak_77
chrIV	134051	134373	323	134180	70.86	4.2827	1.63787	2.25728	m2_T2_YJM789_4NQO_ChIP2_posi_peak_78
chrIV	148163	148655	493	148265	64.07	3.5865	1.56322	1.74219	m2_T2_YJM789_4NQO_ChIP2_posi_peak_79
chrIV	149370	149721	352	149473	67.09	4.26435	1.63566	2.24188	m2_T2_YJM789_4NQO_ChIP2_posi_peak_80
chrIV	198905	199788	884	199023	63.32	3.02287	1.49578	1.34987	m2_T2_YJM789_4NQO_ChIP2_posi_peak_81a
chrIV	198905	199788	884	199357	67.09	4.26435	1.63566	2.24188	m2_T2_YJM789_4NQO_ChIP2_posi_peak_81b
chrIV	198905	199788	884	199531	64.83	3.5865	1.58133	1.74219	m2_T2_YJM789_4NQO_ChIP2_posi_peak_81c
chrIV	198905	199788	884	199656	65.58	3.80635	1.59944	1.91022	m2_T2_YJM789_4NQO_ChIP2_posi_peak_81d
chrIV	230055	230365	311	230161	66.33	2.94992	1.47223	1.30207	m2_T2_YJM789_4NQO_ChIP2_posi_peak_82
chrIV	230833	231092	260	230906	61.06	2.96436	1.49079	1.30207	m2_T2_YJM789_4NQO_ChIP2_posi_peak_83
chrIV	239121	239487	367	239314	75.38	3.57697	1.51558	1.74219	m2_T2_YJM789_4NQO_ChIP2_posi_peak_84
chrIV	247278	247551	274	247387	71.61	3.62861	1.5449	1.77872	m2_T2_YJM789_4NQO_ChIP2_posi_peak_85
chrIV	301493	301856	364	301708	69.35	4.74628	1.68998	2.61884	m2_T2_YJM789_4NQO_ChIP2_posi_peak_86
chrIV	365290	365556	267	365519	71.61	3.71573	1.55589	1.85184	m2_T2_YJM789_4NQO_ChIP2_posi_peak_87
chrIV	384590	384959	370	384944	74.63	5.20545	1.71876	2.97415	m2_T2_YJM789_4NQO_ChIP2_posi_peak_88
chrIV	392720	393184	465	392808	67.84	4.26435	1.65377	2.24188	m2_T2_YJM789_4NQO_ChIP2_posi_peak_89
chrIV	410369	410701	333	410574	64.83	3.5865	1.58133	1.74219	m2_T2_YJM789_4NQO_ChIP2_posi_peak_90
chrIV	427334	427708	375	427470	79.9	6.57882	1.84405	4.03101	m2_T2_YJM789_4NQO_ChIP2_posi_peak_91
chrIV	433563	433844	282	433725	83.67	6.91144	1.84472	4.27756	m2_T2_YJM789_4NQO_ChIP2_posi_peak_92
chrIV	461011	461284	274	461163	76.13	4.87602	1.65777	2.72989	m2_T2_YJM789_4NQO_ChIP2_posi_peak_93
chrIV	465140	465603	464	465380	214.08	53.2805	3.52586	48.2819	m2_T2_YJM789_4NQO_ChIP2_posi_peak_94
chrIV	471886	472291	406	472077	88.95	8.53616	1.97573	5.55835	m2_T2_YJM789_4NQO_ChIP2_posi_peak_95
chrIV	492084	492365	282	492217	71.61	4.73539	1.68185	2.61884	m2_T2_YJM789_4NQO_ChIP2_posi_peak_96
chrIV	508540	508925	386	508688	80.66	6.44608	1.81684	3.92452	m2_T2_YJM789_4NQO_ChIP2_posi_peak_97
chrIV	555947	556254	308	556128	81.41	3.876	1.5261	1.96931	m2_T2_YJM789_4NQO_ChIP2_posi_peak_98
chrIV	601210	601726	517	601357	76.13	5.74798	1.75627	3.38721	m2_T2_YJM789_4NQO_ChIP2_posi_peak_99
chrIV	635825	636151	327	635967	69.35	4.74628	1.68998	2.61884	m2_T2_YJM789_4NQO_ChIP2_posi_peak_100
chrIV	768684	769029	346	768830	71.61	3.13645	1.48184	1.44498	m2_T2_YJM789_4NQO_ChIP2_posi_peak_101
chrIV	808370	808605	236	808485	71.61	5.25159	1.74431	2.99431	m2_T2_YJM789_4NQO_ChIP2_posi_peak_102
chrIV	812154	812532	379	812290	84.42	8.42721	1.98662	5.45996	m2_T2_YJM789_4NQO_ChIP2_posi_peak_103
chrIV	836304	836705	402	836451	70.86	4.99604	1.7262	2.79259	m2_T2_YJM789_4NQO_ChIP2_posi_peak_104
chrIV	867301	867567	267	867458	67.09	4.26435	1.63566	2.24188	m2_T2_YJM789_4NQO_ChIP2_posi_peak_105
chrIV	1096209	1096466	258	1096349	79.9	3.14073	1.45712	1.44844	m2_T2_YJM789_4NQO_ChIP2_posi_peak_106
chrIV	1163363	1163773	411	1163460	67.84	4.16278	1.64059	2.19171	m2_T2_YJM789_4NQO_ChIP2_posi_peak_107
chrIV	1164186	1164548	363	1164536	75.38	4.49908	1.62509	2.42807	m2_T2_YJM789_4NQO_ChIP2_posi_peak_108
chrIV	1175602	1175861	260	1175732	83.67	6.61793	1.81433	4.03436	m2_T2_YJM789_4NQO_ChIP2_posi_peak_109
chrIV	1243240	1243956	717	1243392	79.15	5.13082	1.66976	2.90798	m2_T2_YJM789_4NQO_ChIP2_posi_peak_110a
chrIV	1243240	1243956	717	1243809	63.32	3.02287	1.49578	1.34987	m2_T2_YJM789_4NQO_ChIP2_posi_peak_110b
chrIV	1270154	1270499	346	1270213	64.83	3.23811	1.53298	1.50962	m2_T2_YJM789_4NQO_ChIP2_posi_peak_111
chrIV	1270604	1270930	327	1270756	76.89	6.61369	1.87107	4.03101	m2_T2_YJM789_4NQO_ChIP2_posi_peak_112
chrIV	1288245	1288570	326	1288377	79.9	7.49621	1.9435	4.72543	m2_T2_YJM789_4NQO_ChIP2_posi_peak_113
chrIV	1301624	1302023	400	1301858	74.63	3.23826	1.48285	1.50962	m2_T2_YJM789_4NQO_ChIP2_posi_peak_114
chrIV	1410522	1411166	645	1410680	75.38	6.33023	1.83485	3.82335	m2_T2_YJM789_4NQO_ChIP2_posi_peak_115a
chrIV	1410522	1411166	645	1410995	62.56	3.16543	1.52701	1.45081	m2_T2_YJM789_4NQO_ChIP2_posi_peak_115b
chrIV	1410522	1411166	645	1411063	67.84	4.26435	1.65377	2.24188	m2_T2_YJM789_4NQO_ChIP2_posi_peak_115c
chrIV	1411293	1411531	239	1411392	66.33	4.03232	1.61755	2.08223	m2_T2_YJM789_4NQO_ChIP2_posi_peak_116
chrIV	1453625	1453875	251	1453847	63.32	3.37283	1.54512	1.60492	m2_T2_YJM789_4NQO_ChIP2_posi_peak_117
chrIV	1527796	1528112	317	1527920	85.18	4.55252	1.57865	2.47133	m2_T2_YJM789_4NQO_ChIP2_posi_peak_118
chrIV	1529958	1530341	384	1530068	61.06	2.96436	1.49079	1.30207	m2_T2_YJM789_4NQO_ChIP2_posi_peak_119a
chrIV	1529958	1530341	384	1530224	69.35	4.01856	1.59884	2.08223	m2_T2_YJM789_4NQO_ChIP2_posi_peak_119b
chrIX	25257	25612	356	25496	68.6	4.38537	1.65703	2.34572	m2_T2_YJM789_4NQO_ChIP2_posi_peak_120
chrIX	55269	55924	656	55424	76.13	6.61369	1.85296	4.03101	m2_T2_YJM789_4NQO_ChIP2_posi_peak_121a
chrIX	55269	55924	656	55790	65.58	3.80635	1.59944	1.91022	m2_T2_YJM789_4NQO_ChIP2_posi_peak_121b
chrIX	84408	84760	353	84653	64.07	3.54584	1.55769	1.74219	m2_T2_YJM789_4NQO_ChIP2_posi_peak_122
chrIX	93756	94112	357	93881	70.86	4.99604	1.7262	2.79259	m2_T2_YJM789_4NQO_ChIP2_posi_peak_123a
chrIX	93756	94112	357	94043	64.83	2.97649	1.49605	1.31076	m2_T2_YJM789_4NQO_ChIP2_posi_peak_123b
chrIX	93756	94112	357	94054	64.07	2.97649	1.47892	1.31076	m2_T2_YJM789_4NQO_ChIP2_posi_peak_123c
chrIX	97354	97704	351	97509	82.16	8.42569	1.99782	5.45976	m2_T2_YJM789_4NQO_ChIP2_posi_peak_124
chrIX	199752	200022	271	199820	66.33	3.2656	1.51546	1.53427	m2_T2_YJM789_4NQO_ChIP2_posi_peak_125
chrIX	244189	244530	342	244433	66.33	4.03232	1.61755	2.08223	m2_T2_YJM789_4NQO_ChIP2_posi_peak_126
chrIX	248565	249313	749	248754	73.87	5.77974	1.79863	3.38721	m2_T2_YJM789_4NQO_ChIP2_posi_peak_127a
chrIX	248565	249313	749	249156	125.13	25.1698	2.95337	21.1317	m2_T2_YJM789_4NQO_ChIP2_posi_peak_127b
chrIX	255181	255725	545	255326	87.44	7.94228	1.9142	5.09202	m2_T2_YJM789_4NQO_ChIP2_posi_peak_128
chrIX	256308	256564	257	256463	87.44	8.38346	1.95764	5.45976	m2_T2_YJM789_4NQO_ChIP2_posi_peak_129
chrIX	268090	268331	242	268218	82.16	6.87593	1.83705	4.26144	m2_T2_YJM789_4NQO_ChIP2_posi_peak_130
chrIX	274383	274806	424	274577	73.12	5.77974	1.78052	3.38721	m2_T2_YJM789_4NQO_ChIP2_posi_peak_131
chrIX	275921	276316	396	276187	64.07	3.5865	1.56322	1.74219	m2_T2_YJM789_4NQO_ChIP2_posi_peak_132
chrIX	317250	317779	530	317384	74.63	5.1393	1.71105	2.91575	m2_T2_YJM789_4NQO_ChIP2_posi_peak_133a
chrIX	317250	317779	530	317573	77.64	5.8867	1.77646	3.47828	m2_T2_YJM789_4NQO_ChIP2_posi_peak_133b
chrIX	378528	378886	359	378808	71.61	5.25159	1.74431	2.99431	m2_T2_YJM789_4NQO_ChIP2_posi_peak_134
chrIX	406557	406883	327	406737	71.61	5.25159	1.74431	2.99431	m2_T2_YJM789_4NQO_ChIP2_posi_peak_135
chrIX	422384	422665	282	422528	75.38	6.33023	1.83485	3.82335	m2_T2_YJM789_4NQO_ChIP2_posi_peak_136
chrIX	439454	439702	249	439595	73.87	5.77974	1.79863	3.38721	m2_T2_YJM789_4NQO_ChIP2_posi_peak_137
chrV	26823	27135	313	26943	69.35	4.74628	1.68998	2.61884	m2_T2_YJM789_4NQO_ChIP2_posi_peak_138
chrV	43286	43732	447	43417	79.9	7.49621	1.9435	4.72543	m2_T2_YJM789_4NQO_ChIP2_posi_peak_139
chrV	68265	68958	694	68389	70.1	4.87647	1.69354	2.73011	m2_T2_YJM789_4NQO_ChIP2_posi_peak_140a
chrV	68265	68958	694	68796	85.93	9.00119	2.04784	5.94778	m2_T2_YJM789_4NQO_ChIP2_posi_peak_140b
chrV	69933	70195	263	70060	76.89	4.34654	1.6126	2.31289	m2_T2_YJM789_4NQO_ChIP2_posi_peak_141
chrV	85626	85997	372	85816	98.75	9.18972	1.95582	6.0943	m2_T2_YJM789_4NQO_ChIP2_posi_peak_142
chrV	117897	118199	303	118048	79.15	5.79632	1.74235	3.39963	m2_T2_YJM789_4NQO_ChIP2_posi_peak_143
chrV	177035	177298	264	177150	73.87	3.03115	1.46534	1.35673	m2_T2_YJM789_4NQO_ChIP2_posi_peak_144
chrV	192242	192598	357	192426	89.7	9.08711	2.01559	5.99931	m2_T2_YJM789_4NQO_ChIP2_posi_peak_145
chrV	193730	194159	430	193868	70.86	4.99604	1.7262	2.79259	m2_T2_YJM789_4NQO_ChIP2_posi_peak_146a
chrV	193730	194159	430	194062	70.1	4.99604	1.70809	2.79259	m2_T2_YJM789_4NQO_ChIP2_posi_peak_146b
chrV	195157	195601	445	195432	76.13	6.61369	1.85296	4.03101	m2_T2_YJM789_4NQO_ChIP2_posi_peak_147
chrV	235955	236612	658	236090	75.38	5.58532	1.75025	3.25855	m2_T2_YJM789_4NQO_ChIP2_posi_peak_148a
chrV	235955	236612	658	236393	74.63	5.9179	1.80126	3.50421	m2_T2_YJM789_4NQO_ChIP2_posi_peak_148b
chrV	280024	280332	309	280194	71.61	5.25159	1.74431	2.99431	m2_T2_YJM789_4NQO_ChIP2_posi_peak_149
chrV	288595	289027	433	288709	70.86	2.95019	1.46646	1.30207	m2_T2_YJM789_4NQO_ChIP2_posi_peak_150a
chrV	288595	289027	433	288904	69.35	3.48382	1.53036	1.69482	m2_T2_YJM789_4NQO_ChIP2_posi_peak_150b
chrV	302786	303090	305	302901	97.99	6.48861	1.72504	3.95991	m2_T2_YJM789_4NQO_ChIP2_posi_peak_151
chrV	311785	312218	434	312064	92.72	9.11639	1.99397	6.02644	m2_T2_YJM789_4NQO_ChIP2_posi_peak_152
chrV	334560	335221	662	334668	64.83	3.5865	1.58133	1.74219	m2_T2_YJM789_4NQO_ChIP2_posi_peak_153a
chrV	334560	335221	662	335059	75.38	6.33023	1.83485	3.82335	m2_T2_YJM789_4NQO_ChIP2_posi_peak_153b
chrV	335813	336873	1061	336041	87.44	10.0751	2.12458	6.82625	m2_T2_YJM789_4NQO_ChIP2_posi_peak_154a
chrV	335813	336873	1061	336555	61.81	2.96436	1.5089	1.30207	m2_T2_YJM789_4NQO_ChIP2_posi_peak_154b
chrV	348813	349077	265	348922	68.6	4.50236	1.67187	2.42807	m2_T2_YJM789_4NQO_ChIP2_posi_peak_155
chrV	354748	355050	303	354912	91.21	6.15601	1.71103	3.69127	m2_T2_YJM789_4NQO_ChIP2_posi_peak_156
chrV	363327	363607	281	363456	88.95	7.10814	1.83567	4.44426	m2_T2_YJM789_4NQO_ChIP2_posi_peak_157
chrV	400543	400825	283	400814	68.6	3.68653	1.56718	1.82719	m2_T2_YJM789_4NQO_ChIP2_posi_peak_158
chrV	442020	442306	287	442157	82.92	4.37404	1.58666	2.33677	m2_T2_YJM789_4NQO_ChIP2_posi_peak_159
chrV	463157	463426	270	463270	61.81	2.96436	1.5089	1.30207	m2_T2_YJM789_4NQO_ChIP2_posi_peak_160
chrV	474068	474690	623	474433	76.13	6.61369	1.85296	4.03101	m2_T2_YJM789_4NQO_ChIP2_posi_peak_161
chrV	475113	475501	389	475333	70.1	4.99604	1.70809	2.79259	m2_T2_YJM789_4NQO_ChIP2_posi_peak_162
chrV	490246	490521	276	490379	73.87	4.76627	1.67895	2.63629	m2_T2_YJM789_4NQO_ChIP2_posi_peak_163
chrV	504072	504359	288	504189	73.87	5.77974	1.79863	3.38721	m2_T2_YJM789_4NQO_ChIP2_posi_peak_164
chrV	510544	510814	271	510728	81.41	3.876	1.5261	1.96931	m2_T2_YJM789_4NQO_ChIP2_posi_peak_165
chrV	511501	511767	267	511613	65.58	3.56992	1.56755	1.74219	m2_T2_YJM789_4NQO_ChIP2_posi_peak_166
chrV	572761	573031	271	572872	74.63	6.05223	1.81674	3.60323	m2_T2_YJM789_4NQO_ChIP2_posi_peak_167
chrVI	4568	5149	582	4729	116.08	16.5146	2.38947	12.7334	m2_T2_YJM789_4NQO_ChIP2_posi_peak_168
chrVI	55542	55833	292	55694	71.61	5.25159	1.74431	2.99431	m2_T2_YJM789_4NQO_ChIP2_posi_peak_169
chrVI	73935	74392	458	74049	68.6	4.50236	1.67187	2.42807	m2_T2_YJM789_4NQO_ChIP2_posi_peak_170
chrVI	95644	95908	265	95789	74.63	6.05223	1.81674	3.60323	m2_T2_YJM789_4NQO_ChIP2_posi_peak_171
chrVI	101096	101374	279	101235	73.12	3.05236	1.45329	1.37479	m2_T2_YJM789_4NQO_ChIP2_posi_peak_172
chrVI	115245	115542	298	115358	76.13	6.53628	1.84434	4.0003	m2_T2_YJM789_4NQO_ChIP2_posi_peak_173
chrVI	183710	184817	1108	183874	73.87	4.63952	1.66382	2.54594	m2_T2_YJM789_4NQO_ChIP2_posi_peak_174a
chrVI	183710	184817	1108	184239	77.64	6.65444	1.86172	4.067	m2_T2_YJM789_4NQO_ChIP2_posi_peak_174b
chrVI	183710	184817	1108	184669	64.83	3.5865	1.58133	1.74219	m2_T2_YJM789_4NQO_ChIP2_posi_peak_174c
chrVI	204511	204760	250	204641	72.36	5.05837	1.70853	2.845	m2_T2_YJM789_4NQO_ChIP2_posi_peak_175
chrVI	210811	211352	542	211020	75.38	6.33023	1.83485	3.82335	m2_T2_YJM789_4NQO_ChIP2_posi_peak_176
chrVI	219870	220140	271	220041	81.41	5.96484	1.7534	3.54548	m2_T2_YJM789_4NQO_ChIP2_posi_peak_177
chrVI	220589	221215	627	220836	73.12	4.63952	1.64707	2.54594	m2_T2_YJM789_4NQO_ChIP2_posi_peak_178
chrVI	224502	225409	908	224726	83.67	8.74569	2.03404	5.72618	m2_T2_YJM789_4NQO_ChIP2_posi_peak_179a
chrVI	224502	225409	908	225174	73.12	5.77974	1.78052	3.38721	m2_T2_YJM789_4NQO_ChIP2_posi_peak_179b
chrVI	225563	225885	323	225740	79.15	6.15404	1.78107	3.6896	m2_T2_YJM789_4NQO_ChIP2_posi_peak_180
chrVI	226809	227322	514	227089	82.92	7.38661	1.90721	4.66536	m2_T2_YJM789_4NQO_ChIP2_posi_peak_181
chrVII	53593	53920	328	53812	70.1	4.99604	1.70809	2.79259	m2_T2_YJM789_4NQO_ChIP2_posi_peak_182
chrVII	55473	55904	432	55663	76.13	6.61369	1.85296	4.03101	m2_T2_YJM789_4NQO_ChIP2_posi_peak_183
chrVII	56485	57140	656	56654	72.36	5.51284	1.76242	3.19777	m2_T2_YJM789_4NQO_ChIP2_posi_peak_184a
chrVII	56485	57140	656	56847	67.84	4.26435	1.65377	2.24188	m2_T2_YJM789_4NQO_ChIP2_posi_peak_184b
chrVII	81321	81732	412	81541	74.63	5.82314	1.79033	3.42193	m2_T2_YJM789_4NQO_ChIP2_posi_peak_185
chrVII	110532	110767	236	110690	87.44	4.59584	1.57929	2.51004	m2_T2_YJM789_4NQO_ChIP2_posi_peak_186
chrVII	226420	226953	534	226640	69.35	4.74628	1.68998	2.61884	m2_T2_YJM789_4NQO_ChIP2_posi_peak_187
chrVII	227887	228271	385	228176	82.92	6.43329	1.8072	3.91246	m2_T2_YJM789_4NQO_ChIP2_posi_peak_188
chrVII	254736	255264	529	254924	79.15	3.72632	1.51223	1.86071	m2_T2_YJM789_4NQO_ChIP2_posi_peak_189a
chrVII	254736	255264	529	255184	73.87	3.58459	1.53536	1.74219	m2_T2_YJM789_4NQO_ChIP2_posi_peak_189b
chrVII	270994	272019	1026	271165	89.7	10.7688	2.17891	7.43443	m2_T2_YJM789_4NQO_ChIP2_posi_peak_190a
chrVII	270994	272019	1026	271665	85.93	9.40062	2.08836	6.24616	m2_T2_YJM789_4NQO_ChIP2_posi_peak_190b
chrVII	272554	272902	349	272763	75.38	6.33023	1.83485	3.82335	m2_T2_YJM789_4NQO_ChIP2_posi_peak_191
chrVII	277699	278327	629	277827	88.19	5.95086	1.70673	3.53384	m2_T2_YJM789_4NQO_ChIP2_posi_peak_192
chrVII	306594	306925	332	306756	83.67	7.26808	1.88158	4.5649	m2_T2_YJM789_4NQO_ChIP2_posi_peak_193
chrVII	310997	311428	432	311210	106.28	7.89304	1.78808	5.05155	m2_T2_YJM789_4NQO_ChIP2_posi_peak_194
chrVII	364350	364828	479	364444	67.09	3.49434	1.53565	1.70286	m2_T2_YJM789_4NQO_ChIP2_posi_peak_195a
chrVII	364350	364828	479	364710	69.35	3.19442	1.49253	1.47435	m2_T2_YJM789_4NQO_ChIP2_posi_peak_195b
chrVII	432762	433059	298	432958	73.12	4.6281	1.64571	2.5368	m2_T2_YJM789_4NQO_ChIP2_posi_peak_196
chrVII	451805	452217	413	452042	68.6	4.50236	1.67187	2.42807	m2_T2_YJM789_4NQO_ChIP2_posi_peak_197
chrVII	458450	458703	254	458584	77.64	6.20383	1.81175	3.7337	m2_T2_YJM789_4NQO_ChIP2_posi_peak_198
chrVII	480142	481465	1324	480568	73.87	4.81057	1.68423	2.67429	m2_T2_YJM789_4NQO_ChIP2_posi_peak_199a
chrVII	480142	481465	1324	481026	74.63	5.29592	1.72929	3.03158	m2_T2_YJM789_4NQO_ChIP2_posi_peak_199b
chrVII	481696	481991	296	481807	71.61	4.73539	1.68185	2.61884	m2_T2_YJM789_4NQO_ChIP2_posi_peak_200
chrVII	546563	547254	692	546694	77.64	5.50289	1.73358	3.19777	m2_T2_YJM789_4NQO_ChIP2_posi_peak_201a
chrVII	546563	547254	692	547074	72.36	4.50761	1.64257	2.43274	m2_T2_YJM789_4NQO_ChIP2_posi_peak_201b
chrVII	609867	610112	246	609986	93.47	8.1568	1.89206	5.25848	m2_T2_YJM789_4NQO_ChIP2_posi_peak_202
chrVII	616427	616676	250	616555	73.12	5.77974	1.78052	3.38721	m2_T2_YJM789_4NQO_ChIP2_posi_peak_203
chrVII	639258	639493	236	639383	86.69	9.10321	2.04317	6.01392	m2_T2_YJM789_4NQO_ChIP2_posi_peak_204
chrVII	640790	641518	729	640994	88.19	9.93551	2.09536	6.71313	m2_T2_YJM789_4NQO_ChIP2_posi_peak_205
chrVII	647996	648652	657	648100	67.84	3.61829	1.56914	1.77038	m2_T2_YJM789_4NQO_ChIP2_posi_peak_206a
chrVII	647996	648652	657	648380	75.38	4.21043	1.59124	2.23348	m2_T2_YJM789_4NQO_ChIP2_posi_peak_206b
chrVII	647996	648652	657	648533	76.13	3.62602	1.51241	1.777	m2_T2_YJM789_4NQO_ChIP2_posi_peak_206c
chrVII	739029	739273	245	739158	79.15	3.03805	1.43122	1.36163	m2_T2_YJM789_4NQO_ChIP2_posi_peak_207
chrVII	786223	786581	359	786441	76.13	5.18201	1.69252	2.95434	m2_T2_YJM789_4NQO_ChIP2_posi_peak_208
chrVII	806497	807296	800	806571	70.86	4.14529	1.62065	2.17947	m2_T2_YJM789_4NQO_ChIP2_posi_peak_209a
chrVII	806497	807296	800	806911	72.36	4.85155	1.68386	2.70983	m2_T2_YJM789_4NQO_ChIP2_posi_peak_209b
chrVII	824077	824379	303	824181	80.66	6.68687	1.84264	4.09529	m2_T2_YJM789_4NQO_ChIP2_posi_peak_210
chrVII	882823	883753	931	883315	91.96	9.57963	2.05141	6.41018	m2_T2_YJM789_4NQO_ChIP2_posi_peak_211a
chrVII	882823	883753	931	883548	95.73	10.9464	2.13787	7.59817	m2_T2_YJM789_4NQO_ChIP2_posi_peak_211b
chrVII	893979	894827	849	894486	145.48	20.9275	2.44137	17.0243	m2_T2_YJM789_4NQO_ChIP2_posi_peak_212
chrVII	902915	903254	340	903077	83.67	8.74569	2.03404	5.72618	m2_T2_YJM789_4NQO_ChIP2_posi_peak_213
chrVII	905238	905539	302	905319	80.66	3.92718	1.54068	2.0124	m2_T2_YJM789_4NQO_ChIP2_posi_peak_214
chrVII	905868	906417	550	906031	78.39	7.19674	1.90728	4.50426	m2_T2_YJM789_4NQO_ChIP2_posi_peak_215
chrVII	921222	921648	427	921350	71.61	5.25159	1.74431	2.99431	m2_T2_YJM789_4NQO_ChIP2_posi_peak_216a
chrVII	921222	921648	427	921577	68.6	3.7055	1.56965	1.84247	m2_T2_YJM789_4NQO_ChIP2_posi_peak_216b
chrVII	1000926	1001202	277	1001034	70.86	4.2827	1.63787	2.25728	m2_T2_YJM789_4NQO_ChIP2_posi_peak_217
chrVII	1058125	1058672	548	1058237	63.32	3.37283	1.54512	1.60492	m2_T2_YJM789_4NQO_ChIP2_posi_peak_218a
chrVII	1058125	1058672	548	1058581	70.1	4.99604	1.70809	2.79259	m2_T2_YJM789_4NQO_ChIP2_posi_peak_218b
chrVIII	34638	35036	399	34883	87.44	7.61238	1.8817	4.82712	m2_T2_YJM789_4NQO_ChIP2_posi_peak_219
chrVIII	35366	36041	676	35597	88.19	10.2251	2.12366	6.96622	m2_T2_YJM789_4NQO_ChIP2_posi_peak_220
chrVIII	51191	51529	339	51481	70.1	4.99604	1.70809	2.79259	m2_T2_YJM789_4NQO_ChIP2_posi_peak_221
chrVIII	54995	55782	788	55117	84.42	5.07442	1.64279	2.85981	m2_T2_YJM789_4NQO_ChIP2_posi_peak_222a
chrVIII	54995	55782	788	55629	66.33	2.94992	1.47223	1.30207	m2_T2_YJM789_4NQO_ChIP2_posi_peak_222b
chrVIII	98635	98951	317	98784	101.76	13.776	2.33241	10.1639	m2_T2_YJM789_4NQO_ChIP2_posi_peak_223
chrVIII	123014	123291	278	123129	68.6	4.21209	1.63495	2.23499	m2_T2_YJM789_4NQO_ChIP2_posi_peak_224
chrVIII	173346	173578	233	173460	67.84	4.26435	1.65377	2.24188	m2_T2_YJM789_4NQO_ChIP2_posi_peak_225
chrVIII	174674	175089	416	174923	80.66	7.80089	1.96161	4.97417	m2_T2_YJM789_4NQO_ChIP2_posi_peak_226
chrVIII	189295	189717	423	189493	78.39	7.19674	1.90728	4.50426	m2_T2_YJM789_4NQO_ChIP2_posi_peak_227
chrVIII	189997	190266	270	190134	76.89	6.61369	1.87107	4.03101	m2_T2_YJM789_4NQO_ChIP2_posi_peak_228
chrVIII	190609	190882	274	190745	68.6	4.50236	1.67187	2.42807	m2_T2_YJM789_4NQO_ChIP2_posi_peak_229
chrVIII	206759	207168	410	207004	71.61	5.25159	1.74431	2.99431	m2_T2_YJM789_4NQO_ChIP2_posi_peak_230
chrVIII	222952	223361	410	223115	77.64	5.29936	1.71073	3.03418	m2_T2_YJM789_4NQO_ChIP2_posi_peak_231
chrVIII	235602	236158	557	236004	76.13	6.61369	1.85296	4.03101	m2_T2_YJM789_4NQO_ChIP2_posi_peak_232
chrVIII	341724	342061	338	341851	73.87	5.77974	1.79863	3.38721	m2_T2_YJM789_4NQO_ChIP2_posi_peak_233
chrVIII	374616	374926	311	374743	81.41	6.42194	1.80186	3.90324	m2_T2_YJM789_4NQO_ChIP2_posi_peak_234
chrVIII	451359	452566	1208	451576	82.92	7.38661	1.90721	4.66536	m2_T2_YJM789_4NQO_ChIP2_posi_peak_235a
chrVIII	451359	452566	1208	452389	67.09	4.18385	1.62533	2.20954	m2_T2_YJM789_4NQO_ChIP2_posi_peak_235b
chrVIII	470439	470696	258	470575	73.87	5.77974	1.79863	3.38721	m2_T2_YJM789_4NQO_ChIP2_posi_peak_236
chrVIII	487826	488216	391	488070	76.13	6.61369	1.85296	4.03101	m2_T2_YJM789_4NQO_ChIP2_posi_peak_237
chrVIII	504575	505162	588	504734	76.89	6.61369	1.87107	4.03101	m2_T2_YJM789_4NQO_ChIP2_posi_peak_238
chrVIII	556560	557120	561	556941	109.3	10.3536	1.96964	7.08356	m2_T2_YJM789_4NQO_ChIP2_posi_peak_239
chrX	3492	3762	271	3635	73.87	5.77974	1.79863	3.38721	m2_T2_YJM789_4NQO_ChIP2_posi_peak_240
chrX	36751	37077	327	36932	75.38	6.18635	1.81856	3.71835	m2_T2_YJM789_4NQO_ChIP2_posi_peak_241
chrX	74185	74574	390	74382	97.99	7.81551	1.84489	4.98454	m2_T2_YJM789_4NQO_ChIP2_posi_peak_242
chrX	75931	76368	438	76042	73.87	4.6497	1.66503	2.55459	m2_T2_YJM789_4NQO_ChIP2_posi_peak_243
chrX	120506	120940	435	120674	78.39	7.19674	1.90728	4.50426	m2_T2_YJM789_4NQO_ChIP2_posi_peak_244
chrX	121055	121661	607	121303	69.35	4.74628	1.68998	2.61884	m2_T2_YJM789_4NQO_ChIP2_posi_peak_245
chrX	122268	122936	669	122417	79.15	7.49621	1.92539	4.72543	m2_T2_YJM789_4NQO_ChIP2_posi_peak_246a
chrX	122268	122936	669	122811	85.18	9.40062	2.07026	6.24616	m2_T2_YJM789_4NQO_ChIP2_posi_peak_246b
chrX	136435	136668	234	136548	85.18	7.44027	1.87345	4.71144	m2_T2_YJM789_4NQO_ChIP2_posi_peak_247
chrX	139820	140052	233	139934	74.63	4.43789	1.62863	2.39034	m2_T2_YJM789_4NQO_ChIP2_posi_peak_248
chrX	154266	154562	297	154360	77.64	5.62788	1.74757	3.2963	m2_T2_YJM789_4NQO_ChIP2_posi_peak_249
chrX	189905	190209	305	190061	64.07	2.97649	1.47892	1.31076	m2_T2_YJM789_4NQO_ChIP2_posi_peak_250
chrX	191766	192245	480	192113	76.89	5.51915	1.74748	3.20311	m2_T2_YJM789_4NQO_ChIP2_posi_peak_251
chrX	194393	194679	287	194541	79.9	5.83982	1.7635	3.43704	m2_T2_YJM789_4NQO_ChIP2_posi_peak_252
chrX	228079	228339	261	228182	73.87	3.95183	1.58067	2.03303	m2_T2_YJM789_4NQO_ChIP2_posi_peak_253
chrX	290015	290647	633	290251	64.83	3.5865	1.58133	1.74219	m2_T2_YJM789_4NQO_ChIP2_posi_peak_254a
chrX	290015	290647	633	290514	62.56	3.16543	1.52701	1.45081	m2_T2_YJM789_4NQO_ChIP2_posi_peak_254b
chrX	291923	292173	251	292085	61.06	2.96436	1.49079	1.30207	m2_T2_YJM789_4NQO_ChIP2_posi_peak_255
chrX	315848	316120	273	315982	79.15	7.49621	1.92539	4.72543	m2_T2_YJM789_4NQO_ChIP2_posi_peak_256
chrX	316661	316910	250	316816	73.12	5.77974	1.78052	3.38721	m2_T2_YJM789_4NQO_ChIP2_posi_peak_257
chrX	338345	338802	458	338650	72.36	4.68073	1.6634	2.58249	m2_T2_YJM789_4NQO_ChIP2_posi_peak_258
chrX	357171	357463	293	357280	65.58	3.80635	1.59944	1.91022	m2_T2_YJM789_4NQO_ChIP2_posi_peak_259
chrX	360611	360865	255	360735	70.86	4.99604	1.7262	2.79259	m2_T2_YJM789_4NQO_ChIP2_posi_peak_260
chrX	380531	380770	240	380641	66.33	3.0045	1.47977	1.33473	m2_T2_YJM789_4NQO_ChIP2_posi_peak_261
chrX	391079	391400	322	391237	76.89	3.38389	1.49783	1.61243	m2_T2_YJM789_4NQO_ChIP2_posi_peak_262
chrX	424438	424729	292	424519	73.12	4.05288	1.57698	2.09961	m2_T2_YJM789_4NQO_ChIP2_posi_peak_263
chrX	453908	454551	644	454307	82.16	7.20038	1.87075	4.50751	m2_T2_YJM789_4NQO_ChIP2_posi_peak_264
chrX	465581	466027	447	465647	66.33	4.03232	1.61755	2.08223	m2_T2_YJM789_4NQO_ChIP2_posi_peak_265a
chrX	465581	466027	447	465811	65.58	3.17293	1.51318	1.45657	m2_T2_YJM789_4NQO_ChIP2_posi_peak_265b
chrX	465581	466027	447	465844	61.81	2.96436	1.5089	1.30207	m2_T2_YJM789_4NQO_ChIP2_posi_peak_265c
chrX	466538	467010	473	466772	85.93	8.28903	1.97574	5.37611	m2_T2_YJM789_4NQO_ChIP2_posi_peak_266
chrX	467444	467764	321	467610	71.61	5.25159	1.74431	2.99431	m2_T2_YJM789_4NQO_ChIP2_posi_peak_267
chrX	467963	468814	852	468185	67.09	4.26435	1.63566	2.24188	m2_T2_YJM789_4NQO_ChIP2_posi_peak_268a
chrX	467963	468814	852	468602	70.86	4.99604	1.7262	2.79259	m2_T2_YJM789_4NQO_ChIP2_posi_peak_268b
chrX	522011	522563	553	522095	62.56	3.14552	1.52415	1.45081	m2_T2_YJM789_4NQO_ChIP2_posi_peak_269a
chrX	522011	522563	553	522404	65.58	3.80635	1.59944	1.91022	m2_T2_YJM789_4NQO_ChIP2_posi_peak_269b
chrX	524072	524319	248	524189	65.58	3.70077	1.58524	1.83866	m2_T2_YJM789_4NQO_ChIP2_posi_peak_270
chrX	525040	525293	254	525183	76.89	5.76462	1.77532	3.38721	m2_T2_YJM789_4NQO_ChIP2_posi_peak_271
chrX	531610	531887	278	531741	94.22	10.5945	2.10347	7.28309	m2_T2_YJM789_4NQO_ChIP2_posi_peak_272
chrX	544877	545788	912	545117	68.6	3.78214	1.57961	1.90746	m2_T2_YJM789_4NQO_ChIP2_posi_peak_273a
chrX	544877	545788	912	545415	80.66	7.02878	1.87919	4.37831	m2_T2_YJM789_4NQO_ChIP2_posi_peak_273b
chrX	570203	570520	318	570485	67.84	4.08622	1.63063	2.12747	m2_T2_YJM789_4NQO_ChIP2_posi_peak_274
chrX	571026	571309	284	571126	70.1	4.85337	1.69073	2.71132	m2_T2_YJM789_4NQO_ChIP2_posi_peak_275
chrX	572384	573504	1121	572552	76.89	6.61369	1.87107	4.03101	m2_T2_YJM789_4NQO_ChIP2_posi_peak_276a
chrX	572384	573504	1121	572790	84.42	9.07068	2.05215	5.98844	m2_T2_YJM789_4NQO_ChIP2_posi_peak_276b
chrX	572384	573504	1121	573090	64.07	3.4847	1.54934	1.69482	m2_T2_YJM789_4NQO_ChIP2_posi_peak_276c
chrX	572384	573504	1121	573241	66.33	3.37543	1.53031	1.60568	m2_T2_YJM789_4NQO_ChIP2_posi_peak_276d
chrX	606508	606886	379	606572	66.33	3.3784	1.53071	1.60796	m2_T2_YJM789_4NQO_ChIP2_posi_peak_277
chrX	607143	607610	468	607347	195.23	62.1843	4.33471	56.5616	m2_T2_YJM789_4NQO_ChIP2_posi_peak_278
chrX	622186	622447	262	622300	64.83	3.53947	1.57485	1.74149	m2_T2_YJM789_4NQO_ChIP2_posi_peak_279
chrX	623543	623838	296	623657	79.9	6.40053	1.82467	3.88316	m2_T2_YJM789_4NQO_ChIP2_posi_peak_280
chrX	623982	624397	416	624102	77.64	4.09127	1.57281	2.13168	m2_T2_YJM789_4NQO_ChIP2_posi_peak_281
chrX	637787	638151	365	637956	76.13	6.61369	1.85296	4.03101	m2_T2_YJM789_4NQO_ChIP2_posi_peak_282
chrX	640104	640363	260	640286	85.93	7.44027	1.88984	4.71144	m2_T2_YJM789_4NQO_ChIP2_posi_peak_283
chrX	640891	641498	608	641288	80.66	7.80089	1.96161	4.97417	m2_T2_YJM789_4NQO_ChIP2_posi_peak_284
chrX	652028	652519	492	652278	84.42	4.92766	1.62736	2.77418	m2_T2_YJM789_4NQO_ChIP2_posi_peak_285
chrX	702118	702794	677	702591	88.95	8.54648	1.97674	5.56653	m2_T2_YJM789_4NQO_ChIP2_posi_peak_286
chrX	745325	745557	233	745446	84.42	5.38257	1.675	3.10546	m2_T2_YJM789_4NQO_ChIP2_posi_peak_287
chrXI	48243	48475	233	48402	70.1	4.8714	1.69292	2.72558	m2_T2_YJM789_4NQO_ChIP2_posi_peak_288
chrXI	68471	68725	255	68591	73.12	5.77974	1.78052	3.38721	m2_T2_YJM789_4NQO_ChIP2_posi_peak_289
chrXI	69649	70014	366	69796	79.9	7.49621	1.9435	4.72543	m2_T2_YJM789_4NQO_ChIP2_posi_peak_290
chrXI	74410	74656	247	74596	71.61	4.3738	1.63766	2.3366	m2_T2_YJM789_4NQO_ChIP2_posi_peak_291
chrXI	99209	99596	388	99420	87.44	9.76315	2.0937	6.55799	m2_T2_YJM789_4NQO_ChIP2_posi_peak_292
chrXI	163689	164343	655	163885	85.18	6.66454	1.79539	4.07514	m2_T2_YJM789_4NQO_ChIP2_posi_peak_293a
chrXI	163689	164343	655	164250	75.38	6.18329	1.81821	3.7164	m2_T2_YJM789_4NQO_ChIP2_posi_peak_293b
chrXI	165106	165473	368	165295	75.38	6.33023	1.83485	3.82335	m2_T2_YJM789_4NQO_ChIP2_posi_peak_294
chrXI	283608	284369	762	283788	76.89	6.48111	1.85616	3.95303	m2_T2_YJM789_4NQO_ChIP2_posi_peak_295a
chrXI	283608	284369	762	284215	76.13	6.37193	1.82603	3.86045	m2_T2_YJM789_4NQO_ChIP2_posi_peak_295b
chrXI	308177	308440	264	308316	92.72	5.7219	1.67351	3.37641	m2_T2_YJM789_4NQO_ChIP2_posi_peak_296
chrXI	326614	327398	785	327160	88.95	6.37874	1.76368	3.86604	m2_T2_YJM789_4NQO_ChIP2_posi_peak_297
chrXI	339857	340177	321	340029	68.6	4.28971	1.64485	2.2637	m2_T2_YJM789_4NQO_ChIP2_posi_peak_298
chrXI	340573	340966	394	340770	110.81	15.932	2.41997	12.1852	m2_T2_YJM789_4NQO_ChIP2_posi_peak_299
chrXI	381549	381879	331	381707	79.15	7.49621	1.92539	4.72543	m2_T2_YJM789_4NQO_ChIP2_posi_peak_300
chrXI	382848	383417	570	383099	83.67	8.74569	2.03404	5.72618	m2_T2_YJM789_4NQO_ChIP2_posi_peak_301
chrXI	402707	403384	678	402900	68.6	4.50236	1.67187	2.42807	m2_T2_YJM789_4NQO_ChIP2_posi_peak_302a
chrXI	402707	403384	678	403274	67.84	4.24758	1.65159	2.24188	m2_T2_YJM789_4NQO_ChIP2_posi_peak_302b
chrXI	464408	464794	387	464583	81.41	7.72527	1.93917	4.92573	m2_T2_YJM789_4NQO_ChIP2_posi_peak_303
chrXI	519559	520623	1065	519752	77.64	6.90255	1.88917	4.26943	m2_T2_YJM789_4NQO_ChIP2_posi_peak_304a
chrXI	519559	520623	1065	520086	82.92	8.42569	2.01593	5.45976	m2_T2_YJM789_4NQO_ChIP2_posi_peak_304b
chrXI	519559	520623	1065	520434	88.19	10.4196	2.14269	7.1238	m2_T2_YJM789_4NQO_ChIP2_posi_peak_304c
chrXI	521009	521287	279	521124	73.12	4.21236	1.59617	2.23499	m2_T2_YJM789_4NQO_ChIP2_posi_peak_305
chrXI	523501	523838	338	523684	70.1	4.99604	1.70809	2.79259	m2_T2_YJM789_4NQO_ChIP2_posi_peak_306
chrXI	524319	525044	726	524461	67.84	4.26435	1.65377	2.24188	m2_T2_YJM789_4NQO_ChIP2_posi_peak_307a
chrXI	524319	525044	726	524905	73.12	5.77974	1.78052	3.38721	m2_T2_YJM789_4NQO_ChIP2_posi_peak_307b
chrXI	527052	527327	276	527320	70.86	3.68305	1.5621	1.82398	m2_T2_YJM789_4NQO_ChIP2_posi_peak_308
chrXI	551962	552207	246	552169	72.36	3.86468	1.56423	1.95908	m2_T2_YJM789_4NQO_ChIP2_posi_peak_309
chrXI	578608	578889	282	578700	67.84	4.26435	1.65377	2.24188	m2_T2_YJM789_4NQO_ChIP2_posi_peak_310
chrXI	666420	666739	320	666607	97.99	13.7272	2.3781	10.1201	m2_T2_YJM789_4NQO_ChIP2_posi_peak_311
chrXII	11053	11688	636	11215	143.97	25.6096	2.7741	21.5567	m2_T2_YJM789_4NQO_ChIP2_posi_peak_312
chrXII	47948	48494	547	48326	73.87	5.77974	1.79863	3.38721	m2_T2_YJM789_4NQO_ChIP2_posi_peak_313
chrXII	81583	81933	351	81646	66.33	4.03232	1.61755	2.08223	m2_T2_YJM789_4NQO_ChIP2_posi_peak_314a
chrXII	81583	81933	351	81789	63.32	3.37283	1.54512	1.60492	m2_T2_YJM789_4NQO_ChIP2_posi_peak_314b
chrXII	99499	99773	275	99647	70.1	4.99604	1.70809	2.79259	m2_T2_YJM789_4NQO_ChIP2_posi_peak_315
chrXII	108727	109002	276	108858	77.64	6.90255	1.88917	4.26943	m2_T2_YJM789_4NQO_ChIP2_posi_peak_316
chrXII	198761	199586	826	198926	89.7	9.40912	2.04676	6.25256	m2_T2_YJM789_4NQO_ChIP2_posi_peak_317
chrXII	202048	202529	482	202360	93.47	7.07654	1.79172	4.4171	m2_T2_YJM789_4NQO_ChIP2_posi_peak_318
chrXII	232436	233013	578	232759	82.16	5.53946	1.69721	3.22022	m2_T2_YJM789_4NQO_ChIP2_posi_peak_319
chrXII	233240	234027	788	233470	97.24	12.3832	2.23804	8.90314	m2_T2_YJM789_4NQO_ChIP2_posi_peak_320a
chrXII	233240	234027	788	233890	91.21	7.55746	1.84418	4.77681	m2_T2_YJM789_4NQO_ChIP2_posi_peak_320b
chrXII	252702	253079	378	252871	83.67	8.74569	2.03404	5.72618	m2_T2_YJM789_4NQO_ChIP2_posi_peak_321
chrXII	259950	260456	507	260306	82.92	7.30491	1.89866	4.59907	m2_T2_YJM789_4NQO_ChIP2_posi_peak_322
chrXII	281961	282237	277	282060	83.67	4.97559	1.64215	2.79259	m2_T2_YJM789_4NQO_ChIP2_posi_peak_323
chrXII	282919	283499	581	283157	92.72	11.0871	2.17946	7.72353	m2_T2_YJM789_4NQO_ChIP2_posi_peak_324
chrXII	283817	284219	403	283981	89.7	10.7688	2.17891	7.43443	m2_T2_YJM789_4NQO_ChIP2_posi_peak_325
chrXII	341179	341589	411	341409	97.24	8.88885	1.92626	5.84904	m2_T2_YJM789_4NQO_ChIP2_posi_peak_326
chrXII	347852	348189	338	347953	82.92	4.04693	1.55046	2.09509	m2_T2_YJM789_4NQO_ChIP2_posi_peak_327
chrXII	368964	369298	335	369178	70.86	3.49707	1.5382	1.70538	m2_T2_YJM789_4NQO_ChIP2_posi_peak_328
chrXII	369789	370133	345	369964	104.02	13.3523	2.24932	9.77412	m2_T2_YJM789_4NQO_ChIP2_posi_peak_329
chrXII	388848	389637	790	388963	72.36	5.51284	1.76242	3.19777	m2_T2_YJM789_4NQO_ChIP2_posi_peak_330a
chrXII	388848	389637	790	389242	79.9	6.92341	1.88144	4.28604	m2_T2_YJM789_4NQO_ChIP2_posi_peak_330b
chrXII	423756	424697	942	423874	73.87	5.77974	1.79863	3.38721	m2_T2_YJM789_4NQO_ChIP2_posi_peak_331a
chrXII	423756	424697	942	424531	75.38	6.33023	1.83485	3.82335	m2_T2_YJM789_4NQO_ChIP2_posi_peak_331b
chrXII	440547	441068	522	440752	90.46	8.24386	1.92133	5.33844	m2_T2_YJM789_4NQO_ChIP2_posi_peak_332
chrXII	482045	482365	321	482158	102.52	9.58184	1.95723	6.41229	m2_T2_YJM789_4NQO_ChIP2_posi_peak_333
chrXII	485361	485911	551	485671	127.39	12.9245	2.04624	9.39173	m2_T2_YJM789_4NQO_ChIP2_posi_peak_334
chrXII	489029	489448	420	489228	116.08	12.6798	2.09735	9.15909	m2_T2_YJM789_4NQO_ChIP2_posi_peak_335
chrXII	490051	490303	253	490177	324.13	47.402	2.5204	42.8041	m2_T2_YJM789_4NQO_ChIP2_posi_peak_336
chrXII	499041	499324	284	499200	97.24	7.21073	1.77683	4.5172	m2_T2_YJM789_4NQO_ChIP2_posi_peak_337
chrXII	506689	507094	406	506869	65.58	3.03351	1.4938	1.35863	m2_T2_YJM789_4NQO_ChIP2_posi_peak_338
chrXII	540896	541411	516	541124	86.69	9.73544	2.10647	6.53416	m2_T2_YJM789_4NQO_ChIP2_posi_peak_339
chrXII	552257	552519	263	552398	74.63	6.05223	1.81674	3.60323	m2_T2_YJM789_4NQO_ChIP2_posi_peak_340
chrXII	636850	639044	2195	637150	98.75	12.8979	2.28573	9.36752	m2_T2_YJM789_4NQO_ChIP2_posi_peak_341a
chrXII	636850	639044	2195	638066	88.19	9.79539	2.08169	6.58839	m2_T2_YJM789_4NQO_ChIP2_posi_peak_341b
chrXII	636850	639044	2195	638363	90.46	10.4973	2.13679	7.19776	m2_T2_YJM789_4NQO_ChIP2_posi_peak_341c
chrXII	636850	639044	2195	638836	73.12	5.50725	1.74886	3.19777	m2_T2_YJM789_4NQO_ChIP2_posi_peak_341d
chrXII	713552	713953	402	713667	76.13	6.61369	1.85296	4.03101	m2_T2_YJM789_4NQO_ChIP2_posi_peak_342
chrXII	806008	806695	688	806121	82.16	6.59576	1.8079	4.03101	m2_T2_YJM789_4NQO_ChIP2_posi_peak_343a
chrXII	806008	806695	688	806546	82.16	8.42569	1.99782	5.45976	m2_T2_YJM789_4NQO_ChIP2_posi_peak_343b
chrXII	827126	827502	377	827295	84.42	7.93783	1.93685	5.0895	m2_T2_YJM789_4NQO_ChIP2_posi_peak_344
chrXII	827677	827922	246	827769	67.84	4.26435	1.65377	2.24188	m2_T2_YJM789_4NQO_ChIP2_posi_peak_345
chrXII	828017	828365	349	828301	79.15	6.76117	1.84648	4.1604	m2_T2_YJM789_4NQO_ChIP2_posi_peak_346
chrXII	828845	829136	292	829000	73.12	5.77974	1.78052	3.38721	m2_T2_YJM789_4NQO_ChIP2_posi_peak_347
chrXII	838349	839231	883	838608	67.09	4.26435	1.63566	2.24188	m2_T2_YJM789_4NQO_ChIP2_posi_peak_348a
chrXII	838349	839231	883	839043	81.41	8.11074	1.97971	5.22103	m2_T2_YJM789_4NQO_ChIP2_posi_peak_348b
chrXII	980961	981212	252	981090	83.67	6.49437	1.80151	3.96403	m2_T2_YJM789_4NQO_ChIP2_posi_peak_349
chrXII	1064736	1065139	404	1064892	83.67	4.5596	1.59757	2.47751	m2_T2_YJM789_4NQO_ChIP2_posi_peak_350
chrXII	1073996	1074270	275	1074137	85.93	7.08216	1.85353	4.42161	m2_T2_YJM789_4NQO_ChIP2_posi_peak_351
chrXII	1076281	1076525	245	1076392	67.84	4.26435	1.65377	2.24188	m2_T2_YJM789_4NQO_ChIP2_posi_peak_352
chrXIII	488	766	279	609	82.16	7.15327	1.86586	4.48429	m2_T2_YJM789_4NQO_ChIP2_posi_peak_353
chrXIII	24346	24805	460	24564	70.86	4.99604	1.7262	2.79259	m2_T2_YJM789_4NQO_ChIP2_posi_peak_354
chrXIII	24905	25295	391	25169	72.36	5.51284	1.76242	3.19777	m2_T2_YJM789_4NQO_ChIP2_posi_peak_355
chrXIII	44122	44610	489	44411	74.63	6.05223	1.81674	3.60323	m2_T2_YJM789_4NQO_ChIP2_posi_peak_356
chrXIII	69232	69738	507	69614	72.36	5.51284	1.76242	3.19777	m2_T2_YJM789_4NQO_ChIP2_posi_peak_357
chrXIII	162339	162787	449	162513	85.18	9.02339	2.03232	5.96744	m2_T2_YJM789_4NQO_ChIP2_posi_peak_358
chrXIII	196103	196352	250	196227	82.92	4.292	1.57763	2.26582	m2_T2_YJM789_4NQO_ChIP2_posi_peak_359
chrXIII	219615	219867	253	219750	70.86	4.99604	1.7262	2.79259	m2_T2_YJM789_4NQO_ChIP2_posi_peak_360
chrXIII	220076	220947	872	220274	89.7	7.7844	1.88961	4.97417	m2_T2_YJM789_4NQO_ChIP2_posi_peak_361a
chrXIII	220076	220947	872	220487	82.92	8.42569	2.01593	5.45976	m2_T2_YJM789_4NQO_ChIP2_posi_peak_361b
chrXIII	235300	235600	301	235450	73.87	5.77974	1.79863	3.38721	m2_T2_YJM789_4NQO_ChIP2_posi_peak_362
chrXIII	243861	244217	357	243979	61.06	2.96436	1.49079	1.30207	m2_T2_YJM789_4NQO_ChIP2_posi_peak_363
chrXIII	302900	303173	274	303047	101.01	12.284	2.18583	8.81148	m2_T2_YJM789_4NQO_ChIP2_posi_peak_364
chrXIII	318578	319079	502	318663	65.58	3.42897	1.54837	1.64997	m2_T2_YJM789_4NQO_ChIP2_posi_peak_365a
chrXIII	318578	319079	502	318963	72.36	5.51284	1.76242	3.19777	m2_T2_YJM789_4NQO_ChIP2_posi_peak_365b
chrXIII	325280	325609	330	325352	66.33	3.37543	1.53031	1.60568	m2_T2_YJM789_4NQO_ChIP2_posi_peak_366
chrXIII	352506	352839	334	352638	86.69	7.32564	1.86566	4.61672	m2_T2_YJM789_4NQO_ChIP2_posi_peak_367
chrXIII	388950	389222	273	389047	67.84	4.26435	1.65377	2.24188	m2_T2_YJM789_4NQO_ChIP2_posi_peak_368
chrXIII	407830	408302	473	408006	72.36	5.51284	1.76242	3.19777	m2_T2_YJM789_4NQO_ChIP2_posi_peak_369
chrXIII	500117	500643	527	500456	91.21	7.55746	1.84418	4.77681	m2_T2_YJM789_4NQO_ChIP2_posi_peak_370
chrXIII	606100	606332	233	606195	73.12	5.64358	1.76471	3.30867	m2_T2_YJM789_4NQO_ChIP2_posi_peak_371
chrXIII	624591	624830	240	624710	70.86	4.7846	1.70017	2.65227	m2_T2_YJM789_4NQO_ChIP2_posi_peak_372
chrXIII	667516	668009	494	667722	85.18	9.22534	2.05262	6.12558	m2_T2_YJM789_4NQO_ChIP2_posi_peak_373
chrXIII	701881	702302	422	702025	71.61	5.12311	1.72882	2.90218	m2_T2_YJM789_4NQO_ChIP2_posi_peak_374a
chrXIII	701881	702302	422	702293	61.06	2.96436	1.49079	1.30207	m2_T2_YJM789_4NQO_ChIP2_posi_peak_374b
chrXIII	743009	743323	315	743147	69.35	4.62547	1.67498	2.53491	m2_T2_YJM789_4NQO_ChIP2_posi_peak_375
chrXIII	819069	819723	655	819477	71.61	5.25159	1.74431	2.99431	m2_T2_YJM789_4NQO_ChIP2_posi_peak_376
chrXIII	858469	858863	395	858581	61.06	2.96436	1.49079	1.30207	m2_T2_YJM789_4NQO_ChIP2_posi_peak_377a
chrXIII	858469	858863	395	858786	76.13	4.73026	1.64113	2.61884	m2_T2_YJM789_4NQO_ChIP2_posi_peak_377b
chrXIII	860533	860822	290	860639	62.56	3.16543	1.52701	1.45081	m2_T2_YJM789_4NQO_ChIP2_posi_peak_378
chrXIII	873823	874194	372	873973	67.84	4.26435	1.65377	2.24188	m2_T2_YJM789_4NQO_ChIP2_posi_peak_379
chrXIII	879780	880030	251	879912	66.33	4.03232	1.61755	2.08223	m2_T2_YJM789_4NQO_ChIP2_posi_peak_380
chrXIII	888124	888522	399	888250	73.12	4.95687	1.6845	2.79259	m2_T2_YJM789_4NQO_ChIP2_posi_peak_381
chrXIII	908317	908570	254	908448	74.63	6.05223	1.81674	3.60323	m2_T2_YJM789_4NQO_ChIP2_posi_peak_382
chrXIII	911657	911988	332	911931	70.1	4.86876	1.6926	2.72474	m2_T2_YJM789_4NQO_ChIP2_posi_peak_383
chrXIII	923968	924211	244	924181	88.19	6.7355	1.78388	4.13872	m2_T2_YJM789_4NQO_ChIP2_posi_peak_384
chrXIV	3092	3370	279	3243	63.32	3.37283	1.54512	1.60492	m2_T2_YJM789_4NQO_ChIP2_posi_peak_385
chrXIV	3711	4146	436	3953	69.35	4.74628	1.68998	2.61884	m2_T2_YJM789_4NQO_ChIP2_posi_peak_386
chrXIV	6794	7039	246	6905	75.38	6.33023	1.83485	3.82335	m2_T2_YJM789_4NQO_ChIP2_posi_peak_387
chrXIV	33434	34032	599	33558	73.87	5.77974	1.79863	3.38721	m2_T2_YJM789_4NQO_ChIP2_posi_peak_388
chrXIV	57686	58119	434	57943	77.64	6.35793	1.82885	3.84825	m2_T2_YJM789_4NQO_ChIP2_posi_peak_389
chrXIV	58235	58539	305	58380	78.39	6.94227	1.87956	4.3026	m2_T2_YJM789_4NQO_ChIP2_posi_peak_390
chrXIV	86837	87172	336	87017	77.64	6.6823	1.8648	4.09106	m2_T2_YJM789_4NQO_ChIP2_posi_peak_391
chrXIV	88187	88644	458	88520	82.92	6.59576	1.82429	4.03101	m2_T2_YJM789_4NQO_ChIP2_posi_peak_392
chrXIV	96247	96525	279	96401	87.44	3.16813	1.42645	1.45324	m2_T2_YJM789_4NQO_ChIP2_posi_peak_393
chrXIV	101880	102193	314	102071	79.15	4.2468	1.57154	2.24188	m2_T2_YJM789_4NQO_ChIP2_posi_peak_394
chrXIV	105733	106021	289	105906	68.6	4.46298	1.66688	2.41292	m2_T2_YJM789_4NQO_ChIP2_posi_peak_395
chrXIV	108567	108826	260	108668	66.33	4.03232	1.61755	2.08223	m2_T2_YJM789_4NQO_ChIP2_posi_peak_396
chrXIV	167399	167692	294	167580	79.15	6.94766	1.86652	4.30681	m2_T2_YJM789_4NQO_ChIP2_posi_peak_397
chrXIV	188139	188392	254	188258	67.84	4.26435	1.65377	2.24188	m2_T2_YJM789_4NQO_ChIP2_posi_peak_398
chrXIV	198405	198681	277	198519	68.6	4.50236	1.67187	2.42807	m2_T2_YJM789_4NQO_ChIP2_posi_peak_399
chrXIV	199102	199396	295	199343	64.83	3.5865	1.58133	1.74219	m2_T2_YJM789_4NQO_ChIP2_posi_peak_400
chrXIV	253231	253823	593	253630	73.12	5.77974	1.78052	3.38721	m2_T2_YJM789_4NQO_ChIP2_posi_peak_401
chrXIV	254537	254897	361	254771	68.6	4.44102	1.6641	2.39291	m2_T2_YJM789_4NQO_ChIP2_posi_peak_402
chrXIV	302794	303123	330	303003	84.42	4.23133	1.55318	2.24188	m2_T2_YJM789_4NQO_ChIP2_posi_peak_403a
chrXIV	302794	303123	330	303099	81.41	4.13304	1.5549	2.16871	m2_T2_YJM789_4NQO_ChIP2_posi_peak_403b
chrXIV	318018	318278	261	318164	66.33	4.03232	1.61755	2.08223	m2_T2_YJM789_4NQO_ChIP2_posi_peak_404
chrXIV	345799	346097	299	345960	77.64	5.37691	1.71945	3.10136	m2_T2_YJM789_4NQO_ChIP2_posi_peak_405
chrXIV	393987	394285	299	394163	73.12	5.77974	1.78052	3.38721	m2_T2_YJM789_4NQO_ChIP2_posi_peak_406
chrXIV	413683	414221	539	413773	64.07	3.565	1.5603	1.74219	m2_T2_YJM789_4NQO_ChIP2_posi_peak_407a
chrXIV	413683	414221	539	414090	70.1	4.83802	1.68885	2.69802	m2_T2_YJM789_4NQO_ChIP2_posi_peak_407b
chrXIV	441503	441942	440	441779	76.89	6.40815	1.84795	3.89056	m2_T2_YJM789_4NQO_ChIP2_posi_peak_408
chrXIV	490554	490913	360	490731	65.58	3.80635	1.59944	1.91022	m2_T2_YJM789_4NQO_ChIP2_posi_peak_409
chrXIV	499707	500457	751	499821	88.19	4.94719	1.60646	2.79158	m2_T2_YJM789_4NQO_ChIP2_posi_peak_410a
chrXIV	499707	500457	751	500206	77.64	4.09127	1.57281	2.13168	m2_T2_YJM789_4NQO_ChIP2_posi_peak_410b
chrXIV	507953	508239	287	508106	83.67	6.87233	1.84067	4.25877	m2_T2_YJM789_4NQO_ChIP2_posi_peak_411
chrXIV	531158	532020	863	531263	61.06	2.96436	1.49079	1.30207	m2_T2_YJM789_4NQO_ChIP2_posi_peak_412a
chrXIV	531158	532020	863	531556	65.58	3.70077	1.58524	1.83866	m2_T2_YJM789_4NQO_ChIP2_posi_peak_412b
chrXIV	531158	532020	863	531812	70.86	4.99604	1.7262	2.79259	m2_T2_YJM789_4NQO_ChIP2_posi_peak_412c
chrXIV	569846	570159	314	570002	76.13	6.61369	1.85296	4.03101	m2_T2_YJM789_4NQO_ChIP2_posi_peak_413
chrXIV	578378	578794	417	578453	62.56	3.02866	1.50731	1.35536	m2_T2_YJM789_4NQO_ChIP2_posi_peak_414
chrXIV	602151	602488	338	602355	86.69	7.94011	1.92704	5.09026	m2_T2_YJM789_4NQO_ChIP2_posi_peak_415
chrXIV	632312	632581	270	632439	85.18	6.66454	1.79539	4.07514	m2_T2_YJM789_4NQO_ChIP2_posi_peak_416
chrXIV	662965	663290	326	663171	68.6	4.50236	1.67187	2.42807	m2_T2_YJM789_4NQO_ChIP2_posi_peak_417
chrXIV	664470	664811	342	664674	72.36	5.51284	1.76242	3.19777	m2_T2_YJM789_4NQO_ChIP2_posi_peak_418
chrXIV	701335	701640	306	701497	71.61	5.25159	1.74431	2.99431	m2_T2_YJM789_4NQO_ChIP2_posi_peak_419
chrXIV	703967	704269	303	704141	70.86	4.99604	1.7262	2.79259	m2_T2_YJM789_4NQO_ChIP2_posi_peak_420
chrXIV	707808	708248	441	707997	88.19	9.07642	2.01168	5.99189	m2_T2_YJM789_4NQO_ChIP2_posi_peak_421
chrXIV	783855	784295	441	784115	168.85	49.7563	4.04404	44.9956	m2_T2_YJM789_4NQO_ChIP2_posi_peak_422
chrXV	219	451	233	333	73.87	5.77974	1.79863	3.38721	m2_T2_YJM789_4NQO_ChIP2_posi_peak_423
chrXV	28832	29264	433	29038	94.22	12.5841	2.28755	9.07296	m2_T2_YJM789_4NQO_ChIP2_posi_peak_424
chrXV	30812	31226	415	31061	61.06	2.96436	1.49079	1.30207	m2_T2_YJM789_4NQO_ChIP2_posi_peak_425
chrXV	60585	60840	256	60732	79.9	6.52945	1.83868	3.99409	m2_T2_YJM789_4NQO_ChIP2_posi_peak_426
chrXV	80705	80977	273	80825	77.64	3.74425	1.53212	1.87562	m2_T2_YJM789_4NQO_ChIP2_posi_peak_427
chrXV	87925	88194	270	88015	70.86	3.92615	1.59303	2.01187	m2_T2_YJM789_4NQO_ChIP2_posi_peak_428
chrXV	93398	93739	342	93621	83.67	3.10285	1.4351	1.4163	m2_T2_YJM789_4NQO_ChIP2_posi_peak_429
chrXV	159662	160575	914	159858	88.19	10.4196	2.14269	7.1238	m2_T2_YJM789_4NQO_ChIP2_posi_peak_430a
chrXV	159662	160575	914	160455	94.22	10.132	2.06104	6.88065	m2_T2_YJM789_4NQO_ChIP2_posi_peak_430b
chrXV	201981	202452	472	202163	82.16	8.42569	1.99782	5.45976	m2_T2_YJM789_4NQO_ChIP2_posi_peak_431
chrXV	255310	255553	244	255412	76.89	5.51915	1.74748	3.20311	m2_T2_YJM789_4NQO_ChIP2_posi_peak_432
chrXV	286182	286558	377	286355	73.87	5.64358	1.78266	3.30867	m2_T2_YJM789_4NQO_ChIP2_posi_peak_433
chrXV	304561	304831	271	304703	88.95	8.96827	2.01807	5.91968	m2_T2_YJM789_4NQO_ChIP2_posi_peak_434
chrXV	315904	316177	274	316047	79.15	6.31287	1.79822	3.82335	m2_T2_YJM789_4NQO_ChIP2_posi_peak_435
chrXV	378214	378480	267	378285	63.32	3.37283	1.54512	1.60492	m2_T2_YJM789_4NQO_ChIP2_posi_peak_436
chrXV	427932	428235	304	428130	70.86	4.4094	1.65368	2.36641	m2_T2_YJM789_4NQO_ChIP2_posi_peak_437
chrXV	444757	445687	931	444853	88.95	6.03723	1.72976	3.60323	m2_T2_YJM789_4NQO_ChIP2_posi_peak_438a
chrXV	444757	445687	931	445153	79.9	4.96442	1.66698	2.79259	m2_T2_YJM789_4NQO_ChIP2_posi_peak_438b
chrXV	444757	445687	931	445537	82.16	4.62184	1.5993	2.53294	m2_T2_YJM789_4NQO_ChIP2_posi_peak_438c
chrXV	446586	446897	312	446705	70.86	4.01137	1.6038	2.08223	m2_T2_YJM789_4NQO_ChIP2_posi_peak_439
chrXV	479592	479865	274	479730	81.41	6.32421	1.79151	3.82335	m2_T2_YJM789_4NQO_ChIP2_posi_peak_440
chrXV	575205	575556	352	575375	73.87	5.77974	1.79863	3.38721	m2_T2_YJM789_4NQO_ChIP2_posi_peak_441
chrXV	576204	576436	233	576274	63.32	3.37283	1.54512	1.60492	m2_T2_YJM789_4NQO_ChIP2_posi_peak_442
chrXV	595238	595470	233	595374	82.16	5.21905	1.66327	2.98575	m2_T2_YJM789_4NQO_ChIP2_posi_peak_443
chrXV	642194	642580	387	642424	119.1	9.34825	1.83243	6.23396	m2_T2_YJM789_4NQO_ChIP2_posi_peak_444
chrXV	724228	724485	258	724349	67.84	4.26435	1.65377	2.24188	m2_T2_YJM789_4NQO_ChIP2_posi_peak_445
chrXV	761781	762076	296	761980	79.15	7.49621	1.92539	4.72543	m2_T2_YJM789_4NQO_ChIP2_posi_peak_446
chrXV	780786	781075	290	780916	76.89	5.28215	1.7205	3.02168	m2_T2_YJM789_4NQO_ChIP2_posi_peak_447
chrXV	831721	832023	303	831945	71.61	5.25159	1.74431	2.99431	m2_T2_YJM789_4NQO_ChIP2_posi_peak_448
chrXV	867061	867302	242	867195	97.24	9.35388	1.96754	6.23895	m2_T2_YJM789_4NQO_ChIP2_posi_peak_449
chrXV	868477	868768	292	868680	82.16	5.38892	1.68129	3.11141	m2_T2_YJM789_4NQO_ChIP2_posi_peak_450
chrXV	881791	882120	330	881952	84.42	9.07068	2.05215	5.98844	m2_T2_YJM789_4NQO_ChIP2_posi_peak_451
chrXV	883060	883494	435	883349	77.64	6.74771	1.87204	4.14977	m2_T2_YJM789_4NQO_ChIP2_posi_peak_452
chrXV	943637	944087	451	943979	63.32	3.02287	1.49578	1.34987	m2_T2_YJM789_4NQO_ChIP2_posi_peak_453
chrXV	1010204	1010619	416	1010492	74.63	5.91221	1.80061	3.49895	m2_T2_YJM789_4NQO_ChIP2_posi_peak_454
chrXV	1028291	1028572	282	1028411	79.15	4.96442	1.65145	2.79259	m2_T2_YJM789_4NQO_ChIP2_posi_peak_455
chrXV	1031640	1031883	244	1031707	61.81	2.96436	1.5089	1.30207	m2_T2_YJM789_4NQO_ChIP2_posi_peak_456
chrXV	1059555	1059817	263	1059652	63.32	3.02287	1.49578	1.34987	m2_T2_YJM789_4NQO_ChIP2_posi_peak_457
chrXV	1087497	1088012	516	1087612	74.63	4.94124	1.68792	2.7866	m2_T2_YJM789_4NQO_ChIP2_posi_peak_458a
chrXV	1087497	1088012	516	1087878	70.1	4.99604	1.70809	2.79259	m2_T2_YJM789_4NQO_ChIP2_posi_peak_458b
chrXV	1089114	1089487	374	1089271	67.84	3.85938	1.60096	1.95435	m2_T2_YJM789_4NQO_ChIP2_posi_peak_459
chrXVI	3609	4032	424	3883	70.1	4.99604	1.70809	2.79259	m2_T2_YJM789_4NQO_ChIP2_posi_peak_460
chrXVI	73485	73717	233	73589	77.64	6.58978	1.85455	4.03101	m2_T2_YJM789_4NQO_ChIP2_posi_peak_461
chrXVI	74281	74546	266	74400	82.92	7.05982	1.87299	4.40193	m2_T2_YJM789_4NQO_ChIP2_posi_peak_462
chrXVI	75211	75968	758	75350	91.96	10.5268	2.1417	7.22355	m2_T2_YJM789_4NQO_ChIP2_posi_peak_463a
chrXVI	75211	75968	758	75844	75.38	4.45953	1.62047	2.4096	m2_T2_YJM789_4NQO_ChIP2_posi_peak_463b
chrXVI	106207	106752	546	106444	65.58	3.08982	1.50165	1.40471	m2_T2_YJM789_4NQO_ChIP2_posi_peak_464a
chrXVI	106207	106752	546	106598	66.33	3.85353	1.59404	1.95099	m2_T2_YJM789_4NQO_ChIP2_posi_peak_464b
chrXVI	133047	133310	264	133201	67.84	4.26435	1.65377	2.24188	m2_T2_YJM789_4NQO_ChIP2_posi_peak_465
chrXVI	135859	136417	559	136004	84.42	5.57567	1.69507	3.25011	m2_T2_YJM789_4NQO_ChIP2_posi_peak_466a
chrXVI	135859	136417	559	136200	85.18	6.66454	1.79539	4.07514	m2_T2_YJM789_4NQO_ChIP2_posi_peak_466b
chrXVI	174208	174581	374	174435	67.84	3.87642	1.6032	1.96931	m2_T2_YJM789_4NQO_ChIP2_posi_peak_467
chrXVI	297033	297333	301	297179	109.3	9.08949	1.86895	6.00156	m2_T2_YJM789_4NQO_ChIP2_posi_peak_468
chrXVI	303202	303625	424	303371	88.95	9.07642	2.02868	5.99189	m2_T2_YJM789_4NQO_ChIP2_posi_peak_469
chrXVI	351700	352096	397	351805	67.84	3.81058	1.59455	1.91374	m2_T2_YJM789_4NQO_ChIP2_posi_peak_470
chrXVI	372582	372816	235	372723	73.87	5.65755	1.7843	3.32037	m2_T2_YJM789_4NQO_ChIP2_posi_peak_471
chrXVI	405678	405995	318	405791	86.69	5.23581	1.65446	2.99431	m2_T2_YJM789_4NQO_ChIP2_posi_peak_472
chrXVI	454355	454783	429	454530	79.9	7.49621	1.9435	4.72543	m2_T2_YJM789_4NQO_ChIP2_posi_peak_473
chrXVI	463010	463273	264	463171	69.35	4.74628	1.68998	2.61884	m2_T2_YJM789_4NQO_ChIP2_posi_peak_474
chrXVI	492009	492493	485	492121	61.06	2.96436	1.49079	1.30207	m2_T2_YJM789_4NQO_ChIP2_posi_peak_475a
chrXVI	492009	492493	485	492352	69.35	4.74628	1.68998	2.61884	m2_T2_YJM789_4NQO_ChIP2_posi_peak_475b
chrXVI	498201	498660	460	498450	76.89	6.61369	1.87107	4.03101	m2_T2_YJM789_4NQO_ChIP2_posi_peak_476
chrXVI	503555	503858	304	503673	69.35	4.62547	1.67498	2.53491	m2_T2_YJM789_4NQO_ChIP2_posi_peak_477
chrXVI	517494	517916	423	517707	91.96	10.2241	2.11279	6.96599	m2_T2_YJM789_4NQO_ChIP2_posi_peak_478
chrXVI	572195	572447	253	572313	81.41	7.05345	1.86849	4.39642	m2_T2_YJM789_4NQO_ChIP2_posi_peak_479
chrXVI	642383	643222	840	642497	67.09	4.26435	1.63566	2.24188	m2_T2_YJM789_4NQO_ChIP2_posi_peak_480a
chrXVI	642383	643222	840	643069	82.16	8.25466	1.98008	5.3446	m2_T2_YJM789_4NQO_ChIP2_posi_peak_480b
chrXVI	648685	648962	278	648818	67.09	4.26435	1.63566	2.24188	m2_T2_YJM789_4NQO_ChIP2_posi_peak_481
chrXVI	694571	694842	272	694775	72.36	5.11313	1.71504	2.89465	m2_T2_YJM789_4NQO_ChIP2_posi_peak_482
chrXVI	695898	696162	265	696014	67.84	3.94315	1.61195	2.02586	m2_T2_YJM789_4NQO_ChIP2_posi_peak_483
chrXVI	700939	701861	923	701109	86.69	8.24135	1.95711	5.33688	m2_T2_YJM789_4NQO_ChIP2_posi_peak_484a
chrXVI	700939	701861	923	701604	83.67	8.01936	1.95909	5.16093	m2_T2_YJM789_4NQO_ChIP2_posi_peak_484b
chrXVI	719605	719946	342	719729	81.41	7.53517	1.91918	4.75859	m2_T2_YJM789_4NQO_ChIP2_posi_peak_485
chrXVI	860323	860682	360	860436	66.33	3.12495	1.49631	1.43496	m2_T2_YJM789_4NQO_ChIP2_posi_peak_486
chrXVI	899355	899639	285	899542	69.35	4.74628	1.68998	2.61884	m2_T2_YJM789_4NQO_ChIP2_posi_peak_487
chrXVI	900035	900474	440	900229	76.13	6.61369	1.85296	4.03101	m2_T2_YJM789_4NQO_ChIP2_posi_peak_488
chrXVI	900784	901290	507	900957	77.64	6.35793	1.82885	3.84825	m2_T2_YJM789_4NQO_ChIP2_posi_peak_489
chrXVI	946069	946517	449	946268	91.96	6.45689	1.75401	3.93453	m2_T2_YJM789_4NQO_ChIP2_posi_peak_490
chrI	71866	72107	242	71934	79.94	3.72632	1.5271	1.41402	mn_T5_S96I775E_YPD_ChIP2_posi_peak_1
chrI	81948	82254	307	82012	68.63	3.67903	1.56703	1.38082	mn_T5_S96I775E_YPD_ChIP2_posi_peak_2
chrI	142832	143070	239	142887	74.28	3.99357	1.56842	1.57888	mn_T5_S96I775E_YPD_ChIP2_posi_peak_3a
chrI	142832	143070	239	142965	74.28	3.99357	1.56842	1.57888	mn_T5_S96I775E_YPD_ChIP2_posi_peak_3b
chrII	36136	36361	226	36235	92.86	6.03906	1.70646	2.85547	mn_T5_S96I775E_YPD_ChIP2_posi_peak_4
chrII	216576	217066	491	216641	71.05	3.62861	1.53307	1.36212	mn_T5_S96I775E_YPD_ChIP2_posi_peak_5a
chrII	216576	217066	491	216866	75.09	5.18885	1.69847	2.31159	mn_T5_S96I775E_YPD_ChIP2_posi_peak_5b
chrII	300254	300747	494	300357	71.05	4.34452	1.62155	1.77208	mn_T5_S96I775E_YPD_ChIP2_posi_peak_6a
chrII	300254	300747	494	300619	76.71	5.04338	1.68927	2.22495	mn_T5_S96I775E_YPD_ChIP2_posi_peak_6b
chrII	326857	327105	249	326921	83.17	5.72172	1.71069	2.64048	mn_T5_S96I775E_YPD_ChIP2_posi_peak_7
chrII	478107	478954	848	478369	77.51	5.49035	1.72938	2.48736	mn_T5_S96I775E_YPD_ChIP2_posi_peak_8a
chrII	478107	478954	848	478693	73.48	4.74556	1.66764	2.04582	mn_T5_S96I775E_YPD_ChIP2_posi_peak_8b
chrII	581949	582226	278	582107	81.55	6.92148	1.85777	3.45978	mn_T5_S96I775E_YPD_ChIP2_posi_peak_9
chrII	592009	592265	257	592062	73.48	3.78213	1.5516	1.44905	mn_T5_S96I775E_YPD_ChIP2_posi_peak_10
chrIII	121	626	506	226	102.54	13.9287	2.33021	9.54865	mn_T5_S96I775E_YPD_ChIP2_posi_peak_11a
chrIII	121	626	506	509	74.28	5.06093	1.69423	2.22495	mn_T5_S96I775E_YPD_ChIP2_posi_peak_11b
chrIII	105166	105563	398	105292	73.48	4.38555	1.62471	1.8028	mn_T5_S96I775E_YPD_ChIP2_posi_peak_12a
chrIII	105166	105563	398	105488	81.55	6.38329	1.80085	3.06413	mn_T5_S96I775E_YPD_ChIP2_posi_peak_12b
chrIII	223631	223919	289	223783	83.17	7.4996	1.89411	3.86801	mn_T5_S96I775E_YPD_ChIP2_posi_peak_13
chrIII	227882	228138	257	228080	78.32	6.09253	1.78508	2.87518	mn_T5_S96I775E_YPD_ChIP2_posi_peak_14
chrIV	384720	384937	218	384818	77.51	5.62788	1.74475	2.57063	mn_T5_S96I775E_YPD_ChIP2_posi_peak_15
chrIV	465199	465747	549	465413	166.33	39.0455	3.34664	32.4966	mn_T5_S96I775E_YPD_ChIP2_posi_peak_16
chrIV	471960	472312	353	472054	74.28	4.71501	1.65387	2.02389	mn_T5_S96I775E_YPD_ChIP2_posi_peak_17
chrIV	488882	489126	245	489105	79.94	4.68432	1.6364	2.0006	mn_T5_S96I775E_YPD_ChIP2_posi_peak_18
chrIV	548113	548315	203	548273	86.4	5.54634	1.68069	2.52491	mn_T5_S96I775E_YPD_ChIP2_posi_peak_19
chrIV	812182	812482	301	812280	79.94	6.36368	1.82143	3.05475	mn_T5_S96I775E_YPD_ChIP2_posi_peak_20a
chrIV	812182	812482	301	812441	72.67	4.57775	1.65789	1.92124	mn_T5_S96I775E_YPD_ChIP2_posi_peak_20b
chrV	51969	52201	233	52078	92.05	5.12647	1.60427	2.26843	mn_T5_S96I775E_YPD_ChIP2_posi_peak_21
chrV	68673	68931	259	68853	74.28	4.87847	1.67298	2.11286	mn_T5_S96I775E_YPD_ChIP2_posi_peak_22
chrV	85620	86079	460	85781	93.66	8.97862	1.97214	5.06675	mn_T5_S96I775E_YPD_ChIP2_posi_peak_23
chrV	192347	192565	219	192455	78.32	6.09253	1.78508	2.87518	mn_T5_S96I775E_YPD_ChIP2_posi_peak_24
chrV	194435	194652	218	194571	72.67	4.57775	1.65789	1.92124	mn_T5_S96I775E_YPD_ChIP2_posi_peak_25
chrV	334992	335204	213	335098	75.09	5.31076	1.7124	2.36196	mn_T5_S96I775E_YPD_ChIP2_posi_peak_26
chrV	503227	503697	471	503324	75.09	4.99297	1.67603	2.19795	mn_T5_S96I775E_YPD_ChIP2_posi_peak_27a
chrV	503227	503697	471	503586	74.28	4.94252	1.68045	2.16028	mn_T5_S96I775E_YPD_ChIP2_posi_peak_27b
chrVI	4594	4797	204	4705	87.2	8.71506	1.98496	4.83656	mn_T5_S96I775E_YPD_ChIP2_posi_peak_28
chrVI	223277	223583	307	223383	78.32	6.09253	1.78508	2.87518	mn_T5_S96I775E_YPD_ChIP2_posi_peak_29
chrVI	224620	224834	215	224722	94.47	11.0239	2.1485	6.85636	mn_T5_S96I775E_YPD_ChIP2_posi_peak_30
chrVII	55571	56043	473	55712	72.67	4.57775	1.65789	1.92124	mn_T5_S96I775E_YPD_ChIP2_posi_peak_31a
chrVII	55571	56043	473	55908	75.09	4.49908	1.61897	1.88477	mn_T5_S96I775E_YPD_ChIP2_posi_peak_31b
chrVII	110582	110917	336	110744	116.27	10.6484	1.94802	6.52948	mn_T5_S96I775E_YPD_ChIP2_posi_peak_32
chrVII	227917	228279	363	228117	75.9	5.12289	1.70887	2.26593	mn_T5_S96I775E_YPD_ChIP2_posi_peak_33
chrVII	254590	255034	445	254663	89.63	5.32661	1.64774	2.37305	mn_T5_S96I775E_YPD_ChIP2_posi_peak_34a
chrVII	254590	255034	445	254833	81.55	3.876	1.52872	1.51026	mn_T5_S96I775E_YPD_ChIP2_posi_peak_34b
chrVII	306574	306810	237	306680	95.28	10.5636	2.09299	6.45399	mn_T5_S96I775E_YPD_ChIP2_posi_peak_35
chrVII	310946	311332	387	311029	99.31	5.47833	1.61278	2.479	mn_T5_S96I775E_YPD_ChIP2_posi_peak_36
chrVII	364431	364692	262	364537	81.55	5.16864	1.67107	2.2954	mn_T5_S96I775E_YPD_ChIP2_posi_peak_37
chrVII	411930	412187	258	412065	77.51	5.82662	1.76691	2.6961	mn_T5_S96I775E_YPD_ChIP2_posi_peak_38
chrVII	481860	482099	240	481942	68.63	3.54459	1.54945	1.30202	mn_T5_S96I775E_YPD_ChIP2_posi_peak_39
chrVII	700832	701066	235	700957	83.17	4.84569	1.61858	2.0916	mn_T5_S96I775E_YPD_ChIP2_posi_peak_40
chrVII	807127	807568	442	807251	80.74	4.75272	1.63487	2.0486	mn_T5_S96I775E_YPD_ChIP2_posi_peak_41a
chrVII	807127	807568	442	807444	89.63	5.95462	1.70991	2.79396	mn_T5_S96I775E_YPD_ChIP2_posi_peak_41b
chrVII	845446	845687	242	845635	78.32	5.02356	1.66711	2.22107	mn_T5_S96I775E_YPD_ChIP2_posi_peak_42
chrVII	867222	867478	257	867388	81.55	5.89498	1.74896	2.74564	mn_T5_S96I775E_YPD_ChIP2_posi_peak_43
chrVII	883391	883730	340	883502	83.17	4.2867	1.55863	1.76943	mn_T5_S96I775E_YPD_ChIP2_posi_peak_44a
chrVII	883391	883730	340	883606	76.71	4.31776	1.60551	1.77208	mn_T5_S96I775E_YPD_ChIP2_posi_peak_44b
chrVII	894243	894848	606	894436	99.31	9.49484	1.96695	5.51188	mn_T5_S96I775E_YPD_ChIP2_posi_peak_45
chrVII	998771	999114	344	999025	75.9	5.18885	1.7165	2.31159	mn_T5_S96I775E_YPD_ChIP2_posi_peak_46
chrVIII	34659	34967	309	34811	88.01	4.53812	1.56159	1.91222	mn_T5_S96I775E_YPD_ChIP2_posi_peak_47
chrVIII	35459	35713	255	35592	70.25	4.11695	1.60337	1.65175	mn_T5_S96I775E_YPD_ChIP2_posi_peak_48
chrVIII	451395	451603	209	451447	71.86	3.71785	1.56155	1.41138	mn_T5_S96I775E_YPD_ChIP2_posi_peak_49
chrVIII	487887	488192	306	487946	69.44	3.73957	1.56532	1.41799	mn_T5_S96I775E_YPD_ChIP2_posi_peak_50
chrVIII	556860	557075	216	556971	89.63	5.69683	1.68449	2.6263	mn_T5_S96I775E_YPD_ChIP2_posi_peak_51
chrX	74247	74531	285	74425	89.63	4.86231	1.60116	2.10507	mn_T5_S96I775E_YPD_ChIP2_posi_peak_52
chrX	74935	75233	299	75187	90.43	5.43732	1.65041	2.45531	mn_T5_S96I775E_YPD_ChIP2_posi_peak_53
chrX	76196	76398	203	76294	90.43	9.13615	2.00599	5.19691	mn_T5_S96I775E_YPD_ChIP2_posi_peak_54
chrX	189946	190154	209	190039	75.09	4.04428	1.56567	1.61654	mn_T5_S96I775E_YPD_ChIP2_posi_peak_55
chrX	465850	466169	320	466039	88.01	6.03723	1.71174	2.85547	mn_T5_S96I775E_YPD_ChIP2_posi_peak_56
chrX	572707	573024	318	572847	70.25	4.11695	1.60337	1.65175	mn_T5_S96I775E_YPD_ChIP2_posi_peak_57
chrX	607169	607491	323	607325	109.81	15.6541	2.4079	11.1442	mn_T5_S96I775E_YPD_ChIP2_posi_peak_58
chrX	617685	617978	294	617842	103.35	7.82203	1.79917	4.12294	mn_T5_S96I775E_YPD_ChIP2_posi_peak_59
chrX	622770	623019	250	622878	79.13	6.36368	1.80325	3.05475	mn_T5_S96I775E_YPD_ChIP2_posi_peak_60
chrX	702337	702581	245	702464	81.55	5.62205	1.71981	2.56885	mn_T5_S96I775E_YPD_ChIP2_posi_peak_61
chrXI	327114	327437	324	327204	76.71	4.31776	1.60551	1.77208	mn_T5_S96I775E_YPD_ChIP2_posi_peak_62
chrXI	379449	379822	374	379506	77.51	3.57747	1.50988	1.32591	mn_T5_S96I775E_YPD_ChIP2_posi_peak_63
chrXII	198796	199402	607	198910	85.59	7.04369	1.8423	3.56014	mn_T5_S96I775E_YPD_ChIP2_posi_peak_64
chrXII	202122	202475	354	202273	88.82	3.78724	1.49697	1.45113	mn_T5_S96I775E_YPD_ChIP2_posi_peak_65
chrXII	283128	283351	224	283338	82.36	4.91338	1.63448	2.13851	mn_T5_S96I775E_YPD_ChIP2_posi_peak_66
chrXII	341223	341472	250	341458	77.51	5.2891	1.70682	2.36196	mn_T5_S96I775E_YPD_ChIP2_posi_peak_67
chrXII	369792	370177	386	369999	85.59	7.72032	1.9106	4.05107	mn_T5_S96I775E_YPD_ChIP2_posi_peak_68
chrXII	485588	485826	239	485716	98.51	6.86976	1.74574	3.43573	mn_T5_S96I775E_YPD_ChIP2_posi_peak_69
chrXII	490081	490288	208	490183	275.34	17.5357	1.7601	12.8555	mn_T5_S96I775E_YPD_ChIP2_posi_peak_70
chrXII	499038	499320	283	499134	88.82	5.58357	1.68199	2.53944	mn_T5_S96I775E_YPD_ChIP2_posi_peak_71
chrXII	605076	605287	212	605174	80.74	4.93281	1.65473	2.15307	mn_T5_S96I775E_YPD_ChIP2_posi_peak_72
chrXII	637034	637424	391	637213	79.13	5.65801	1.72691	2.59286	mn_T5_S96I775E_YPD_ChIP2_posi_peak_73
chrXII	637976	638210	235	638131	78.32	5.20853	1.68769	2.32487	mn_T5_S96I775E_YPD_ChIP2_posi_peak_74
chrXII	638308	638579	272	638425	78.32	5.747	1.74717	2.65841	mn_T5_S96I775E_YPD_ChIP2_posi_peak_75
chrXII	793605	793837	233	793770	88.82	6.59093	1.7821	3.22793	mn_T5_S96I775E_YPD_ChIP2_posi_peak_76
chrXII	806325	806668	344	806424	68.63	3.67903	1.56703	1.38082	mn_T5_S96I775E_YPD_ChIP2_posi_peak_77
chrXII	838127	838337	211	838226	75.09	5.31076	1.7124	2.36196	mn_T5_S96I775E_YPD_ChIP2_posi_peak_78
chrXII	838629	839032	404	838681	71.86	4.34452	1.63972	1.77208	mn_T5_S96I775E_YPD_ChIP2_posi_peak_79
chrXII	931590	931833	244	931694	95.28	11.1265	2.14426	6.9478	mn_T5_S96I775E_YPD_ChIP2_posi_peak_80
chrXIII	184018	184218	201	184189	85.59	5.85468	1.72144	2.71889	mn_T5_S96I775E_YPD_ChIP2_posi_peak_81
chrXIII	196137	196340	204	196255	104.97	6.63684	1.70365	3.25012	mn_T5_S96I775E_YPD_ChIP2_posi_peak_82
chrXIII	220169	220587	419	220245	79.13	6.36368	1.80325	3.05475	mn_T5_S96I775E_YPD_ChIP2_posi_peak_83a
chrXIII	220169	220587	419	220474	71.05	4.34452	1.62155	1.77208	mn_T5_S96I775E_YPD_ChIP2_posi_peak_83b
chrXIII	500079	500425	347	500140	72.67	3.57614	1.53478	1.32591	mn_T5_S96I775E_YPD_ChIP2_posi_peak_84
chrXIII	667552	667756	205	667645	70.25	4.01818	1.59104	1.59967	mn_T5_S96I775E_YPD_ChIP2_posi_peak_85a
chrXIII	667552	667756	205	667682	69.44	3.745	1.56602	1.42255	mn_T5_S96I775E_YPD_ChIP2_posi_peak_85b
chrXIV	80208	80426	219	80298	74.28	5.06093	1.69423	2.22495	mn_T5_S96I775E_YPD_ChIP2_posi_peak_86
chrXIV	96323	96567	245	96475	104.97	6.70109	1.70914	3.29908	mn_T5_S96I775E_YPD_ChIP2_posi_peak_87
chrXIV	531792	532024	233	531878	75.09	3.67625	1.52183	1.38082	mn_T5_S96I775E_YPD_ChIP2_posi_peak_88
chrXIV	560728	560932	205	560856	102.54	6.34717	1.68092	3.05475	mn_T5_S96I775E_YPD_ChIP2_posi_peak_89
chrXIV	687548	687833	286	687814	79.94	6.36368	1.82143	3.05475	mn_T5_S96I775E_YPD_ChIP2_posi_peak_90
chrXIV	695669	695876	208	695829	76.71	5.56602	1.74874	2.52491	mn_T5_S96I775E_YPD_ChIP2_posi_peak_91
chrXIV	707780	708244	465	707900	84.78	7.79613	1.93045	4.10272	mn_T5_S96I775E_YPD_ChIP2_posi_peak_92
chrXV	60635	60889	255	60825	74.28	4.81508	1.66558	2.07341	mn_T5_S96I775E_YPD_ChIP2_posi_peak_93
chrXV	93449	93720	272	93567	82.36	5.60537	1.70817	2.55674	mn_T5_S96I775E_YPD_ChIP2_posi_peak_94
chrXV	110987	111283	297	111110	81.55	6.92148	1.85777	3.45978	mn_T5_S96I775E_YPD_ChIP2_posi_peak_95
chrXV	159094	159316	223	159217	73.48	4.81657	1.67606	2.07341	mn_T5_S96I775E_YPD_ChIP2_posi_peak_96
chrXV	160024	160568	545	160119	68.63	3.67903	1.56703	1.38082	mn_T5_S96I775E_YPD_ChIP2_posi_peak_97
chrXV	254284	254551	268	254405	89.63	9.23628	2.02832	5.28477	mn_T5_S96I775E_YPD_ChIP2_posi_peak_98
chrXV	274521	274992	472	274625	88.82	6.95713	1.81818	3.48908	mn_T5_S96I775E_YPD_ChIP2_posi_peak_99a
chrXV	274521	274992	472	274915	82.36	5.28193	1.67387	2.36196	mn_T5_S96I775E_YPD_ChIP2_posi_peak_99b
chrXV	444696	444976	281	444845	86.4	6.4937	1.77634	3.15181	mn_T5_S96I775E_YPD_ChIP2_posi_peak_100
chrXV	445094	445655	562	445184	71.86	4.17826	1.61915	1.69277	mn_T5_S96I775E_YPD_ChIP2_posi_peak_101a
chrXV	445094	445655	562	445514	95.28	8.71679	1.92555	4.83667	mn_T5_S96I775E_YPD_ChIP2_posi_peak_101b
chrXV	487379	487581	203	487474	80.74	4.08271	1.55999	1.6448	mn_T5_S96I775E_YPD_ChIP2_posi_peak_102
chrXV	642142	642563	422	642382	134.03	6.19585	1.55212	2.95695	mn_T5_S96I775E_YPD_ChIP2_posi_peak_103
chrXVI	74398	74613	216	74570	81.55	6.32421	1.79459	3.05475	mn_T5_S96I775E_YPD_ChIP2_posi_peak_104
chrXVI	75603	75844	242	75692	76.71	4.43263	1.61888	1.83648	mn_T5_S96I775E_YPD_ChIP2_posi_peak_105
chrXVI	106160	106409	250	106305	69.44	3.73957	1.56532	1.41799	mn_T5_S96I775E_YPD_ChIP2_posi_peak_106
chrXVI	296984	297277	294	297065	96.08	4.88571	1.56589	2.11814	mn_T5_S96I775E_YPD_ChIP2_posi_peak_107
chrXVI	303306	303540	235	303408	79.94	5.52235	1.72941	2.51335	mn_T5_S96I775E_YPD_ChIP2_posi_peak_108
chrXVI	581794	581998	205	581868	104.97	5.78643	1.63026	2.69026	mn_T5_S96I775E_YPD_ChIP2_posi_peak_109
chrXVI	700922	701305	384	700991	80.74	3.67804	1.51377	1.38082	mn_T5_S96I775E_YPD_ChIP2_posi_peak_110a
chrXVI	700922	701305	384	701164	77.51	4.09127	1.57028	1.65033	mn_T5_S96I775E_YPD_ChIP2_posi_peak_110b
chrXVI	701424	701735	312	701517	74.28	3.99357	1.56842	1.57888	mn_T5_S96I775E_YPD_ChIP2_posi_peak_111a
chrXVI	701424	701735	312	701587	75.9	3.93636	1.56937	1.53859	mn_T5_S96I775E_YPD_ChIP2_posi_peak_111b
chrXVI	900193	900405	213	900267	77.51	5.82662	1.76691	2.6961	mn_T5_S96I775E_YPD_ChIP2_posi_peak_112
chrXVI	900751	901042	292	900852	78.32	6.09253	1.78508	2.87518	mn_T5_S96I775E_YPD_ChIP2_posi_peak_113
chrI	138913	139141	229	138997	93.41	5.21141	1.61438	2.31186	m2_T6_S96I775E_4NQO_ChIP1_posi_peak_1
chrI	166074	166613	540	166195	106.97	9.18335	1.90595	5.5009	m2_T6_S96I775E_4NQO_ChIP1_posi_peak_2a
chrI	166074	166613	540	166534	81.35	4.19822	1.56111	1.66667	m2_T6_S96I775E_4NQO_ChIP1_posi_peak_2b
chrI	180859	181131	273	180978	104.71	7.03028	1.73295	3.63007	m2_T6_S96I775E_4NQO_ChIP1_posi_peak_3
chrII	181802	182031	230	182016	73.07	4.48032	1.62709	1.8313	m2_T6_S96I775E_4NQO_ChIP1_posi_peak_4
chrII	326897	327131	235	327014	78.34	4.05544	1.5581	1.56111	m2_T6_S96I775E_4NQO_ChIP1_posi_peak_5
chrIII	86	489	404	247	144.63	32.0404	3.19911	27.3498	m2_T6_S96I775E_4NQO_ChIP1_posi_peak_6
chrIII	138256	138854	599	138359	76.08	4.20098	1.57905	1.66828	m2_T6_S96I775E_4NQO_ChIP1_posi_peak_7a
chrIII	138256	138854	599	138522	78.34	4.54614	1.61399	1.87671	m2_T6_S96I775E_4NQO_ChIP1_posi_peak_7b
chrIV	384680	384938	259	384859	88.89	7.70369	1.89289	4.17626	m2_T6_S96I775E_4NQO_ChIP1_posi_peak_8
chrIV	465181	465704	524	465399	209.41	55.0919	3.69145	49.0098	m2_T6_S96I775E_4NQO_ChIP1_posi_peak_9
chrIV	471861	472239	379	471983	81.35	5.99491	1.75542	2.85719	m2_T6_S96I775E_4NQO_ChIP1_posi_peak_10
chrIV	488913	489146	234	489054	96.42	8.18356	1.87347	4.6042	m2_T6_S96I775E_4NQO_ChIP1_posi_peak_11
chrIV	703802	704045	244	703948	86.63	6.93737	1.82558	3.56083	m2_T6_S96I775E_4NQO_ChIP1_posi_peak_12
chrIV	882967	883215	249	883119	99.43	9.31794	1.95385	5.62365	m2_T6_S96I775E_4NQO_ChIP1_posi_peak_13
chrIX	248744	249264	521	248897	88.89	8.53797	1.97459	4.91696	m2_T6_S96I775E_4NQO_ChIP1_posi_peak_14a
chrIX	248744	249264	521	249120	80.6	6.23098	1.79256	3.02719	m2_T6_S96I775E_4NQO_ChIP1_posi_peak_14b
chrV	68240	68845	606	68414	76.08	5.19867	1.69328	2.30151	m2_T6_S96I775E_4NQO_ChIP1_posi_peak_15
chrV	85687	85932	246	85800	79.09	4.39532	1.58717	1.79329	m2_T6_S96I775E_4NQO_ChIP1_posi_peak_16
chrV	118134	118365	232	118149	80.6	5.96036	1.76347	2.8328	m2_T6_S96I775E_4NQO_ChIP1_posi_peak_17
chrV	311940	312257	318	312115	79.85	5.25092	1.69762	2.33867	m2_T6_S96I775E_4NQO_ChIP1_posi_peak_18
chrVI	83357	83655	299	83541	94.91	9.52283	2.01979	5.80233	m2_T6_S96I775E_4NQO_ChIP1_posi_peak_19
chrVI	162000	162228	229	162123	88.89	6.43816	1.76838	3.19733	m2_T6_S96I775E_4NQO_ChIP1_posi_peak_20
chrVII	110574	110846	273	110721	94.16	7.25034	1.79606	3.80227	m2_T6_S96I775E_4NQO_ChIP1_posi_peak_21
chrVII	277940	278402	463	278055	88.89	6.9875	1.82257	3.59617	m2_T6_S96I775E_4NQO_ChIP1_posi_peak_22a
chrVII	277940	278402	463	278286	76.83	4.72142	1.65504	1.99208	m2_T6_S96I775E_4NQO_ChIP1_posi_peak_22b
chrVII	311009	311359	351	311220	86.63	4.38441	1.56478	1.78502	m2_T6_S96I775E_4NQO_ChIP1_posi_peak_23
chrVII	806465	806702	238	806577	80.6	5.48978	1.71261	2.50516	m2_T6_S96I775E_4NQO_ChIP1_posi_peak_24
chrVII	807167	807623	457	807520	88.13	5.42851	1.65373	2.47551	m2_T6_S96I775E_4NQO_ChIP1_posi_peak_25
chrVII	851084	851325	242	851179	72.32	3.96736	1.57582	1.5128	m2_T6_S96I775E_4NQO_ChIP1_posi_peak_26
chrVII	878813	879045	233	878934	122.03	10.0067	1.86412	6.25445	m2_T6_S96I775E_4NQO_ChIP1_posi_peak_27
chrVII	894324	894732	409	894506	100.94	7.75277	1.82036	4.22038	m2_T6_S96I775E_4NQO_ChIP1_posi_peak_28
chrVIII	34836	35094	259	34971	93.41	10.1346	2.07387	6.37283	m2_T6_S96I775E_4NQO_ChIP1_posi_peak_29
chrVIII	35618	35920	303	35685	70.81	3.68305	1.56106	1.33376	m2_T6_S96I775E_4NQO_ChIP1_posi_peak_30
chrVIII	556698	557071	374	556921	108.47	7.02916	1.71051	3.62971	m2_T6_S96I775E_4NQO_ChIP1_posi_peak_31
chrX	74053	74520	468	74193	85.87	4.61686	1.59822	1.92927	m2_T6_S96I775E_4NQO_ChIP1_posi_peak_32a
chrX	74053	74520	468	74422	86.63	6.20874	1.75234	3.02361	m2_T6_S96I775E_4NQO_ChIP1_posi_peak_32b
chrX	424483	424791	309	424676	89.64	4.75127	1.59019	2.0107	m2_T6_S96I775E_4NQO_ChIP1_posi_peak_33
chrX	465804	466103	300	465917	79.85	5.96508	1.77601	2.8328	m2_T6_S96I775E_4NQO_ChIP1_posi_peak_34a
chrX	465804	466103	300	465973	71.56	4.0289	1.59399	1.54273	m2_T6_S96I775E_4NQO_ChIP1_posi_peak_34b
chrX	466548	466994	447	466715	79.85	5.4555	1.72017	2.47921	m2_T6_S96I775E_4NQO_ChIP1_posi_peak_35
chrX	607198	607472	275	607342	120.53	17.3759	2.42466	13.258	m2_T6_S96I775E_4NQO_ChIP1_posi_peak_36
chrXI	184727	184966	240	184898	84.37	5.4072	1.67644	2.45811	m2_T6_S96I775E_4NQO_ChIP1_posi_peak_37
chrXI	302805	303079	275	302916	101.69	7.20679	1.76298	3.76785	m2_T6_S96I775E_4NQO_ChIP1_posi_peak_38
chrXI	520066	520313	248	520197	74.58	4.71433	1.66018	1.98892	m2_T6_S96I775E_4NQO_ChIP1_posi_peak_39
chrXII	11074	11448	375	11223	119.77	17.0546	2.41515	12.9709	m2_T6_S96I775E_4NQO_ChIP1_posi_peak_40
chrXII	283780	284063	284	283941	81.35	6.50199	1.80911	3.23588	m2_T6_S96I775E_4NQO_ChIP1_posi_peak_41
chrXII	485471	485754	284	485684	89.64	5.29283	1.64464	2.36944	m2_T6_S96I775E_4NQO_ChIP1_posi_peak_42
chrXII	490068	490300	233	490181	317.13	26.7401	1.95173	22.2427	m2_T6_S96I775E_4NQO_ChIP1_posi_peak_43
chrXII	628251	628485	235	628383	84.37	5.70521	1.70736	2.66025	m2_T6_S96I775E_4NQO_ChIP1_posi_peak_44
chrXII	636998	637614	617	637198	85.12	5.95561	1.72242	2.8328	m2_T6_S96I775E_4NQO_ChIP1_posi_peak_45a
chrXII	636998	637614	617	637485	82.86	5.66121	1.7244	2.63898	m2_T6_S96I775E_4NQO_ChIP1_posi_peak_45b
chrXIII	25319	25589	271	25439	79.85	5.29541	1.70253	2.36971	m2_T6_S96I775E_4NQO_ChIP1_posi_peak_46
chrXIII	162334	162724	391	162583	75.33	4.22592	1.592	1.68633	m2_T6_S96I775E_4NQO_ChIP1_posi_peak_47
chrXIII	351906	352200	295	352052	73.07	3.65348	1.52736	1.31307	m2_T6_S96I775E_4NQO_ChIP1_posi_peak_48
chrXIV	96185	96549	365	96377	108.47	8.81414	1.85547	5.16826	m2_T6_S96I775E_4NQO_ChIP1_posi_peak_49
chrXIV	303103	303385	283	303260	78.34	4.77001	1.63919	2.0259	m2_T6_S96I775E_4NQO_ChIP1_posi_peak_50
chrXIV	500313	500628	316	500509	88.89	4.95291	1.61954	2.14613	m2_T6_S96I775E_4NQO_ChIP1_posi_peak_51
chrXIV	569586	569841	256	569697	87.38	7.05972	1.82594	3.64843	m2_T6_S96I775E_4NQO_ChIP1_posi_peak_52
chrXIV	783988	784271	284	784118	140.11	22.9712	2.61316	18.5868	m2_T6_S96I775E_4NQO_ChIP1_posi_peak_53
chrXV	159122	159366	245	159245	99.43	12.1982	2.20625	8.34178	m2_T6_S96I775E_4NQO_ChIP1_posi_peak_54
chrXV	159813	160118	306	160029	78.34	5.70437	1.74292	2.65972	m2_T6_S96I775E_4NQO_ChIP1_posi_peak_55
chrXV	160359	160655	297	160518	95.67	8.91078	1.95098	5.25386	m2_T6_S96I775E_4NQO_ChIP1_posi_peak_56
chrXV	274182	274704	523	274587	109.98	13.3059	2.21932	9.39981	m2_T6_S96I775E_4NQO_ChIP1_posi_peak_57
chrXV	479552	479810	259	479696	77.59	5.44887	1.72637	2.47602	m2_T6_S96I775E_4NQO_ChIP1_posi_peak_58
chrXV	642120	642582	463	642314	156.68	14.1527	1.97104	10.2224	m2_T6_S96I775E_4NQO_ChIP1_posi_peak_59
chrXVI	303325	303590	266	303438	80.6	6.23098	1.79256	3.02719	m2_T6_S96I775E_4NQO_ChIP1_posi_peak_60
chrXVI	701170	701772	603	701306	91.9	8.49379	1.94695	4.88164	m2_T6_S96I775E_4NQO_ChIP1_posi_peak_61
chrI	142803	143025	223	142930	79.36	5.13082	1.67427	2.35148	mn_T4_S96_4NQO_ChIP2_posi_peak_1
chrII	36143	36419	277	36200	88.38	4.75618	1.59046	2.09368	mn_T4_S96_4NQO_ChIP2_posi_peak_2
chrII	181646	181930	285	181753	78.46	4.53414	1.6151	1.95427	mn_T4_S96_4NQO_ChIP2_posi_peak_3
chrII	300196	300412	217	300309	84.78	7.07498	1.85663	3.73391	mn_T4_S96_4NQO_ChIP2_posi_peak_4
chrII	300770	301035	266	300917	75.76	5.72756	1.77521	2.73372	mn_T4_S96_4NQO_ChIP2_posi_peak_5
chrII	414314	414585	272	414393	75.76	4.38182	1.61936	1.86137	mn_T4_S96_4NQO_ChIP2_posi_peak_6
chrII	591920	592283	364	592073	82.97	5.67189	1.72783	2.70606	mn_T4_S96_4NQO_ChIP2_posi_peak_7
chrII	605120	605370	251	605191	71.25	3.89591	1.57061	1.54476	mn_T4_S96_4NQO_ChIP2_posi_peak_8
chrIII	48803	49046	244	48908	77.56	6.26698	1.81692	3.11653	mn_T4_S96_4NQO_ChIP2_posi_peak_9
chrIII	108077	108433	357	108173	77.56	4.40274	1.60723	1.8771	mn_T4_S96_4NQO_ChIP2_posi_peak_10
chrIII	177609	177823	215	177685	84.78	4.49934	1.58845	1.92796	mn_T4_S96_4NQO_ChIP2_posi_peak_11
chrIV	44241	44852	612	44358	79.36	3.72632	1.51632	1.44844	mn_T4_S96_4NQO_ChIP2_posi_peak_12a
chrIV	44241	44852	612	44725	73.05	4.82793	1.66783	2.14581	mn_T4_S96_4NQO_ChIP2_posi_peak_12b
chrIV	239244	239455	212	239357	78.46	4.30661	1.58926	1.80592	mn_T4_S96_4NQO_ChIP2_posi_peak_13
chrIV	462226	462435	210	462366	157.83	8.30792	1.63403	4.74583	mn_T4_S96_4NQO_ChIP2_posi_peak_14
chrIV	465215	465623	409	465413	157.83	24.4687	2.56174	19.9964	mn_T4_S96_4NQO_ChIP2_posi_peak_15
chrIV	471960	472306	347	472147	74.86	4.49585	1.64048	1.92796	mn_T4_S96_4NQO_ChIP2_posi_peak_16
chrIV	534139	534377	239	534270	119.95	5.45767	1.55063	2.55428	mn_T4_S96_4NQO_ChIP2_posi_peak_17
chrIV	600932	601412	481	601067	73.05	4.07517	1.57826	1.65738	mn_T4_S96_4NQO_ChIP2_posi_peak_18
chrIV	1075520	1075726	207	1075616	87.48	5.78944	1.70157	2.7819	mn_T4_S96_4NQO_ChIP2_posi_peak_19
chrIV	1243454	1243653	200	1243624	72.15	4.1144	1.59022	1.6836	mn_T4_S96_4NQO_ChIP2_posi_peak_20
chrIX	248638	249284	647	248747	80.27	5.70762	1.72908	2.73215	mn_T4_S96_4NQO_ChIP2_posi_peak_21a
chrIX	248638	249284	647	249139	104.62	14.2281	2.33667	10.1074	mn_T4_S96_4NQO_ChIP2_posi_peak_21b
chrIX	274613	274849	237	274736	80.27	7.11584	1.8795	3.75285	mn_T4_S96_4NQO_ChIP2_posi_peak_22
chrIX	378541	378981	441	378596	69.44	4.24168	1.6292	1.75923	mn_T4_S96_4NQO_ChIP2_posi_peak_23a
chrIX	378541	378981	441	378797	71.25	4.71441	1.67091	2.06272	mn_T4_S96_4NQO_ChIP2_posi_peak_23b
chrV	68298	68880	583	68443	81.17	7.40916	1.90035	3.98535	mn_T4_S96_4NQO_ChIP2_posi_peak_24a
chrV	68298	68880	583	68746	83.87	6.13343	1.76821	3.02588	mn_T4_S96_4NQO_ChIP2_posi_peak_24b
chrV	118021	118252	232	118152	71.25	4.71441	1.67091	2.06272	mn_T4_S96_4NQO_ChIP2_posi_peak_25
chrV	139008	139395	388	139152	73.05	3.89408	1.55636	1.54476	mn_T4_S96_4NQO_ChIP2_posi_peak_26
chrV	311742	312125	384	311845	76.66	5.04338	1.68825	2.28683	mn_T4_S96_4NQO_ChIP2_posi_peak_27
chrV	354661	355099	439	354717	86.58	4.49131	1.57518	1.92365	mn_T4_S96_4NQO_ChIP2_posi_peak_28a
chrV	354661	355099	439	355030	83.87	5.20719	1.67075	2.37565	mn_T4_S96_4NQO_ChIP2_posi_peak_28b
chrVI	221052	221401	350	221242	82.97	6.08439	1.77157	2.98964	mn_T4_S96_4NQO_ChIP2_posi_peak_29
chrVI	223338	223639	302	223444	73.95	3.78213	1.56154	1.47056	mn_T4_S96_4NQO_ChIP2_posi_peak_30
chrVI	226907	227247	341	226989	78.46	4.89288	1.65548	2.19402	mn_T4_S96_4NQO_ChIP2_posi_peak_31
chrVII	73388	73614	227	73512	86.58	7.32564	1.8634	3.92702	mn_T4_S96_4NQO_ChIP2_posi_peak_32
chrVII	148267	148551	285	148366	80.27	4.8722	1.63844	2.18158	mn_T4_S96_4NQO_ChIP2_posi_peak_33
chrVII	227910	228264	355	228128	86.58	5.54634	1.68423	2.61251	mn_T4_S96_4NQO_ChIP2_posi_peak_34
chrVII	271010	271270	261	271169	88.38	9.60189	2.06722	5.87327	mn_T4_S96_4NQO_ChIP2_posi_peak_35
chrVII	277806	278244	439	277881	86.58	5.23581	1.65245	2.39588	mn_T4_S96_4NQO_ChIP2_posi_peak_36a
chrVII	277806	278244	439	278112	80.27	4.29736	1.57494	1.80014	mn_T4_S96_4NQO_ChIP2_posi_peak_36b
chrVII	452287	452513	227	452395	77.56	6.26698	1.81692	3.11653	mn_T4_S96_4NQO_ChIP2_posi_peak_37
chrVII	480914	481452	539	481040	84.78	5.2576	1.6688	2.41381	mn_T4_S96_4NQO_ChIP2_posi_peak_38a
chrVII	480914	481452	539	481353	87.48	5.16593	1.63855	2.37565	mn_T4_S96_4NQO_ChIP2_posi_peak_38b
chrVII	481884	482171	288	481979	69.44	3.52742	1.53809	1.32163	mn_T4_S96_4NQO_ChIP2_posi_peak_39
chrVII	609838	610061	224	609949	86.58	7.73155	1.90391	4.25029	mn_T4_S96_4NQO_ChIP2_posi_peak_40
chrVII	806560	806761	202	806659	74.86	4.57405	1.64975	1.98512	mn_T4_S96_4NQO_ChIP2_posi_peak_41
chrVII	894328	894779	452	894455	128.97	12.203	1.99951	8.18758	mn_T4_S96_4NQO_ChIP2_posi_peak_42
chrVII	921418	921665	248	921545	82.07	6.7481	1.82172	3.48672	mn_T4_S96_4NQO_ChIP2_posi_peak_43
chrVIII	34812	35060	249	34925	82.07	7.70756	1.92121	4.23136	mn_T4_S96_4NQO_ChIP2_posi_peak_44
chrVIII	35721	35951	231	35845	78.46	5.20853	1.6907	2.37565	mn_T4_S96_4NQO_ChIP2_posi_peak_45
chrX	75056	75292	237	75178	89.29	7.30865	1.83507	3.91504	mn_T4_S96_4NQO_ChIP2_posi_peak_46
chrX	121372	121643	272	121479	71.25	4.71441	1.67091	2.06272	mn_T4_S96_4NQO_ChIP2_posi_peak_47
chrX	122315	122919	605	122439	68.54	4.014	1.60834	1.61405	mn_T4_S96_4NQO_ChIP2_posi_peak_48a
chrX	122315	122919	605	122687	79.36	4.52711	1.6073	1.94827	mn_T4_S96_4NQO_ChIP2_posi_peak_48b
chrX	122315	122919	605	122814	77.56	4.96677	1.67151	2.22881	mn_T4_S96_4NQO_ChIP2_posi_peak_48c
chrX	361443	361711	269	361608	73.05	5.20987	1.71263	2.37565	mn_T4_S96_4NQO_ChIP2_posi_peak_49
chrX	465938	466138	201	466037	87.48	6.90943	1.81315	3.59839	mn_T4_S96_4NQO_ChIP2_posi_peak_50
chrX	525018	525270	253	525171	95.6	9.51086	2.00412	5.79447	mn_T4_S96_4NQO_ChIP2_posi_peak_51
chrX	607129	607696	568	607353	191.2	58.704	4.18731	52.2529	mn_T4_S96_4NQO_ChIP2_posi_peak_52
chrX	608474	608686	213	608563	75.76	4.21043	1.59911	1.75397	mn_T4_S96_4NQO_ChIP2_posi_peak_53
chrX	704966	705340	375	705073	75.76	5.72756	1.77521	2.73372	mn_T4_S96_4NQO_ChIP2_posi_peak_54a
chrX	704966	705340	375	705238	75.76	5.72756	1.77521	2.73372	mn_T4_S96_4NQO_ChIP2_posi_peak_54b
chrXI	39382	39581	200	39458	73.05	4.28011	1.60285	1.78726	mn_T4_S96_4NQO_ChIP2_posi_peak_55
chrXI	109264	109552	289	109358	80.27	4.46397	1.59347	1.91076	mn_T4_S96_4NQO_ChIP2_posi_peak_56a
chrXI	109264	109552	289	109423	76.66	5.04338	1.68825	2.28683	mn_T4_S96_4NQO_ChIP2_posi_peak_56b
chrXI	308180	308437	258	308300	95.6	6.4512	1.72498	3.26168	mn_T4_S96_4NQO_ChIP2_posi_peak_57
chrXI	327100	327404	305	327303	91.99	5.73412	1.68462	2.73919	mn_T4_S96_4NQO_ChIP2_posi_peak_58
chrXI	334482	334820	339	334616	91.09	5.19118	1.6156	2.37565	mn_T4_S96_4NQO_ChIP2_posi_peak_59
chrXI	340239	340769	531	340680	90.19	7.669	1.86097	4.20937	mn_T4_S96_4NQO_ChIP2_posi_peak_60
chrXI	508219	508429	211	508367	78.46	5.81732	1.75803	2.80183	mn_T4_S96_4NQO_ChIP2_posi_peak_61
chrXI	520923	521236	314	521071	85.68	7.44027	1.88431	4.01026	mn_T4_S96_4NQO_ChIP2_posi_peak_62
chrXII	48126	48446	321	48184	73.05	3.78213	1.54275	1.47056	mn_T4_S96_4NQO_ChIP2_posi_peak_63a
chrXII	48126	48446	321	48325	71.25	3.89591	1.57061	1.54476	mn_T4_S96_4NQO_ChIP2_posi_peak_63b
chrXII	98190	98485	296	98388	79.36	6.52945	1.82648	3.32273	mn_T4_S96_4NQO_ChIP2_posi_peak_64
chrXII	198854	199177	324	198953	91.99	5.19118	1.63142	2.37565	mn_T4_S96_4NQO_ChIP2_posi_peak_65
chrXII	233362	233649	288	233413	76.66	4.2612	1.59793	1.77318	mn_T4_S96_4NQO_ChIP2_posi_peak_66
chrXII	260142	260524	383	260370	70.35	4.36454	1.63638	1.84871	mn_T4_S96_4NQO_ChIP2_posi_peak_67
chrXII	281973	282193	221	282052	66.74	3.57633	1.56662	1.33638	mn_T4_S96_4NQO_ChIP2_posi_peak_68
chrXII	282998	283415	418	283099	102.81	10.5293	2.04358	6.66929	mn_T4_S96_4NQO_ChIP2_posi_peak_69
chrXII	440562	441188	627	440732	88.38	7.18463	1.83163	3.80876	mn_T4_S96_4NQO_ChIP2_posi_peak_70a
chrXII	440562	441188	627	441003	73.05	4.95687	1.683	2.2241	mn_T4_S96_4NQO_ChIP2_posi_peak_70b
chrXII	440562	441188	627	441079	70.35	4.47518	1.65006	1.91076	mn_T4_S96_4NQO_ChIP2_posi_peak_70c
chrXII	473632	473923	292	473743	85.68	3.64014	1.48931	1.38042	mn_T4_S96_4NQO_ChIP2_posi_peak_71
chrXII	482089	482288	200	482180	91.99	5.28466	1.64063	2.43456	mn_T4_S96_4NQO_ChIP2_posi_peak_72
chrXII	485371	485818	448	485571	128.97	6.81307	1.6246	3.53547	mn_T4_S96_4NQO_ChIP2_posi_peak_73
chrXII	488915	489355	441	489110	114.54	10.2972	1.93791	6.4734	mn_T4_S96_4NQO_ChIP2_posi_peak_74
chrXII	490073	490302	230	490185	320.17	30.7672	2.05875	26.042	mn_T4_S96_4NQO_ChIP2_posi_peak_75
chrXII	637152	637383	232	637248	91.99	4.90721	1.6033	2.20497	mn_T4_S96_4NQO_ChIP2_posi_peak_76
chrXII	637630	638076	447	637942	84.78	5.63949	1.70869	2.68089	mn_T4_S96_4NQO_ChIP2_posi_peak_77
chrXII	783948	784346	399	784047	70.35	4.47518	1.65006	1.91076	mn_T4_S96_4NQO_ChIP2_posi_peak_78a
chrXII	783948	784346	399	784067	67.64	3.58391	1.56001	1.33784	mn_T4_S96_4NQO_ChIP2_posi_peak_78b
chrXII	806059	806718	660	806183	85.68	5.00562	1.63543	2.25944	mn_T4_S96_4NQO_ChIP2_posi_peak_79a
chrXII	806059	806718	660	806375	81.17	3.876	1.52164	1.5348	mn_T4_S96_4NQO_ChIP2_posi_peak_79b
chrXII	806059	806718	660	806584	93.79	11.311	2.19237	7.37023	mn_T4_S96_4NQO_ChIP2_posi_peak_79c
chrXII	838147	838433	287	838257	84.78	8.31942	1.98379	4.75262	mn_T4_S96_4NQO_ChIP2_posi_peak_80
chrXII	838833	839270	438	839130	82.07	7.70756	1.92121	4.23136	mn_T4_S96_4NQO_ChIP2_posi_peak_81
chrXII	898320	898608	289	898439	68.54	4.014	1.60834	1.61405	mn_T4_S96_4NQO_ChIP2_posi_peak_82
chrXII	1073429	1073723	295	1073497	92.89	5.35859	1.64149	2.4897	mn_T4_S96_4NQO_ChIP2_posi_peak_83
chrXII	1073978	1074260	283	1074178	91.09	5.98916	1.69282	2.92038	mn_T4_S96_4NQO_ChIP2_posi_peak_84
chrXIII	111237	111499	263	111392	82.07	6.59576	1.80588	3.35946	mn_T4_S96_4NQO_ChIP2_posi_peak_85
chrXIII	159377	159591	215	159476	73.05	5.20987	1.71263	2.37565	mn_T4_S96_4NQO_ChIP2_posi_peak_86
chrXIII	302956	303230	275	303107	79.36	5.64432	1.73051	2.68537	mn_T4_S96_4NQO_ChIP2_posi_peak_87
chrXIII	550352	550632	281	550530	78.46	4.59246	1.6217	1.99684	mn_T4_S96_4NQO_ChIP2_posi_peak_88
chrXIII	773465	773704	240	773559	68.54	4.014	1.60834	1.61405	mn_T4_S96_4NQO_ChIP2_posi_peak_89
chrXIV	63705	63926	222	63819	77.56	3.93156	1.55259	1.57463	mn_T4_S96_4NQO_ChIP2_posi_peak_90
chrXIV	252500	252709	210	252636	82.97	5.53946	1.71372	2.60728	mn_T4_S96_4NQO_ChIP2_posi_peak_91
chrXIV	302894	303284	391	302991	80.27	4.5206	1.59974	1.94439	mn_T4_S96_4NQO_ChIP2_posi_peak_92
chrXV	93409	93818	410	93620	91.99	10.0244	2.0944	6.23999	mn_T4_S96_4NQO_ChIP2_posi_peak_93
chrXV	160042	160537	496	160122	72.15	4.84157	1.67775	2.15734	mn_T4_S96_4NQO_ChIP2_posi_peak_94a
chrXV	160042	160537	496	160424	82.97	4.91338	1.64652	2.2089	mn_T4_S96_4NQO_ChIP2_posi_peak_94b
chrXV	255326	255543	218	255413	76.66	5.36596	1.725	2.49596	mn_T4_S96_4NQO_ChIP2_posi_peak_95
chrXV	315975	316210	236	316131	76.66	5.99458	1.79606	2.92038	mn_T4_S96_4NQO_ChIP2_posi_peak_96
chrXV	444736	445418	683	444911	102.81	10.2495	2.01972	6.43229	mn_T4_S96_4NQO_ChIP2_posi_peak_97
chrXV	446638	446934	297	446796	104.62	10.1476	1.99278	6.34608	mn_T4_S96_4NQO_ChIP2_posi_peak_98
chrXV	642149	642591	443	642428	170.45	15.3453	1.97074	11.1687	mn_T4_S96_4NQO_ChIP2_posi_peak_99
chrXVI	99557	99881	325	99615	70.35	3.95606	1.58547	1.59055	mn_T4_S96_4NQO_ChIP2_posi_peak_100
chrXVI	303177	303432	256	303325	91.09	7.25022	1.81278	3.8644	mn_T4_S96_4NQO_ChIP2_posi_peak_101
chrXVI	303664	304063	400	303929	82.07	7.06142	1.85425	3.72206	mn_T4_S96_4NQO_ChIP2_posi_peak_102
chrXVI	572174	572389	216	572350	71.25	4.71441	1.67091	2.06272	mn_T4_S96_4NQO_ChIP2_posi_peak_103
chrXVI	642440	642796	357	642650	69.44	3.6323	1.55164	1.37462	mn_T4_S96_4NQO_ChIP2_posi_peak_104
chrXVI	701394	701865	472	701549	100.11	12.3148	2.19991	8.29011	mn_T4_S96_4NQO_ChIP2_posi_peak_105
chrXVI	860313	860568	256	860434	78.46	6.5447	1.83778	3.32273	mn_T4_S96_4NQO_ChIP2_posi_peak_106
chrXVI	900167	900413	247	900265	82.97	6.22711	1.78665	3.09634	mn_T4_S96_4NQO_ChIP2_posi_peak_107
chrI	12498	12813	316	12637	96.52	4.624	1.54786	2.62813	m2_T2_YJM789_4NQO_ChIP1_posi_peak_1
chrI	24228	24664	437	24491	79.76	5.86233	1.76297	3.59925	m2_T2_YJM789_4NQO_ChIP1_posi_peak_2
chrI	33831	34514	684	33976	71.79	3.94788	1.58886	2.12104	m2_T2_YJM789_4NQO_ChIP1_posi_peak_3a
chrI	33831	34514	684	34335	76.57	5.1041	1.69332	3.01126	m2_T2_YJM789_4NQO_ChIP1_posi_peak_3b
chrI	43153	43409	257	43274	78.17	5.60434	1.72815	3.3885	m2_T2_YJM789_4NQO_ChIP1_posi_peak_4
chrI	58127	58425	299	58294	79.76	5.86233	1.76297	3.59925	m2_T2_YJM789_4NQO_ChIP1_posi_peak_5
chrI	60675	61016	342	60826	78.17	5.60434	1.72815	3.3885	m2_T2_YJM789_4NQO_ChIP1_posi_peak_6
chrI	61228	61796	569	61405	77.37	5.35158	1.71074	3.20515	m2_T2_YJM789_4NQO_ChIP1_posi_peak_7a
chrI	61228	61796	569	61655	81.36	6.39375	1.79779	4.03264	m2_T2_YJM789_4NQO_ChIP1_posi_peak_7b
chrI	67368	67632	265	67577	72.59	3.32824	1.50176	1.67015	m2_T2_YJM789_4NQO_ChIP1_posi_peak_8
chrI	69019	69411	393	69279	74.18	4.6252	1.64109	2.62813	m2_T2_YJM789_4NQO_ChIP1_posi_peak_9
chrI	71853	73108	1256	72083	90.13	7.74824	1.86743	5.1398	m2_T2_YJM789_4NQO_ChIP1_posi_peak_10a
chrI	71853	73108	1256	72881	78.17	5.60434	1.72815	3.3885	m2_T2_YJM789_4NQO_ChIP1_posi_peak_10b
chrI	108313	108587	275	108505	76.57	4.73026	1.65052	2.71812	m2_T2_YJM789_4NQO_ChIP1_posi_peak_11
chrI	114080	114472	393	114340	70.99	3.73328	1.57144	1.95562	m2_T2_YJM789_4NQO_ChIP1_posi_peak_12
chrI	127268	127906	639	127749	77.37	5.35158	1.71074	3.20515	m2_T2_YJM789_4NQO_ChIP1_posi_peak_13
chrI	142630	143024	395	142828	97.31	10.4781	2.06901	7.42181	m2_T2_YJM789_4NQO_ChIP1_posi_peak_14
chrI	166073	166491	419	166207	98.91	7.59433	1.81751	5.00847	m2_T2_YJM789_4NQO_ChIP1_posi_peak_15
chrI	207129	207889	761	207567	79.76	5.86233	1.76297	3.59925	m2_T2_YJM789_4NQO_ChIP1_posi_peak_16
chrI	222424	222780	357	222644	74.18	4.6252	1.64109	2.62813	m2_T2_YJM789_4NQO_ChIP1_posi_peak_17
chrII	70807	71298	492	70886	70.19	3.73328	1.55403	1.95562	m2_T2_YJM789_4NQO_ChIP1_posi_peak_18a
chrII	70807	71298	492	71160	71.79	3.13645	1.48548	1.52668	m2_T2_YJM789_4NQO_ChIP1_posi_peak_18b
chrII	88564	88978	415	88755	105.29	14.0199	2.30161	10.5542	m2_T2_YJM789_4NQO_ChIP1_posi_peak_19
chrII	90055	90407	353	90191	88.54	3.82168	1.49598	2.0328	m2_T2_YJM789_4NQO_ChIP1_posi_peak_20
chrII	107976	108302	327	108143	77.37	4.88556	1.65831	2.8371	m2_T2_YJM789_4NQO_ChIP1_posi_peak_21
chrII	111498	111792	295	111713	71.79	3.94788	1.58886	2.12104	m2_T2_YJM789_4NQO_ChIP1_posi_peak_22
chrII	112977	113414	438	113066	78.17	3.29712	1.4661	1.65967	m2_T2_YJM789_4NQO_ChIP1_posi_peak_23
chrII	158848	159140	293	158997	75.78	4.86195	1.67591	2.81753	m2_T2_YJM789_4NQO_ChIP1_posi_peak_24
chrII	163128	163479	352	163227	73.38	4.3939	1.62368	2.46536	m2_T2_YJM789_4NQO_ChIP1_posi_peak_25
chrII	169003	169323	321	169144	101.3	6.94913	1.73392	4.47259	m2_T2_YJM789_4NQO_ChIP1_posi_peak_26
chrII	177056	177432	377	177246	90.13	8.61173	1.94956	5.85028	m2_T2_YJM789_4NQO_ChIP1_posi_peak_27
chrII	181107	181441	335	181292	78.17	5.60434	1.72815	3.3885	m2_T2_YJM789_4NQO_ChIP1_posi_peak_28
chrII	181536	182084	549	181800	82.16	5.21905	1.66316	3.10713	m2_T2_YJM789_4NQO_ChIP1_posi_peak_29
chrII	192579	192845	267	192687	70.19	3.23473	1.49021	1.60873	m2_T2_YJM789_4NQO_ChIP1_posi_peak_30
chrII	193006	193271	266	193146	70.99	3.68305	1.56502	1.94902	m2_T2_YJM789_4NQO_ChIP1_posi_peak_31a
chrII	193006	193271	266	193214	72.59	3.09367	1.47172	1.51603	m2_T2_YJM789_4NQO_ChIP1_posi_peak_31b
chrII	216139	216410	272	216311	82.96	6.66708	1.83262	4.24032	m2_T2_YJM789_4NQO_ChIP1_posi_peak_32
chrII	216749	217252	504	217030	85.35	6.55848	1.7882	4.17628	m2_T2_YJM789_4NQO_ChIP1_posi_peak_33
chrII	257539	258010	472	257838	87.74	6.43989	1.77174	4.07332	m2_T2_YJM789_4NQO_ChIP1_posi_peak_34
chrII	297463	297779	317	297610	88.54	8.04242	1.9186	5.3752	m2_T2_YJM789_4NQO_ChIP1_posi_peak_35
chrII	300189	301181	993	300358	99.71	11.5831	2.15788	8.39299	m2_T2_YJM789_4NQO_ChIP1_posi_peak_36a
chrII	300189	301181	993	300988	91.73	8.3724	1.93187	5.65366	m2_T2_YJM789_4NQO_ChIP1_posi_peak_36b
chrII	309933	310316	384	310093	66.2	2.93233	1.46698	1.39133	m2_T2_YJM789_4NQO_ChIP1_posi_peak_37
chrII	333422	333725	304	333662	78.17	4.52287	1.60787	2.57542	m2_T2_YJM789_4NQO_ChIP1_posi_peak_38
chrII	365260	365648	389	365459	71.79	3.7565	1.56485	1.97669	m2_T2_YJM789_4NQO_ChIP1_posi_peak_39
chrII	372193	372714	522	372305	68.6	3.25525	1.51044	1.62585	m2_T2_YJM789_4NQO_ChIP1_posi_peak_40a
chrII	372193	372714	522	372576	77.37	5.28039	1.70276	3.16146	m2_T2_YJM789_4NQO_ChIP1_posi_peak_40b
chrII	374298	374577	280	374427	79.76	5.67155	1.74211	3.44743	m2_T2_YJM789_4NQO_ChIP1_posi_peak_41
chrII	376906	377351	446	377113	73.38	4.21898	1.60269	2.33475	m2_T2_YJM789_4NQO_ChIP1_posi_peak_42
chrII	377647	377928	282	377793	84.55	6.55419	1.79848	4.17251	m2_T2_YJM789_4NQO_ChIP1_posi_peak_43
chrII	394049	394608	560	394403	78.17	3.29712	1.4661	1.65967	m2_T2_YJM789_4NQO_ChIP1_posi_peak_44
chrII	414305	414639	335	414425	98.11	6.21046	1.67984	3.88672	m2_T2_YJM789_4NQO_ChIP1_posi_peak_45
chrII	428270	428568	299	428421	78.17	4.63557	1.62055	2.63799	m2_T2_YJM789_4NQO_ChIP1_posi_peak_46
chrII	430108	430715	608	430296	84.55	6.69764	1.81317	4.26762	m2_T2_YJM789_4NQO_ChIP1_posi_peak_47
chrII	451600	451888	289	451776	81.36	6.39375	1.79779	4.03264	m2_T2_YJM789_4NQO_ChIP1_posi_peak_48
chrII	452703	453059	357	452847	91.73	7.03682	1.80506	4.55126	m2_T2_YJM789_4NQO_ChIP1_posi_peak_49
chrII	477717	479002	1286	478261	114.06	17.8069	2.51166	14.041	m2_T2_YJM789_4NQO_ChIP1_posi_peak_50a
chrII	477717	479002	1286	478703	112.47	16.9874	2.47684	13.2713	m2_T2_YJM789_4NQO_ChIP1_posi_peak_50b
chrII	489896	490487	592	490350	76.57	5.1041	1.69332	3.01126	m2_T2_YJM789_4NQO_ChIP1_posi_peak_51
chrII	490753	491039	287	490895	87.74	8.10785	1.93708	5.41789	m2_T2_YJM789_4NQO_ChIP1_posi_peak_52
chrII	563944	564285	342	564137	76.57	5.1041	1.69332	3.01126	m2_T2_YJM789_4NQO_ChIP1_posi_peak_53
chrII	581782	582181	400	582044	84.55	5.18709	1.65703	3.0827	m2_T2_YJM789_4NQO_ChIP1_posi_peak_54
chrII	582756	583060	305	582905	82.16	6.66708	1.8152	4.24032	m2_T2_YJM789_4NQO_ChIP1_posi_peak_55
chrII	603831	604104	274	603955	69.4	2.81246	1.44247	1.30997	m2_T2_YJM789_4NQO_ChIP1_posi_peak_56
chrII	612632	613647	1016	612911	81.36	5.62205	1.71584	3.4037	m2_T2_YJM789_4NQO_ChIP1_posi_peak_57a
chrII	612632	613647	1016	613517	86.15	7.42704	1.86425	4.87595	m2_T2_YJM789_4NQO_ChIP1_posi_peak_57b
chrII	615319	615736	418	615498	95.72	5.81063	1.66755	3.56723	m2_T2_YJM789_4NQO_ChIP1_posi_peak_58
chrII	642855	643116	262	642979	79.76	4.82157	1.64826	2.79722	m2_T2_YJM789_4NQO_ChIP1_posi_peak_59
chrII	680261	680618	358	680432	93.32	9.9933	2.05896	7.00464	m2_T2_YJM789_4NQO_ChIP1_posi_peak_60
chrII	716967	717351	385	717171	79.76	5.86233	1.76297	3.59925	m2_T2_YJM789_4NQO_ChIP1_posi_peak_61
chrII	717463	717781	319	717710	72.59	4.1681	1.60627	2.29123	m2_T2_YJM789_4NQO_ChIP1_posi_peak_62
chrII	735103	735451	349	735277	78.97	5.60434	1.74556	3.3885	m2_T2_YJM789_4NQO_ChIP1_posi_peak_63
chrIII	61	715	655	274	168.3	34.2261	3.02328	30.0132	m2_T2_YJM789_4NQO_ChIP1_posi_peak_64
chrIII	48825	49343	519	48950	67	3.12383	1.48439	1.51603	m2_T2_YJM789_4NQO_ChIP1_posi_peak_65
chrIII	58050	58592	543	58407	88.54	8.22831	1.93673	5.52679	m2_T2_YJM789_4NQO_ChIP1_posi_peak_66
chrIII	69095	69359	265	69221	82.96	4.95591	1.65078	2.8986	m2_T2_YJM789_4NQO_ChIP1_posi_peak_67
chrIII	70818	71155	338	71005	75.78	4.86195	1.67591	2.81753	m2_T2_YJM789_4NQO_ChIP1_posi_peak_68
chrIII	94760	95080	321	94845	67	3.12383	1.48439	1.51603	m2_T2_YJM789_4NQO_ChIP1_posi_peak_69
chrIII	104541	106199	1659	104681	82.16	6.31913	1.77893	3.98158	m2_T2_YJM789_4NQO_ChIP1_posi_peak_70a
chrIII	104541	106199	1659	105351	90.93	8.89747	1.99403	6.09426	m2_T2_YJM789_4NQO_ChIP1_posi_peak_70b
chrIII	104541	106199	1659	105750	78.97	5.393	1.72204	3.24111	m2_T2_YJM789_4NQO_ChIP1_posi_peak_70c
chrIII	104541	106199	1659	106062	78.17	5.31651	1.69641	3.19223	m2_T2_YJM789_4NQO_ChIP1_posi_peak_70d
chrIII	108132	108617	486	108361	77.37	4.2722	1.58835	2.38126	m2_T2_YJM789_4NQO_ChIP1_posi_peak_71
chrIII	137852	138817	966	137977	89.34	6.28968	1.73724	3.95609	m2_T2_YJM789_4NQO_ChIP1_posi_peak_72a
chrIII	137852	138817	966	138367	82.96	5.28058	1.68571	3.16146	m2_T2_YJM789_4NQO_ChIP1_posi_peak_72b
chrIII	137852	138817	966	138744	80.56	4.69683	1.62508	2.69007	m2_T2_YJM789_4NQO_ChIP1_posi_peak_72c
chrIII	177493	177997	505	177680	97.31	10.5664	2.07687	7.50154	m2_T2_YJM789_4NQO_ChIP1_posi_peak_73
chrIII	214159	214569	411	214319	71.79	3.94788	1.58886	2.12104	m2_T2_YJM789_4NQO_ChIP1_posi_peak_74
chrIII	215116	215395	280	215207	71.79	3.37567	1.51642	1.71015	m2_T2_YJM789_4NQO_ChIP1_posi_peak_75
chrIII	223518	224029	512	223775	84.55	7.22872	1.86744	4.70479	m2_T2_YJM789_4NQO_ChIP1_posi_peak_76
chrIII	225632	226085	454	225715	67	3.12383	1.48439	1.51603	m2_T2_YJM789_4NQO_ChIP1_posi_peak_77
chrIII	238379	238663	285	238500	75.78	4.86195	1.67591	2.81753	m2_T2_YJM789_4NQO_ChIP1_posi_peak_78
chrIII	242740	243102	363	242957	78.17	5.12496	1.67519	3.02701	m2_T2_YJM789_4NQO_ChIP1_posi_peak_79
chrIII	246960	247216	257	247085	84.55	7.22872	1.86744	4.70479	m2_T2_YJM789_4NQO_ChIP1_posi_peak_80
chrIII	316184	316482	299	316334	98.91	11.6882	2.18084	8.46381	m2_T2_YJM789_4NQO_ChIP1_posi_peak_81
chrIV	179	506	328	307	101.3	8.41278	1.86003	5.67362	m2_T2_YJM789_4NQO_ChIP1_posi_peak_82
chrIV	44122	44870	749	44252	82.96	6.31913	1.79599	3.98158	m2_T2_YJM789_4NQO_ChIP1_posi_peak_83a
chrIV	44122	44870	749	44636	99.71	12.0402	2.19826	8.77652	m2_T2_YJM789_4NQO_ChIP1_posi_peak_83b
chrIV	45053	45724	672	45414	81.36	5.62205	1.71584	3.4037	m2_T2_YJM789_4NQO_ChIP1_posi_peak_84
chrIV	83248	83523	276	83375	83.75	6.94542	1.85003	4.46935	m2_T2_YJM789_4NQO_ChIP1_posi_peak_85
chrIV	133609	134431	823	133736	74.98	4.0202	1.58612	2.18304	m2_T2_YJM789_4NQO_ChIP1_posi_peak_86a
chrIV	133609	134431	823	134223	73.38	3.7068	1.54042	1.95562	m2_T2_YJM789_4NQO_ChIP1_posi_peak_86b
chrIV	147884	148282	399	148150	70.99	3.73328	1.57144	1.95562	m2_T2_YJM789_4NQO_ChIP1_posi_peak_87
chrIV	148501	148816	316	148665	89.34	8.7178	1.97191	5.93197	m2_T2_YJM789_4NQO_ChIP1_posi_peak_88
chrIV	149521	149809	289	149685	78.17	5.60434	1.72815	3.3885	m2_T2_YJM789_4NQO_ChIP1_posi_peak_89
chrIV	198829	199384	556	199128	70.99	3.73328	1.57144	1.95562	m2_T2_YJM789_4NQO_ChIP1_posi_peak_90
chrIV	199666	200268	603	200080	77.37	5.35158	1.71074	3.20515	m2_T2_YJM789_4NQO_ChIP1_posi_peak_91
chrIV	205538	205868	331	205692	82.96	6.66708	1.83262	4.24032	m2_T2_YJM789_4NQO_ChIP1_posi_peak_92
chrIV	229936	230443	508	230058	86.15	6.27009	1.74887	3.93898	m2_T2_YJM789_4NQO_ChIP1_posi_peak_93a
chrIV	229936	230443	508	230246	77.37	3.11424	1.45133	1.51603	m2_T2_YJM789_4NQO_ChIP1_posi_peak_93b
chrIV	287072	287375	304	287230	78.17	5.60434	1.72815	3.3885	m2_T2_YJM789_4NQO_ChIP1_posi_peak_94
chrIV	311878	312354	477	312092	83.75	6.94542	1.85003	4.46935	m2_T2_YJM789_4NQO_ChIP1_posi_peak_95
chrIV	367623	368094	472	367934	78.17	4.59246	1.61571	2.62813	m2_T2_YJM789_4NQO_ChIP1_posi_peak_96
chrIV	384680	384989	310	384889	100.5	10.7421	2.0715	7.64916	m2_T2_YJM789_4NQO_ChIP1_posi_peak_97
chrIV	412352	412655	304	412521	70.99	3.59499	1.55371	1.87557	m2_T2_YJM789_4NQO_ChIP1_posi_peak_98
chrIV	433529	433854	326	433683	100.5	9.98554	2.00596	7.00464	m2_T2_YJM789_4NQO_ChIP1_posi_peak_99
chrIV	465137	465661	525	465390	226.53	49.2147	3.20468	44.4799	m2_T2_YJM789_4NQO_ChIP1_posi_peak_100
chrIV	471817	472276	460	471998	109.28	12.5763	2.14665	9.25543	m2_T2_YJM789_4NQO_ChIP1_posi_peak_101
chrIV	492592	492860	269	492726	73.38	4.39124	1.62336	2.46536	m2_T2_YJM789_4NQO_ChIP1_posi_peak_102
chrIV	508518	508844	327	508648	75.78	3.67625	1.53553	1.94477	m2_T2_YJM789_4NQO_ChIP1_posi_peak_103
chrIV	528302	528586	285	528423	93.32	4.10857	1.50486	2.25854	m2_T2_YJM789_4NQO_ChIP1_posi_peak_104
chrIV	530344	530655	312	530580	143.58	4.6786	1.43145	2.67372	m2_T2_YJM789_4NQO_ChIP1_posi_peak_105
chrIV	555930	556246	317	556074	81.36	3.876	1.52519	2.07767	m2_T2_YJM789_4NQO_ChIP1_posi_peak_106
chrIV	600929	601530	602	601310	87.74	7.10375	1.83775	4.60969	m2_T2_YJM789_4NQO_ChIP1_posi_peak_107
chrIV	630268	630545	278	630395	93.32	9.9933	2.05896	7.00464	m2_T2_YJM789_4NQO_ChIP1_posi_peak_108
chrIV	703698	704071	374	703891	86.15	5.74861	1.69637	3.51393	m2_T2_YJM789_4NQO_ChIP1_posi_peak_109
chrIV	812191	812561	371	812396	75.78	4.86195	1.67591	2.81753	m2_T2_YJM789_4NQO_ChIP1_posi_peak_110
chrIV	836375	836731	357	836541	85.35	7.51692	1.88485	4.94059	m2_T2_YJM789_4NQO_ChIP1_posi_peak_111
chrIV	856392	856670	279	856523	81.36	6.39375	1.79779	4.03264	m2_T2_YJM789_4NQO_ChIP1_posi_peak_112
chrIV	928691	928948	258	928835	70.99	3.73328	1.57144	1.95562	m2_T2_YJM789_4NQO_ChIP1_posi_peak_113
chrIV	931212	931705	494	931356	74.98	4.6252	1.6585	2.62813	m2_T2_YJM789_4NQO_ChIP1_posi_peak_114a
chrIV	931212	931705	494	931516	74.98	4.6252	1.6585	2.62813	m2_T2_YJM789_4NQO_ChIP1_posi_peak_114b
chrIV	1163332	1164030	699	1163530	94.12	10.0551	2.0518	7.06316	m2_T2_YJM789_4NQO_ChIP1_posi_peak_115
chrIV	1164233	1164539	307	1164411	97.31	10.5537	2.07575	7.49121	m2_T2_YJM789_4NQO_ChIP1_posi_peak_116
chrIV	1175631	1175897	267	1175769	89.34	6.69048	1.77625	4.26092	m2_T2_YJM789_4NQO_ChIP1_posi_peak_117
chrIV	1182599	1182878	280	1182675	74.18	4.27326	1.5996	2.38126	m2_T2_YJM789_4NQO_ChIP1_posi_peak_118
chrIV	1208436	1208733	298	1208545	82.16	3.1279	1.43242	1.51968	m2_T2_YJM789_4NQO_ChIP1_posi_peak_119
chrIV	1243218	1243729	512	1243346	94.12	10.3235	2.07638	7.2811	m2_T2_YJM789_4NQO_ChIP1_posi_peak_120
chrIV	1243938	1244544	607	1244102	74.98	4.6252	1.6585	2.62813	m2_T2_YJM789_4NQO_ChIP1_posi_peak_121a
chrIV	1243938	1244544	607	1244393	78.17	5.60434	1.72815	3.3885	m2_T2_YJM789_4NQO_ChIP1_posi_peak_121b
chrIV	1262588	1262903	316	1262758	75.78	4.86195	1.67591	2.81753	m2_T2_YJM789_4NQO_ChIP1_posi_peak_122
chrIV	1270744	1271454	711	1270897	72.59	3.83797	1.56566	2.04466	m2_T2_YJM789_4NQO_ChIP1_posi_peak_123a
chrIV	1270744	1271454	711	1271315	84.55	7.15385	1.8598	4.65182	m2_T2_YJM789_4NQO_ChIP1_posi_peak_123b
chrIV	1288301	1288580	280	1288453	74.98	4.6252	1.6585	2.62813	m2_T2_YJM789_4NQO_ChIP1_posi_peak_124
chrIV	1293881	1294171	291	1294010	73.38	4.3939	1.62368	2.46536	m2_T2_YJM789_4NQO_ChIP1_posi_peak_125
chrIV	1382957	1383355	399	1383095	78.17	5.60434	1.72815	3.3885	m2_T2_YJM789_4NQO_ChIP1_posi_peak_126
chrIV	1410508	1411130	623	1410659	86.94	7.80998	1.91967	5.1686	m2_T2_YJM789_4NQO_ChIP1_posi_peak_127a
chrIV	1410508	1411130	623	1410937	80.56	6.12548	1.78038	3.81272	m2_T2_YJM789_4NQO_ChIP1_posi_peak_127b
chrIV	1419719	1420154	436	1419827	74.18	4.6252	1.64109	2.62813	m2_T2_YJM789_4NQO_ChIP1_posi_peak_128
chrIV	1420556	1420830	275	1420689	84.55	7.22872	1.86744	4.70479	m2_T2_YJM789_4NQO_ChIP1_posi_peak_129
chrIV	1428564	1428889	326	1428730	82.96	6.66708	1.83262	4.24032	m2_T2_YJM789_4NQO_ChIP1_posi_peak_130
chrIV	1453998	1454254	257	1454120	78.17	5.60434	1.72815	3.3885	m2_T2_YJM789_4NQO_ChIP1_posi_peak_131
chrIV	1459889	1460277	389	1460145	66.2	2.93233	1.46698	1.39133	m2_T2_YJM789_4NQO_ChIP1_posi_peak_132
chrIV	1527224	1528082	859	1527307	93.32	4.69116	1.56252	2.68506	m2_T2_YJM789_4NQO_ChIP1_posi_peak_133a
chrIV	1527224	1528082	859	1527596	94.92	3.54231	1.45334	1.83164	m2_T2_YJM789_4NQO_ChIP1_posi_peak_133b
chrIV	1527224	1528082	859	1528013	84.55	3.66498	1.49348	1.93509	m2_T2_YJM789_4NQO_ChIP1_posi_peak_133c
chrIV	1529937	1530502	566	1530063	75.78	4.86195	1.67591	2.81753	m2_T2_YJM789_4NQO_ChIP1_posi_peak_134a
chrIV	1529937	1530502	566	1530379	81.36	6.39375	1.79779	4.03264	m2_T2_YJM789_4NQO_ChIP1_posi_peak_134b
chrIX	25442	25756	315	25620	70.99	3.18077	1.49981	1.563	m2_T2_YJM789_4NQO_ChIP1_posi_peak_135
chrIX	53988	54244	257	54108	78.17	5.60434	1.72815	3.3885	m2_T2_YJM789_4NQO_ChIP1_posi_peak_136
chrIX	55228	55771	544	55382	87.74	8.10785	1.93708	5.41789	m2_T2_YJM789_4NQO_ChIP1_posi_peak_137
chrIX	97389	97763	375	97548	90.13	9.0298	1.98932	6.18159	m2_T2_YJM789_4NQO_ChIP1_posi_peak_138
chrIX	126488	126840	353	126668	78.17	3.80502	1.52584	2.01743	m2_T2_YJM789_4NQO_ChIP1_posi_peak_139
chrIX	188063	188461	399	188265	81.36	3.876	1.52519	2.07767	m2_T2_YJM789_4NQO_ChIP1_posi_peak_140
chrIX	202478	202735	258	202604	80.56	5.69782	1.73431	3.47109	m2_T2_YJM789_4NQO_ChIP1_posi_peak_141
chrIX	241395	241813	419	241581	82.96	6.66708	1.83262	4.24032	m2_T2_YJM789_4NQO_ChIP1_posi_peak_142
chrIX	248523	249303	781	249128	136.4	27.751	2.99918	23.7046	m2_T2_YJM789_4NQO_ChIP1_posi_peak_143
chrIX	255144	255675	532	255311	120.44	16.122	2.32907	12.4691	m2_T2_YJM789_4NQO_ChIP1_posi_peak_144
chrIX	274188	274882	695	274276	66.2	2.93233	1.46698	1.39133	m2_T2_YJM789_4NQO_ChIP1_posi_peak_145a
chrIX	274188	274882	695	274723	78.17	5.60434	1.72815	3.3885	m2_T2_YJM789_4NQO_ChIP1_posi_peak_145b
chrIX	275919	276318	400	276084	75.78	4.86195	1.67591	2.81753	m2_T2_YJM789_4NQO_ChIP1_posi_peak_146
chrIX	309741	310246	506	310016	70.99	3.73328	1.57144	1.95562	m2_T2_YJM789_4NQO_ChIP1_posi_peak_147a
chrIX	309741	310246	506	310128	70.19	3.73328	1.55403	1.95562	m2_T2_YJM789_4NQO_ChIP1_posi_peak_147b
chrIX	317228	317787	560	317443	86.94	6.68545	1.80681	4.25658	m2_T2_YJM789_4NQO_ChIP1_posi_peak_148
chrIX	343971	344313	343	344190	74.98	3.95725	1.5785	2.12959	m2_T2_YJM789_4NQO_ChIP1_posi_peak_149
chrIX	378487	378830	344	378633	92.53	9.66759	2.04155	6.72804	m2_T2_YJM789_4NQO_ChIP1_posi_peak_150
chrIX	420221	420686	466	420449	77.37	4.66013	1.63275	2.65714	m2_T2_YJM789_4NQO_ChIP1_posi_peak_151
chrIX	421167	421546	380	421375	77.37	5.35158	1.71074	3.20515	m2_T2_YJM789_4NQO_ChIP1_posi_peak_152
chrIX	439396	439704	309	439571	93.32	9.9933	2.05896	7.00464	m2_T2_YJM789_4NQO_ChIP1_posi_peak_153
chrV	52872	53183	312	53023	94.12	9.18201	1.972	6.32035	m2_T2_YJM789_4NQO_ChIP1_posi_peak_154
chrV	67736	68934	1199	68111	85.35	7.38803	1.87188	4.84178	m2_T2_YJM789_4NQO_ChIP1_posi_peak_155a
chrV	67736	68934	1199	68731	92.53	9.24369	2.00185	6.37408	m2_T2_YJM789_4NQO_ChIP1_posi_peak_155b
chrV	69935	70198	264	70060	85.35	4.95528	1.62398	2.8986	m2_T2_YJM789_4NQO_ChIP1_posi_peak_156
chrV	78207	78495	289	78334	86.15	2.80511	1.38327	1.30389	m2_T2_YJM789_4NQO_ChIP1_posi_peak_157a
chrV	78207	78495	289	78342	78.17	2.8653	1.41374	1.35348	m2_T2_YJM789_4NQO_ChIP1_posi_peak_157b
chrV	85606	85976	371	85803	114.06	11.9344	2.05471	8.68969	m2_T2_YJM789_4NQO_ChIP1_posi_peak_158
chrV	100810	101104	295	100948	94.12	7.66411	1.8333	5.06937	m2_T2_YJM789_4NQO_ChIP1_posi_peak_159
chrV	192206	192616	411	192385	106.88	10.7777	2.03556	7.6809	m2_T2_YJM789_4NQO_ChIP1_posi_peak_160
chrV	193190	193992	803	193356	67.8	3.12383	1.5018	1.51603	m2_T2_YJM789_4NQO_ChIP1_posi_peak_161a
chrV	193190	193992	803	193809	86.94	7.80998	1.91967	5.1686	m2_T2_YJM789_4NQO_ChIP1_posi_peak_161b
chrV	195129	195621	493	195279	68.6	3.32119	1.51921	1.66446	m2_T2_YJM789_4NQO_ChIP1_posi_peak_162a
chrV	195129	195621	493	195382	71.79	3.94788	1.58886	2.12104	m2_T2_YJM789_4NQO_ChIP1_posi_peak_162b
chrV	195129	195621	493	195453	70.19	3.73328	1.55403	1.95562	m2_T2_YJM789_4NQO_ChIP1_posi_peak_162c
chrV	222694	222952	259	222821	81.36	4.68618	1.61491	2.68034	m2_T2_YJM789_4NQO_ChIP1_posi_peak_163
chrV	235976	236656	681	236083	74.18	4.0555	1.57369	2.21179	m2_T2_YJM789_4NQO_ChIP1_posi_peak_164a
chrV	235976	236656	681	236421	76.57	4.99384	1.68074	2.93017	m2_T2_YJM789_4NQO_ChIP1_posi_peak_164b
chrV	240899	241235	337	241130	76.57	5.1041	1.69332	3.01126	m2_T2_YJM789_4NQO_ChIP1_posi_peak_165
chrV	266588	266898	311	266739	85.35	6.4094	1.7731	4.0459	m2_T2_YJM789_4NQO_ChIP1_posi_peak_166
chrV	285323	285639	317	285470	89.34	8.19879	1.92193	5.49999	m2_T2_YJM789_4NQO_ChIP1_posi_peak_167
chrV	288531	288837	307	288672	81.36	4.13304	1.55397	2.27809	m2_T2_YJM789_4NQO_ChIP1_posi_peak_168
chrV	302884	303190	307	303097	98.11	5.4133	1.60758	3.2593	m2_T2_YJM789_4NQO_ChIP1_posi_peak_169
chrV	334777	335236	460	335091	96.52	10.9971	2.12861	7.8645	m2_T2_YJM789_4NQO_ChIP1_posi_peak_170
chrV	335758	336990	1233	336179	78.17	5.60434	1.72815	3.3885	m2_T2_YJM789_4NQO_ChIP1_posi_peak_171a
chrV	335758	336990	1233	336833	71.79	3.94788	1.58886	2.12104	m2_T2_YJM789_4NQO_ChIP1_posi_peak_171b
chrV	349479	349743	265	349708	83.75	5.45968	1.69506	3.29897	m2_T2_YJM789_4NQO_ChIP1_posi_peak_172
chrV	358880	359242	363	358990	78.17	4.39045	1.5929	2.46536	m2_T2_YJM789_4NQO_ChIP1_posi_peak_173
chrV	397267	397538	272	397392	90.93	6.31957	1.74586	3.98177	m2_T2_YJM789_4NQO_ChIP1_posi_peak_174
chrV	442017	442293	277	442173	91.73	4.81433	1.58956	2.79136	m2_T2_YJM789_4NQO_ChIP1_posi_peak_175
chrV	475075	475406	332	475255	68.6	3.32119	1.51921	1.66446	m2_T2_YJM789_4NQO_ChIP1_posi_peak_176
chrV	490285	490607	323	490491	94.12	8.77552	1.93489	5.9848	m2_T2_YJM789_4NQO_ChIP1_posi_peak_177
chrV	496314	496685	372	496518	79.76	3.87703	1.54131	2.07848	m2_T2_YJM789_4NQO_ChIP1_posi_peak_178
chrV	503289	503739	451	503434	78.17	5.60434	1.72815	3.3885	m2_T2_YJM789_4NQO_ChIP1_posi_peak_179
chrV	504088	504401	314	504255	78.97	5.60434	1.74556	3.3885	m2_T2_YJM789_4NQO_ChIP1_posi_peak_180
chrV	546814	547178	365	546962	75.78	4.86195	1.67591	2.81753	m2_T2_YJM789_4NQO_ChIP1_posi_peak_181
chrV	569910	570240	331	570111	96.52	6.03038	1.67974	3.74561	m2_T2_YJM789_4NQO_ChIP1_posi_peak_182
chrVI	4532	5186	655	4703	112.47	14.979	2.31568	11.4198	m2_T2_YJM789_4NQO_ChIP1_posi_peak_183a
chrVI	4532	5186	655	5074	70.99	3.62185	1.55716	1.89896	m2_T2_YJM789_4NQO_ChIP1_posi_peak_183b
chrVI	55438	55919	482	55631	82.16	6.66708	1.8152	4.24032	m2_T2_YJM789_4NQO_ChIP1_posi_peak_184
chrVI	74082	74372	291	74207	66.2	2.93233	1.46698	1.39133	m2_T2_YJM789_4NQO_ChIP1_posi_peak_185
chrVI	183716	184727	1012	183824	68.6	2.80791	1.44995	1.30572	m2_T2_YJM789_4NQO_ChIP1_posi_peak_186a
chrVI	183716	184727	1012	184080	70.99	3.73328	1.57144	1.95562	m2_T2_YJM789_4NQO_ChIP1_posi_peak_186b
chrVI	183716	184727	1012	184170	70.99	3.42409	1.53162	1.75031	m2_T2_YJM789_4NQO_ChIP1_posi_peak_186c
chrVI	183716	184727	1012	184660	69.4	3.52436	1.53662	1.81765	m2_T2_YJM789_4NQO_ChIP1_posi_peak_186d
chrVI	210851	211458	608	211032	84.55	5.38257	1.67747	3.2314	m2_T2_YJM789_4NQO_ChIP1_posi_peak_187
chrVI	219923	220243	321	220097	94.92	7.24407	1.80981	4.71808	m2_T2_YJM789_4NQO_ChIP1_posi_peak_188
chrVI	220554	221110	557	220757	88.54	8.41047	1.9545	5.67189	m2_T2_YJM789_4NQO_ChIP1_posi_peak_189
chrVI	223304	223569	266	223445	88.54	5.90476	1.70876	3.63316	m2_T2_YJM789_4NQO_ChIP1_posi_peak_190
chrVI	224583	224886	304	224719	98.91	10.5716	2.08143	7.50604	m2_T2_YJM789_4NQO_ChIP1_posi_peak_191
chrVI	225494	225894	401	225749	98.11	9.18972	1.94335	6.32673	m2_T2_YJM789_4NQO_ChIP1_posi_peak_192
chrVI	226805	227267	463	227030	94.92	10.3235	2.09379	7.2811	m2_T2_YJM789_4NQO_ChIP1_posi_peak_193
chrVII	22772	23154	383	22979	74.18	3.01244	1.44579	1.45802	m2_T2_YJM789_4NQO_ChIP1_posi_peak_194
chrVII	55519	56087	569	55671	81.36	6.39375	1.79779	4.03264	m2_T2_YJM789_4NQO_ChIP1_posi_peak_195
chrVII	56458	57119	662	56583	70.19	3.42485	1.51475	1.75031	m2_T2_YJM789_4NQO_ChIP1_posi_peak_196a
chrVII	56458	57119	662	56930	74.98	4.6252	1.6585	2.62813	m2_T2_YJM789_4NQO_ChIP1_posi_peak_196b
chrVII	93906	94184	279	94026	69.4	3.52436	1.53662	1.81765	m2_T2_YJM789_4NQO_ChIP1_posi_peak_197
chrVII	191113	191596	484	191283	73.38	4.3939	1.62368	2.46536	m2_T2_YJM789_4NQO_ChIP1_posi_peak_198
chrVII	226316	226820	505	226445	93.32	9.54883	2.01782	6.63477	m2_T2_YJM789_4NQO_ChIP1_posi_peak_199
chrVII	227831	228238	408	228086	94.12	8.70925	1.92884	5.93197	m2_T2_YJM789_4NQO_ChIP1_posi_peak_200
chrVII	254675	255326	652	254924	102.9	6.53733	1.70322	4.15863	m2_T2_YJM789_4NQO_ChIP1_posi_peak_201
chrVII	270986	271376	391	271182	96.52	10.9971	2.12861	7.8645	m2_T2_YJM789_4NQO_ChIP1_posi_peak_202
chrVII	271529	271946	418	271692	87.74	8.10785	1.93708	5.41789	m2_T2_YJM789_4NQO_ChIP1_posi_peak_203
chrVII	277732	278399	668	278136	98.11	8.35496	1.87001	5.63819	m2_T2_YJM789_4NQO_ChIP1_posi_peak_204
chrVII	306609	306905	297	306747	90.13	8.0761	1.89863	5.40423	m2_T2_YJM789_4NQO_ChIP1_posi_peak_205
chrVII	310970	311818	849	311136	102.9	6.86412	1.73161	4.41382	m2_T2_YJM789_4NQO_ChIP1_posi_peak_206a
chrVII	310970	311818	849	311616	80.56	5.88442	1.75445	3.61488	m2_T2_YJM789_4NQO_ChIP1_posi_peak_206b
chrVII	364391	364900	510	364716	90.93	6.49675	1.76307	4.12299	m2_T2_YJM789_4NQO_ChIP1_posi_peak_207
chrVII	399071	399391	321	399250	78.17	4.18344	1.56937	2.30511	m2_T2_YJM789_4NQO_ChIP1_posi_peak_208
chrVII	480029	480490	462	480160	81.36	5.14669	1.66484	3.0458	m2_T2_YJM789_4NQO_ChIP1_posi_peak_209
chrVII	480940	481554	615	481204	86.15	6.93536	1.81534	4.46935	m2_T2_YJM789_4NQO_ChIP1_posi_peak_210
chrVII	481681	481980	300	481837	75.78	4.34798	1.61577	2.44365	m2_T2_YJM789_4NQO_ChIP1_posi_peak_211
chrVII	517078	517367	290	517222	71.79	3.94788	1.58886	2.12104	m2_T2_YJM789_4NQO_ChIP1_posi_peak_212
chrVII	528127	528420	294	528324	81.36	5.29513	1.68082	3.17273	m2_T2_YJM789_4NQO_ChIP1_posi_peak_213
chrVII	529407	529818	412	529584	77.37	4.17961	1.57767	2.3014	m2_T2_YJM789_4NQO_ChIP1_posi_peak_214
chrVII	546597	546902	306	546710	80.56	4.74979	1.63093	2.73535	m2_T2_YJM789_4NQO_ChIP1_posi_peak_215
chrVII	609853	610148	296	609993	114.86	12.4383	2.10772	9.13062	m2_T2_YJM789_4NQO_ChIP1_posi_peak_216
chrVII	610994	611336	343	611199	78.17	5.60434	1.72815	3.3885	m2_T2_YJM789_4NQO_ChIP1_posi_peak_217
chrVII	640817	641672	856	641001	87.74	7.6635	1.89317	5.06912	m2_T2_YJM789_4NQO_ChIP1_posi_peak_218a
chrVII	640817	641672	856	641281	84.55	6.74602	1.81812	4.31015	m2_T2_YJM789_4NQO_ChIP1_posi_peak_218b
chrVII	647933	648205	273	648120	75.78	3.93636	1.56687	2.12104	m2_T2_YJM789_4NQO_ChIP1_posi_peak_219
chrVII	780881	781180	300	781076	74.18	4.04842	1.57284	2.20739	m2_T2_YJM789_4NQO_ChIP1_posi_peak_220
chrVII	786127	786569	443	786355	100.5	10.1634	2.02136	7.16106	m2_T2_YJM789_4NQO_ChIP1_posi_peak_221
chrVII	806561	807654	1094	806725	85.35	6.55848	1.7882	4.17628	m2_T2_YJM789_4NQO_ChIP1_posi_peak_222a
chrVII	806561	807654	1094	807080	82.96	5.83819	1.74514	3.59256	m2_T2_YJM789_4NQO_ChIP1_posi_peak_222b
chrVII	806561	807654	1094	807566	92.53	5.12647	1.61254	3.02823	m2_T2_YJM789_4NQO_ChIP1_posi_peak_222c
chrVII	823295	823557	263	823418	89.34	5.03318	1.61321	2.96577	m2_T2_YJM789_4NQO_ChIP1_posi_peak_223
chrVII	824064	824336	273	824171	81.36	5.29513	1.68082	3.17273	m2_T2_YJM789_4NQO_ChIP1_posi_peak_224
chrVII	882831	883757	927	883202	89.34	6.87742	1.79439	4.4243	m2_T2_YJM789_4NQO_ChIP1_posi_peak_225a
chrVII	882831	883757	927	883558	106.09	12.3201	2.14684	9.02902	m2_T2_YJM789_4NQO_ChIP1_posi_peak_225b
chrVII	893949	894798	850	894433	156.34	28.5335	2.80963	24.4646	m2_T2_YJM789_4NQO_ChIP1_posi_peak_226
chrVII	902868	903209	342	903037	89.34	8.7178	1.97191	5.93197	m2_T2_YJM789_4NQO_ChIP1_posi_peak_227
chrVII	905292	905556	265	905410	89.34	3.51889	1.45704	1.81765	m2_T2_YJM789_4NQO_ChIP1_posi_peak_228
chrVII	905905	906421	517	906171	84.55	7.22872	1.86744	4.70479	m2_T2_YJM789_4NQO_ChIP1_posi_peak_229
chrVII	998754	999012	259	998910	90.93	4.42776	1.55817	2.49445	m2_T2_YJM789_4NQO_ChIP1_posi_peak_230
chrVII	1001510	1001828	319	1001677	78.17	5.60434	1.72815	3.3885	m2_T2_YJM789_4NQO_ChIP1_posi_peak_231
chrVII	1026234	1026509	276	1026360	73.38	4.3939	1.62368	2.46536	m2_T2_YJM789_4NQO_ChIP1_posi_peak_232
chrVII	1049176	1049504	329	1049341	73.38	4.3939	1.62368	2.46536	m2_T2_YJM789_4NQO_ChIP1_posi_peak_233
chrVII	1058244	1058633	390	1058502	72.59	4.1681	1.60627	2.29123	m2_T2_YJM789_4NQO_ChIP1_posi_peak_234
chrVIII	34699	35046	348	34960	92.53	9.66759	2.04155	6.72804	m2_T2_YJM789_4NQO_ChIP1_posi_peak_235
chrVIII	35354	35991	638	35782	98.91	11.6882	2.18084	8.46381	m2_T2_YJM789_4NQO_ChIP1_posi_peak_236
chrVIII	49366	49712	347	49581	75.78	4.86195	1.67591	2.81753	m2_T2_YJM789_4NQO_ChIP1_posi_peak_237
chrVIII	54883	55248	366	55013	98.11	7.21946	1.76984	4.70479	m2_T2_YJM789_4NQO_ChIP1_posi_peak_238
chrVIII	81194	81450	257	81372	80.56	4.90368	1.64786	2.85184	m2_T2_YJM789_4NQO_ChIP1_posi_peak_239
chrVIII	97776	98039	264	97926	86.15	4.88153	1.60789	2.8344	m2_T2_YJM789_4NQO_ChIP1_posi_peak_240
chrVIII	98418	98952	535	98497	80.56	4.43166	1.59567	2.49753	m2_T2_YJM789_4NQO_ChIP1_posi_peak_241a
chrVIII	98418	98952	535	98805	108.48	13.7746	2.25643	10.334	m2_T2_YJM789_4NQO_ChIP1_posi_peak_241b
chrVIII	143220	143603	384	143338	70.19	2.82392	1.43613	1.31979	m2_T2_YJM789_4NQO_ChIP1_posi_peak_242
chrVIII	174545	175162	618	174962	99.71	12.0402	2.19826	8.77652	m2_T2_YJM789_4NQO_ChIP1_posi_peak_243
chrVIII	175637	175928	292	175785	73.38	4.3939	1.62368	2.46536	m2_T2_YJM789_4NQO_ChIP1_posi_peak_244
chrVIII	177391	177654	264	177499	70.19	3.73328	1.55403	1.95562	m2_T2_YJM789_4NQO_ChIP1_posi_peak_245
chrVIII	189248	189696	449	189470	69.4	3.52436	1.53662	1.81765	m2_T2_YJM789_4NQO_ChIP1_posi_peak_246
chrVIII	189980	190270	291	190134	95.72	10.6581	2.1112	7.57137	m2_T2_YJM789_4NQO_ChIP1_posi_peak_247
chrVIII	190509	190851	343	190668	85.35	7.51692	1.88485	4.94059	m2_T2_YJM789_4NQO_ChIP1_posi_peak_248
chrVIII	223008	223612	605	223162	87.74	6.34927	1.7627	4.00782	m2_T2_YJM789_4NQO_ChIP1_posi_peak_249a
chrVIII	223008	223612	605	223431	86.94	4.939	1.62859	2.88347	m2_T2_YJM789_4NQO_ChIP1_posi_peak_249b
chrVIII	234282	234539	258	234454	82.16	6.34727	1.78187	4.0065	m2_T2_YJM789_4NQO_ChIP1_posi_peak_250
chrVIII	235356	236193	838	235819	76.57	5.1041	1.69332	3.01126	m2_T2_YJM789_4NQO_ChIP1_posi_peak_251a
chrVIII	235356	236193	838	235966	78.17	5.60434	1.72815	3.3885	m2_T2_YJM789_4NQO_ChIP1_posi_peak_251b
chrVIII	292112	292495	384	292250	81.36	6.22064	1.77948	3.89594	m2_T2_YJM789_4NQO_ChIP1_posi_peak_252
chrVIII	316047	316381	335	316198	91.73	6.13913	1.71906	3.82356	m2_T2_YJM789_4NQO_ChIP1_posi_peak_253
chrVIII	335214	335633	420	335449	82.96	6.66708	1.83262	4.24032	m2_T2_YJM789_4NQO_ChIP1_posi_peak_254
chrVIII	451413	452584	1172	451815	105.29	13.6296	2.26878	10.2012	m2_T2_YJM789_4NQO_ChIP1_posi_peak_255a
chrVIII	451413	452584	1172	452373	94.12	10.1675	2.06209	7.16497	m2_T2_YJM789_4NQO_ChIP1_posi_peak_255b
chrVIII	470420	470691	272	470554	86.15	7.80998	1.90226	5.1686	m2_T2_YJM789_4NQO_ChIP1_posi_peak_256
chrVIII	483468	483807	340	483645	80.56	6.12548	1.78038	3.81272	m2_T2_YJM789_4NQO_ChIP1_posi_peak_257
chrVIII	487851	488202	352	488042	86.94	7.80998	1.91967	5.1686	m2_T2_YJM789_4NQO_ChIP1_posi_peak_258
chrVIII	504566	505118	553	504825	90.93	9.0298	2.00673	6.18159	m2_T2_YJM789_4NQO_ChIP1_posi_peak_259
chrVIII	506190	506485	296	506394	82.16	5.6047	1.70398	3.3885	m2_T2_YJM789_4NQO_ChIP1_posi_peak_260
chrVIII	556546	557095	550	556966	114.06	7.85898	1.74339	5.21242	m2_T2_YJM789_4NQO_ChIP1_posi_peak_261
chrVIII	562287	562548	262	562432	268.81	33.1883	2.30605	29.0074	m2_T2_YJM789_4NQO_ChIP1_posi_peak_262
chrX	36712	37128	417	36952	82.96	6.66708	1.83262	4.24032	m2_T2_YJM789_4NQO_ChIP1_posi_peak_263
chrX	74261	74563	303	74411	106.09	8.4249	1.82843	5.68314	m2_T2_YJM789_4NQO_ChIP1_posi_peak_264
chrX	96323	96605	283	96447	77.37	5.04712	1.67655	2.97604	m2_T2_YJM789_4NQO_ChIP1_posi_peak_265
chrX	98618	98906	289	98742	73.38	4.3939	1.62368	2.46536	m2_T2_YJM789_4NQO_ChIP1_posi_peak_266
chrX	111620	112028	409	111786	77.37	5.35158	1.71074	3.20515	m2_T2_YJM789_4NQO_ChIP1_posi_peak_267
chrX	120516	121679	1164	120668	90.13	9.0298	1.98932	6.18159	m2_T2_YJM789_4NQO_ChIP1_posi_peak_268a
chrX	120516	121679	1164	121346	78.97	5.60434	1.74556	3.3885	m2_T2_YJM789_4NQO_ChIP1_posi_peak_268b
chrX	122360	122933	574	122775	93.32	9.9933	2.05896	7.00464	m2_T2_YJM789_4NQO_ChIP1_posi_peak_269
chrX	154183	154506	324	154381	74.98	3.47668	1.51958	1.79361	m2_T2_YJM789_4NQO_ChIP1_posi_peak_270
chrX	191782	192254	473	192119	88.54	7.174	1.83377	4.67035	m2_T2_YJM789_4NQO_ChIP1_posi_peak_271
chrX	290031	290748	718	290564	82.96	6.66708	1.83262	4.24032	m2_T2_YJM789_4NQO_ChIP1_posi_peak_272
chrX	291754	292386	633	291881	66.2	2.93233	1.46698	1.39133	m2_T2_YJM789_4NQO_ChIP1_posi_peak_273a
chrX	291754	292386	633	292010	71.79	3.94788	1.58886	2.12104	m2_T2_YJM789_4NQO_ChIP1_posi_peak_273b
chrX	291754	292386	633	292183	66.2	2.93233	1.46698	1.39133	m2_T2_YJM789_4NQO_ChIP1_posi_peak_273c
chrX	315168	315538	371	315434	67	3.12383	1.48439	1.51603	m2_T2_YJM789_4NQO_ChIP1_posi_peak_274
chrX	315846	316916	1071	315987	70.19	3.73328	1.55403	1.95562	m2_T2_YJM789_4NQO_ChIP1_posi_peak_275a
chrX	315846	316916	1071	316410	67.8	3.12383	1.5018	1.51603	m2_T2_YJM789_4NQO_ChIP1_posi_peak_275b
chrX	315846	316916	1071	316789	77.37	5.35158	1.71074	3.20515	m2_T2_YJM789_4NQO_ChIP1_posi_peak_275c
chrX	338415	338935	521	338600	89.34	7.66798	1.87079	5.07167	m2_T2_YJM789_4NQO_ChIP1_posi_peak_276
chrX	348224	348511	288	348355	85.35	6.1909	1.75092	3.87086	m2_T2_YJM789_4NQO_ChIP1_posi_peak_277
chrX	380484	380740	257	380591	77.37	3.57747	1.50715	1.86056	m2_T2_YJM789_4NQO_ChIP1_posi_peak_278
chrX	393046	393324	279	393186	77.37	4.9901	1.67012	2.92659	m2_T2_YJM789_4NQO_ChIP1_posi_peak_279
chrX	453767	454567	801	453915	89.34	7.63705	1.86781	5.04499	m2_T2_YJM789_4NQO_ChIP1_posi_peak_280a
chrX	453767	454567	801	454244	83.75	5.84702	1.73576	3.59925	m2_T2_YJM789_4NQO_ChIP1_posi_peak_280b
chrX	464840	466168	1329	465074	83.75	6.94542	1.85003	4.46935	m2_T2_YJM789_4NQO_ChIP1_posi_peak_281a
chrX	464840	466168	1329	465611	71.79	3.94788	1.58886	2.12104	m2_T2_YJM789_4NQO_ChIP1_posi_peak_281b
chrX	464840	466168	1329	465899	86.15	7.73155	1.89448	5.12573	m2_T2_YJM789_4NQO_ChIP1_posi_peak_281c
chrX	466498	467018	521	466730	102.9	9.97592	1.99801	7.00358	m2_T2_YJM789_4NQO_ChIP1_posi_peak_282
chrX	467405	468154	750	467671	76.57	5.1041	1.69332	3.01126	m2_T2_YJM789_4NQO_ChIP1_posi_peak_283
chrX	468643	469140	498	468918	68.6	3.32119	1.51921	1.66446	m2_T2_YJM789_4NQO_ChIP1_posi_peak_284
chrX	522049	522572	524	522438	74.18	4.6252	1.64109	2.62813	m2_T2_YJM789_4NQO_ChIP1_posi_peak_285
chrX	524068	524350	283	524204	82.16	6.66708	1.8152	4.24032	m2_T2_YJM789_4NQO_ChIP1_posi_peak_286
chrX	525031	525366	336	525213	96.52	9.20455	1.96711	6.34026	m2_T2_YJM789_4NQO_ChIP1_posi_peak_287
chrX	531563	531867	305	531715	89.34	7.36329	1.84139	4.82028	m2_T2_YJM789_4NQO_ChIP1_posi_peak_288
chrX	544869	545502	634	544945	75.78	3.78565	1.54876	1.99994	m2_T2_YJM789_4NQO_ChIP1_posi_peak_289a
chrX	544869	545502	634	545353	74.98	3.97118	1.58018	2.14243	m2_T2_YJM789_4NQO_ChIP1_posi_peak_289b
chrX	570194	570499	306	570346	90.93	8.69095	1.97422	5.92195	m2_T2_YJM789_4NQO_ChIP1_posi_peak_290
chrX	571569	572064	496	571767	85.35	7.44027	1.87714	4.88789	m2_T2_YJM789_4NQO_ChIP1_posi_peak_291
chrX	572452	573013	562	572793	88.54	8.41047	1.9545	5.67189	m2_T2_YJM789_4NQO_ChIP1_posi_peak_292
chrX	573232	573559	328	573420	98.11	9.47811	1.96867	6.57158	m2_T2_YJM789_4NQO_ChIP1_posi_peak_293
chrX	606836	607607	772	606920	78.97	4.30661	1.59934	2.40805	m2_T2_YJM789_4NQO_ChIP1_posi_peak_294a
chrX	606836	607607	772	607332	207.39	64.0346	4.22999	58.5831	m2_T2_YJM789_4NQO_ChIP1_posi_peak_294b
chrX	622046	622914	869	622148	73.38	4.30069	1.61251	2.40387	m2_T2_YJM789_4NQO_ChIP1_posi_peak_295a
chrX	622046	622914	869	622460	71.79	3.94788	1.58886	2.12104	m2_T2_YJM789_4NQO_ChIP1_posi_peak_295b
chrX	622046	622914	869	622858	80.56	4.72704	1.62842	2.71753	m2_T2_YJM789_4NQO_ChIP1_posi_peak_295c
chrX	624072	624435	364	624258	78.17	4.65076	1.62226	2.65171	m2_T2_YJM789_4NQO_ChIP1_posi_peak_296
chrX	624811	625089	279	624936	70.19	3.73328	1.55403	1.95562	m2_T2_YJM789_4NQO_ChIP1_posi_peak_297
chrX	637271	638127	857	637398	83.75	3.77843	1.51345	1.99485	m2_T2_YJM789_4NQO_ChIP1_posi_peak_298a
chrX	637271	638127	857	637890	85.35	7.51692	1.88485	4.94059	m2_T2_YJM789_4NQO_ChIP1_posi_peak_298b
chrX	640044	640326	283	640195	84.55	5.38257	1.67747	3.2314	m2_T2_YJM789_4NQO_ChIP1_posi_peak_299
chrX	640942	641552	611	641202	85.35	7.51692	1.88485	4.94059	m2_T2_YJM789_4NQO_ChIP1_posi_peak_300
chrX	652017	652539	523	652314	98.11	7.22017	1.7699	4.70479	m2_T2_YJM789_4NQO_ChIP1_posi_peak_301
chrX	664077	664763	687	664284	84.55	4.51527	1.58598	2.56866	m2_T2_YJM789_4NQO_ChIP1_posi_peak_302
chrX	702119	702739	621	702302	102.9	9.53361	1.96031	6.62107	m2_T2_YJM789_4NQO_ChIP1_posi_peak_303
chrX	729061	729407	347	729240	88.54	7.0857	1.82513	4.59362	m2_T2_YJM789_4NQO_ChIP1_posi_peak_304
chrX	745174	745552	379	745413	95.72	10.5636	2.10256	7.49908	m2_T2_YJM789_4NQO_ChIP1_posi_peak_305
chrXI	205	514	310	331	88.54	8.41047	1.9545	5.67189	m2_T2_YJM789_4NQO_ChIP1_posi_peak_306
chrXI	23487	23749	263	23567	66.2	2.889	1.46097	1.3728	m2_T2_YJM789_4NQO_ChIP1_posi_peak_307
chrXI	39139	39597	459	39311	71.79	3.13645	1.48548	1.52668	m2_T2_YJM789_4NQO_ChIP1_posi_peak_308a
chrXI	39139	39597	459	39356	69.4	3.52436	1.53662	1.81765	m2_T2_YJM789_4NQO_ChIP1_posi_peak_308b
chrXI	48154	48422	269	48277	82.16	6.59576	1.80778	4.2079	m2_T2_YJM789_4NQO_ChIP1_posi_peak_309
chrXI	69008	69329	322	69248	72.59	4.1681	1.60627	2.29123	m2_T2_YJM789_4NQO_ChIP1_posi_peak_310
chrXI	69700	69978	279	69834	77.37	5.35158	1.71074	3.20515	m2_T2_YJM789_4NQO_ChIP1_posi_peak_311
chrXI	84009	84292	284	84152	90.93	7.64552	1.87391	5.05191	m2_T2_YJM789_4NQO_ChIP1_posi_peak_312
chrXI	99153	99640	488	99398	96.52	9.46044	1.99011	6.55531	m2_T2_YJM789_4NQO_ChIP1_posi_peak_313
chrXI	163716	163999	284	163875	86.94	4.65537	1.59898	2.65379	m2_T2_YJM789_4NQO_ChIP1_posi_peak_314
chrXI	165095	165604	510	165220	85.35	7.51692	1.88485	4.94059	m2_T2_YJM789_4NQO_ChIP1_posi_peak_315
chrXI	283511	284312	802	283714	86.15	7.63577	1.88497	5.04378	m2_T2_YJM789_4NQO_ChIP1_posi_peak_316a
chrXI	283511	284312	802	284155	80.56	5.91148	1.75736	3.63936	m2_T2_YJM789_4NQO_ChIP1_posi_peak_316b
chrXI	308186	308447	262	308368	94.92	4.73247	1.57246	2.71954	m2_T2_YJM789_4NQO_ChIP1_posi_peak_317
chrXI	326567	327429	863	326751	90.93	6.65046	1.77797	4.24032	m2_T2_YJM789_4NQO_ChIP1_posi_peak_318a
chrXI	326567	327429	863	327268	114.06	9.32538	1.85587	6.44694	m2_T2_YJM789_4NQO_ChIP1_posi_peak_318b
chrXI	334520	334861	342	334696	121.24	11.8302	2.00398	8.5968	m2_T2_YJM789_4NQO_ChIP1_posi_peak_319
chrXI	339775	340081	307	339892	70.99	3.36006	1.52329	1.69659	m2_T2_YJM789_4NQO_ChIP1_posi_peak_320
chrXI	340565	340920	356	340751	107.68	11.5825	2.09005	8.39299	m2_T2_YJM789_4NQO_ChIP1_posi_peak_321
chrXI	381437	382058	622	381644	98.11	11.6882	2.16343	8.46381	m2_T2_YJM789_4NQO_ChIP1_posi_peak_322
chrXI	382924	383422	499	383255	77.37	5.35158	1.71074	3.20515	m2_T2_YJM789_4NQO_ChIP1_posi_peak_323
chrXI	464336	464802	467	464526	93.32	9.53684	2.01671	6.62363	m2_T2_YJM789_4NQO_ChIP1_posi_peak_324
chrXI	519586	520571	986	520272	99.71	12.0402	2.19826	8.77652	m2_T2_YJM789_4NQO_ChIP1_posi_peak_325
chrXI	520933	521622	690	521142	94.92	8.06905	1.88604	5.39931	m2_T2_YJM789_4NQO_ChIP1_posi_peak_326
chrXI	524626	524975	350	524799	74.98	4.6252	1.6585	2.62813	m2_T2_YJM789_4NQO_ChIP1_posi_peak_327
chrXI	534232	534536	305	534376	84.55	7.22872	1.86744	4.70479	m2_T2_YJM789_4NQO_ChIP1_posi_peak_328
chrXI	535751	536070	320	535875	74.98	4.6252	1.6585	2.62813	m2_T2_YJM789_4NQO_ChIP1_posi_peak_329
chrXI	551932	552239	308	552090	90.13	6.40767	1.7392	4.0444	m2_T2_YJM789_4NQO_ChIP1_posi_peak_330
chrXI	555010	555432	423	555294	72.59	3.61423	1.53781	1.89291	m2_T2_YJM789_4NQO_ChIP1_posi_peak_331
chrXI	666269	666704	436	666519	98.11	11.6882	2.16343	8.46381	m2_T2_YJM789_4NQO_ChIP1_posi_peak_332
chrXII	11058	11688	631	11237	153.15	24.8493	2.60906	20.8955	m2_T2_YJM789_4NQO_ChIP1_posi_peak_333
chrXII	47955	48534	580	48070	74.18	4.6252	1.64109	2.62813	m2_T2_YJM789_4NQO_ChIP1_posi_peak_334a
chrXII	47955	48534	580	48388	85.35	7.45042	1.87816	4.89587	m2_T2_YJM789_4NQO_ChIP1_posi_peak_334b
chrXII	81770	82075	306	81895	71.79	3.36805	1.51545	1.70402	m2_T2_YJM789_4NQO_ChIP1_posi_peak_335
chrXII	85831	86115	285	85957	77.37	5.35158	1.71074	3.20515	m2_T2_YJM789_4NQO_ChIP1_posi_peak_336
chrXII	96881	97378	498	97102	84.55	3.73188	1.50089	1.95562	m2_T2_YJM789_4NQO_ChIP1_posi_peak_337
chrXII	98119	98697	579	98220	71.79	3.49609	1.53184	1.80955	m2_T2_YJM789_4NQO_ChIP1_posi_peak_338a
chrXII	98119	98697	579	98521	78.17	5.60434	1.72815	3.3885	m2_T2_YJM789_4NQO_ChIP1_posi_peak_338b
chrXII	178187	178463	277	178329	74.18	4.6252	1.64109	2.62813	m2_T2_YJM789_4NQO_ChIP1_posi_peak_339
chrXII	198800	199758	959	199007	91.73	8.11152	1.90715	5.42146	m2_T2_YJM789_4NQO_ChIP1_posi_peak_340a
chrXII	198800	199758	959	199625	70.99	3.19784	1.50205	1.57798	m2_T2_YJM789_4NQO_ChIP1_posi_peak_340b
chrXII	202082	202502	421	202213	85.35	4.2447	1.5491	2.35759	m2_T2_YJM789_4NQO_ChIP1_posi_peak_341
chrXII	218820	219256	437	218941	77.37	3.88436	1.54333	2.08405	m2_T2_YJM789_4NQO_ChIP1_posi_peak_342
chrXII	232402	232705	304	232528	82.16	5.6903	1.713	3.46393	m2_T2_YJM789_4NQO_ChIP1_posi_peak_343
chrXII	232825	234029	1205	233014	86.94	6.70441	1.80872	4.27295	m2_T2_YJM789_4NQO_ChIP1_posi_peak_344a
chrXII	232825	234029	1205	233715	107.68	13.6868	2.26276	10.2546	m2_T2_YJM789_4NQO_ChIP1_posi_peak_344b
chrXII	252701	253101	401	252904	96.52	10.9971	2.12861	7.8645	m2_T2_YJM789_4NQO_ChIP1_posi_peak_345
chrXII	259992	260443	452	260141	86.94	6.56601	1.79477	4.18191	m2_T2_YJM789_4NQO_ChIP1_posi_peak_346
chrXII	282038	282330	293	282141	96.52	3.90168	1.47751	2.09939	m2_T2_YJM789_4NQO_ChIP1_posi_peak_347
chrXII	282896	283431	536	283141	108.48	12.4259	2.14667	9.11934	m2_T2_YJM789_4NQO_ChIP1_posi_peak_348
chrXII	283845	284191	347	283992	88.54	8.41047	1.9545	5.67189	m2_T2_YJM789_4NQO_ChIP1_posi_peak_349
chrXII	341223	341596	374	341406	111.67	12.4213	2.12586	9.11649	m2_T2_YJM789_4NQO_ChIP1_posi_peak_350
chrXII	369800	370104	305	369944	109.28	12.5897	2.14773	9.2686	m2_T2_YJM789_4NQO_ChIP1_posi_peak_351
chrXII	388871	389942	1072	388986	68.6	3.32119	1.51921	1.66446	m2_T2_YJM789_4NQO_ChIP1_posi_peak_352a
chrXII	388871	389942	1072	389350	75.78	4.80299	1.66906	2.78355	m2_T2_YJM789_4NQO_ChIP1_posi_peak_352b
chrXII	388871	389942	1072	389763	78.17	5.60434	1.72815	3.3885	m2_T2_YJM789_4NQO_ChIP1_posi_peak_352c
chrXII	416950	417423	474	417021	74.98	3.01244	1.46113	1.45802	m2_T2_YJM789_4NQO_ChIP1_posi_peak_353a
chrXII	416950	417423	474	417339	70.19	2.88004	1.44361	1.36541	m2_T2_YJM789_4NQO_ChIP1_posi_peak_353b
chrXII	423774	424670	897	423924	77.37	5.35158	1.71074	3.20515	m2_T2_YJM789_4NQO_ChIP1_posi_peak_354a
chrXII	423774	424670	897	424525	91.73	9.34641	2.02414	6.45328	m2_T2_YJM789_4NQO_ChIP1_posi_peak_354b
chrXII	440520	441019	500	440693	90.93	6.67788	1.78063	4.24983	m2_T2_YJM789_4NQO_ChIP1_posi_peak_355
chrXII	482069	482355	287	482197	110.08	9.73916	1.91078	6.79385	m2_T2_YJM789_4NQO_ChIP1_posi_peak_356
chrXII	482677	483405	729	483212	107.68	6.78602	1.69817	4.3445	m2_T2_YJM789_4NQO_ChIP1_posi_peak_357
chrXII	485311	485895	585	485672	150.76	17.4472	2.19601	13.7049	m2_T2_YJM789_4NQO_ChIP1_posi_peak_358
chrXII	489024	489443	420	489271	122.04	11.9754	2.00492	8.72592	m2_T2_YJM789_4NQO_ChIP1_posi_peak_359
chrXII	490040	490312	273	490178	374.89	55.6492	2.55711	50.6645	m2_T2_YJM789_4NQO_ChIP1_posi_peak_360
chrXII	498999	499302	304	499167	106.09	8.04029	1.79689	5.37323	m2_T2_YJM789_4NQO_ChIP1_posi_peak_361
chrXII	514349	514641	293	514495	67.8	3.12383	1.5018	1.51603	m2_T2_YJM789_4NQO_ChIP1_posi_peak_362
chrXII	515649	516192	544	515964	72.59	4.1681	1.60627	2.29123	m2_T2_YJM789_4NQO_ChIP1_posi_peak_363
chrXII	540823	541429	607	541145	94.92	10.3235	2.09379	7.2811	m2_T2_YJM789_4NQO_ChIP1_posi_peak_364
chrXII	544422	544690	269	544518	66.2	2.93233	1.46698	1.39133	m2_T2_YJM789_4NQO_ChIP1_posi_peak_365
chrXII	553745	554261	517	554091	85.35	6.74874	1.80744	4.3125	m2_T2_YJM789_4NQO_ChIP1_posi_peak_366
chrXII	636869	639229	2361	637107	113.27	15.6341	2.35382	12.0112	m2_T2_YJM789_4NQO_ChIP1_posi_peak_367a
chrXII	636869	639229	2361	638133	117.25	18.1947	2.51314	14.4182	m2_T2_YJM789_4NQO_ChIP1_posi_peak_367b
chrXII	636869	639229	2361	638939	84.55	6.76658	1.82023	4.3276	m2_T2_YJM789_4NQO_ChIP1_posi_peak_367c
chrXII	704742	705047	306	704869	70.99	3.73328	1.57144	1.95562	m2_T2_YJM789_4NQO_ChIP1_posi_peak_368
chrXII	783911	784182	272	784034	76.57	5.1041	1.69332	3.01126	m2_T2_YJM789_4NQO_ChIP1_posi_peak_369
chrXII	790780	791201	422	791074	71.79	3.06361	1.47596	1.50114	m2_T2_YJM789_4NQO_ChIP1_posi_peak_370
chrXII	793511	793900	390	793653	89.34	5.1827	1.62816	3.07962	m2_T2_YJM789_4NQO_ChIP1_posi_peak_371
chrXII	806029	806709	681	806155	87.74	6.71798	1.79944	4.28545	m2_T2_YJM789_4NQO_ChIP1_posi_peak_372a
chrXII	806029	806709	681	806484	94.12	10.3235	2.07638	7.2811	m2_T2_YJM789_4NQO_ChIP1_posi_peak_372b
chrXII	809894	810334	441	810092	78.97	4.76594	1.65165	2.74972	m2_T2_YJM789_4NQO_ChIP1_posi_peak_373
chrXII	827114	827693	580	827286	90.13	7.95708	1.88731	5.30007	m2_T2_YJM789_4NQO_ChIP1_posi_peak_374
chrXII	829674	829935	262	829849	80.56	6.12548	1.78038	3.81272	m2_T2_YJM789_4NQO_ChIP1_posi_peak_375
chrXII	833069	833342	274	833259	74.18	4.27326	1.5996	2.38126	m2_T2_YJM789_4NQO_ChIP1_posi_peak_376
chrXII	838193	839212	1020	838448	85.35	7.51692	1.88485	4.94059	m2_T2_YJM789_4NQO_ChIP1_posi_peak_377a
chrXII	838193	839212	1020	839059	86.15	7.80998	1.90226	5.1686	m2_T2_YJM789_4NQO_ChIP1_posi_peak_377b
chrXII	871578	871913	336	871731	75.78	4.86195	1.67591	2.81753	m2_T2_YJM789_4NQO_ChIP1_posi_peak_378
chrXII	877746	878379	634	877862	73.38	3.44729	1.50831	1.76949	m2_T2_YJM789_4NQO_ChIP1_posi_peak_379
chrXII	893114	893407	294	893320	73.38	3.64057	1.53226	1.91364	m2_T2_YJM789_4NQO_ChIP1_posi_peak_380
chrXII	921973	922244	272	922108	73.38	4.3939	1.62368	2.46536	m2_T2_YJM789_4NQO_ChIP1_posi_peak_381
chrXII	924911	925175	265	925053	78.17	5.60434	1.72815	3.3885	m2_T2_YJM789_4NQO_ChIP1_posi_peak_382
chrXII	1064687	1065166	480	1064901	91.73	4.90721	1.59879	2.85492	m2_T2_YJM789_4NQO_ChIP1_posi_peak_383
chrXII	1073306	1073854	549	1073643	95.72	5.56132	1.64416	3.3846	m2_T2_YJM789_4NQO_ChIP1_posi_peak_384
chrXII	1073953	1074289	337	1074123	99.71	8.89189	1.92187	6.0898	m2_T2_YJM789_4NQO_ChIP1_posi_peak_385
chrXII	1074407	1074664	258	1074552	74.98	4.6252	1.6585	2.62813	m2_T2_YJM789_4NQO_ChIP1_posi_peak_386
chrXII	1076127	1076395	269	1076253	71.79	3.94788	1.58886	2.12104	m2_T2_YJM789_4NQO_ChIP1_posi_peak_387
chrXIII	5666	5957	292	5808	106.88	8.4249	1.84205	5.68314	m2_T2_YJM789_4NQO_ChIP1_posi_peak_388
chrXIII	19961	20265	305	20140	82.96	6.22711	1.78629	3.89953	m2_T2_YJM789_4NQO_ChIP1_posi_peak_389
chrXIII	24175	25306	1132	24414	90.13	9.0298	1.98932	6.18159	m2_T2_YJM789_4NQO_ChIP1_posi_peak_390a
chrXIII	24175	25306	1132	25156	86.94	7.80998	1.91967	5.1686	m2_T2_YJM789_4NQO_ChIP1_posi_peak_390b
chrXIII	68394	68761	368	68539	82.16	6.66708	1.8152	4.24032	m2_T2_YJM789_4NQO_ChIP1_posi_peak_391
chrXIII	69420	69762	343	69614	70.19	3.73328	1.55403	1.95562	m2_T2_YJM789_4NQO_ChIP1_posi_peak_392
chrXIII	77373	77644	272	77522	89.34	4.48212	1.55753	2.54177	m2_T2_YJM789_4NQO_ChIP1_posi_peak_393
chrXIII	111236	111509	274	111402	80.56	5.03752	1.66254	2.96883	m2_T2_YJM789_4NQO_ChIP1_posi_peak_394
chrXIII	123376	123642	267	123511	92.53	3.8439	1.48456	2.04978	m2_T2_YJM789_4NQO_ChIP1_posi_peak_395
chrXIII	162361	163150	790	162576	100.5	11.9449	2.17617	8.69859	m2_T2_YJM789_4NQO_ChIP1_posi_peak_396a
chrXIII	162361	163150	790	163003	77.37	5.17105	1.69049	3.06862	m2_T2_YJM789_4NQO_ChIP1_posi_peak_396b
chrXIII	197968	198230	263	198122	85.35	4.37328	1.56279	2.46502	m2_T2_YJM789_4NQO_ChIP1_posi_peak_397
chrXIII	219501	219826	326	219652	81.36	6.39375	1.79779	4.03264	m2_T2_YJM789_4NQO_ChIP1_posi_peak_398
chrXIII	220055	220602	548	220295	90.93	6.905	1.80259	4.44836	m2_T2_YJM789_4NQO_ChIP1_posi_peak_399
chrXIII	220762	221052	291	220863	69.4	3.50211	1.53374	1.81508	m2_T2_YJM789_4NQO_ChIP1_posi_peak_400
chrXIII	243700	244077	378	243935	70.19	3.73328	1.55403	1.95562	m2_T2_YJM789_4NQO_ChIP1_posi_peak_401
chrXIII	247756	248159	404	248040	79.76	5.86233	1.76297	3.59925	m2_T2_YJM789_4NQO_ChIP1_posi_peak_402
chrXIII	279289	279615	327	279427	80.56	5.12565	1.67218	3.02765	m2_T2_YJM789_4NQO_ChIP1_posi_peak_403
chrXIII	305138	305534	397	305306	74.18	4.2724	1.5995	2.38126	m2_T2_YJM789_4NQO_ChIP1_posi_peak_404
chrXIII	352585	352846	262	352714	82.96	5.51173	1.71042	3.34414	m2_T2_YJM789_4NQO_ChIP1_posi_peak_405
chrXIII	354017	354612	596	354250	82.16	5.51173	1.69417	3.34414	m2_T2_YJM789_4NQO_ChIP1_posi_peak_406
chrXIII	389030	389632	603	389398	81.36	6.39375	1.79779	4.03264	m2_T2_YJM789_4NQO_ChIP1_posi_peak_407
chrXIII	407865	408158	294	407992	80.56	6.12548	1.78038	3.81272	m2_T2_YJM789_4NQO_ChIP1_posi_peak_408
chrXIII	500124	500663	540	500305	90.13	8.06322	1.89741	5.39411	m2_T2_YJM789_4NQO_ChIP1_posi_peak_409
chrXIII	534198	534620	423	534322	72.59	3.67401	1.54528	1.94355	m2_T2_YJM789_4NQO_ChIP1_posi_peak_410
chrXIII	624530	624930	401	624703	82.96	6.43233	1.80792	4.06642	m2_T2_YJM789_4NQO_ChIP1_posi_peak_411
chrXIII	666577	666862	286	666686	68.6	2.80791	1.44995	1.30572	m2_T2_YJM789_4NQO_ChIP1_posi_peak_412
chrXIII	667519	668046	528	667748	86.15	7.61468	1.88288	5.02567	m2_T2_YJM789_4NQO_ChIP1_posi_peak_413
chrXIII	701985	702345	361	702141	79.76	5.86233	1.76297	3.59925	m2_T2_YJM789_4NQO_ChIP1_posi_peak_414
chrXIII	742978	743330	353	743097	75.78	4.86195	1.67591	2.81753	m2_T2_YJM789_4NQO_ChIP1_posi_peak_415
chrXIII	797671	797966	296	797849	77.37	5.35158	1.71074	3.20515	m2_T2_YJM789_4NQO_ChIP1_posi_peak_416
chrXIII	818181	818556	376	818309	73.38	4.3939	1.62368	2.46536	m2_T2_YJM789_4NQO_ChIP1_posi_peak_417
chrXIII	818741	819305	565	819044	76.57	5.1041	1.69332	3.01126	m2_T2_YJM789_4NQO_ChIP1_posi_peak_418
chrXIII	819409	819897	489	819646	80.56	6.12548	1.78038	3.81272	m2_T2_YJM789_4NQO_ChIP1_posi_peak_419
chrXIII	820207	820580	374	820332	79.76	5.86233	1.76297	3.59925	m2_T2_YJM789_4NQO_ChIP1_posi_peak_420
chrXIII	858501	858867	367	858826	74.18	4.6252	1.64109	2.62813	m2_T2_YJM789_4NQO_ChIP1_posi_peak_421
chrXIII	879781	880101	321	879925	77.37	5.35158	1.71074	3.20515	m2_T2_YJM789_4NQO_ChIP1_posi_peak_422
chrXIII	887911	888399	489	888110	74.18	4.6252	1.64109	2.62813	m2_T2_YJM789_4NQO_ChIP1_posi_peak_423a
chrXIII	887911	888399	489	888211	71.79	3.94788	1.58886	2.12104	m2_T2_YJM789_4NQO_ChIP1_posi_peak_423b
chrXIII	908297	908581	285	908442	77.37	5.35158	1.71074	3.20515	m2_T2_YJM789_4NQO_ChIP1_posi_peak_424
chrXIII	911709	912111	403	911970	82.96	6.13404	1.77646	3.81899	m2_T2_YJM789_4NQO_ChIP1_posi_peak_425
chrXIII	923931	924214	284	924158	104.49	12.0906	2.1529	8.82189	m2_T2_YJM789_4NQO_ChIP1_posi_peak_426
chrXIV	3891	4212	322	4059	78.17	5.60434	1.72815	3.3885	m2_T2_YJM789_4NQO_ChIP1_posi_peak_427
chrXIV	33551	34087	537	33682	76.57	5.1041	1.69332	3.01126	m2_T2_YJM789_4NQO_ChIP1_posi_peak_428a
chrXIV	33551	34087	537	33955	68.6	3.32119	1.51921	1.66446	m2_T2_YJM789_4NQO_ChIP1_posi_peak_428b
chrXIV	57788	58051	264	58010	81.36	3.876	1.52519	2.07767	m2_T2_YJM789_4NQO_ChIP1_posi_peak_429
chrXIV	60321	60591	271	60494	70.19	3.73328	1.55403	1.95562	m2_T2_YJM789_4NQO_ChIP1_posi_peak_430a
chrXIV	60321	60591	271	60561	69.4	3.52436	1.53662	1.81765	m2_T2_YJM789_4NQO_ChIP1_posi_peak_430b
chrXIV	63689	63962	274	63882	83.75	4.80395	1.6254	2.78368	m2_T2_YJM789_4NQO_ChIP1_posi_peak_431
chrXIV	88082	88645	564	88242	90.13	9.0298	1.98932	6.18159	m2_T2_YJM789_4NQO_ChIP1_posi_peak_432
chrXIV	96213	96538	326	96385	109.28	6.63414	1.67088	4.24032	m2_T2_YJM789_4NQO_ChIP1_posi_peak_433
chrXIV	100198	100616	419	100472	86.94	3.64291	1.49057	1.91531	m2_T2_YJM789_4NQO_ChIP1_posi_peak_434
chrXIV	118315	118611	297	118481	69.4	3.52436	1.53662	1.81765	m2_T2_YJM789_4NQO_ChIP1_posi_peak_435
chrXIV	138723	138988	266	138826	70.19	3.73328	1.55403	1.95562	m2_T2_YJM789_4NQO_ChIP1_posi_peak_436
chrXIV	167403	167691	289	167571	81.36	5.7856	1.73328	3.54725	m2_T2_YJM789_4NQO_ChIP1_posi_peak_437
chrXIV	252107	253792	1686	252234	95.72	7.16714	1.793	4.66388	m2_T2_YJM789_4NQO_ChIP1_posi_peak_438a
chrXIV	252107	253792	1686	252682	85.35	5.62445	1.69311	3.4053	m2_T2_YJM789_4NQO_ChIP1_posi_peak_438b
chrXIV	252107	253792	1686	253332	90.93	9.0298	2.00673	6.18159	m2_T2_YJM789_4NQO_ChIP1_posi_peak_438c
chrXIV	254476	254907	432	254600	70.19	3.6421	1.54248	1.91492	m2_T2_YJM789_4NQO_ChIP1_posi_peak_439
chrXIV	266229	266494	266	266356	88.54	6.37874	1.75567	4.03264	m2_T2_YJM789_4NQO_ChIP1_posi_peak_440
chrXIV	282483	282838	356	282653	82.96	6.03412	1.7659	3.74886	m2_T2_YJM789_4NQO_ChIP1_posi_peak_441
chrXIV	302742	303319	578	302869	99.71	7.76994	1.82349	5.16038	m2_T2_YJM789_4NQO_ChIP1_posi_peak_442a
chrXIV	302742	303319	578	303182	89.34	5.32661	1.64248	3.20184	m2_T2_YJM789_4NQO_ChIP1_posi_peak_442b
chrXIV	336900	337269	370	337074	82.96	5.6047	1.72033	3.3885	m2_T2_YJM789_4NQO_ChIP1_posi_peak_443
chrXIV	344982	345247	266	345133	73.38	4.3939	1.62368	2.46536	m2_T2_YJM789_4NQO_ChIP1_posi_peak_444
chrXIV	345716	346085	370	345916	90.13	7.74824	1.86743	5.1398	m2_T2_YJM789_4NQO_ChIP1_posi_peak_445
chrXIV	357929	358281	353	358072	69.4	3.52436	1.53662	1.81765	m2_T2_YJM789_4NQO_ChIP1_posi_peak_446
chrXIV	358384	358665	282	358500	67	3.12383	1.48439	1.51603	m2_T2_YJM789_4NQO_ChIP1_posi_peak_447
chrXIV	413708	414762	1055	413869	77.37	5.2297	1.69707	3.11701	m2_T2_YJM789_4NQO_ChIP1_posi_peak_448a
chrXIV	413708	414762	1055	414419	73.38	4.23375	1.60446	2.34755	m2_T2_YJM789_4NQO_ChIP1_posi_peak_448b
chrXIV	427628	427911	284	427748	81.36	6.39375	1.79779	4.03264	m2_T2_YJM789_4NQO_ChIP1_posi_peak_449
chrXIV	442724	443054	331	442888	117.25	10.8785	1.95892	7.77222	m2_T2_YJM789_4NQO_ChIP1_posi_peak_450
chrXIV	490582	491722	1141	490719	78.97	5.60434	1.74556	3.3885	m2_T2_YJM789_4NQO_ChIP1_posi_peak_451a
chrXIV	490582	491722	1141	491035	81.36	6.39375	1.79779	4.03264	m2_T2_YJM789_4NQO_ChIP1_posi_peak_451b
chrXIV	490582	491722	1141	491546	92.53	9.66759	2.04155	6.72804	m2_T2_YJM789_4NQO_ChIP1_posi_peak_451c
chrXIV	499708	500453	746	499853	110.87	8.35759	1.81459	5.64067	m2_T2_YJM789_4NQO_ChIP1_posi_peak_452a
chrXIV	499708	500453	746	500327	74.18	3.33185	1.48577	1.67295	m2_T2_YJM789_4NQO_ChIP1_posi_peak_452b
chrXIV	502007	502601	595	502199	82.96	6.06124	1.76876	3.77029	m2_T2_YJM789_4NQO_ChIP1_posi_peak_453
chrXIV	507930	508218	289	508068	89.34	7.00487	1.80673	4.52291	m2_T2_YJM789_4NQO_ChIP1_posi_peak_454
chrXIV	531634	531990	357	531821	83.75	6.94542	1.85003	4.46935	m2_T2_YJM789_4NQO_ChIP1_posi_peak_455
chrXIV	547007	547308	302	547182	68.6	2.94478	1.46866	1.40197	m2_T2_YJM789_4NQO_ChIP1_posi_peak_456
chrXIV	569782	570162	381	570014	78.97	5.60434	1.74556	3.3885	m2_T2_YJM789_4NQO_ChIP1_posi_peak_457
chrXIV	602147	602490	344	602366	88.54	6.70384	1.78767	4.27261	m2_T2_YJM789_4NQO_ChIP1_posi_peak_458
chrXIV	652684	653052	369	652921	81.36	6.39375	1.79779	4.03264	m2_T2_YJM789_4NQO_ChIP1_posi_peak_459
chrXIV	662874	663206	333	663000	82.96	6.04315	1.76685	3.75491	m2_T2_YJM789_4NQO_ChIP1_posi_peak_460
chrXIV	664403	664825	423	664560	72.59	3.63407	1.54029	1.90794	m2_T2_YJM789_4NQO_ChIP1_posi_peak_461
chrXIV	694447	694710	264	694551	75.78	4.86195	1.67591	2.81753	m2_T2_YJM789_4NQO_ChIP1_posi_peak_462
chrXIV	701314	701581	268	701453	71.79	3.94788	1.58886	2.12104	m2_T2_YJM789_4NQO_ChIP1_posi_peak_463
chrXIV	701883	702194	312	702030	68.6	3.32119	1.51921	1.66446	m2_T2_YJM789_4NQO_ChIP1_posi_peak_464
chrXIV	707739	708320	582	707869	89.34	8.19879	1.92193	5.49999	m2_T2_YJM789_4NQO_ChIP1_posi_peak_465a
chrXIV	707739	708320	582	708129	88.54	8.41047	1.9545	5.67189	m2_T2_YJM789_4NQO_ChIP1_posi_peak_465b
chrXIV	783760	784307	548	784110	173.89	47.5634	3.8019	42.9097	m2_T2_YJM789_4NQO_ChIP1_posi_peak_466
chrXV	172	446	275	294	92.53	9.57845	2.0332	6.66125	m2_T2_YJM789_4NQO_ChIP1_posi_peak_467
chrXV	28783	29261	479	29044	106.88	14.6204	2.35496	11.0877	m2_T2_YJM789_4NQO_ChIP1_posi_peak_468
chrXV	55556	55848	293	55660	70.99	3.29694	1.51505	1.65967	m2_T2_YJM789_4NQO_ChIP1_posi_peak_469
chrXV	60572	60843	272	60749	89.34	8.7178	1.97191	5.93197	m2_T2_YJM789_4NQO_ChIP1_posi_peak_470
chrXV	80717	80990	274	80849	88.54	5.10702	1.62887	3.01359	m2_T2_YJM789_4NQO_ChIP1_posi_peak_471
chrXV	93450	93711	262	93601	91.73	4.63529	1.57169	2.63779	m2_T2_YJM789_4NQO_ChIP1_posi_peak_472
chrXV	159726	160581	856	159942	86.94	7.80998	1.91967	5.1686	m2_T2_YJM789_4NQO_ChIP1_posi_peak_473a
chrXV	159726	160581	856	160442	113.27	14.5652	2.26971	11.0556	m2_T2_YJM789_4NQO_ChIP1_posi_peak_473b
chrXV	201989	202515	527	202127	90.93	9.0298	2.00673	6.18159	m2_T2_YJM789_4NQO_ChIP1_posi_peak_474
chrXV	212236	212507	272	212354	68.6	3.094	1.48885	1.51603	m2_T2_YJM789_4NQO_ChIP1_posi_peak_475
chrXV	217665	218086	422	217795	75.78	4.86195	1.67591	2.81753	m2_T2_YJM789_4NQO_ChIP1_posi_peak_476
chrXV	219738	220106	369	219928	70.99	3.73328	1.57144	1.95562	m2_T2_YJM789_4NQO_ChIP1_posi_peak_477
chrXV	268487	268766	280	268664	81.36	5.35863	1.68764	3.21125	m2_T2_YJM789_4NQO_ChIP1_posi_peak_478a
chrXV	268487	268766	280	268728	80.56	4.88035	1.6453	2.83373	m2_T2_YJM789_4NQO_ChIP1_posi_peak_478b
chrXV	271047	271368	322	271191	78.17	5.0434	1.66613	2.97269	m2_T2_YJM789_4NQO_ChIP1_posi_peak_479
chrXV	285082	285395	314	285267	89.34	5.73334	1.68272	3.50064	m2_T2_YJM789_4NQO_ChIP1_posi_peak_480
chrXV	315909	316262	354	316047	89.34	7.36329	1.84139	4.82028	m2_T2_YJM789_4NQO_ChIP1_posi_peak_481
chrXV	444713	445754	1042	444839	108.48	8.43111	1.82467	5.68894	m2_T2_YJM789_4NQO_ChIP1_posi_peak_482a
chrXV	444713	445754	1042	445554	98.11	8.35496	1.87001	5.63819	m2_T2_YJM789_4NQO_ChIP1_posi_peak_482b
chrXV	446540	446918	379	446775	92.53	7.70423	1.85776	5.10304	m2_T2_YJM789_4NQO_ChIP1_posi_peak_483
chrXV	472699	472986	288	472843	102.1	8.00892	1.81611	5.34649	m2_T2_YJM789_4NQO_ChIP1_posi_peak_484
chrXV	479525	479930	406	479696	101.3	9.66675	1.96733	6.72804	m2_T2_YJM789_4NQO_ChIP1_posi_peak_485
chrXV	490395	490703	309	490525	72.59	3.91379	1.57503	2.10951	m2_T2_YJM789_4NQO_ChIP1_posi_peak_486
chrXV	575432	576358	927	575831	75.78	4.86195	1.67591	2.81753	m2_T2_YJM789_4NQO_ChIP1_posi_peak_487a
chrXV	575432	576358	927	576225	77.37	5.35158	1.71074	3.20515	m2_T2_YJM789_4NQO_ChIP1_posi_peak_487b
chrXV	623836	624214	379	623906	68.6	2.80791	1.44995	1.30572	m2_T2_YJM789_4NQO_ChIP1_posi_peak_488
chrXV	639807	640075	269	639942	132.41	5.79692	1.53344	3.55512	m2_T2_YJM789_4NQO_ChIP1_posi_peak_489
chrXV	642138	642580	443	642410	133.21	10.9754	1.87918	7.8582	m2_T2_YJM789_4NQO_ChIP1_posi_peak_490
chrXV	730156	730425	270	730338	73.38	4.3939	1.62368	2.46536	m2_T2_YJM789_4NQO_ChIP1_posi_peak_491
chrXV	743590	743969	380	743904	70.19	3.73328	1.55403	1.95562	m2_T2_YJM789_4NQO_ChIP1_posi_peak_492
chrXV	778739	779088	350	778887	77.37	5.35158	1.71074	3.20515	m2_T2_YJM789_4NQO_ChIP1_posi_peak_493
chrXV	780821	781080	260	780956	91.73	7.52354	1.85137	4.94654	m2_T2_YJM789_4NQO_ChIP1_posi_peak_494
chrXV	796148	796414	267	796271	72.59	4.1681	1.60627	2.29123	m2_T2_YJM789_4NQO_ChIP1_posi_peak_495
chrXV	831689	832009	321	831866	73.38	4.33844	1.61704	2.43675	m2_T2_YJM789_4NQO_ChIP1_posi_peak_496
chrXV	866980	867265	286	867136	93.32	6.64428	1.74864	4.24032	m2_T2_YJM789_4NQO_ChIP1_posi_peak_497
chrXV	881786	882159	374	881964	89.34	8.7178	1.97191	5.93197	m2_T2_YJM789_4NQO_ChIP1_posi_peak_498
chrXV	883078	883449	372	883231	73.38	4.3939	1.62368	2.46536	m2_T2_YJM789_4NQO_ChIP1_posi_peak_499
chrXV	943667	943950	284	943743	77.37	5.2891	1.70374	3.16836	m2_T2_YJM789_4NQO_ChIP1_posi_peak_500
chrXV	959786	960043	258	959933	76.57	4.20466	1.58957	2.32277	m2_T2_YJM789_4NQO_ChIP1_posi_peak_501
chrXV	1010274	1010654	381	1010484	80.56	6.12548	1.78038	3.81272	m2_T2_YJM789_4NQO_ChIP1_posi_peak_502
chrXV	1028236	1028554	319	1028395	101.3	9.16015	1.92401	6.29991	m2_T2_YJM789_4NQO_ChIP1_posi_peak_503
chrXV	1041827	1042297	471	1041985	72.59	4.1681	1.60627	2.29123	m2_T2_YJM789_4NQO_ChIP1_posi_peak_504
chrXV	1059594	1059850	257	1059798	68.6	3.32119	1.51921	1.66446	m2_T2_YJM789_4NQO_ChIP1_posi_peak_505
chrXV	1086487	1086764	278	1086596	93.32	3.98686	1.49262	2.1549	m2_T2_YJM789_4NQO_ChIP1_posi_peak_506
chrXV	1086979	1087260	282	1087096	98.11	6.51581	1.70722	4.14013	m2_T2_YJM789_4NQO_ChIP1_posi_peak_507
chrXV	1089123	1089517	395	1089320	85.35	7.51692	1.88485	4.94059	m2_T2_YJM789_4NQO_ChIP1_posi_peak_508
chrXVI	3604	4071	468	3940	84.55	7.22872	1.86744	4.70479	m2_T2_YJM789_4NQO_ChIP1_posi_peak_509
chrXVI	74344	74604	261	74498	85.35	6.30209	1.76221	3.96655	m2_T2_YJM789_4NQO_ChIP1_posi_peak_510
chrXVI	75229	75531	303	75348	86.94	6.92561	1.83098	4.46652	m2_T2_YJM789_4NQO_ChIP1_posi_peak_511
chrXVI	75974	76344	371	76143	94.12	7.76376	1.84242	5.15458	m2_T2_YJM789_4NQO_ChIP1_posi_peak_512
chrXVI	106287	106759	473	106502	79.76	5.86233	1.76297	3.59925	m2_T2_YJM789_4NQO_ChIP1_posi_peak_513
chrXVI	296985	297306	322	297148	128.42	11.7622	1.96093	8.53146	m2_T2_YJM789_4NQO_ChIP1_posi_peak_514
chrXVI	303211	303669	459	303400	96.52	10.3997	2.07467	7.35264	m2_T2_YJM789_4NQO_ChIP1_posi_peak_515
chrXVI	370311	370661	351	370520	86.15	6.73293	1.79516	4.29883	m2_T2_YJM789_4NQO_ChIP1_posi_peak_516
chrXVI	372559	372877	319	372775	75.78	4.21043	1.59951	2.32736	m2_T2_YJM789_4NQO_ChIP1_posi_peak_517
chrXVI	405699	406036	338	405870	98.91	7.69025	1.82605	5.09082	m2_T2_YJM789_4NQO_ChIP1_posi_peak_518
chrXVI	407189	407579	391	407334	85.35	3.6741	1.48738	1.9436	m2_T2_YJM789_4NQO_ChIP1_posi_peak_519
chrXVI	432625	432901	277	432779	88.54	6.59258	1.77673	4.20627	m2_T2_YJM789_4NQO_ChIP1_posi_peak_520
chrXVI	454430	454959	530	454824	78.17	5.60434	1.72815	3.3885	m2_T2_YJM789_4NQO_ChIP1_posi_peak_521
chrXVI	462967	463242	276	463100	67	3.12383	1.48439	1.51603	m2_T2_YJM789_4NQO_ChIP1_posi_peak_522
chrXVI	479776	480086	311	479932	78.97	4.0725	1.57236	2.22668	m2_T2_YJM789_4NQO_ChIP1_posi_peak_523
chrXVI	481546	481869	324	481714	108.48	9.82866	1.93729	6.87423	m2_T2_YJM789_4NQO_ChIP1_posi_peak_524
chrXVI	492220	492573	354	492403	74.18	4.6252	1.64109	2.62813	m2_T2_YJM789_4NQO_ChIP1_posi_peak_525
chrXVI	497609	497872	264	497736	74.98	4.6252	1.6585	2.62813	m2_T2_YJM789_4NQO_ChIP1_posi_peak_526
chrXVI	503536	503865	330	503656	77.37	5.35158	1.71074	3.20515	m2_T2_YJM789_4NQO_ChIP1_posi_peak_527
chrXVI	517507	517916	410	517698	93.32	6.6242	1.74676	4.23307	m2_T2_YJM789_4NQO_ChIP1_posi_peak_528
chrXVI	578185	578453	269	578302	72.59	3.40769	1.51183	1.73778	m2_T2_YJM789_4NQO_ChIP1_posi_peak_529
chrXVI	638534	638915	382	638608	71.79	3.13645	1.48548	1.52668	m2_T2_YJM789_4NQO_ChIP1_posi_peak_530
chrXVI	642446	643196	751	642669	96.52	10.9971	2.12861	7.8645	m2_T2_YJM789_4NQO_ChIP1_posi_peak_531a
chrXVI	642446	643196	751	643047	82.16	6.22711	1.76932	3.89953	m2_T2_YJM789_4NQO_ChIP1_posi_peak_531b
chrXVI	644451	645183	733	644920	96.52	8.59226	1.91207	5.83418	m2_T2_YJM789_4NQO_ChIP1_posi_peak_532
chrXVI	646637	646910	274	646715	67.8	3.12383	1.5018	1.51603	m2_T2_YJM789_4NQO_ChIP1_posi_peak_533
chrXVI	673738	674048	311	673954	77.37	4.65087	1.63169	2.65171	m2_T2_YJM789_4NQO_ChIP1_posi_peak_534
chrXVI	694179	694842	664	694367	76.57	4.52125	1.6264	2.57414	m2_T2_YJM789_4NQO_ChIP1_posi_peak_535
chrXVI	695798	696169	372	695966	79.76	4.96041	1.66371	2.90142	m2_T2_YJM789_4NQO_ChIP1_posi_peak_536
chrXVI	700614	701901	1288	700824	100.5	7.38778	1.78077	4.84178	m2_T2_YJM789_4NQO_ChIP1_posi_peak_537a
chrXVI	700614	701901	1288	701269	89.34	7.46373	1.85109	4.90815	m2_T2_YJM789_4NQO_ChIP1_posi_peak_537b
chrXVI	700614	701901	1288	701641	108.48	14.3249	2.30153	10.828	m2_T2_YJM789_4NQO_ChIP1_posi_peak_537c
chrXVI	719618	719972	355	719767	104.49	13.7521	2.2933	10.3154	m2_T2_YJM789_4NQO_ChIP1_posi_peak_538
chrXVI	752385	752851	467	752517	72.59	2.87184	1.44286	1.35825	m2_T2_YJM789_4NQO_ChIP1_posi_peak_539
chrXVI	822700	823062	363	822913	74.98	4.0768	1.59295	2.23055	m2_T2_YJM789_4NQO_ChIP1_posi_peak_540
chrXVI	830041	830299	259	830119	77.37	3.11424	1.45133	1.51603	m2_T2_YJM789_4NQO_ChIP1_posi_peak_541
chrXVI	846237	846531	295	846376	83.75	3.65599	1.49974	1.92673	m2_T2_YJM789_4NQO_ChIP1_posi_peak_542
chrXVI	860271	860546	276	860479	86.15	5.87114	1.70875	3.60575	m2_T2_YJM789_4NQO_ChIP1_posi_peak_543
chrXVI	899291	899659	369	899507	79.76	5.86233	1.76297	3.59925	m2_T2_YJM789_4NQO_ChIP1_posi_peak_544
chrXVI	899945	900433	489	900265	90.13	9.0298	1.98932	6.18159	m2_T2_YJM789_4NQO_ChIP1_posi_peak_545
chrXVI	945896	946548	653	946306	111.67	13.4741	2.20923	10.0601	m2_T2_YJM789_4NQO_ChIP1_posi_peak_546
chrI	72232	73240	1009	72544	91.77	7.21676	1.82296	4.25402	m2_T4_S96_4NQO_ChIP3_posi_peak_1a
chrI	72232	73240	1009	73111	99.28	9.75479	1.98885	6.34063	m2_T4_S96_4NQO_ChIP3_posi_peak_1b
chrI	138892	139149	258	139031	86.76	5.87114	1.72083	3.2153	m2_T4_S96_4NQO_ChIP3_posi_peak_2
chrI	142776	143093	318	142954	95.11	7.53491	1.81509	4.5092	m2_T4_S96_4NQO_ChIP3_posi_peak_3
chrI	166082	166535	454	166202	118.46	7.89904	1.73489	4.81043	m2_T4_S96_4NQO_ChIP3_posi_peak_4
chrI	182487	182720	234	182625	95.11	7.35125	1.79839	4.36289	m2_T4_S96_4NQO_ChIP3_posi_peak_5
chrII	88235	88619	385	88369	81.76	4.01855	1.54861	1.84235	m2_T4_S96_4NQO_ChIP3_posi_peak_6
chrII	197289	197851	563	197423	105.12	10.0617	1.96935	6.60147	m2_T4_S96_4NQO_ChIP3_posi_peak_7a
chrII	197289	197851	563	197802	93.44	7.95869	1.87303	4.85582	m2_T4_S96_4NQO_ChIP3_posi_peak_7b
chrII	216989	217382	394	217103	79.25	4.40792	1.59174	2.12688	m2_T4_S96_4NQO_ChIP3_posi_peak_8
chrII	227002	227307	306	227219	106.78	6.54675	1.68414	3.73926	m2_T4_S96_4NQO_ChIP3_posi_peak_9
chrII	300214	300449	236	300307	87.6	5.2006	1.64421	2.71552	m2_T4_S96_4NQO_ChIP3_posi_peak_10
chrII	300795	301092	298	300983	80.09	4.62996	1.60829	2.28337	m2_T4_S96_4NQO_ChIP3_posi_peak_11
chrII	350156	350450	295	350272	84.26	5.56815	1.69102	2.98962	m2_T4_S96_4NQO_ChIP3_posi_peak_12
chrII	405678	406035	358	405874	103.45	6.78147	1.71226	3.92149	m2_T4_S96_4NQO_ChIP3_posi_peak_13
chrII	478560	479016	457	478869	100.94	8.47898	1.88375	5.28519	m2_T4_S96_4NQO_ChIP3_posi_peak_14
chrII	544570	544864	295	544729	100.11	10.0691	2.0054	6.60147	m2_T4_S96_4NQO_ChIP3_posi_peak_15
chrII	680842	681498	657	681072	81.76	4.68618	1.62269	2.32592	m2_T4_S96_4NQO_ChIP3_posi_peak_16
chrIII	93	353	261	233	205.23	16.4488	1.89199	12.4187	m2_T4_S96_4NQO_ChIP3_posi_peak_17
chrIII	123225	123525	301	123320	94.27	4.75791	1.56428	2.38204	m2_T4_S96_4NQO_ChIP3_posi_peak_18
chrIII	137842	138112	271	137952	104.28	6.67726	1.69607	3.83747	m2_T4_S96_4NQO_ChIP3_posi_peak_19
chrIII	162605	162846	242	162722	97.61	6.40909	1.71111	3.62687	m2_T4_S96_4NQO_ChIP3_posi_peak_20
chrIII	177586	177838	253	177730	98.44	5.60151	1.6302	3.01579	m2_T4_S96_4NQO_ChIP3_posi_peak_21
chrIII	227935	228257	323	228134	78.42	3.77318	1.52696	1.6619	m2_T4_S96_4NQO_ChIP3_posi_peak_22
chrIV	118148	118468	321	118326	91.77	6.15833	1.72163	3.43266	m2_T4_S96_4NQO_ChIP3_posi_peak_23
chrIV	130293	130536	244	130409	99.28	6.13478	1.67127	3.41348	m2_T4_S96_4NQO_ChIP3_posi_peak_24
chrIV	309844	310088	245	309957	85.93	5.81496	1.72411	3.17039	m2_T4_S96_4NQO_ChIP3_posi_peak_25
chrIV	323123	323468	346	323246	132.65	22.148	2.65071	17.9251	m2_T4_S96_4NQO_ChIP3_posi_peak_26
chrIV	410207	410549	343	410320	84.26	5.56815	1.69102	2.98962	m2_T4_S96_4NQO_ChIP3_posi_peak_27
chrIV	465189	465654	466	465409	196.05	33.9452	2.73681	29.321	m2_T4_S96_4NQO_ChIP3_posi_peak_28
chrIV	471972	472358	387	472084	82.59	4.10899	1.55132	1.91213	m2_T4_S96_4NQO_ChIP3_posi_peak_29
chrIV	488709	489174	466	489064	97.61	6.68924	1.73649	3.84762	m2_T4_S96_4NQO_ChIP3_posi_peak_30
chrIV	568772	569017	246	568889	102.61	9.88648	1.98496	6.45231	m2_T4_S96_4NQO_ChIP3_posi_peak_31
chrIV	667824	668188	365	668060	88.43	6.58405	1.77375	3.76194	m2_T4_S96_4NQO_ChIP3_posi_peak_32
chrIV	915596	915890	295	915764	85.93	5.81496	1.72411	3.17039	m2_T4_S96_4NQO_ChIP3_posi_peak_33
[truncated: 2,973 more rows]

## Sheet: MACS2_negative
chr	start	end	length	abs_summit	pileup	-log10(pvalue)	fold_enrichment	-log10(qvalue)	name
2-micron	192	1404	1213	518	517	5.1722	1.21639	2.76976	m2_T6_S96I775E_4NQO_ChIP1_nega_peak_1a
2-micron	192	1404	1213	1223	506	4.71533	1.20548	2.35941	m2_T6_S96I775E_4NQO_ChIP1_nega_peak_1b
2-micron	1757	5058	3302	2021	527	6.36194	1.24648	3.86065	m2_T6_S96I775E_4NQO_ChIP1_nega_peak_2a
2-micron	1757	5058	3302	2572	515	5.14213	1.21599	2.74211	m2_T6_S96I775E_4NQO_ChIP1_nega_peak_2b
2-micron	1757	5058	3302	2880	523	5.80608	1.23265	3.34525	m2_T6_S96I775E_4NQO_ChIP1_nega_peak_2c
2-micron	1757	5058	3302	3518	528	5.96383	1.23566	3.48964	m2_T6_S96I775E_4NQO_ChIP1_nega_peak_2d
2-micron	1757	5058	3302	4104	543	10.4006	1.33717	7.7828	m2_T6_S96I775E_4NQO_ChIP1_nega_peak_2e
2-micron	1757	5058	3302	4507	535	7.18842	1.26537	4.64459	m2_T6_S96I775E_4NQO_ChIP1_nega_peak_2f
2-micron	5239	6117	879	5465	516	5.30829	1.22051	2.89114	m2_T6_S96I775E_4NQO_ChIP1_nega_peak_3a
2-micron	5239	6117	879	6002	512	7.00263	1.26742	4.46644	m2_T6_S96I775E_4NQO_ChIP1_nega_peak_3b
chrIII	28923	29450	528	29249	123	13.5532	2.11021	10.9157	m2_T6_S96I775E_4NQO_ChIP1_nega_peak_4
chrIII	294089	294373	285	294274	111	4.8505	1.51211	2.47888	m2_T6_S96I775E_4NQO_ChIP1_nega_peak_5
chrIV	507341	507764	424	507604	96	6.62986	1.72551	4.11037	m2_T6_S96I775E_4NQO_ChIP1_nega_peak_6
chrIV	551169	551557	389	551412	96	5.50435	1.62238	3.06984	m2_T6_S96I775E_4NQO_ChIP1_nega_peak_7
chrIX	388605	389102	498	388935	97	6.8843	1.7433	4.35167	m2_T6_S96I775E_4NQO_ChIP1_nega_peak_8
chrMito	6601	6959	359	6777	171	35.5084	3.05966	32.7779	m2_T6_S96I775E_4NQO_ChIP1_nega_peak_9
chrMito	7111	7823	713	7355	222	63.7754	3.96689	60.8942	m2_T6_S96I775E_4NQO_ChIP1_nega_peak_10
chrMito	13767	23786	10020	14178	533	26.2742	1.64734	23.5858	m2_T6_S96I775E_4NQO_ChIP1_nega_peak_11a
chrMito	13767	23786	10020	14947	532	113.265	3.21197	109.948	m2_T6_S96I775E_4NQO_ChIP1_nega_peak_11b
chrMito	13767	23786	10020	15626	538	96.6647	2.86986	93.4798	m2_T6_S96I775E_4NQO_ChIP1_nega_peak_11c
chrMito	13767	23786	10020	16315	529	57.6677	2.19498	54.8279	m2_T6_S96I775E_4NQO_ChIP1_nega_peak_11d
chrMito	13767	23786	10020	16757	533	30.8327	1.72764	28.1206	m2_T6_S96I775E_4NQO_ChIP1_nega_peak_11e
chrMito	13767	23786	10020	17531	521	86.0256	2.72423	82.9405	m2_T6_S96I775E_4NQO_ChIP1_nega_peak_11f
chrMito	13767	23786	10020	18151	534	61.5267	2.25234	58.6572	m2_T6_S96I775E_4NQO_ChIP1_nega_peak_11g
chrMito	13767	23786	10020	19218	507	125.726	3.59363	122.307	m2_T6_S96I775E_4NQO_ChIP1_nega_peak_11h
chrMito	13767	23786	10020	19921	475	118.375	3.60339	115.015	m2_T6_S96I775E_4NQO_ChIP1_nega_peak_11i
chrMito	13767	23786	10020	20751	535	50.4222	2.06051	47.6196	m2_T6_S96I775E_4NQO_ChIP1_nega_peak_11j
chrMito	13767	23786	10020	21395	505	136.574	3.85324	133.036	m2_T6_S96I775E_4NQO_ChIP1_nega_peak_11k
chrMito	13767	23786	10020	22138	344	80.5829	3.41322	77.5623	m2_T6_S96I775E_4NQO_ChIP1_nega_peak_11l
chrMito	13767	23786	10020	22690	490	188.341	5.3665	184.37	m2_T6_S96I775E_4NQO_ChIP1_nega_peak_11m
chrMito	13767	23786	10020	23262	262	59.6322	3.31655	56.7761	m2_T6_S96I775E_4NQO_ChIP1_nega_peak_11n
chrMito	24184	25725	1542	24777	470	210.551	6.37831	206.036	m2_T6_S96I775E_4NQO_ChIP1_nega_peak_12a
chrMito	24184	25725	1542	25357	458	104.986	3.37903	101.733	m2_T6_S96I775E_4NQO_ChIP1_nega_peak_12b
chrMito	26099	26780	682	26436	496	96.7415	3.02196	93.5557	m2_T6_S96I775E_4NQO_ChIP1_nega_peak_13
chrMito	28378	29408	1031	28923	530	74.4637	2.48798	71.501	m2_T6_S96I775E_4NQO_ChIP1_nega_peak_14
chrMito	31505	31907	403	31712	288	90.7066	4.34353	87.5737	m2_T6_S96I775E_4NQO_ChIP1_nega_peak_15
chrMito	36533	40263	3731	36836	542	88.991	2.71681	85.8752	m2_T6_S96I775E_4NQO_ChIP1_nega_peak_16a
chrMito	36533	40263	3731	38234	496	188.611	5.30677	184.633	m2_T6_S96I775E_4NQO_ChIP1_nega_peak_16b
chrMito	36533	40263	3731	39151	228	67.4571	4.07362	64.5512	m2_T6_S96I775E_4NQO_ChIP1_nega_peak_16c
chrMito	36533	40263	3731	39671	392	189.9	6.99098	185.893	m2_T6_S96I775E_4NQO_ChIP1_nega_peak_16d
chrMito	36533	40263	3731	39975	407	202.818	7.25781	198.488	m2_T6_S96I775E_4NQO_ChIP1_nega_peak_16e
chrMito	40463	42691	2229	41045	515	151.55	4.1433	147.902	m2_T6_S96I775E_4NQO_ChIP1_nega_peak_17a
chrMito	40463	42691	2229	41838	503	126.358	3.62979	122.934	m2_T6_S96I775E_4NQO_ChIP1_nega_peak_17b
chrMito	43181	43668	488	43435	479	124.199	3.71925	120.793	m2_T6_S96I775E_4NQO_ChIP1_nega_peak_18
chrMito	44161	44697	537	44493	229	68.0774	4.09141	65.1656	m2_T6_S96I775E_4NQO_ChIP1_nega_peak_19
chrMito	45568	45886	319	45719	133	18.6163	2.38369	15.9594	m2_T6_S96I775E_4NQO_ChIP1_nega_peak_20
chrMito	46706	46989	284	46851	162	27.1278	2.66067	24.435	m2_T6_S96I775E_4NQO_ChIP1_nega_peak_21
chrMito	51110	51467	358	51298	158	29.2785	2.82841	26.5743	m2_T6_S96I775E_4NQO_ChIP1_nega_peak_22
chrMito	53624	54002	379	53810	166	33.0605	2.97072	30.3391	m2_T6_S96I775E_4NQO_ChIP1_nega_peak_23
chrMito	58048	59346	1299	58333	345	103.088	4.16326	99.8511	m2_T6_S96I775E_4NQO_ChIP1_nega_peak_24a
chrMito	58048	59346	1299	59058	230	68.6995	4.1092	65.7817	m2_T6_S96I775E_4NQO_ChIP1_nega_peak_24b
chrMito	59568	60113	546	59835	514	59.7991	2.26137	56.9418	m2_T6_S96I775E_4NQO_ChIP1_nega_peak_25
chrMito	60443	62236	1794	60915	512	95.8707	2.94396	92.6933	m2_T6_S96I775E_4NQO_ChIP1_nega_peak_26a
chrMito	60443	62236	1794	61262	526	121.538	3.40726	118.152	m2_T6_S96I775E_4NQO_ChIP1_nega_peak_26b
chrMito	60443	62236	1794	61927	426	79.6658	2.93208	76.6563	m2_T6_S96I775E_4NQO_ChIP1_nega_peak_26c
chrMito	73692	76001	2310	74148	537	69.5992	2.38604	66.6734	m2_T6_S96I775E_4NQO_ChIP1_nega_peak_27a
chrMito	73692	76001	2310	74914	410	191.836	6.70156	187.786	m2_T6_S96I775E_4NQO_ChIP1_nega_peak_27b
chrMito	73692	76001	2310	75283	475	252.946	7.96571	247.352	m2_T6_S96I775E_4NQO_ChIP1_nega_peak_27c
chrMito	73692	76001	2310	75748	321	132.295	5.72798	128.805	m2_T6_S96I775E_4NQO_ChIP1_nega_peak_27d
chrMito	79222	80022	801	79682	552	35.8053	1.79348	33.0737	m2_T6_S96I775E_4NQO_ChIP1_nega_peak_28
chrV	268372	268792	421	268616	95	4.19797	1.50193	1.90287	m2_T6_S96I775E_4NQO_ChIP1_nega_peak_29
chrV	284812	285107	296	284994	94	5.27909	1.60966	2.86435	m2_T6_S96I775E_4NQO_ChIP1_nega_peak_30
chrV	295092	295388	297	295230	92	4.62408	1.55437	2.27741	m2_T6_S96I775E_4NQO_ChIP1_nega_peak_31
chrVII	483801	484187	387	483950	103	6.55064	1.68519	4.0372	m2_T6_S96I775E_4NQO_ChIP1_nega_peak_32
chrVII	701646	702107	462	701787	94	3.80123	1.46569	1.56842	m2_T6_S96I775E_4NQO_ChIP1_nega_peak_33
chrVIII	215585	215974	390	215723	268	10.929	1.54155	8.30688	m2_T6_S96I775E_4NQO_ChIP1_nega_peak_34
chrVIII	293517	294031	515	293878	104	8.78238	1.86782	6.1921	m2_T6_S96I775E_4NQO_ChIP1_nega_peak_35
chrX	173209	173522	314	173374	98	7.00016	1.74842	4.46401	m2_T6_S96I775E_4NQO_ChIP1_nega_peak_36
chrXI	93752	94081	330	93993	99	7.40591	1.77887	4.85492	m2_T6_S96I775E_4NQO_ChIP1_nega_peak_37
chrXI	385361	385644	284	385456	85	3.67368	1.48133	1.46658	m2_T6_S96I775E_4NQO_ChIP1_nega_peak_38
chrXII	234352	234812	461	234567	118	9.44803	1.84326	6.84578	m2_T6_S96I775E_4NQO_ChIP1_nega_peak_39
chrXII	451606	452974	1369	451827	515	5.8437	1.23573	3.37987	m2_T6_S96I775E_4NQO_ChIP1_nega_peak_40a
chrXII	451606	452974	1369	452314	485	3.78511	1.18033	1.55454	m2_T6_S96I775E_4NQO_ChIP1_nega_peak_40b
chrXII	451606	452974	1369	452839	508	5.45382	1.22663	3.02267	m2_T6_S96I775E_4NQO_ChIP1_nega_peak_40c
chrXII	454073	456084	2012	454294	514	5.41559	1.22405	2.99114	m2_T6_S96I775E_4NQO_ChIP1_nega_peak_41a
chrXII	454073	456084	2012	455077	527	6.19439	1.24206	3.70227	m2_T6_S96I775E_4NQO_ChIP1_nega_peak_41b
chrXII	454073	456084	2012	455376	522	5.95214	1.23688	3.47847	m2_T6_S96I775E_4NQO_ChIP1_nega_peak_41c
chrXII	454073	456084	2012	455877	506	4.92688	1.21181	2.54877	m2_T6_S96I775E_4NQO_ChIP1_nega_peak_41d
chrXII	456564	461204	4641	456877	517	5.91687	1.23722	3.44534	m2_T6_S96I775E_4NQO_ChIP1_nega_peak_42a
chrXII	456564	461204	4641	457699	541	7.71639	1.27654	5.15384	m2_T6_S96I775E_4NQO_ChIP1_nega_peak_42b
chrXII	456564	461204	4641	458580	520	5.82436	1.23392	3.36203	m2_T6_S96I775E_4NQO_ChIP1_nega_peak_42c
chrXII	456564	461204	4641	458878	544	8.75276	1.29998	6.16417	m2_T6_S96I775E_4NQO_ChIP1_nega_peak_42d
chrXII	456564	461204	4641	459327	536	7.67325	1.27698	5.11302	m2_T6_S96I775E_4NQO_ChIP1_nega_peak_42e
chrXII	456564	461204	4641	459847	547	8.53182	1.29393	5.94744	m2_T6_S96I775E_4NQO_ChIP1_nega_peak_42f
chrXII	456564	461204	4641	460343	557	9.85075	1.32021	7.24001	m2_T6_S96I775E_4NQO_ChIP1_nega_peak_42g
chrXII	461451	461759	309	461569	497	4.12766	1.18914	1.83982	m2_T6_S96I775E_4NQO_ChIP1_nega_peak_43
chrXII	463799	465313	1515	464448	529	6.56384	1.2512	4.04972	m2_T6_S96I775E_4NQO_ChIP1_nega_peak_44a
chrXII	463799	465313	1515	465033	505	4.85951	1.21004	2.48698	m2_T6_S96I775E_4NQO_ChIP1_nega_peak_44b
chrXII	465423	465707	285	465640	501	4.29401	1.19359	1.98835	m2_T6_S96I775E_4NQO_ChIP1_nega_peak_45
chrXII	465825	466266	442	466031	509	5.13167	1.21711	2.73284	m2_T6_S96I775E_4NQO_ChIP1_nega_peak_46
chrXII	466461	468677	2217	466896	544	7.94134	1.28102	5.37282	m2_T6_S96I775E_4NQO_ChIP1_nega_peak_47a
chrXII	466461	468677	2217	467618	529	6.56384	1.2512	4.04972	m2_T6_S96I775E_4NQO_ChIP1_nega_peak_47b
chrXII	466461	468677	2217	467967	542	8.12666	1.28602	5.55278	m2_T6_S96I775E_4NQO_ChIP1_nega_peak_47c
chrXII	466461	468677	2217	468428	539	7.9043	1.28165	5.3368	m2_T6_S96I775E_4NQO_ChIP1_nega_peak_47d
chrXII	657971	658273	303	658112	108	5.02693	1.53616	2.6371	m2_T6_S96I775E_4NQO_ChIP1_nega_peak_48
chrXII	1071338	1071857	520	1071517	198	21.9289	2.15958	19.2592	m2_T6_S96I775E_4NQO_ChIP1_nega_peak_49
chrXIII	236036	236397	362	236206	106	9.1062	1.8826	6.51013	m2_T6_S96I775E_4NQO_ChIP1_nega_peak_50
chrXIII	880535	880837	303	880676	82	3.53577	1.47647	1.34759	m2_T6_S96I775E_4NQO_ChIP1_nega_peak_51a
chrXIII	880535	880837	303	880681	82	3.53577	1.47647	1.34759	m2_T6_S96I775E_4NQO_ChIP1_nega_peak_51b
chrXV	27366	28098	733	27502	91	5.42273	1.63656	2.9941	m2_T6_S96I775E_4NQO_ChIP1_nega_peak_52a
chrXV	27366	28098	733	27929	95	6.3797	1.70772	3.87545	m2_T6_S96I775E_4NQO_ChIP1_nega_peak_52b
chrXV	425929	426550	622	426071	100	6.54518	1.6984	4.03244	m2_T6_S96I775E_4NQO_ChIP1_nega_peak_53
chrXV	904215	904563	349	904484	99	7.31337	1.77077	4.76653	m2_T6_S96I775E_4NQO_ChIP1_nega_peak_54
chrXV	912128	912413	286	912242	87	3.99281	1.50856	1.72711	m2_T6_S96I775E_4NQO_ChIP1_nega_peak_55
chrXV	978119	978447	329	978320	90	5.16941	1.6163	2.76761	m2_T6_S96I775E_4NQO_ChIP1_nega_peak_56
chrXVI	566863	567182	320	567026	92	4.68074	1.55994	2.32789	m2_T6_S96I775E_4NQO_ChIP1_nega_peak_57
chrXVI	575871	576266	396	576001	94	5.58715	1.63877	3.1459	m2_T6_S96I775E_4NQO_ChIP1_nega_peak_58
2-micron	166	514	349	313	539	11.7545	1.36776	9.11365	m2_T5_S96I775E_YPD_ChIP3_nega_peak_1
2-micron	2747	3154	408	3042	548	3.91425	1.17267	1.58618	m2_T5_S96I775E_YPD_ChIP3_nega_peak_2
2-micron	3274	4911	1638	3471	553	4.38213	1.1859	1.98044	m2_T5_S96I775E_YPD_ChIP3_nega_peak_3a
2-micron	3274	4911	1638	3883	545	6.04743	1.23365	3.49866	m2_T5_S96I775E_YPD_ChIP3_nega_peak_3b
2-micron	3274	4911	1638	4064	548	6.65347	1.24844	4.07923	m2_T5_S96I775E_YPD_ChIP3_nega_peak_3c
2-micron	3274	4911	1638	4640	549	5.17393	1.20926	2.69109	m2_T5_S96I775E_YPD_ChIP3_nega_peak_3d
2-micron	5223	5530	308	5350	532	4.07128	1.18042	1.72459	m2_T5_S96I775E_YPD_ChIP3_nega_peak_4
chrIII	137109	137532	424	137417	95	3.80476	1.46305	1.50488	m2_T5_S96I775E_YPD_ChIP3_nega_peak_5
chrIV	507330	507727	398	507561	115	9.00675	1.82541	6.38542	m2_T5_S96I775E_YPD_ChIP3_nega_peak_6
chrIV	1355610	1355908	299	1355752	112	6.1778	1.61819	3.62492	m2_T5_S96I775E_YPD_ChIP3_nega_peak_7
chrIX	21567	21923	357	21759	110	7.68173	1.74673	5.07901	m2_T5_S96I775E_YPD_ChIP3_nega_peak_8
chrIX	254621	254908	288	254764	106	5.6493	1.59613	3.1275	m2_T5_S96I775E_YPD_ChIP3_nega_peak_9
chrIX	389043	389330	288	389184	91	3.53925	1.44774	1.30149	m2_T5_S96I775E_YPD_ChIP3_nega_peak_10
chrMito	6612	6962	351	6782	181	33.8937	2.86401	31.1427	m2_T5_S96I775E_YPD_ChIP3_nega_peak_11
chrMito	7142	7701	560	7366	195	40.6475	3.08432	37.867	m2_T5_S96I775E_YPD_ChIP3_nega_peak_12
chrMito	13777	23803	10027	14170	520	46.1938	2.0104	43.3958	m2_T5_S96I775E_YPD_ChIP3_nega_peak_13a
chrMito	13777	23803	10027	14943	453	87.4891	2.99765	84.3904	m2_T5_S96I775E_YPD_ChIP3_nega_peak_13b
chrMito	13777	23803	10027	15610	478	108.586	3.35922	105.239	m2_T5_S96I775E_YPD_ChIP3_nega_peak_13c
chrMito	13777	23803	10027	16435	485	57.0801	2.27172	54.2356	m2_T5_S96I775E_YPD_ChIP3_nega_peak_13d
chrMito	13777	23803	10027	16774	497	53.3302	2.17721	50.4999	m2_T5_S96I775E_YPD_ChIP3_nega_peak_13e
chrMito	13777	23803	10027	17401	472	80.5233	2.77367	77.4923	m2_T5_S96I775E_YPD_ChIP3_nega_peak_13f
chrMito	13777	23803	10027	18274	482	70.0425	2.52993	67.1099	m2_T5_S96I775E_YPD_ChIP3_nega_peak_13g
chrMito	13777	23803	10027	18771	468	119.825	3.6802	116.356	m2_T5_S96I775E_YPD_ChIP3_nega_peak_13h
chrMito	13777	23803	10027	19912	404	109.685	3.84874	106.323	m2_T5_S96I775E_YPD_ChIP3_nega_peak_13i
chrMito	13777	23803	10027	20724	515	86.4215	2.75015	83.3338	m2_T5_S96I775E_YPD_ChIP3_nega_peak_13j
chrMito	13777	23803	10027	21326	453	136.176	4.21204	132.477	m2_T5_S96I775E_YPD_ChIP3_nega_peak_13k
chrMito	13777	23803	10027	22152	298	79.7617	3.7749	76.7379	m2_T5_S96I775E_YPD_ChIP3_nega_peak_13l
chrMito	13777	23803	10027	22693	391	155.55	5.54029	151.499	m2_T5_S96I775E_YPD_ChIP3_nega_peak_13m
chrMito	13777	23803	10027	23245	207	46.7807	3.27315	43.9791	m2_T5_S96I775E_YPD_ChIP3_nega_peak_13n
chrMito	13777	23803	10027	23602	175	31.1391	2.76959	28.4005	m2_T5_S96I775E_YPD_ChIP3_nega_peak_13o
chrMito	24184	25711	1528	24810	381	163.073	6.01127	158.849	m2_T5_S96I775E_YPD_ChIP3_nega_peak_14a
chrMito	24184	25711	1528	25357	414	136.544	4.5799	132.837	m2_T5_S96I775E_YPD_ChIP3_nega_peak_14b
chrMito	26090	26779	690	26443	470	168.042	4.97233	163.721	m2_T5_S96I775E_YPD_ChIP3_nega_peak_15
chrMito	28408	29421	1014	28935	476	87.1224	2.89783	84.0288	m2_T5_S96I775E_YPD_ChIP3_nega_peak_16
chrMito	31540	31896	357	31713	262	78.4819	4.13865	75.4706	m2_T5_S96I775E_YPD_ChIP3_nega_peak_17
chrMito	36516	40253	3738	36830	508	117.026	3.39769	113.586	m2_T5_S96I775E_YPD_ChIP3_nega_peak_18a
chrMito	36516	40253	3738	38226	449	182.375	5.68875	177.545	m2_T5_S96I775E_YPD_ChIP3_nega_peak_18b
chrMito	36516	40253	3738	39126	185	35.7776	2.92695	33.0178	m2_T5_S96I775E_YPD_ChIP3_nega_peak_18c
chrMito	36516	40253	3738	39678	306	107.495	4.83105	104.161	m2_T5_S96I775E_YPD_ChIP3_nega_peak_18d
chrMito	36516	40253	3738	39989	342	133.287	5.39755	129.636	m2_T5_S96I775E_YPD_ChIP3_nega_peak_18e
chrMito	40569	42601	2033	41011	450	186.592	5.82242	181.607	m2_T5_S96I775E_YPD_ChIP3_nega_peak_19a
chrMito	40569	42601	2033	41827	476	140.097	4.13784	136.321	m2_T5_S96I775E_YPD_ChIP3_nega_peak_19b
chrMito	43188	43670	483	43436	418	170.686	5.71246	166.306	m2_T5_S96I775E_YPD_ChIP3_nega_peak_20
chrMito	44210	44676	467	44489	211	48.8923	3.3361	46.0806	m2_T5_S96I775E_YPD_ChIP3_nega_peak_21
chrMito	58078	59379	1302	58328	288	95.2723	4.54779	92.0961	m2_T5_S96I775E_YPD_ChIP3_nega_peak_22a
chrMito	58078	59379	1302	59060	175	31.1391	2.76959	28.4005	m2_T5_S96I775E_YPD_ChIP3_nega_peak_22b
chrMito	59540	60122	583	59835	468	92.5601	3.04707	89.4118	m2_T5_S96I775E_YPD_ChIP3_nega_peak_23
chrMito	60438	62251	1814	61193	477	104.898	3.28078	101.599	m2_T5_S96I775E_YPD_ChIP3_nega_peak_24a
chrMito	60438	62251	1814	61945	411	128.304	4.34947	124.731	m2_T5_S96I775E_YPD_ChIP3_nega_peak_24b
chrMito	73667	75988	2322	74198	503	88.1284	2.82222	85.0234	m2_T5_S96I775E_YPD_ChIP3_nega_peak_25a
chrMito	73667	75988	2322	74896	329	123.775	5.19298	120.256	m2_T5_S96I775E_YPD_ChIP3_nega_peak_25b
chrMito	73667	75988	2322	75278	407	183.9	6.42041	179.025	m2_T5_S96I775E_YPD_ChIP3_nega_peak_25c
chrMito	73667	75988	2322	75765	277	88.0397	4.37469	84.9358	m2_T5_S96I775E_YPD_ChIP3_nega_peak_25d
chrMito	79202	80039	838	79692	520	59.5777	2.24548	56.716	m2_T5_S96I775E_YPD_ChIP3_nega_peak_26
chrV	141321	141663	343	141495	116	7.31436	1.69211	4.71968	m2_T5_S96I775E_YPD_ChIP3_nega_peak_27
chrV	298286	298621	336	298443	117	9.56233	1.85688	6.93549	m2_T5_S96I775E_YPD_ChIP3_nega_peak_28
chrV	386741	387097	357	387045	110	6.63115	1.66239	4.05745	m2_T5_S96I775E_YPD_ChIP3_nega_peak_29
chrVI	81980	82326	347	82193	112	6.69066	1.65926	4.11112	m2_T5_S96I775E_YPD_ChIP3_nega_peak_30
chrVIII	114954	115441	488	115283	130	8.02805	1.69078	5.42137	m2_T5_S96I775E_YPD_ChIP3_nega_peak_31
chrVIII	292865	293155	291	293089	99	5.10378	1.57363	2.62466	m2_T5_S96I775E_YPD_ChIP3_nega_peak_32
chrXI	408158	408573	416	408285	102	5.70863	1.61639	3.18429	m2_T5_S96I775E_YPD_ChIP3_nega_peak_33
chrXI	614155	614710	556	614306	98	4.89347	1.55789	2.43424	m2_T5_S96I775E_YPD_ChIP3_nega_peak_34a
chrXI	614155	614710	556	614617	104	6.21643	1.65231	3.65684	m2_T5_S96I775E_YPD_ChIP3_nega_peak_34b
chrXII	150340	150627	288	150530	115	6.30662	1.61776	3.74435	m2_T5_S96I775E_YPD_ChIP3_nega_peak_35
chrXII	234445	234732	288	234583	115	7.69601	1.72551	5.09311	m2_T5_S96I775E_YPD_ChIP3_nega_peak_36
chrXII	451602	452059	458	451871	517	3.61393	1.16848	1.35742	m2_T5_S96I775E_YPD_ChIP3_nega_peak_37
chrXII	457386	457691	306	457522	559	5.17708	1.20725	2.69377	m2_T5_S96I775E_YPD_ChIP3_nega_peak_38
chrXII	459617	459920	304	459738	550	4.59301	1.19263	2.16626	m2_T5_S96I775E_YPD_ChIP3_nega_peak_39
chrXII	460019	460956	938	460376	567	5.32113	1.20949	2.82154	m2_T5_S96I775E_YPD_ChIP3_nega_peak_40
chrXII	464092	464440	349	464279	536	3.61776	1.16531	1.36051	m2_T5_S96I775E_YPD_ChIP3_nega_peak_41
chrXII	466548	466997	450	466822	552	3.96135	1.17344	1.62669	m2_T5_S96I775E_YPD_ChIP3_nega_peak_42
chrXII	467524	468097	574	467629	544	3.83081	1.17076	1.52768	m2_T5_S96I775E_YPD_ChIP3_nega_peak_43a
chrXII	467524	468097	574	467963	554	5.10242	1.20623	2.62466	m2_T5_S96I775E_YPD_ChIP3_nega_peak_43b
chrXII	468308	468690	383	468452	553	5.12799	1.20715	2.64744	m2_T5_S96I775E_YPD_ChIP3_nega_peak_44
chrXII	1071313	1071814	502	1071506	210	18.7211	1.97093	16.0395	m2_T5_S96I775E_YPD_ChIP3_nega_peak_45
chrXIII	609172	609748	577	609458	101	5.53672	1.6051	3.01919	m2_T5_S96I775E_YPD_ChIP3_nega_peak_46
chrXV	27362	28190	829	27512	106	6.68938	1.68378	4.10985	m2_T5_S96I775E_YPD_ChIP3_nega_peak_47a
chrXV	27362	28190	829	27978	109	7.42791	1.73099	4.82964	m2_T5_S96I775E_YPD_ChIP3_nega_peak_47b
chrXV	160926	161215	290	160931	116	4.61024	1.47846	2.18214	m2_T5_S96I775E_YPD_ChIP3_nega_peak_48
chrXV	904139	904526	388	904334	108	7.17789	1.71526	4.58437	m2_T5_S96I775E_YPD_ChIP3_nega_peak_49
chrXV	1090944	1091231	288	1091072	181	27.1571	2.50943	24.4356	m2_T5_S96I775E_YPD_ChIP3_nega_peak_50
chrXVI	214990	215282	293	215133	107	6.93171	1.69952	4.34404	m2_T5_S96I775E_YPD_ChIP3_nega_peak_51
chrI	196	534	339	316	124	11.4191	1.95306	8.7064	m2_T1_YJM789_YPD_ChIP1_nega_peak_1
chrII	5993	6320	328	6118	150	13.5867	1.95785	10.8369	m2_T1_YJM789_YPD_ChIP1_nega_peak_2
chrII	89504	89780	277	89688	113	5.72813	1.57845	3.33974	m2_T1_YJM789_YPD_ChIP1_nega_peak_3
chrII	107550	107847	298	107739	109	5.03842	1.53403	2.74917	m2_T1_YJM789_YPD_ChIP1_nega_peak_4
chrII	165227	165511	285	165345	94	3.76651	1.46218	1.72825	m2_T1_YJM789_YPD_ChIP1_nega_peak_5
chrII	251246	251729	484	251404	104	3.95108	1.45195	1.87152	m2_T1_YJM789_YPD_ChIP1_nega_peak_6a
chrII	251246	251729	484	251716	101	3.93642	1.45869	1.8592	m2_T1_YJM789_YPD_ChIP1_nega_peak_6b
chrII	697598	697952	355	697813	104	6.07929	1.64057	3.63976	m2_T1_YJM789_YPD_ChIP1_nega_peak_7
chrIII	196	1087	892	294	130	5.55536	1.51634	3.19562	m2_T1_YJM789_YPD_ChIP1_nega_peak_8a
chrIII	196	1087	892	624	117	7.81922	1.72636	5.22928	m2_T1_YJM789_YPD_ChIP1_nega_peak_8b
chrIII	196	1087	892	904	109	7.27545	1.7187	4.72024	m2_T1_YJM789_YPD_ChIP1_nega_peak_8c
chrIII	29067	29365	299	29222	122	10.6636	1.9106	7.96877	m2_T1_YJM789_YPD_ChIP1_nega_peak_9
chrIII	77968	78344	377	78130	115	8.83581	1.81244	6.19647	m2_T1_YJM789_YPD_ChIP1_nega_peak_10
chrIII	85221	85501	281	85373	120	5.29623	1.52301	2.9713	m2_T1_YJM789_YPD_ChIP1_nega_peak_11
chrIII	123742	124030	289	123892	155	12.3852	1.86654	9.654	m2_T1_YJM789_YPD_ChIP1_nega_peak_12
chrIII	136998	137578	581	137232	107	6.39447	1.65504	3.9208	m2_T1_YJM789_YPD_ChIP1_nega_peak_13a
chrIII	136998	137578	581	137365	112	7.09713	1.69153	4.55906	m2_T1_YJM789_YPD_ChIP1_nega_peak_13b
chrIII	197530	198114	585	197666	115	4.91649	1.50633	2.65176	m2_T1_YJM789_YPD_ChIP1_nega_peak_14a
chrIII	197530	198114	585	198063	122	5.24682	1.51376	2.92649	m2_T1_YJM789_YPD_ChIP1_nega_peak_14b
chrIII	228683	228989	307	228815	111	7.7807	1.74994	5.1918	m2_T1_YJM789_YPD_ChIP1_nega_peak_15
chrIII	271254	271651	398	271492	95	4.17773	1.49995	2.04007	m2_T1_YJM789_YPD_ChIP1_nega_peak_16
chrIII	299103	299393	291	299336	103	5.85178	1.62495	3.44106	m2_T1_YJM789_YPD_ChIP1_nega_peak_17
chrIV	255	640	386	403	146	16.8399	2.17377	14.0561	m2_T1_YJM789_YPD_ChIP1_nega_peak_18
chrIV	449413	449705	293	449548	137	11.7629	1.90828	9.04338	m2_T1_YJM789_YPD_ChIP1_nega_peak_19
chrIV	507338	507766	429	507626	109	7.27545	1.7187	4.72024	m2_T1_YJM789_YPD_ChIP1_nega_peak_20
chrIV	550755	551091	337	550948	102	5.62825	1.60932	3.24929	m2_T1_YJM789_YPD_ChIP1_nega_peak_21
chrIV	591781	592136	356	591920	106	6.54612	1.67182	4.05324	m2_T1_YJM789_YPD_ChIP1_nega_peak_22
chrIV	599920	600294	375	600153	100	5.19327	1.57808	2.87815	m2_T1_YJM789_YPD_ChIP1_nega_peak_23
chrIV	1011358	1011933	576	1011492	116	9.10872	1.82807	6.45866	m2_T1_YJM789_YPD_ChIP1_nega_peak_24a
chrIV	1011358	1011933	576	1011787	103	5.85178	1.62495	3.44106	m2_T1_YJM789_YPD_ChIP1_nega_peak_24b
chrIV	1420547	1420894	348	1420754	117	7.39664	1.69438	4.83692	m2_T1_YJM789_YPD_ChIP1_nega_peak_25
chrIV	1468758	1469113	356	1468940	120	10.236	1.89057	7.55094	m2_T1_YJM789_YPD_ChIP1_nega_peak_26
chrIX	21551	21872	322	21689	117	9.38522	1.84369	6.72421	m2_T1_YJM789_YPD_ChIP1_nega_peak_27
chrIX	232406	232728	323	232556	116	5.20794	1.52723	2.89111	m2_T1_YJM789_YPD_ChIP1_nega_peak_28
chrIX	267943	268658	716	268158	112	7.69386	1.73854	5.11419	m2_T1_YJM789_YPD_ChIP1_nega_peak_29
chrIX	388627	388909	283	388868	99	4.98188	1.56245	2.69816	m2_T1_YJM789_YPD_ChIP1_nega_peak_30
chrIX	439218	439705	488	439569	142	17.3916	2.2343	14.6021	m2_T1_YJM789_YPD_ChIP1_nega_peak_31
chrMito	13810	22972	9163	14153	414	69.014	2.72886	65.7083	m2_T1_YJM789_YPD_ChIP1_nega_peak_32a
chrMito	13810	22972	9163	14936	280	47.1445	2.72069	44.1297	m2_T1_YJM789_YPD_ChIP1_nega_peak_32b
chrMito	13810	22972	9163	15675	305	71.0661	3.38922	67.7246	m2_T1_YJM789_YPD_ChIP1_nega_peak_32c
chrMito	13810	22972	9163	16699	379	53.6557	2.48339	50.5723	m2_T1_YJM789_YPD_ChIP1_nega_peak_32d
chrMito	13810	22972	9163	17478	306	64.5967	3.15669	61.3641	m2_T1_YJM789_YPD_ChIP1_nega_peak_32e
chrMito	13810	22972	9163	18293	341	77.3139	3.33097	73.8235	m2_T1_YJM789_YPD_ChIP1_nega_peak_32f
chrMito	13810	22972	9163	19908	253	69.9647	3.85884	66.6427	m2_T1_YJM789_YPD_ChIP1_nega_peak_32g
chrMito	13810	22972	9163	20720	406	101.904	3.61243	97.9456	m2_T1_YJM789_YPD_ChIP1_nega_peak_32h
chrMito	13810	22972	9163	21497	281	89.9578	4.40611	86.1796	m2_T1_YJM789_YPD_ChIP1_nega_peak_32i
chrMito	13810	22972	9163	22148	185	35.3883	2.90616	32.4797	m2_T1_YJM789_YPD_ChIP1_nega_peak_32j
chrMito	13810	22972	9163	22695	229	58.2616	3.59364	55.1076	m2_T1_YJM789_YPD_ChIP1_nega_peak_32k
chrMito	24400	25641	1242	24819	231	59.3934	3.62489	56.2246	m2_T1_YJM789_YPD_ChIP1_nega_peak_33a
chrMito	24400	25641	1242	25373	281	89.9578	4.40611	86.1796	m2_T1_YJM789_YPD_ChIP1_nega_peak_33b
chrMito	26148	26734	587	26444	302	103.982	4.73423	99.9424	m2_T1_YJM789_YPD_ChIP1_nega_peak_34
chrMito	28490	29299	810	28948	360	75.3925	3.15165	71.9502	m2_T1_YJM789_YPD_ChIP1_nega_peak_35
chrMito	31586	31862	277	31725	159	23.9236	2.49992	21.0927	m2_T1_YJM789_YPD_ChIP1_nega_peak_36
chrMito	36529	37208	680	36830	406	159.913	5.48568	154.478	m2_T1_YJM789_YPD_ChIP1_nega_peak_37
chrMito	37498	38648	1151	37696	141	17.0333	2.21868	14.2467	m2_T1_YJM789_YPD_ChIP1_nega_peak_38a
chrMito	37498	38648	1151	38225	339	130.2	5.31233	125.612	m2_T1_YJM789_YPD_ChIP1_nega_peak_38b
chrMito	39434	40197	764	39647	183	34.448	2.87491	31.5485	m2_T1_YJM789_YPD_ChIP1_nega_peak_39a
chrMito	39434	40197	764	39988	216	51.0911	3.39052	48.0353	m2_T1_YJM789_YPD_ChIP1_nega_peak_39b
chrMito	40731	42565	1835	41010	362	147.39	5.6717	142.415	m2_T1_YJM789_YPD_ChIP1_nega_peak_40a
chrMito	40731	42565	1835	41815	328	77.6127	3.43511	74.1172	m2_T1_YJM789_YPD_ChIP1_nega_peak_40b
chrMito	40731	42565	1835	42281	252	71.7149	3.953	68.3586	m2_T1_YJM789_YPD_ChIP1_nega_peak_40c
chrMito	43212	43672	461	43446	330	123.654	5.17171	119.22	m2_T1_YJM789_YPD_ChIP1_nega_peak_41
chrMito	58174	58516	343	58335	171	29.0059	2.68742	26.1454	m2_T1_YJM789_YPD_ChIP1_nega_peak_42
chrMito	59546	60108	563	59856	327	110.422	4.65647	106.227	m2_T1_YJM789_YPD_ChIP1_nega_peak_43
chrMito	60488	62150	1663	60862	283	68.3796	3.47613	65.0878	m2_T1_YJM789_YPD_ChIP1_nega_peak_44a
chrMito	60488	62150	1663	61262	288	86.4339	4.1582	82.7356	m2_T1_YJM789_YPD_ChIP1_nega_peak_44b
chrMito	60488	62150	1663	61944	241	65.1627	3.78113	61.922	m2_T1_YJM789_YPD_ChIP1_nega_peak_44c
chrMito	73669	75944	2276	74225	399	88.0358	3.27734	84.2942	m2_T1_YJM789_YPD_ChIP1_nega_peak_45a
chrMito	73669	75944	2276	74877	229	58.2616	3.59364	55.1076	m2_T1_YJM789_YPD_ChIP1_nega_peak_45b
chrMito	73669	75944	2276	75283	302	103.982	4.73423	99.9424	m2_T1_YJM789_YPD_ChIP1_nega_peak_45c
chrMito	73669	75944	2276	75785	171	29.0059	2.68742	26.1454	m2_T1_YJM789_YPD_ChIP1_nega_peak_45d
chrMito	79197	80038	842	79676	442	52.0589	2.26896	48.9952	m2_T1_YJM789_YPD_ChIP1_nega_peak_46
chrV	69455	69789	335	69639	105	5.00417	1.54381	2.71832	m2_T1_YJM789_YPD_ChIP1_nega_peak_47
chrV	141277	141953	677	141417	118	8.32016	1.75959	5.70421	m2_T1_YJM789_YPD_ChIP1_nega_peak_48a
chrV	141277	141953	677	141808	114	6.93218	1.67049	4.40923	m2_T1_YJM789_YPD_ChIP1_nega_peak_48b
chrV	242163	242676	514	242411	123	11.1182	1.93744	8.41239	m2_T1_YJM789_YPD_ChIP1_nega_peak_49
chrV	280947	281348	402	281088	99	4.98188	1.56245	2.69816	m2_T1_YJM789_YPD_ChIP1_nega_peak_50
chrV	284719	285107	389	284908	118	8.39249	1.76498	5.77416	m2_T1_YJM789_YPD_ChIP1_nega_peak_51
chrV	444731	445017	287	444892	153	8.6762	1.65829	6.04496	m2_T1_YJM789_YPD_ChIP1_nega_peak_52
chrV	569885	570209	325	570077	134	7.1178	1.61528	4.57884	m2_T1_YJM789_YPD_ChIP1_nega_peak_53
chrVI	81792	82296	505	82136	134	13.1408	2.01308	10.3968	m2_T1_YJM789_YPD_ChIP1_nega_peak_54
chrVI	207150	207648	499	207320	108	5.15854	1.54742	2.85612	m2_T1_YJM789_YPD_ChIP1_nega_peak_55
chrVII	323764	324064	301	323921	111	7.7807	1.74994	5.1918	m2_T1_YJM789_YPD_ChIP1_nega_peak_56
chrVII	438332	438737	406	438507	131	7.26083	1.63444	4.71384	m2_T1_YJM789_YPD_ChIP1_nega_peak_57
chrVII	483006	483337	332	483136	105	6.10386	1.63865	3.66072	m2_T1_YJM789_YPD_ChIP1_nega_peak_58
chrVII	483649	484046	398	483888	110	7.52619	1.73432	4.9533	m2_T1_YJM789_YPD_ChIP1_nega_peak_59
chrVII	547314	547672	359	547450	106	5.02239	1.54214	2.73436	m2_T1_YJM789_YPD_ChIP1_nega_peak_60
chrVII	793132	793418	287	793273	138	7.73981	1.64467	5.1588	m2_T1_YJM789_YPD_ChIP1_nega_peak_61
chrVII	856685	856968	284	856818	112	7.97938	1.76091	5.38387	m2_T1_YJM789_YPD_ChIP1_nega_peak_62
chrVII	914919	915302	384	915264	93	3.79771	1.46837	1.74481	m2_T1_YJM789_YPD_ChIP1_nega_peak_63
chrVII	920245	920647	403	920476	96	4.37249	1.51558	2.19601	m2_T1_YJM789_YPD_ChIP1_nega_peak_64
chrVII	958475	958819	345	958627	121	9.11162	1.80408	6.46138	m2_T1_YJM789_YPD_ChIP1_nega_peak_65
chrVII	974349	974683	335	974496	105	6.31074	1.6562	3.84282	m2_T1_YJM789_YPD_ChIP1_nega_peak_66
chrVII	999863	1000226	364	999956	91	3.29783	1.42222	1.36602	m2_T1_YJM789_YPD_ChIP1_nega_peak_67
chrVII	1084017	1084394	378	1084138	112	7.78221	1.74547	5.1932	m2_T1_YJM789_YPD_ChIP1_nega_peak_68
chrVIII	48148	48488	341	48323	140	14.8308	2.08649	12.0644	m2_T1_YJM789_YPD_ChIP1_nega_peak_69
chrVIII	122266	122663	398	122535	106	6.04891	1.63005	3.62145	m2_T1_YJM789_YPD_ChIP1_nega_peak_70
chrVIII	236079	236484	406	236271	138	14.1768	2.05689	11.4178	m2_T1_YJM789_YPD_ChIP1_nega_peak_71
chrVIII	316047	316486	440	316247	122	4.30568	1.43938	2.15038	m2_T1_YJM789_YPD_ChIP1_nega_peak_72
chrVIII	375059	375391	333	375220	111	7.7807	1.74994	5.1918	m2_T1_YJM789_YPD_ChIP1_nega_peak_73
chrVIII	505676	505992	317	505782	110	5.51114	1.57059	3.1549	m2_T1_YJM789_YPD_ChIP1_nega_peak_74
chrVIII	556244	556752	509	556621	135	9.12173	1.74583	6.47118	m2_T1_YJM789_YPD_ChIP1_nega_peak_75
chrX	160130	160433	304	160360	121	5.87913	1.56517	3.46485	m2_T1_YJM789_YPD_ChIP1_nega_peak_76
chrX	173303	173587	285	173394	108	7.0285	1.70307	4.49341	m2_T1_YJM789_YPD_ChIP1_nega_peak_77
chrX	265145	265421	277	265283	107	6.78538	1.68745	4.26986	m2_T1_YJM789_YPD_ChIP1_nega_peak_78
chrX	294570	294914	345	294778	111	6.15811	1.62023	3.71203	m2_T1_YJM789_YPD_ChIP1_nega_peak_79
chrXI	99888	100164	277	100112	113	8.30089	1.78119	5.68561	m2_T1_YJM789_YPD_ChIP1_nega_peak_80
chrXI	184760	185103	344	184910	141	11.7711	1.89002	9.05135	m2_T1_YJM789_YPD_ChIP1_nega_peak_81
chrXI	230522	230912	391	230746	113	8.30089	1.78119	5.68561	m2_T1_YJM789_YPD_ChIP1_nega_peak_82
chrXI	321732	322175	444	321880	112	5.01543	1.52305	2.72825	m2_T1_YJM789_YPD_ChIP1_nega_peak_83
chrXI	327767	328186	420	328045	111	5.17958	1.53976	2.87511	m2_T1_YJM789_YPD_ChIP1_nega_peak_84
chrXI	381871	382268	398	382015	125	7.57528	1.67706	5.00057	m2_T1_YJM789_YPD_ChIP1_nega_peak_85
chrXI	518249	518920	672	518385	118	8.42884	1.76769	5.80935	m2_T1_YJM789_YPD_ChIP1_nega_peak_86a
chrXI	518249	518920	672	518771	102	4.7783	1.53354	2.52874	m2_T1_YJM789_YPD_ChIP1_nega_peak_86b
chrXI	615203	615530	328	615373	105	6.31074	1.6562	3.84282	m2_T1_YJM789_YPD_ChIP1_nega_peak_87
chrXI	666224	666571	348	666394	130	12.3608	1.98397	9.62984	m2_T1_YJM789_YPD_ChIP1_nega_peak_88
chrXII	102	386	285	247	176	31.2311	2.76554	28.3544	m2_T1_YJM789_YPD_ChIP1_nega_peak_89
chrXII	5679	5964	286	5809	193	9.69608	1.61433	7.02621	m2_T1_YJM789_YPD_ChIP1_nega_peak_90
chrXII	234454	234916	463	234650	97	3.33037	1.40981	1.39277	m2_T1_YJM789_YPD_ChIP1_nega_peak_91
chrXII	253427	253706	280	253546	102	5.56541	1.60379	3.20503	m2_T1_YJM789_YPD_ChIP1_nega_peak_92
chrXII	370847	371281	435	371073	121	9.25336	1.81434	6.59941	m2_T1_YJM789_YPD_ChIP1_nega_peak_93
chrXII	490042	490316	275	490178	454	45.8706	2.11678	42.8702	m2_T1_YJM789_YPD_ChIP1_nega_peak_94
chrXII	764081	764394	314	764224	103	5.61936	1.60471	3.24929	m2_T1_YJM789_YPD_ChIP1_nega_peak_95
chrXII	808929	809214	286	809058	125	11.5138	1.95406	8.80016	m2_T1_YJM789_YPD_ChIP1_nega_peak_96
chrXII	924649	925120	472	924774	105	6.31074	1.6562	3.84282	m2_T1_YJM789_YPD_ChIP1_nega_peak_97
chrXII	949908	950477	570	950051	118	7.99914	1.73563	5.40261	m2_T1_YJM789_YPD_ChIP1_nega_peak_98
chrXII	1064519	1064908	390	1064786	162	17.0205	2.09243	14.2358	m2_T1_YJM789_YPD_ChIP1_nega_peak_99
chrXII	1071325	1071835	511	1071550	232	19.2959	1.92384	16.4948	m2_T1_YJM789_YPD_ChIP1_nega_peak_100
chrXIII	5676	5966	291	5833	148	13.4402	1.95872	10.6916	m2_T1_YJM789_YPD_ChIP1_nega_peak_101
chrXIII	25779	26276	498	26012	130	6.26387	1.56742	3.80952	m2_T1_YJM789_YPD_ChIP1_nega_peak_102
chrXIII	29926	30387	462	30002	119	3.4544	1.37409	1.48098	m2_T1_YJM789_YPD_ChIP1_nega_peak_103a
chrXIII	29926	30387	462	30232	109	4.02694	1.44604	1.9236	m2_T1_YJM789_YPD_ChIP1_nega_peak_103b
chrXIII	225630	226020	391	225803	125	7.0073	1.63619	4.47972	m2_T1_YJM789_YPD_ChIP1_nega_peak_104a
chrXIII	225630	226020	391	225869	124	3.54001	1.37236	1.55172	m2_T1_YJM789_YPD_ChIP1_nega_peak_104b
chrXIII	290150	290580	431	290520	133	6.14871	1.55107	3.70323	m2_T1_YJM789_YPD_ChIP1_nega_peak_105
chrXIII	305852	306205	354	305972	113	7.69164	1.7339	5.11211	m2_T1_YJM789_YPD_ChIP1_nega_peak_106
chrXIII	388098	388432	335	388242	99	4.98188	1.56245	2.69816	m2_T1_YJM789_YPD_ChIP1_nega_peak_107
chrXIII	433448	433722	275	433581	109	7.03352	1.69913	4.49821	m2_T1_YJM789_YPD_ChIP1_nega_peak_108
chrXIII	923943	924239	297	924096	132	13.9463	2.07806	11.1894	m2_T1_YJM789_YPD_ChIP1_nega_peak_109
chrXIV	783742	784089	348	784063	131	5.30247	1.49543	2.977	m2_T1_YJM789_YPD_ChIP1_nega_peak_110
chrXV	27262	27744	483	27532	120	10.236	1.89057	7.55094	m2_T1_YJM789_YPD_ChIP1_nega_peak_111
chrXV	160882	161248	367	161074	130	9.54981	1.7946	6.88519	m2_T1_YJM789_YPD_ChIP1_nega_peak_112
chrXV	218686	219126	441	218894	132	8.98602	1.74839	6.34344	m2_T1_YJM789_YPD_ChIP1_nega_peak_113
chrXV	285720	286111	392	285880	122	9.25503	1.80976	6.60103	m2_T1_YJM789_YPD_ChIP1_nega_peak_114
chrXV	427938	428334	397	428082	113	7.22339	1.69732	4.67867	m2_T1_YJM789_YPD_ChIP1_nega_peak_115
chrXV	514492	514828	337	514690	104	6.07929	1.64057	3.63976	m2_T1_YJM789_YPD_ChIP1_nega_peak_116
chrXV	606068	606571	504	606200	104	4.50024	1.50214	2.30655	m2_T1_YJM789_YPD_ChIP1_nega_peak_117
chrXV	618989	619402	414	619125	114	6.44965	1.6326	3.973	m2_T1_YJM789_YPD_ChIP1_nega_peak_118
chrXV	742242	742826	585	742616	99	4.98188	1.56245	2.69816	m2_T1_YJM789_YPD_ChIP1_nega_peak_119
chrXV	903499	903841	343	903650	105	6.31074	1.6562	3.84282	m2_T1_YJM789_YPD_ChIP1_nega_peak_120
chrXV	904103	904492	390	904284	104	6.07929	1.64057	3.63976	m2_T1_YJM789_YPD_ChIP1_nega_peak_121
chrXV	911979	912274	296	912130	111	7.7807	1.74994	5.1918	m2_T1_YJM789_YPD_ChIP1_nega_peak_122
chrXV	978418	979391	974	978624	103	5.85178	1.62495	3.44106	m2_T1_YJM789_YPD_ChIP1_nega_peak_123a
chrXV	978418	979391	974	979214	124	11.4191	1.95306	8.7064	m2_T1_YJM789_YPD_ChIP1_nega_peak_123b
chrXV	1084184	1084567	384	1084396	136	10.6945	1.8442	7.99927	m2_T1_YJM789_YPD_ChIP1_nega_peak_124
chrXV	1090940	1091239	300	1091070	206	29.3068	2.44926	26.4453	m2_T1_YJM789_YPD_ChIP1_nega_peak_125
chrXVI	6593	6985	393	6745	129	10.4447	1.8598	7.75631	m2_T1_YJM789_YPD_ChIP1_nega_peak_126
chrXVI	40305	40709	405	40476	109	7.27545	1.7187	4.72024	m2_T1_YJM789_YPD_ChIP1_nega_peak_127
chrXVI	187423	187777	355	187587	134	13.1408	2.01308	10.3968	m2_T1_YJM789_YPD_ChIP1_nega_peak_128
chrXVI	214796	215270	475	214877	96	4.37249	1.51558	2.19601	m2_T1_YJM789_YPD_ChIP1_nega_peak_129a
chrXVI	214796	215270	475	215180	97	4.57146	1.5312	2.35722	m2_T1_YJM789_YPD_ChIP1_nega_peak_129b
chrXVI	264518	264800	283	264747	101	5.40874	1.5937	3.06158	m2_T1_YJM789_YPD_ChIP1_nega_peak_130
chrXVI	645037	645317	281	645170	119	8.71842	1.78459	6.08582	m2_T1_YJM789_YPD_ChIP1_nega_peak_131
chrXVI	822125	822432	308	822268	98	3.91358	1.46498	1.84007	m2_T1_YJM789_YPD_ChIP1_nega_peak_132
chrI	177	509	333	318	129	16.5577	2.27596	13.6783	m2_T3_S96_YPD_ChIP1_nega_peak_1
chrI	12495	12775	281	12677	147	4.21036	1.38583	2.28257	m2_T3_S96_YPD_ChIP1_nega_peak_2
chrI	60899	61686	788	61318	109	9.82036	1.92195	7.18966	m2_T3_S96_YPD_ChIP1_nega_peak_3
chrI	108426	108904	479	108520	88	4.47086	1.55451	2.49447	m2_T3_S96_YPD_ChIP1_nega_peak_4
chrI	165460	165720	261	165561	127	3.57074	1.36969	1.78571	m2_T3_S96_YPD_ChIP1_nega_peak_5
chrI	190194	190695	502	190406	104	8.4272	1.83828	5.89767	m2_T3_S96_YPD_ChIP1_nega_peak_6
chrII	5906	6362	457	6095	148	24.0366	2.6025	21.0302	m2_T3_S96_YPD_ChIP1_nega_peak_7
chrII	72083	72433	351	72279	85	3.89737	1.50564	2.03008	m2_T3_S96_YPD_ChIP1_nega_peak_8
chrII	124807	125085	279	124985	98	5.87167	1.64745	3.64957	m2_T3_S96_YPD_ChIP1_nega_peak_9
chrII	136008	136268	261	136159	110	10.1691	1.94332	7.51124	m2_T3_S96_YPD_ChIP1_nega_peak_10
chrII	140522	141087	566	140727	103	8.15067	1.82077	5.64795	m2_T3_S96_YPD_ChIP1_nega_peak_11a
chrII	140522	141087	566	140958	102	7.87818	1.80326	5.40469	m2_T3_S96_YPD_ChIP1_nega_peak_11b
chrII	158807	159161	355	159001	94	5.84749	1.6632	3.62782	m2_T3_S96_YPD_ChIP1_nega_peak_12
chrII	165129	165664	536	165433	103	7.72398	1.78483	5.27293	m2_T3_S96_YPD_ChIP1_nega_peak_13
chrII	181734	182086	353	182026	94	3.83029	1.46861	1.98849	m2_T3_S96_YPD_ChIP1_nega_peak_14
chrII	192435	192717	283	192588	90	4.93552	1.59318	2.86208	m2_T3_S96_YPD_ChIP1_nega_peak_15
chrII	193469	193931	463	193798	87	4.29878	1.54065	2.34505	m2_T3_S96_YPD_ChIP1_nega_peak_16
chrII	202318	202600	283	202483	97	5.64165	1.63081	3.45404	m2_T3_S96_YPD_ChIP1_nega_peak_17
chrII	222925	223287	363	223143	118	8.62635	1.78238	6.08629	m2_T3_S96_YPD_ChIP1_nega_peak_18
chrII	251232	251696	465	251512	115	9.60876	1.87099	6.98699	m2_T3_S96_YPD_ChIP1_nega_peak_19
chrII	411154	411635	482	411275	102	5.38761	1.58807	3.23872	m2_T3_S96_YPD_ChIP1_nega_peak_20
chrII	415294	415637	344	415456	112	8.14758	1.77406	5.64795	m2_T3_S96_YPD_ChIP1_nega_peak_21
chrII	464019	464345	327	464188	112	10.7805	1.97834	8.09088	m2_T3_S96_YPD_ChIP1_nega_peak_22
chrII	466259	466519	261	466404	86	4.09574	1.52315	2.18422	m2_T3_S96_YPD_ChIP1_nega_peak_23
chrII	490674	491030	357	490869	116	11.6691	2.01997	8.94196	m2_T3_S96_YPD_ChIP1_nega_peak_24
chrII	615174	615523	350	615375	114	7.63249	1.72493	5.18749	m2_T3_S96_YPD_ChIP1_nega_peak_25
chrII	697579	697922	344	697745	95	6.08648	1.68071	3.83272	m2_T3_S96_YPD_ChIP1_nega_peak_26
chrII	779958	780313	356	780114	102	7.87818	1.80326	5.40469	m2_T3_S96_YPD_ChIP1_nega_peak_27
chrII	812656	812984	329	812882	104	8.4272	1.83828	5.89767	m2_T3_S96_YPD_ChIP1_nega_peak_28
chrIII	182	830	649	299	160	5.38924	1.44316	3.24013	m2_T3_S96_YPD_ChIP1_nega_peak_29
chrIII	69290	69583	294	69472	106	7.37678	1.74082	4.96079	m2_T3_S96_YPD_ChIP1_nega_peak_30
chrIII	77400	77659	260	77522	89	4.71871	1.57567	2.68445	m2_T3_S96_YPD_ChIP1_nega_peak_31
chrIII	78001	78335	335	78135	106	6.88051	1.6997	4.52313	m2_T3_S96_YPD_ChIP1_nega_peak_32
chrIII	103984	104884	901	104127	119	5.17254	1.51601	3.05979	m2_T3_S96_YPD_ChIP1_nega_peak_33a
chrIII	103984	104884	901	104542	111	6.74466	1.66753	4.41015	m2_T3_S96_YPD_ChIP1_nega_peak_33b
chrIII	105212	105499	288	105343	107	5.67678	1.59485	3.48603	m2_T3_S96_YPD_ChIP1_nega_peak_34
chrIII	122570	122914	345	122647	94	3.05204	1.3883	1.39956	m2_T3_S96_YPD_ChIP1_nega_peak_35a
chrIII	122570	122914	345	122778	94	3.02374	1.38529	1.37619	m2_T3_S96_YPD_ChIP1_nega_peak_35b
chrIII	137031	137544	514	137182	99	7.08521	1.75074	4.70092	m2_T3_S96_YPD_ChIP1_nega_peak_36
chrIII	164043	164357	315	164209	114	6.40935	1.62942	4.11391	m2_T3_S96_YPD_ChIP1_nega_peak_37
chrIII	197017	197304	288	197149	92	5.38264	1.62819	3.23451	m2_T3_S96_YPD_ChIP1_nega_peak_38
chrIII	214167	214481	315	214325	102	7.87818	1.80326	5.40469	m2_T3_S96_YPD_ChIP1_nega_peak_39
chrIII	215237	215809	573	215399	98	6.82918	1.73323	4.47622	m2_T3_S96_YPD_ChIP1_nega_peak_40
chrIII	216161	216495	335	216385	97	6.36985	1.69702	4.07844	m2_T3_S96_YPD_ChIP1_nega_peak_41
chrIII	223557	223929	373	223766	93	5.61287	1.6457	3.42798	m2_T3_S96_YPD_ChIP1_nega_peak_42
chrIII	228638	228941	304	228775	116	12.0478	2.04837	9.297	m2_T3_S96_YPD_ChIP1_nega_peak_43
chrIII	271228	271809	582	271464	109	9.86909	1.92582	7.22931	m2_T3_S96_YPD_ChIP1_nega_peak_44
chrIII	299080	299402	323	299257	103	6.5509	1.68521	4.24411	m2_T3_S96_YPD_ChIP1_nega_peak_45
chrIV	176	591	416	326	142	17.4454	2.23768	14.5474	m2_T3_S96_YPD_ChIP1_nega_peak_46
chrIV	167066	167451	386	167380	95	6.04388	1.67678	3.80673	m2_T3_S96_YPD_ChIP1_nega_peak_47
chrIV	205421	205799	379	205570	101	7.60974	1.78576	5.16629	m2_T3_S96_YPD_ChIP1_nega_peak_48
chrIV	285699	285985	287	285844	95	6.08648	1.68071	3.83272	m2_T3_S96_YPD_ChIP1_nega_peak_49
chrIV	357235	357555	321	357417	104	8.07486	1.80892	5.58877	m2_T3_S96_YPD_ChIP1_nega_peak_50
chrIV	545273	545543	271	545405	105	5.25046	1.56532	3.12929	m2_T3_S96_YPD_ChIP1_nega_peak_51
chrIV	547032	547438	407	547239	92	5.38264	1.62819	3.23451	m2_T3_S96_YPD_ChIP1_nega_peak_52
chrIV	550867	551257	391	551061	97	6.57736	1.71573	4.25585	m2_T3_S96_YPD_ChIP1_nega_peak_53
chrIV	591779	592094	316	591922	97	6.57736	1.71573	4.25585	m2_T3_S96_YPD_ChIP1_nega_peak_54
chrIV	599791	600347	557	600160	95	6.08648	1.68071	3.83272	m2_T3_S96_YPD_ChIP1_nega_peak_55
chrIV	867432	867983	552	867820	117	12.3738	2.06588	9.61022	m2_T3_S96_YPD_ChIP1_nega_peak_56
chrIV	1011297	1011996	700	1011466	101	7.60974	1.78576	5.16629	m2_T3_S96_YPD_ChIP1_nega_peak_57a
chrIV	1011297	1011996	700	1011844	123	14.404	2.17092	11.5785	m2_T3_S96_YPD_ChIP1_nega_peak_57b
chrIV	1063018	1063395	378	1063174	114	10.0421	1.90946	7.39612	m2_T3_S96_YPD_ChIP1_nega_peak_58
chrIV	1080151	1080607	457	1080239	89	4.71871	1.57567	2.68445	m2_T3_S96_YPD_ChIP1_nega_peak_59a
chrIV	1080151	1080607	457	1080510	88	4.50645	1.55816	2.51246	m2_T3_S96_YPD_ChIP1_nega_peak_59b
chrIV	1125249	1125678	430	1125430	88	4.40564	1.54781	2.43736	m2_T3_S96_YPD_ChIP1_nega_peak_60
chrIV	1385792	1386192	401	1385916	96	3.33226	1.41253	1.60091	m2_T3_S96_YPD_ChIP1_nega_peak_61
chrIV	1410502	1411060	559	1410909	99	5.40541	1.60111	3.25509	m2_T3_S96_YPD_ChIP1_nega_peak_62
chrIV	1419757	1420230	474	1420114	91	5.15684	1.61068	3.04529	m2_T3_S96_YPD_ChIP1_nega_peak_63
chrIV	1420446	1420889	444	1420709	98	6.82918	1.73323	4.47622	m2_T3_S96_YPD_ChIP1_nega_peak_64
chrIV	1445325	1445593	269	1445449	94	5.72962	1.65216	3.53442	m2_T3_S96_YPD_ChIP1_nega_peak_65
chrIV	1445704	1445991	288	1445914	90	4.52811	1.55249	2.53086	m2_T3_S96_YPD_ChIP1_nega_peak_66
chrIV	1466840	1467120	281	1466990	104	8.4272	1.83828	5.89767	m2_T3_S96_YPD_ChIP1_nega_peak_67
chrIV	1468772	1469111	340	1468929	107	9.28061	1.8908	6.68132	m2_T3_S96_YPD_ChIP1_nega_peak_68
chrIV	1524885	1525240	356	1525077	153	26.3051	2.69614	23.2602	m2_T3_S96_YPD_ChIP1_nega_peak_69
chrIV	1528805	1529212	408	1529080	92	5.38264	1.62819	3.23451	m2_T3_S96_YPD_ChIP1_nega_peak_70
chrIV	1529967	1530459	493	1530313	103	7.4128	1.75854	4.99358	m2_T3_S96_YPD_ChIP1_nega_peak_71
chrIX	21673	21954	282	21811	106	8.9922	1.87329	6.41473	m2_T3_S96_YPD_ChIP1_nega_peak_72
chrIX	68289	68630	342	68449	99	6.14145	1.66726	3.88251	m2_T3_S96_YPD_ChIP1_nega_peak_73
chrIX	93739	94067	329	93948	104	7.13152	1.7299	4.74352	m2_T3_S96_YPD_ChIP1_nega_peak_74
chrIX	188311	188628	318	188452	104	5.12272	1.55757	3.02944	m2_T3_S96_YPD_ChIP1_nega_peak_75
chrIX	207266	207539	274	207377	86	3.35254	1.44277	1.61785	m2_T3_S96_YPD_ChIP1_nega_peak_76
chrIX	232302	232745	444	232510	116	9.51449	1.85855	6.9056	m2_T3_S96_YPD_ChIP1_nega_peak_77
chrIX	267975	268657	683	268169	116	10.2887	1.91659	7.62749	m2_T3_S96_YPD_ChIP1_nega_peak_78
chrIX	269081	269391	311	269265	102	7.87818	1.80326	5.40469	m2_T3_S96_YPD_ChIP1_nega_peak_79
chrIX	307850	308242	393	308101	87	3.71891	1.47942	1.89508	m2_T3_S96_YPD_ChIP1_nega_peak_80
chrIX	309659	310065	407	309782	80	2.95327	1.41525	1.33309	m2_T3_S96_YPD_ChIP1_nega_peak_81
chrIX	332715	333443	729	332934	96	5.91709	1.66046	3.69107	m2_T3_S96_YPD_ChIP1_nega_peak_82
chrIX	383794	384076	283	383906	80	2.97704	1.4181	1.33799	m2_T3_S96_YPD_ChIP1_nega_peak_83
chrIX	384413	384675	263	384586	95	6.04388	1.67678	3.80673	m2_T3_S96_YPD_ChIP1_nega_peak_84
chrIX	422915	423203	289	423000	82	3.33071	1.45312	1.60034	m2_T3_S96_YPD_ChIP1_nega_peak_85
chrIX	439320	439709	390	439566	115	11.7255	2.03086	8.98904	m2_T3_S96_YPD_ChIP1_nega_peak_86
chrMito	13829	14498	670	14145	423	54.9019	2.3783	51.4294	m2_T3_S96_YPD_ChIP1_nega_peak_87
chrMito	14705	19572	4868	14933	272	42.3806	2.59802	39.1238	m2_T3_S96_YPD_ChIP1_nega_peak_88a
chrMito	14705	19572	4868	15638	335	65.597	3.00615	61.9162	m2_T3_S96_YPD_ChIP1_nega_peak_88b
chrMito	14705	19572	4868	16718	402	31.394	1.9042	28.2755	m2_T3_S96_YPD_ChIP1_nega_peak_88c
chrMito	14705	19572	4868	17469	285	43.275	2.56362	40.0027	m2_T3_S96_YPD_ChIP1_nega_peak_88d
chrMito	14705	19572	4868	18323	329	42.8679	2.37067	39.6029	m2_T3_S96_YPD_ChIP1_nega_peak_88e
chrMito	19721	20252	532	19927	176	21.976	2.27663	19.0029	m2_T3_S96_YPD_ChIP1_nega_peak_89
chrMito	20425	21794	1370	20713	398	83.7974	3.17025	79.7356	m2_T3_S96_YPD_ChIP1_nega_peak_90a
chrMito	20425	21794	1370	21448	255	56.1214	3.23415	52.6217	m2_T3_S96_YPD_ChIP1_nega_peak_90b
chrMito	22008	22310	303	22157	169	33.7124	2.97626	30.5607	m2_T3_S96_YPD_ChIP1_nega_peak_91
chrMito	22457	22951	495	22743	154	26.7479	2.71365	23.6957	m2_T3_S96_YPD_ChIP1_nega_peak_92
chrMito	24462	25634	1173	24886	158	28.5465	2.78368	25.4649	m2_T3_S96_YPD_ChIP1_nega_peak_93a
chrMito	24462	25634	1173	25407	196	47.6538	3.44896	44.3108	m2_T3_S96_YPD_ChIP1_nega_peak_93b
chrMito	26142	26717	576	26421	276	97.4628	4.83981	93.0261	m2_T3_S96_YPD_ChIP1_nega_peak_94
chrMito	28540	29248	709	28943	352	91.4793	3.70184	87.2125	m2_T3_S96_YPD_ChIP1_nega_peak_95
chrMito	36539	37267	729	36798	373	108.849	4.08539	104.239	m2_T3_S96_YPD_ChIP1_nega_peak_96
chrMito	37938	38577	640	38234	217	58.2901	3.74656	54.7474	m2_T3_S96_YPD_ChIP1_nega_peak_97
chrMito	39508	40149	642	39633	99	7.08521	1.75074	4.70092	m2_T3_S96_YPD_ChIP1_nega_peak_98a
chrMito	39508	40149	642	39996	155	27.1934	2.73116	24.1335	m2_T3_S96_YPD_ChIP1_nega_peak_98b
chrMito	40742	42549	1808	40964	335	141.182	5.88249	135.353	m2_T3_S96_YPD_ChIP1_nega_peak_99a
chrMito	40742	42549	1808	41809	297	70.491	3.43397	66.6666	m2_T3_S96_YPD_ChIP1_nega_peak_99b
chrMito	40742	42549	1808	42384	135	18.8294	2.38101	15.9049	m2_T3_S96_YPD_ChIP1_nega_peak_99c
chrMito	43219	43652	434	43435	326	134.232	5.72493	128.946	m2_T3_S96_YPD_ChIP1_nega_peak_100
chrMito	58212	58521	310	58365	147	23.7076	2.5911	20.7056	m2_T3_S96_YPD_ChIP1_nega_peak_101
chrMito	59546	60117	572	59863	333	90.9125	3.84881	86.6644	m2_T3_S96_YPD_ChIP1_nega_peak_102
chrMito	60497	61613	1117	60755	268	51.1413	2.93842	47.7418	m2_T3_S96_YPD_ChIP1_nega_peak_103a
chrMito	60497	61613	1117	61294	305	63.1849	3.11554	59.5534	m2_T3_S96_YPD_ChIP1_nega_peak_103b
chrMito	61781	62128	348	61949	229	66.8465	4.02671	63.132	m2_T3_S96_YPD_ChIP1_nega_peak_104
chrMito	73712	74509	798	74231	406	83.318	3.11583	79.27	m2_T3_S96_YPD_ChIP1_nega_peak_105
chrMito	74740	75534	795	74898	128	16.1904	2.25846	13.3201	m2_T3_S96_YPD_ChIP1_nega_peak_106a
chrMito	74740	75534	795	75292	208	54.3762	3.65905	50.9128	m2_T3_S96_YPD_ChIP1_nega_peak_106b
chrMito	79214	80018	805	79549	430	52.4521	2.30658	49.0247	m2_T3_S96_YPD_ChIP1_nega_peak_107a
chrMito	79214	80018	805	79712	435	43.5873	2.10758	40.3096	m2_T3_S96_YPD_ChIP1_nega_peak_107b
chrV	42798	43086	289	42930	113	11.0918	1.99585	8.38675	m2_T3_S96_YPD_ChIP1_nega_peak_108
chrV	69311	69758	448	69604	89	4.71871	1.57567	2.68445	m2_T3_S96_YPD_ChIP1_nega_peak_109
chrV	84971	85314	344	85135	108	9.30317	1.88669	6.70311	m2_T3_S96_YPD_ChIP1_nega_peak_110
chrV	87206	87480	275	87404	95	4.67769	1.54841	2.66197	m2_T3_S96_YPD_ChIP1_nega_peak_111
chrV	140637	140986	350	140804	111	9.14798	1.85736	6.56343	m2_T3_S96_YPD_ChIP1_nega_peak_112
chrV	152318	152643	326	152527	132	7.39869	1.64073	4.98051	m2_T3_S96_YPD_ChIP1_nega_peak_113
chrV	174790	175050	261	174918	100	5.18221	1.57707	3.06835	m2_T3_S96_YPD_ChIP1_nega_peak_114
chrV	191994	192604	611	192386	109	9.29999	1.88061	6.69999	m2_T3_S96_YPD_ChIP1_nega_peak_115
chrV	193703	194024	322	193915	98	6.69985	1.72172	4.36931	m2_T3_S96_YPD_ChIP1_nega_peak_116
chrV	195129	195445	317	195319	94	5.84749	1.6632	3.62782	m2_T3_S96_YPD_ChIP1_nega_peak_117
chrV	242073	242705	633	242266	106	8.20918	1.80927	5.7031	m2_T3_S96_YPD_ChIP1_nega_peak_118a
chrV	242073	242705	633	242523	120	10.5666	1.91455	7.89002	m2_T3_S96_YPD_ChIP1_nega_peak_118b
chrV	284771	285065	295	284920	122	12.1248	2.01493	9.37259	m2_T3_S96_YPD_ChIP1_nega_peak_119
chrV	306021	306308	288	306178	112	6.37687	1.63419	4.08462	m2_T3_S96_YPD_ChIP1_nega_peak_120
chrV	334911	335256	346	335080	104	6.39947	1.66793	4.10529	m2_T3_S96_YPD_ChIP1_nega_peak_121
chrV	335785	336142	358	336000	85	3.89737	1.50564	2.03008	m2_T3_S96_YPD_ChIP1_nega_peak_122
chrV	349507	349820	314	349640	107	8.60733	1.8363	6.06823	m2_T3_S96_YPD_ChIP1_nega_peak_123
chrV	461335	462136	802	461939	109	9.86909	1.92582	7.22931	m2_T3_S96_YPD_ChIP1_nega_peak_124
chrV	474083	474348	266	474209	80	2.97704	1.4181	1.33799	m2_T3_S96_YPD_ChIP1_nega_peak_125
chrV	569520	570324	805	569683	93	4.22256	1.51104	2.29315	m2_T3_S96_YPD_ChIP1_nega_peak_126a
chrV	569520	570324	805	570017	127	11.542	1.94494	8.81783	m2_T3_S96_YPD_ChIP1_nega_peak_126b
chrV	575079	575364	286	575222	96	6.32978	1.69822	4.04171	m2_T3_S96_YPD_ChIP1_nega_peak_127
chrV	576417	576689	273	576620	99	7.04519	1.74722	4.67619	m2_T3_S96_YPD_ChIP1_nega_peak_128
chrVI	4919	5265	347	5080	116	12.0478	2.04837	9.297	m2_T3_S96_YPD_ChIP1_nega_peak_129
chrVI	73902	74238	337	74051	96	6.32978	1.69822	4.04171	m2_T3_S96_YPD_ChIP1_nega_peak_130
chrVI	82045	82343	299	82200	126	12.8564	2.04151	10.0786	m2_T3_S96_YPD_ChIP1_nega_peak_131
chrVI	95503	95852	350	95707	100	7.34541	1.76825	4.93076	m2_T3_S96_YPD_ChIP1_nega_peak_132
chrVI	103466	103756	291	103616	101	7.38333	1.76629	4.9657	m2_T3_S96_YPD_ChIP1_nega_peak_133
chrVI	183736	184598	863	184134	98	6.82918	1.73323	4.47622	m2_T3_S96_YPD_ChIP1_nega_peak_134
chrVI	221487	221867	381	221693	128	16.1904	2.25846	13.3201	m2_T3_S96_YPD_ChIP1_nega_peak_135
chrVI	224990	225451	462	225235	132	17.6791	2.32849	14.7747	m2_T3_S96_YPD_ChIP1_nega_peak_136
chrVI	226094	226475	382	226341	106	5.4617	1.58009	3.30573	m2_T3_S96_YPD_ChIP1_nega_peak_137
chrVII	151	450	300	282	130	16.9282	2.29347	14.04	m2_T3_S96_YPD_ChIP1_nega_peak_138
chrVII	199893	200209	317	199989	89	4.71871	1.57567	2.68445	m2_T3_S96_YPD_ChIP1_nega_peak_139
chrVII	224795	225102	308	224930	104	8.2806	1.82607	5.77009	m2_T3_S96_YPD_ChIP1_nega_peak_140
chrVII	226012	226537	526	226100	100	4.15135	1.48189	2.23218	m2_T3_S96_YPD_ChIP1_nega_peak_141a
chrVII	226012	226537	526	226415	105	6.104	1.63866	3.84907	m2_T3_S96_YPD_ChIP1_nega_peak_141b
chrVII	270984	271249	266	271141	102	7.55756	1.77598	5.12807	m2_T3_S96_YPD_ChIP1_nega_peak_142
chrVII	271423	272110	688	271850	131	17.3021	2.31098	14.4056	m2_T3_S96_YPD_ChIP1_nega_peak_143
chrVII	306222	306488	267	306314	97	3.6621	1.44312	1.86214	m2_T3_S96_YPD_ChIP1_nega_peak_144
chrVII	438400	438721	322	438559	133	12.893	2.00247	10.1141	m2_T3_S96_YPD_ChIP1_nega_peak_145
chrVII	452002	452308	307	452179	98	6.82918	1.73323	4.47622	m2_T3_S96_YPD_ChIP1_nega_peak_146
chrVII	472484	472857	374	472717	116	6.03766	1.59321	3.80112	m2_T3_S96_YPD_ChIP1_nega_peak_147
chrVII	483691	483974	284	483833	102	6.59487	1.69349	4.27195	m2_T3_S96_YPD_ChIP1_nega_peak_148
chrVII	515936	516369	434	516077	85	3.45549	1.45733	1.70435	m2_T3_S96_YPD_ChIP1_nega_peak_149
chrVII	536096	536478	383	536256	116	5.59257	1.55803	3.42266	m2_T3_S96_YPD_ChIP1_nega_peak_150
chrVII	547055	547681	627	547391	119	11.7597	2.00735	9.022	m2_T3_S96_YPD_ChIP1_nega_peak_151
chrVII	576551	576840	290	576678	107	6.5695	1.66958	4.25585	m2_T3_S96_YPD_ChIP1_nega_peak_152
chrVII	592235	592885	651	592314	88	3.14319	1.41377	1.46598	m2_T3_S96_YPD_ChIP1_nega_peak_153a
chrVII	592235	592885	651	592721	100	7.34541	1.76825	4.93076	m2_T3_S96_YPD_ChIP1_nega_peak_153b
chrVII	640769	641127	359	640928	96	4.74538	1.55123	2.70787	m2_T3_S96_YPD_ChIP1_nega_peak_154
chrVII	786248	786515	268	786379	102	5.50444	1.59841	3.34456	m2_T3_S96_YPD_ChIP1_nega_peak_155
chrVII	809526	810147	622	809663	88	3.7175	1.47594	1.89397	m2_T3_S96_YPD_ChIP1_nega_peak_156a
chrVII	809526	810147	622	810003	89	3.98381	1.50054	2.10377	m2_T3_S96_YPD_ChIP1_nega_peak_156b
chrVII	856661	856990	330	856818	127	15.7651	2.23667	12.91	m2_T3_S96_YPD_ChIP1_nega_peak_157
chrVII	905115	905842	728	905253	91	5.15684	1.61068	3.04529	m2_T3_S96_YPD_ChIP1_nega_peak_158a
chrVII	905115	905842	728	905545	91	5.15684	1.61068	3.04529	m2_T3_S96_YPD_ChIP1_nega_peak_158b
chrVII	920186	920565	380	920344	105	7.96841	1.79473	5.48934	m2_T3_S96_YPD_ChIP1_nega_peak_159
chrVII	999874	1000253	380	999984	86	4.09574	1.52315	2.18422	m2_T3_S96_YPD_ChIP1_nega_peak_160
chrVII	1083887	1084817	931	1084103	118	12.7033	2.08338	9.92764	m2_T3_S96_YPD_ChIP1_nega_peak_161a
chrVII	1083887	1084817	931	1084560	105	8.70772	1.85579	6.15348	m2_T3_S96_YPD_ChIP1_nega_peak_161b
chrVII	1089352	1089687	336	1089439	80	2.97704	1.4181	1.33799	m2_T3_S96_YPD_ChIP1_nega_peak_162
chrVIII	21221	21487	267	21306	85	3.02368	1.40877	1.37613	m2_T3_S96_YPD_ChIP1_nega_peak_163
chrVIII	48096	48545	450	48304	158	28.5465	2.78368	25.4649	m2_T3_S96_YPD_ChIP1_nega_peak_164
chrVIII	49345	49644	300	49495	97	6.57736	1.71573	4.25585	m2_T3_S96_YPD_ChIP1_nega_peak_165
chrVIII	55420	55732	313	55595	102	6.87125	1.71728	4.51524	m2_T3_S96_YPD_ChIP1_nega_peak_166
chrVIII	97759	98030	272	97888	105	6.104	1.63866	3.84907	m2_T3_S96_YPD_ChIP1_nega_peak_167
chrVIII	122128	122686	559	122523	115	11.1613	1.98824	8.45447	m2_T3_S96_YPD_ChIP1_nega_peak_168
chrVIII	174779	175197	419	174989	112	10.7805	1.97834	8.09088	m2_T3_S96_YPD_ChIP1_nega_peak_169
chrVIII	175629	175957	329	175788	96	6.32978	1.69822	4.04171	m2_T3_S96_YPD_ChIP1_nega_peak_170
chrVIII	222905	223345	441	223034	85	3.37879	1.44881	1.64043	m2_T3_S96_YPD_ChIP1_nega_peak_171a
chrVIII	222905	223345	441	223103	90	4.30408	1.52985	2.34971	m2_T3_S96_YPD_ChIP1_nega_peak_171b
chrVIII	236024	236469	446	236273	150	23.5272	2.55237	20.5301	m2_T3_S96_YPD_ChIP1_nega_peak_172
chrVIII	252846	253148	303	252989	120	13.3731	2.1184	10.5751	m2_T3_S96_YPD_ChIP1_nega_peak_173
chrVIII	296819	297089	271	296948	99	7.08521	1.75074	4.70092	m2_T3_S96_YPD_ChIP1_nega_peak_174
chrVIII	315993	316467	475	316093	94	3.30046	1.41443	1.58992	m2_T3_S96_YPD_ChIP1_nega_peak_175a
chrVIII	315993	316467	475	316352	108	6.34789	1.64718	4.05784	m2_T3_S96_YPD_ChIP1_nega_peak_175b
chrVIII	332981	333240	260	333127	98	6.13632	1.6713	3.87769	m2_T3_S96_YPD_ChIP1_nega_peak_176
chrVIII	382825	383085	261	382952	97	5.25323	1.59503	3.13193	m2_T3_S96_YPD_ChIP1_nega_peak_177
chrVIII	386100	386384	285	386267	106	6.25967	1.64781	3.9904	m2_T3_S96_YPD_ChIP1_nega_peak_178
chrVIII	451464	451879	416	451712	84	3.01609	1.41076	1.3708	m2_T3_S96_YPD_ChIP1_nega_peak_179
chrVIII	461961	462268	308	462113	122	7.69491	1.69694	5.24627	m2_T3_S96_YPD_ChIP1_nega_peak_180
chrVIII	498530	498870	341	498762	90	4.26653	1.52604	2.33113	m2_T3_S96_YPD_ChIP1_nega_peak_181
chrVIII	505587	505977	391	505796	119	11.2022	1.96659	8.49432	m2_T3_S96_YPD_ChIP1_nega_peak_182
chrVIII	543005	543380	376	543151	90	4.93552	1.59318	2.86208	m2_T3_S96_YPD_ChIP1_nega_peak_183
chrVIII	556246	556764	519	556632	141	12.7156	1.94882	9.93965	m2_T3_S96_YPD_ChIP1_nega_peak_184
chrX	36473	37056	584	36793	133	18.0594	2.34599	15.1472	m2_T3_S96_YPD_ChIP1_nega_peak_185
chrX	60233	60512	280	60340	97	6.36985	1.69702	4.07844	m2_T3_S96_YPD_ChIP1_nega_peak_186
chrX	67927	68227	301	68076	109	7.96592	1.77422	5.48698	m2_T3_S96_YPD_ChIP1_nega_peak_187
chrX	93967	94750	784	94099	92	4.20824	1.51305	2.28059	m2_T3_S96_YPD_ChIP1_nega_peak_188a
chrX	93967	94750	784	94411	107	6.19247	1.6382	3.92932	m2_T3_S96_YPD_ChIP1_nega_peak_188b
chrX	231072	231344	273	231207	99	5.00759	1.56481	2.92661	m2_T3_S96_YPD_ChIP1_nega_peak_189
chrX	244304	244611	308	244459	97	6.57736	1.71573	4.25585	m2_T3_S96_YPD_ChIP1_nega_peak_190
chrX	291511	291801	291	291621	83	3.51482	1.47062	1.73863	m2_T3_S96_YPD_ChIP1_nega_peak_191
chrX	294493	294976	484	294706	101	7.60974	1.78576	5.16629	m2_T3_S96_YPD_ChIP1_nega_peak_192
chrX	316306	316721	416	316517	98	6.47227	1.70142	4.17141	m2_T3_S96_YPD_ChIP1_nega_peak_193
chrX	338414	338907	494	338674	97	3.50158	1.4271	1.73863	m2_T3_S96_YPD_ChIP1_nega_peak_194
chrX	391463	391754	292	391613	107	9.28061	1.8908	6.68132	m2_T3_S96_YPD_ChIP1_nega_peak_195
chrX	391882	392173	292	392041	100	7.34541	1.76825	4.93076	m2_T3_S96_YPD_ChIP1_nega_peak_196
chrX	454877	455224	348	455029	117	9.61117	1.86052	6.98918	m2_T3_S96_YPD_ChIP1_nega_peak_197
chrX	472842	473172	331	473043	100	4.0341	1.47078	2.1463	m2_T3_S96_YPD_ChIP1_nega_peak_198
chrX	528341	528710	370	528575	124	9.54062	1.82078	6.92984	m2_T3_S96_YPD_ChIP1_nega_peak_199
chrX	624738	625238	501	624837	95	5.01925	1.58098	2.93733	m2_T3_S96_YPD_ChIP1_nega_peak_200a
chrX	624738	625238	501	625144	86	2.99971	1.40324	1.35693	m2_T3_S96_YPD_ChIP1_nega_peak_200b
chrX	640186	640484	299	640327	95	5.91924	1.66524	3.69306	m2_T3_S96_YPD_ChIP1_nega_peak_201a
chrX	640186	640484	299	640385	100	6.97253	1.73579	4.60841	m2_T3_S96_YPD_ChIP1_nega_peak_201b
chrX	640949	641466	518	641186	98	5.87167	1.64745	3.64957	m2_T3_S96_YPD_ChIP1_nega_peak_202
chrX	663116	663477	362	663241	86	4.09574	1.52315	2.18422	m2_T3_S96_YPD_ChIP1_nega_peak_203
chrX	684318	684655	338	684386	94	3.20134	1.40407	1.50701	m2_T3_S96_YPD_ChIP1_nega_peak_204
chrX	703580	703862	283	703713	116	12.0478	2.04837	9.297	m2_T3_S96_YPD_ChIP1_nega_peak_205
chrXI	180	520	341	323	114	11.4068	2.01335	8.68589	m2_T3_S96_YPD_ChIP1_nega_peak_206
chrXI	69621	70030	410	69772	107	7.44846	1.74196	5.02777	m2_T3_S96_YPD_ChIP1_nega_peak_207
chrXI	95743	96127	385	95905	117	12.3738	2.06588	9.61022	m2_T3_S96_YPD_ChIP1_nega_peak_208
chrXI	99347	100166	820	99490	99	7.08521	1.75074	4.70092	m2_T3_S96_YPD_ChIP1_nega_peak_209a
chrXI	99347	100166	820	100002	102	7.87818	1.80326	5.40469	m2_T3_S96_YPD_ChIP1_nega_peak_209b
chrXI	126476	126755	280	126578	93	3.21362	1.40793	1.51736	m2_T3_S96_YPD_ChIP1_nega_peak_210
chrXI	230689	230952	264	230811	94	5.84749	1.6632	3.62782	m2_T3_S96_YPD_ChIP1_nega_peak_211
chrXI	248190	248673	484	248297	88	4.22878	1.52956	2.29809	m2_T3_S96_YPD_ChIP1_nega_peak_212
chrXI	258305	258820	516	258575	132	15.6961	2.19479	12.8418	m2_T3_S96_YPD_ChIP1_nega_peak_213
chrXI	321720	322123	404	321955	111	8.85902	1.83474	6.29736	m2_T3_S96_YPD_ChIP1_nega_peak_214
chrXI	327698	328256	559	328045	119	10.7088	1.93052	8.02804	m2_T3_S96_YPD_ChIP1_nega_peak_215
chrXI	355388	355650	263	355515	93	5.61287	1.6457	3.42798	m2_T3_S96_YPD_ChIP1_nega_peak_216
chrXI	355751	356069	319	355912	104	8.4272	1.83828	5.89767	m2_T3_S96_YPD_ChIP1_nega_peak_217
chrXI	356908	357443	536	357025	85	3.89737	1.50564	2.03008	m2_T3_S96_YPD_ChIP1_nega_peak_218
chrXI	381507	382351	845	381972	137	18.9404	2.37167	16.0149	m2_T3_S96_YPD_ChIP1_nega_peak_219
chrXI	396646	396916	271	396781	110	6.06634	1.6164	3.82577	m2_T3_S96_YPD_ChIP1_nega_peak_220
chrXI	451110	451489	380	451209	103	3.92303	1.45199	2.05209	m2_T3_S96_YPD_ChIP1_nega_peak_221
chrXI	464446	464755	310	464577	95	6.04992	1.67734	3.81129	m2_T3_S96_YPD_ChIP1_nega_peak_222
chrXI	518220	518887	668	518459	99	5.77176	1.63418	3.57187	m2_T3_S96_YPD_ChIP1_nega_peak_223a
chrXI	518220	518887	668	518615	102	6.63496	1.69695	4.30882	m2_T3_S96_YPD_ChIP1_nega_peak_223b
chrXI	519827	520298	472	520054	102	5.38761	1.58807	3.23872	m2_T3_S96_YPD_ChIP1_nega_peak_224
chrXI	562261	562632	372	562373	80	2.97704	1.4181	1.33799	m2_T3_S96_YPD_ChIP1_nega_peak_225
chrXI	614430	615354	925	614631	109	9.86909	1.92582	7.22931	m2_T3_S96_YPD_ChIP1_nega_peak_226a
chrXI	614430	615354	925	614997	87	4.29878	1.54065	2.34505	m2_T3_S96_YPD_ChIP1_nega_peak_226b
chrXI	666206	666649	444	666496	114	10.5029	1.94454	7.82798	m2_T3_S96_YPD_ChIP1_nega_peak_227
chrXII	3253	3523	271	3503	84	3.70372	1.48813	1.88153	m2_T3_S96_YPD_ChIP1_nega_peak_228
chrXII	11421	11717	297	11546	140	11.7995	1.8964	9.06075	m2_T3_S96_YPD_ChIP1_nega_peak_229
chrXII	54041	54305	265	54170	83	3.51482	1.47062	1.73863	m2_T3_S96_YPD_ChIP1_nega_peak_230
chrXII	252806	253153	348	253049	101	5.70768	1.62027	3.51399	m2_T3_S96_YPD_ChIP1_nega_peak_231
chrXII	253312	253611	300	253476	94	5.84749	1.6632	3.62782	m2_T3_S96_YPD_ChIP1_nega_peak_232
chrXII	260133	260396	264	260266	101	6.83665	1.71907	4.48285	m2_T3_S96_YPD_ChIP1_nega_peak_233
chrXII	329126	329482	357	329259	97	5.45771	1.61391	3.30214	m2_T3_S96_YPD_ChIP1_nega_peak_234
chrXII	341248	341841	594	341428	105	6.40492	1.66416	4.11019	m2_T3_S96_YPD_ChIP1_nega_peak_235
chrXII	369970	370229	260	370063	115	2.96067	1.33671	1.33799	m2_T3_S96_YPD_ChIP1_nega_peak_236
chrXII	370701	371268	568	371195	111	6.01551	1.60864	3.78	m2_T3_S96_YPD_ChIP1_nega_peak_237
chrXII	393087	393347	261	393231	95	6.04388	1.67678	3.80673	m2_T3_S96_YPD_ChIP1_nega_peak_238
chrXII	416744	417100	357	416975	103	6.79136	1.70576	4.45336	m2_T3_S96_YPD_ChIP1_nega_peak_239
chrXII	423929	424661	733	424083	93	5.61287	1.6457	3.42798	m2_T3_S96_YPD_ChIP1_nega_peak_240a
chrXII	423929	424661	733	424466	123	14.404	2.17092	11.5785	m2_T3_S96_YPD_ChIP1_nega_peak_240b
chrXII	473492	473773	282	473620	138	8.84467	1.71673	6.28429	m2_T3_S96_YPD_ChIP1_nega_peak_241
chrXII	490041	490329	289	490176	485	55.7153	2.24581	52.2256	m2_T3_S96_YPD_ChIP1_nega_peak_242
chrXII	514420	514690	271	514547	104	6.39947	1.66793	4.10529	m2_T3_S96_YPD_ChIP1_nega_peak_243
chrXII	515446	516060	615	515553	86	4.09574	1.52315	2.18422	m2_T3_S96_YPD_ChIP1_nega_peak_244a
chrXII	515446	516060	615	515902	87	4.29878	1.54065	2.34505	m2_T3_S96_YPD_ChIP1_nega_peak_244b
chrXII	540926	541324	399	541134	93	5.61287	1.6457	3.42798	m2_T3_S96_YPD_ChIP1_nega_peak_245
chrXII	553883	554234	352	554062	101	6.22929	1.66619	3.96214	m2_T3_S96_YPD_ChIP1_nega_peak_246
chrXII	611732	612043	312	611890	114	11.4068	2.01335	8.68589	m2_T3_S96_YPD_ChIP1_nega_peak_247
chrXII	808715	809155	441	808907	115	11.7255	2.03086	8.98904	m2_T3_S96_YPD_ChIP1_nega_peak_248
chrXII	828077	828507	431	828236	110	8.80087	1.83549	6.2425	m2_T3_S96_YPD_ChIP1_nega_peak_249
chrXII	871232	871694	463	871406	104	8.4272	1.83828	5.89767	m2_T3_S96_YPD_ChIP1_nega_peak_250
chrXII	877600	878193	594	877937	121	12.3032	2.03406	9.5474	m2_T3_S96_YPD_ChIP1_nega_peak_251
chrXII	931792	932162	371	931990	110	8.89649	1.84305	6.33275	m2_T3_S96_YPD_ChIP1_nega_peak_252
chrXII	943295	943567	273	943408	99	7.08521	1.75074	4.70092	m2_T3_S96_YPD_ChIP1_nega_peak_253
chrXII	1028498	1028939	442	1028650	116	9.22565	1.83686	6.63847	m2_T3_S96_YPD_ChIP1_nega_peak_254
chrXII	1064323	1064959	637	1064773	152	18.6766	2.24484	15.756	m2_T3_S96_YPD_ChIP1_nega_peak_255
chrXII	1069487	1070024	538	1069618	93	3.82545	1.47119	1.98396	m2_T3_S96_YPD_ChIP1_nega_peak_256a
chrXII	1069487	1070024	538	1069898	104	5.97886	1.63195	3.74751	m2_T3_S96_YPD_ChIP1_nega_peak_256b
chrXII	1071366	1071874	509	1071571	210	28.832	2.40502	25.7469	m2_T3_S96_YPD_ChIP1_nega_peak_257
chrXII	1076116	1076720	605	1076268	90	4.93552	1.59318	2.86208	m2_T3_S96_YPD_ChIP1_nega_peak_258a
chrXII	1076116	1076720	605	1076558	105	8.70772	1.85579	6.15348	m2_T3_S96_YPD_ChIP1_nega_peak_258b
chrXIII	151	410	260	314	128	13.1484	2.04917	10.3599	m2_T3_S96_YPD_ChIP1_nega_peak_259
chrXIII	5675	6114	440	5823	143	20.081	2.39629	17.1356	m2_T3_S96_YPD_ChIP1_nega_peak_260
chrXIII	25848	26275	428	26044	113	9.72986	1.8913	7.10255	m2_T3_S96_YPD_ChIP1_nega_peak_261
chrXIII	124090	124367	278	124224	107	4.03496	1.45182	2.14697	m2_T3_S96_YPD_ChIP1_nega_peak_262
chrXIII	146157	146421	265	146274	96	5.42026	1.61458	3.26791	m2_T3_S96_YPD_ChIP1_nega_peak_263
chrXIII	170018	170298	281	170143	105	8.37677	1.82849	5.8605	m2_T3_S96_YPD_ChIP1_nega_peak_264
chrXIII	240858	241167	310	240988	80	2.97704	1.4181	1.33799	m2_T3_S96_YPD_ChIP1_nega_peak_265
chrXIII	253163	253425	263	253289	106	8.35972	1.8216	5.84467	m2_T3_S96_YPD_ChIP1_nega_peak_266
chrXIII	279266	279557	292	279496	89	4.18964	1.52182	2.2647	m2_T3_S96_YPD_ChIP1_nega_peak_267
chrXIII	305850	306194	345	306025	110	10.1691	1.94332	7.51124	m2_T3_S96_YPD_ChIP1_nega_peak_268
chrXIII	306558	306873	316	306733	104	8.4272	1.83828	5.89767	m2_T3_S96_YPD_ChIP1_nega_peak_269
chrXIII	352923	353218	296	353074	99	5.56835	1.61586	3.40159	m2_T3_S96_YPD_ChIP1_nega_peak_270
chrXIII	388028	388517	490	388240	127	15.8264	2.24095	12.9655	m2_T3_S96_YPD_ChIP1_nega_peak_271
chrXIII	408074	408469	396	408305	87	4.29878	1.54065	2.34505	m2_T3_S96_YPD_ChIP1_nega_peak_272
chrXIII	434283	434576	294	434430	119	12.6032	2.0691	9.83476	m2_T3_S96_YPD_ChIP1_nega_peak_273
chrXIII	510749	511187	439	510980	130	14.8025	2.1486	11.9674	m2_T3_S96_YPD_ChIP1_nega_peak_274
chrXIII	551165	551470	306	551328	112	6.37687	1.63419	4.08462	m2_T3_S96_YPD_ChIP1_nega_peak_275
chrXIII	637175	637649	475	637453	119	5.40697	1.53449	3.25654	m2_T3_S96_YPD_ChIP1_nega_peak_276
chrXIII	658876	659170	295	659010	121	4.87882	1.48754	2.82585	m2_T3_S96_YPD_ChIP1_nega_peak_277
chrXIII	743168	743438	271	743304	87	4.01489	1.51089	2.12981	m2_T3_S96_YPD_ChIP1_nega_peak_278
chrXIII	808767	809066	300	808895	137	9.52813	1.76466	6.91797	m2_T3_S96_YPD_ChIP1_nega_peak_279
chrXIII	858562	858855	294	858809	102	7.87818	1.80326	5.40469	m2_T3_S96_YPD_ChIP1_nega_peak_280
chrXIII	908220	908518	299	908391	120	10.6705	1.92209	7.99087	m2_T3_S96_YPD_ChIP1_nega_peak_281
chrXIII	915251	915562	312	915470	101	6.95342	1.72918	4.59104	m2_T3_S96_YPD_ChIP1_nega_peak_282
chrXIII	923781	924269	489	924088	120	13.3731	2.1184	10.5751	m2_T3_S96_YPD_ChIP1_nega_peak_283
chrXIV	6764	7032	269	6891	119	13.0365	2.10089	10.2495	m2_T3_S96_YPD_ChIP1_nega_peak_284
chrXIV	15300	15780	481	15374	86	4.06214	1.51958	2.17033	m2_T3_S96_YPD_ChIP1_nega_peak_285a
chrXIV	15300	15780	481	15577	83	3.26382	1.44221	1.55877	m2_T3_S96_YPD_ChIP1_nega_peak_285b
chrXIV	33501	33873	373	33629	96	6.32978	1.69822	4.04171	m2_T3_S96_YPD_ChIP1_nega_peak_286
chrXIV	88222	88620	399	88479	115	9.23443	1.84267	6.64594	m2_T3_S96_YPD_ChIP1_nega_peak_287
[truncated: 5,540 more rows]
