# Supplementary material for: Transcriptional Profiling of Saccharomyces cerevisiae Reveals the Impact of Variation of a Single Transcription Factor on Differential Gene Expression in 4NQO, Fermentable, and Nonfermentable Carbon Sources
Source: G3 (Bethesda). 2017 Dec 5;8(2):607–19. doi: 10.1534/g3.117.300138 (PMC5919752; doi:10.1534/g3.117.300138)
Supplement: Supplementary file 4 [file 607TableS4.xlsx]

## Sheet: mC1_ct_wd_mi_posi_w200c10
op_id	peak_id	chrom	chromStart	chromEnd	region_length	cp_Lbound	cp_Rbound	cp_length	climaxPos	climax_diff	climax_dist	climax_dV	background_mean	c2b_rise	xtrm_2max_pos	xtrm_2max_ori_dV	c22_rise	xtrm_1max_pos	xtrm_1max_ori_dV
mn_T1_ChIP3	1	chrI	12368	12968	601	12682	12724	43	12389	-16.9	4	14.3	-7.47742	21.7774	12724	-24.3	38.6	12702	-18.5
mn_T1_ChIP3	2	chrI	24091	25004	914	24135	24465	331	24091	-13.3	350	20.7	-2.18525	22.8852	24714	-0.4	21.1	24173	12.2
mn_T1_ChIP3	3	chrI	32000	32899	900	32000	32100	101	32118	6.8	136	36.4	6.20588	30.1941	32114	33.7	2.7	32065	11.5
mn_T1_ChIP3	4	chrI	33632	34773	1142	34186	34537	352	34340	-3.4	173	21.1	-17.8976	38.9976	34077	-3.2	24.3	34305	1.7
mn_T1_ChIP3	5	chrI	42183	42759	577	42701	42759	59	42656	0.5	273	16.7	-4.00212	20.7021	42650	11.3	5.4	42721	4.8
mn_T1_ChIP3	6	chrI	43043	43621	579	43043	43102	60	43579	-11.2	98	18.6	-5.75491	24.3549	43130	-12.7	31.3	43068	-4.4
mn_T1_ChIP3	7	chrI	46200	46749	550	46490	46644	155	46457	-21.2	469	-11	-21.6522	10.6522	46650	-22.9	11.9	46518	-13.8
mn_T1_ChIP3	8	chrI	58027	58543	517	58045	58477	433	58060	-16.6	285	28.2	-10.1369	38.3369	58519	-18.2	46.4	58444	-18.2
mn_T1_ChIP3	9	chrI	60575	61896	1322	60690	61169	480	60856	-32.3	239	19.4	-25.1393	44.5393	60675	-14.9	34.3	60863	15.3
mn_T1_ChIP3	10	chrI	62000	62409	410	62000	62127	128	62000			14.2	-5.10993	19.3099	62195	-2.5	16.7	62082	-8.1
mn_T1_ChIP3	11	chrI	62748	63254	507	62791	63036	246	62898	23.9	68	32.1	12.2889	19.8111	63242	16.7	15.4	62815	27.3
mn_T1_ChIP3	12	chrI	67268	67749	482					-27.5	47
mn_T1_ChIP3	13	chrI	68816	69578	763	69277	69480	204	69430	-4.6	91	13	-6.1449	19.1449	69068	-2.2	15.2	69429	13
mn_T1_ChIP3	14	chrI	71753	73719	1967	72333	72611	279	72588	-3.7	174	45.1	3.58809	41.5119	72620	42.2	2.9	72584	41
mn_T1_ChIP3	15	chrI	75682	76154	473	75957	76073	117	76066	16.6	61	30.1	15.1435	14.9565	75908	14.5	15.6	76015	18.7
mn_T1_ChIP3	16	chrI	81835	82423	589					0.3	248
mn_T1_ChIP3	17	chrI	82600	82899	300	82711	82899	189	82845			24.6	-3.38739	27.9874	82626	-1.5	26.1	82891	16.4
mn_T1_ChIP3	18	chrI	108087	109082	996	108278	108644	367	108442	-0.9	74	37.2	-5.13943	42.3394	108160	21.2	16	108423	35.8
mn_T1_ChIP3	19	chrI	112950	113599	650	113065	113314	250	112950	-9.9	237	8.8	-7.8515	16.6515	113050	0.6	8.2	113118	0.7
mn_T1_ChIP3	20	chrI	113970	114699	730	114150	114699	550	114209	-16.8	227	16.8	2.79444	14.0056	114129	5.6	11.2	114182	13.9
mn_T1_ChIP3	21	chrI	127168	128010	843	127168	127535	368	127247	-8.1	252	32.9	-7.91937	40.8194	127850	-8.8	41.7	127201	27
mn_T1_ChIP3	22	chrI	128437	129092	656	128990	129092	103	128950	0.9	24	11.7	-6.95678	18.6568	128974	4.5	7.2	129021	-1.4
mn_T1_ChIP3	23	chrI	129196	129677	482	129325	129405	81	129605	-19.4	15	-3.4	-15.7242	12.3242	129405	-19.5	16.1	129369	-16.7
mn_T1_ChIP3	24	chrI	138721	139331	611	138926	139331	406	139177	-12.9	92	44.2	1.13561	43.0644				139199	39.9
mn_T1_ChIP3	25	chrI	142084	143623	1540	142383	142836	454	142544	5	617	34.8	6.41308	28.3869	143091	23.5	11.3	142541	32.1
mn_T1_ChIP3	26	chrI	165957	166713	757	165957	166519	563	166245	50.2	39	65.2	3.39536	61.8046				166250	61
mn_T1_ChIP3	27	chrI	169310	169709	400	169431	169683	253	169419	2	36	8.6	-7.25918	15.8592	169420	8.6	0	169479	-1
mn_T1_ChIP3	28	chrI	180759	181236	478	180759	180991	233	180942	29.3	4	33.4	8.91429	24.4857				180969	29.1
mn_T1_ChIP3	29	chrI	182387	183096	710	182638	182991	354	182824	30.8	309	46.8	18.993	27.807	182397	24.9	21.9	182740	26
mn_T1_ChIP3	30	chrI	188488	189142	655	188806	188929	124	188512	-2.4	121	32.7	5.04991	27.6501	188787	-0.1	32.8	188875	-8.3
mn_T1_ChIP3	31	chrI	190094	191189	1096	190522	190897	376	190872	-25.6	496	20.8	-18.3019	39.1019	190916	17.9	2.9	190858	16.6
mn_T1_ChIP3	32	chrI	191729	192182	454	191809	192038	230	191884	-22.9	160	-5.2	-23.6777	18.4777	191801	-12.1	6.9	191858	-14.8
mn_T1_ChIP3	33	chrI	192656	193175	520	192937	193044	108	192656	-7.3	170	14.3	-11.7629	26.0629	193102	-17.8	32.1	192997	-17.5
mn_T1_ChIP3	34	chrI	205730	206049	320	205879	206019	141	206048	-14.5	216	1.8	-13.5704	15.3704	205784	-23.3	25.1	205950	-16.2
mn_T1_ChIP3	35	chrI	207026	208004	979	207195	207538	344	207431	-8.3	244	16.2	-9.6852	25.8852	207715	-4.8	21	207415	10.6
mn_T1_ChIP3	36	chrI	222259	222880	622	222418	222734	317	222694	0	290	12.2	-12.3184	24.5184	222753	6.5	5.7	222712	2.4
mn_T1_ChIP3	37	chrI	229687	230150	464					-20.4	72
mn_T1_ChIP3	38	chrII	9490	9799	310					44.4	263
mn_T1_ChIP3	39	chrII	35999	36519	521	36046	36421	376	36372	-35	204	23.6	-4.72828	28.3283	36457	13.3	10.3	36387	19.4
mn_T1_ChIP3	40	chrII	46030	47089	1060	46049	46322	274	46300	2.2	27	41.8	12.0816	29.7184	46332	37.2	4.6	46295	37.6
mn_T1_ChIP3	41	chrII	59195	59873	679	59701	59760	60	59723	-6.5	65	16.4	-0.287561	16.6876	59804	3.4	13	59721	16.3
mn_T1_ChIP3	42	chrII	59974	60763	790	60006	60354	349	60382	24.5	163	53.9	30.8746	23.0254	60462	36.1	17.8	60334	40
mn_T1_ChIP3	43	chrII	70698	71440	743	71104	71424	321	71404	-10.6	304	18	-13.6564	31.6564	70901	1	17	71399	13.8
mn_T1_ChIP3	44	chrII	88034	89078	1045	88355	88789	435	88582	17.6	244	53	19.3311	33.6689	88218	25	28	88562	39
mn_T1_ChIP3	45	chrII	89955	90507	553	89955	90403	449	90256	4.9	117	42.7	13.6837	29.0163	90465	10.8	31.9	90180	33.2
mn_T1_ChIP3	46	chrII	107425	108404	980	108282	108380	99	108258	-19.8	36	14.7	-7.15301	21.853	108013	9.2	5.5	108323	8.2
mn_T1_ChIP3	47	chrII	111398	111892	495	111792	111892	101	111785	6.1	150	26.3	0.582741	25.7173	111739	25.2	1.1	111826	12.3
mn_T1_ChIP3	48	chrII	112877	113514	638	113027	113167	141	112878	-36.4	83	7.9	-19.3014	27.2014	112976	-8.6	16.5	113147	-1.5
mn_T1_ChIP3	49	chrII	117495	118121	627	117669	117912	244	117664	0.5	71	25	-2.33995	27.3399				117691	18.2
mn_T1_ChIP3	50	chrII	158697	159808	1112	159294	159768	475	159484	4.4	982	39.9	-3.64364	43.5436	158972	-14.7	54.6	159488	38.5
mn_T1_ChIP3	51	chrII	163028	163579	552	163163	163579	417	163352	-8.2	232	12.2	-17.5452	29.7452	163100	-16.1	28.3	163372	-3
mn_T1_ChIP3	52	chrII	168856	169447	592	169380	169447	68	169367	8.7	106	55.8	0.433015	55.367				169433	27.5
mn_T1_ChIP3	53	chrII	172471	172959	489	172471	172732	262	172705	18	346	37.1	19.596	17.504	172758	20.4	16.7	172672	28.7
mn_T1_ChIP3	54	chrII	176931	177532	602	177338	177414	77	177304	-13.2	9	7.1	-12.9088	20.0088	177338	-4	11.1	177358	-8.2
mn_T1_ChIP3	55	chrII	180968	182240	1273	181706	181958	253	181689	-2.2	740	16.9	0.222157	16.6778	181703	8.6	8.3	181728	4.4
mn_T1_ChIP3	56	chrII	191177	191690	514	191339	191591	253	191594	5.5	167	38.1	2.01149	36.0885	191641	11.8	26.3	191566	25.9
mn_T1_ChIP3	57	chrII	192335	194031	1697	193337	193701	365	192795	-20.3	291	12.4	-16.8228	29.2228	192768	1.5	10.9	193541	6.4
mn_T1_ChIP3	58	chrII	197189	198332	1144	197705	197859	155	197894	12.2	15	28.5	7.79484	20.7052	197930	21.8	6.7	197819	19.7
mn_T1_ChIP3	59	chrII	202007	202815	809	202007	202110	104	202093	21.8	68	49	1.99801	47.002	202125	32.2	16.8	202068	17.2
mn_T1_ChIP3	60	chrII	216037	217649	1613	216045	216431	387	217629	-21.2	1119	26.3	-4.19299	30.493	217589	9.9	16.4	216112	13.6
mn_T1_ChIP3	61	chrII	226883	227465	583	227226	227333	108	227188	16.2	12	24.3	6.48842	17.8116	227226	13.3	11	227258	13
mn_T1_ChIP3	62	chrII	235136	235931	796	235395	235760	366	235165	1.2	192	43.1	3.82395	39.276				235616	24.3
mn_T1_ChIP3	63	chrII	236431	237131	701	236675	236866	192	236697	21.4	124	39.1	11.9953	27.1047	236876	6.6	32.5	236740	28
mn_T1_ChIP3	64	chrII	257426	258363	938	257426	257520	95	257542	-19.9	24	-6.4	-27.2195	20.8195	257955	-11.2	4.8	257463	-13.6
mn_T1_ChIP3	65	chrII	266278	266920	643	266494	266653	160	266466	39.6	542	51.2	27.9629	23.2371	266756	37.6	13.6	266515	45.7
mn_T1_ChIP3	66	chrII	269000	269349	350
mn_T1_ChIP3	67	chrII	270166	270648	483	270166	270648	483	270610	-1.5	223	32.4	8.65	23.75				270235	-6.2
mn_T1_ChIP3	68	chrII	291372	291885	514	291657	291799	143	291617	-0.7	170	23.7	-5.22022	28.9202	291625	20.9	2.8	291697	-1
mn_T1_ChIP3	69	chrII	297361	297917	557	297426	297487	62	297859	-16.1	75	8.3	-12.5349	20.8349	297416	-5.8	14.1	297455	-18.2
mn_T1_ChIP3	70	chrII	300064	301549	1486	300236	300389	154	300376	18.6	66	32.2	8.66554	23.5345	300973	22.3	9.9	300327	11.3
mn_T1_ChIP3	71	chrII	305499	305938	440	305592	305717	126	305936	5.9	18	20.8	4.39936	16.4006	305583	6.8	14	305626	9.5
mn_T1_ChIP3	72	chrII	309700	310416	717	310137	310416	280	310250	-1.9	152	36.3	8.56453	27.7355	310075	12.3	24	310210	18.1
mn_T1_ChIP3	73	chrII	321215	321671	457	321215	321475	261	321319	18.6	28	40	21.0107	18.9893	321528	15.7	24.3	321255	28.6
mn_T1_ChIP3	74	chrII	326373	327242	870	326758	326883	126	326832	25.1	48	41.3	16.7168	24.5832	326917	22.3	19	326806	35.8
mn_T1_ChIP3	75	chrII	333322	333853	532	333322	333704	383	333467	6.5	145	56.6	-0.238926	56.8389				333470	55.1
mn_T1_ChIP3	76	chrII	346940	347842	903	347743	347842	100	347798	14.2	238	43.9	19.0796	24.8204	347729	38.5	5.4	347822	29.9
mn_T1_ChIP3	77	chrII	350056	351095	1040	350741	351095	355	350731	-7.9	137	26	4.93752	21.0625	350684	7.9	18.1	350786	14.7
mn_T1_ChIP3	78	chrII	365160	365748	589	365277	365612	336	365439	-17.6	46	12.2	-7.21858	19.4186	365170	6.5	5.7	365424	7.9
mn_T1_ChIP3	79	chrII	372093	372814	722	372547	372603	57	372093	-6.7	468	42	5.22241	36.7776	372537	6.5	35.5	372583	1
mn_T1_ChIP3	80	chrII	374188	374708	521	374606	374708	103	374498	4.1	60	16.4	1.0634	15.3366	374565	5.2	11.2	374687	2.3
mn_T1_ChIP3	81	chrII	376806	377451	646	376865	376963	99	377260	3.1	23	19.2	1.37861	17.8214	376831	16.5	2.7	376903	-6.9
mn_T1_ChIP3	82	chrII	377547	378028	482	377687	377930	244	377925	17.8	42	38.2	14.0513	24.1487	378004	13.5	24.7	377908	29.9
mn_T1_ChIP3	83	chrII	393949	394747	799	393961	394043	83	393949	11.6	449	36.2	9.33966	26.8603	394048	22.2	14	393984	24.7
mn_T1_ChIP3	84	chrII	405464	406233	770	405911	406220	310	405909	5.9	336	42.8	9.31217	33.4878	405909	42.8	0	405931	31.5
mn_T1_ChIP3	85	chrII	414149	414779	631	414502	414779	278	414170	-11.4	57	24.6	0.0300283	24.57	414494	0.1	24.5	414554	1.7
mn_T1_ChIP3	86	chrII	427059	427551	493	427059	427389	331	427348	34	32	38	18.1833	19.8167	427426	21.1	16.9	427321	17.1
mn_T1_ChIP3	87	chrII	428029	428668	640	428029	428329	301	428612	-1.2	196	19.2	-2.84071	22.0407	428399	-17	36.2	428262	-19.7
mn_T1_ChIP3	88	chrII	429990	430815	826	429990	430316	327	430040	-10.6	322	26.2	-3.37916	29.5792	430519	2.6	23.6	430003	16.3
mn_T1_ChIP3	89	chrII	451432	452004	573	451628	451695	68	451979	9.8	66	27.2	3.98495	23.215	451598	-3.2	30.4	451664	1
mn_T1_ChIP3	90	chrII	452456	453159	704	453059	453138	80	453015	4.8	68	19.1	-9.17372	28.2737	453051	9.5	9.6	453080	9.5
mn_T1_ChIP3	91	chrII	474800	475327	528	475017	475302	286	474800	12.6	39	30.1	13.9934	16.1066	474837	9.5	20.6	475076	27
mn_T1_ChIP3	92	chrII	477554	479672	2119	478789	479297	509	477929	8.1	425	44.8	7.92553	36.8745	477931	43.4	1.4	479092	34.2
mn_T1_ChIP3	93	chrII	489796	491146	1351	490480	490767	288	491130	-22.9	123	12	-12.5918	24.5918	490399	-1.7	13.7	490511	-2.1
mn_T1_ChIP3	94	chrII	504813	505280	468	504893	504971	79	504898	-5.6	44	6.7	-6.61671	13.3167	504989	-3.2	9.9	504925	-7.2
mn_T1_ChIP3	95	chrII	533948	534438	491					4.5	339
mn_T1_ChIP3	96	chrII	544421	545157	737	544710	545039	330	544764	53.7	260	87.8	34.0472	53.7528	545095	12.2	75.6	544732	83.7
mn_T1_ChIP3	97	chrII	548500	549049	550	548843	549049	207	548522			20	-0.229738	20.2297	548836	-5.1	25.1	548867	-9.1
mn_T1_ChIP3	98	chrII	563844	564385	542	564238	564324	87	564210	-10.9	5	-0.1	-13.0714	12.9714	564238	-8.6	8.5	564261	-7.2
mn_T1_ChIP3	99	chrII	581682	582358	677	581960	582176	217	582008	14.8	42	21.6	-2.10826	23.7083	581953	6.3	15.3	581980	17.5
mn_T1_ChIP3	100	chrII	582656	583160	505	582968	583079	112	582926	-1	197	23.5	4.72061	18.7794	583090	15.9	7.6	582997	10.6
mn_T1_ChIP3	101	chrII	591820	592412	593	591858	592010	153	592409	2.2	191	47.2	5.32114	41.8789	592024	-3.7	50.9	591989	-3.7
mn_T1_ChIP3	102	chrII	603731	604204	474	603971	604204	234	603951	6.3	85	26.4	7.66083	18.7392				603995	19.6
mn_T1_ChIP3	103	chrII	604539	605589	1051	605059	605229	171	605569	35.6	8	49.6	22.8366	26.7634	604954	23.1	26.5	605120	23.1
mn_T1_ChIP3	104	chrII	606600	607112	513	606807	607112	306	606612			47.3	6.043	41.257				607026	9.1
mn_T1_ChIP3	105	chrII	612391	613779	1389	613088	613545	458	613336	-11.6	158	35.9	-7.04425	42.9443	612904	-3.4	39.3	613296	30.3
mn_T1_ChIP3	106	chrII	614990	615836	847	615737	615836	100	615745	-9.8	444	52.9	-13.4525	66.3525	615723	47.1	5.8	615757	51.4
mn_T1_ChIP3	107	chrII	642755	643216	462	642755	643117	363	643082			62.2	41.5485	20.6515	643127	52.5	9.7	643087	59.4
mn_T1_ChIP3	108	chrII	644570	645854	1285	645113	645484	372	645168	13.5	84	45.3	13.2182	32.0818	645100	28.6	16.7	645204	31.6
mn_T1_ChIP3	109	chrII	662000	662349	350	662037	662101	65	662097	0.1	212	19.2	2.47404	16.726	662129	8.1	11.1	662075	14.9
mn_T1_ChIP3	110	chrII	679809	681996	2188	681605	681654	50	681612	35.6	1593	55.6	16.8051	38.7949	681678	42	13.6	681634	43.2
mn_T1_ChIP3	111	chrII	701150	701499	350
mn_T1_ChIP3	112	chrII	703656	704205	550	703773	703951	179	703914	-1.4	176	17.6	-4.41024	22.0102	703957	2.4	15.2	703930	7.9
mn_T1_ChIP3	113	chrII	716850	717881	1032	717578	717687	110	716903	10.1	72	28.7	5.7423	22.9577	717578	17.6	11.1	717602	13.6
mn_T1_ChIP3	114	chrII	734995	735551	557	735309	735447	139	735424	15.8	8	22.3	0.436124	21.8639	735291	20.8	1.5	735342	15.5
mn_T1_ChIP3	115	chrII	740442	740920	479	740442	740694	253	740443			20.4	3.57257	16.8274				740667	-19.9
mn_T1_ChIP3	116	chrII	806800	807099	300	806845	806977	133	806831	-4.1	48	5.5	-9.0988	14.5988	807000	-11.6	17.1	806866	-7.1
mn_T1_ChIP3	117	chrII	812514	813112	599	812668	812918	251	812706	-46.5	245	5.1	-25.2063	30.3063				812697	5.1
mn_T1_ChIP3	118	chrIII	-100	1187	1288	231	677	447	514	-64.7	319	3.5	-36.9529	40.4529	828	-38.6	42.1	458	-20.6
mn_T1_ChIP3	119	chrIII	38975	39517	543	39185	39329	145	39181	18.8	68	21.6	4.40503	17.195	39122	4.6	17	39237	3.1
mn_T1_ChIP3	120	chrIII	48250	48599	350
mn_T1_ChIP3	121	chrIII	48648	49443	796	48998	49443	446	49201	-6.9	172	30	-1.75857	31.7586	48694	5	25	49250	17.4
mn_T1_ChIP3	122	chrIII	49650	50199	550	50120	50181	62	50003	4.1	262	16.4	1.7084	14.6916	50189	8.4	8	50161	8.8
mn_T1_ChIP3	123	chrIII	57516	58729	1214	57994	58302	309	58171	-20.3	305	9.5	-8.91403	18.414	58565	1.1	8.4	58218	2.5
mn_T1_ChIP3	124	chrIII	58909	59379	471	59145	59196	52	59363	-12.4	92	13	-3.24749	16.2475	59145	-9.9	22.9	59169	-5.8
mn_T1_ChIP3	125	chrIII	62869	63465	597	62876	63139	264	63425	5.8	355	15.3	-4.78919	20.0892				63118	-21.3
mn_T1_ChIP3	126	chrIII	68391	69694	1304	69406	69694	289	69693	-17.1	134	16.4	-26.9192	43.3192	69208	-2.7	19.1	69689	13.7
mn_T1_ChIP3	127	chrIII	70714	71255	542	70777	71015	239	70812	7.1	5	19.1	-4.15281	23.2528	70751	3.8	15.3	70824	13.6
mn_T1_ChIP3	128	chrIII	90645	91108	464	90646	91108	463	90694			44	38.2	5.8				90730	38.6
mn_T1_ChIP3	129	chrIII	91441	92364	924	92082	92139	58	92152	-3.4	44	31.7	1.22055	30.4794	91965	10.9	20.8	92103	23.1
mn_T1_ChIP3	130	chrIII	94660	95180	521	95121	95173	53	94727			8.2	-13.6038	21.8038				95141	-18.2
mn_T1_ChIP3	131	chrIII	103866	106399	2534	104404	104927	524	104676	-23.8	49	23.2	-16.0177	39.2177	105042	9.8	13.4	104696	20.6
mn_T1_ChIP3	132	chrIII	107012	108717	1706	107510	107813	304	107513	-5.4	70	56.6	11.6961	44.9039	107482	39.8	16.8	107535	46.9
mn_T1_ChIP3	133	chrIII	123078	124226	1149	123382	123861	480	123581	-66	319	41	-30.8148	71.8148	123317	-15.1	56.1	123596	38.2
mn_T1_ChIP3	134	chrIII	136892	139129	2238	138488	138742	255	138773	-8.4	448	29.2	-14.8816	44.0816	138752	19.4	9.8	138718	15.3
mn_T1_ChIP3	135	chrIII	141912	143202	1291	142740	142936	197	142807	13	17	42.7	15.4674	27.2326	142051	18.2	24.5	142764	30.1
mn_T1_ChIP3	136	chrIII	156218	156794	577	156333	156618	286	156466	19.6	66	31.8	13.2921	18.5079	156637	13.5	18.3	156514	21.9
mn_T1_ChIP3	137	chrIII	162505	163175	671	162956	163175	220	163106	-13.2	10	4.4	-10.8355	15.2355	162759	-1.1	5.5	163168	-10
mn_T1_ChIP3	138	chrIII	168220	168641	422	168220	168315	96	168293	28.5	23	51.3	28.0209	23.2791				168294	50
mn_T1_ChIP3	139	chrIII	172921	173471	551	173197	173471	275	172921	-9.1	10	27.3	6.61667	20.6833	173152	4.1	23.2	173251	5.4
mn_T1_ChIP3	140	chrIII	176666	177346	681	176916	177145	230	177184	7.6	86	36.2	14.3825	21.8175	177187	32.1	4.1	177112	25.3
mn_T1_ChIP3	141	chrIII	177393	178106	714	177973	178095	123	177962	14.8	193	54	14.0915	39.9085	177966	48.5	5.5	177999	38.9
mn_T1_ChIP3	142	chrIII	209936	210473	538	209973	210225	253	210225	4.2	322	25.8	9.58561	16.2144	210240	23.1	2.7	210203	21.7
mn_T1_ChIP3	143	chrIII	210550	211149	600	210550	211030	481	210787	12.7	140	56.2	13.9168	42.2832				210779	45.1
mn_T1_ChIP3	144	chrIII	211707	212649	943	212139	212532	394	212333	-11.4	485	14.3	-7.5867	21.8867	211957	0.5	13.8	212315	8.8
mn_T1_ChIP3	145	chrIII	214059	214779	721	214158	214387	230	214755	-19.4	392	13.3	-8.65092	21.9509	214574	-4.9	18.2	214202	-2.1
mn_T1_ChIP3	146	chrIII	215016	215909	894	215248	215563	316	215240			20.2	-7.09879	27.2988	215051	2.6	17.6	215291	11.8
mn_T1_ChIP3	147	chrIII	223418	224135	718	224060	224121	62	223455	-20.5	28	25.6	-8.79192	34.3919	224044	-5.8	31.4	224086	-5.9
mn_T1_ChIP3	148	chrIII	225532	226344	813	225664	225977	314	225532	-19.5	17	-2.3	-18.9782	16.6782	226085	-13.7	11.4	225843	-6.9
mn_T1_ChIP3	149	chrIII	227486	229089	1604	228019	228285	267	227975	-11.1	855	53	-9.04547	62.0455	228019	37.3	15.7	228044	47.4
mn_T1_ChIP3	150	chrIII	238150	239133	984	238286	238475	190	238464	-25.8	48	20.3	-16.2311	36.5311	238162	-3.8	24.1	238445	14.7
mn_T1_ChIP3	151	chrIII	241801	242343	543	241969	242145	177	241930	12.5	27	24.2	7.87022	16.3298	241954	14.5	9.7	241994	18.7
mn_T1_ChIP3	152	chrIII	242640	243202	563	243022	243124	103	243066			5	-10.6872	15.6872	243003	0.6	4.4	243048	-6.2
mn_T1_ChIP3	153	chrIII	246854	247316	463	246974	247286	313	247102	-16.6	75	-3	-26.9733	23.9733	247314	-19.3	16.3	247186	-15.8
mn_T1_ChIP3	154	chrIII	251950	252399	450	252199	252399	201	251970			7.5	-2.78996	10.29	252199	1.5	6	252221	1.6
mn_T1_ChIP3	155	chrIII	252950	253599	650	253317	253381	65	253438	0.9	0	18.3	1.93915	16.3609	253279	10	8.3	253352	8.4
mn_T1_ChIP3	156	chrIII	293426	294567	1142	293524	293633	110	293583	-5.6	309	24.8	-8.50291	33.3029	293633	7.3	17.5	293612	4.2
mn_T1_ChIP3	157	chrIII	315979	316596	618	315979	316321	343	316566	-51.4	38	-0.6	-24.36	23.76				316017	-14.4
mn_T1_ChIP3	158	chrIV	-100	740	841	-100	-31	70	157	-61.3	192	5.1	-30.3156	35.4156	67	-1.5	6.6	-68	0
mn_T1_ChIP3	159	chrIV	16209	16828	620	16476	16760	285	16625	-11.2	216	10.6	-6.34358	16.9436	16793	-4.6	15.2	16679	-4.5
mn_T1_ChIP3	160	chrIV	44021	46208	2188	45520	45945	426	45790	1.2	84	43.3	10.5193	32.7807	44396	7.1	36.2	45727	33.6
mn_T1_ChIP3	161	chrIV	59550	59899	350	59804	59899	96	59596			0.7	-12.4134	13.1134	59792	-10.4	11.1	59865	-4.8
mn_T1_ChIP3	162	chrIV	66900	67539	640	67468	67539	72	66907	-13	18	0.3	-11.7484	12.0484	67460	-4.3	4.6	67536	-10.2
mn_T1_ChIP3	163	chrIV	83148	83719	572	83299	83641	343	83483	21.5	153	43.1	11.9987	31.1013	83655	24.5	18.6	83541	27.3
mn_T1_ChIP3	164	chrIV	118048	118568	521	118227	118568	342	118464	28.6	62	45.9	28.4028	17.4972				118400	30.8
mn_T1_ChIP3	165	chrIV	129396	129973	578	129688	129780	93	129966			28	3.82557	24.1744	129662	14.2	13.8	129709	5.9
mn_T1_ChIP3	166	chrIV	130156	130636	481	130191	130567	377	130313	-0.2	187	36.6	-2.42019	39.0202				130221	30.9
mn_T1_ChIP3	167	chrIV	133509	134536	1028	134252	134536	285	134284	5.9	884	24.5	1.5891	22.9109	133542	12	12.5	134296	20.5
mn_T1_ChIP3	168	chrIV	147784	148916	1133	148211	148657	447	148516	-8.1	318	17.8	-16.2394	34.0394	148903	-12	29.8	148457	-0.4
mn_T1_ChIP3	169	chrIV	149270	150224	955	150033	150097	65	149344	-19.2	202	12.2	-13.3815	25.5815	150105	-3.2	15.4	150077	-7.5
mn_T1_ChIP3	170	chrIV	155491	155989	499	155635	155864	230	155688	11.2	149	35.6	11.016	24.584	155627	20.3	15.3	155657	24.5
mn_T1_ChIP3	171	chrIV	198393	200368	1976	199252	199793	542	198793	-3.6	1552	32.8	0.540167	32.2598	198795	30	2.8	199521	20.3
mn_T1_ChIP3	172	chrIV	205321	205968	648	205361	205419	59	205359	-10.6	169	12	-15.637	27.637				205381	-1.7
mn_T1_ChIP3	173	chrIV	218450	218779	330	218574	218681	108	218689	16.4	101	31.4	22.6279	8.77207	218746	9.2	22.2	218605	17.3
mn_T1_ChIP3	174	chrIV	221248	221882	635	221575	221698	124	221285	19.8	38	31.7	15.946	15.754	221869	20.8	10.9	221607	28.6
mn_T1_ChIP3	175	chrIV	229836	230543	708	230108	230363	256	230360	14.8	22	48.5	15.1009	33.3991	230422	26.3	22.2	230343	39
mn_T1_ChIP3	176	chrIV	230733	231192	460	231093	231171	79	231042	17.1	101	29.2	7.81234	21.3877	231043	27.8	1.4	231123	21.8
mn_T1_ChIP3	177	chrIV	239021	239626	606	239510	239626	117	239042	2.2	286	43.2	5.33415	37.8658	239484	-13.5	56.7	239610	-11.2
mn_T1_ChIP3	178	chrIV	247178	247651	474	247178	247288	111	247224	11.7	214	39	10.9061	28.0939	247294	16.7	22.3	247237	36.2
mn_T1_ChIP3	179	chrIV	286972	287475	504	287174	287350	177	286974	-19.1	7	10.8	-5.55443	16.3544	287378	-2.3	13.1	287328	4.7
mn_T1_ChIP3	180	chrIV	301393	302199	807	301684	301797	114	301819	-2.9	173	18.8	-1.31962	20.1196	301802	10.6	8.2	301776	7.9
mn_T1_ChIP3	181	chrIV	306194	307394	1201	306741	307110	370	306939	1.8	146	39.9	10.4734	29.4266	306602	18.6	21.3	306902	34.1
mn_T1_ChIP3	182	chrIV	309066	310302	1237	309599	310302	704	309869	12	671	51.3	10.8306	40.4694	309514	15.9	35.4	309864	48.6
mn_T1_ChIP3	183	chrIV	311778	312454	677	312016	312378	363	312376	5.1	339	35	4.99076	30.0092	312390	26.6	8.4	312346	25.5
mn_T1_ChIP3	184	chrIV	322198	323572	1375	322699	322813	115	322657	3.8	556	46.1	7.23738	38.8626	322699	38.9	7.2	322724	25
mn_T1_ChIP3	185	chrIV	359281	359689	409	359379	359449	71	359647	7.7	3	32.9	10.7787	22.1213	359470	8.9	24	359429	10.3
mn_T1_ChIP3	186	chrIV	365190	365656	467	365190	365656	467	365458	22.9	211	44.7	-15	59.7				365443	39.1
mn_T1_ChIP3	187	chrIV	367521	368194	674	367708	367935	228	368188	5.5	164	15.9	-2.53161	18.4316	367945	1	14.9	367842	2.5
mn_T1_ChIP3	188	chrIV	371162	371662	501	371456	371601	146	371579	20.8	6	35.3	11.7144	23.5856	371406	24.9	10.4	371498	23.1
mn_T1_ChIP3	189	chrIV	382869	383352	484	382869	383154	286	382869	13.7	347	32.8	8.85808	23.9419	383170	9.1	23.7	382900	25.9
mn_T1_ChIP3	190	chrIV	383952	384430	479	384249	384430	182	384261			28.2	14.032	14.168				384270	21.4
mn_T1_ChIP3	191	chrIV	384490	385089	600	384626	384721	96	384768	-12.7	106	7.3	-11.5913	18.8913	384740	3	4.3	384701	-9.6
mn_T1_ChIP3	192	chrIV	392559	393299	741					-5.4	398
mn_T1_ChIP3	193	chrIV	410107	410801	695	410206	410290	85	410265	11.4	59	28.7	3.96459	24.7354	410188	13.7	15	410228	20.4
mn_T1_ChIP3	194	chrIV	412252	412755	504	412445	412750	306	412290	-16.7	111	22.9	-11.4606	34.3606				412635	-10.4
mn_T1_ChIP3	195	chrIV	427234	427808	575	427554	427799	246	427714	15	94	32.7	13.3456	19.3544	427421	24.4	8.3	427772	28.6
mn_T1_ChIP3	196	chrIV	433429	433954	526	433466	433552	87	433918	-4.6	31	30.4	-3.75626	34.1563				433529	-25.4
mn_T1_ChIP3	197	chrIV	437561	438355	795	437561	438041	481	437688	28.8	466	56	5.51146	50.4885				437682	53.3
mn_T1_ChIP3	198	chrIV	449144	450006	863	449144	449613	470	449346	-31.3	127	21.3	-26.6901	47.9901	449814	-25.6	46.9	449332	17.1
mn_T1_ChIP3	199	chrIV	460911	461384	474	461188	461384	197	461241	19.4	16	24.8	11.2357	13.5643	461178	19.4	5.4	461223	20.8
mn_T1_ChIP3	200	chrIV	462126	462535	410	462509	462535	27	462463	24	6	42.5	17.8013	24.6987	462211	8	34.5	462532	18.4
mn_T1_ChIP3	201	chrIV	464940	465905	966	464971	465800	830	465406	173	272	212.5	21.2618	191.238				465405	211.1
mn_T1_ChIP3	202	chrIV	471717	472891	1175	472485	472891	407	472668	17.3	956	49.6	17.2819	32.3181	472283	35.8	13.8	472696	40.2
mn_T1_ChIP3	203	chrIV	488609	489277	669	488609	488847	239	488892	8.4	15	44.3	10.304	33.996	488861	37.2	7.1	488815	27.3
mn_T1_ChIP3	204	chrIV	491936	492465	530	492127	492465	339	492358	-0.6	11	39.9	8.06597	31.834	492122	-6.4	46.3	492406	27.3
mn_T1_ChIP3	205	chrIV	492492	492960	469	492492	492796	305	492498	-2.2	83	24.6	-10.7085	35.3085	492860	-15.3	39.9	492527	17.7
mn_T1_ChIP3	206	chrIV	508418	509025	608	508761	508988	228	508614	4.2	106	17.9	2.08868	15.8113	508618	16.5	1.4	508963	12.2
mn_T1_ChIP3	207	chrIV	518877	519312	436	519034	519308	275	519311	-17.8	42	20.3	-14.8658	35.1658				519258	-8.8
mn_T1_ChIP3	208	chrIV	528202	528686	485	528307	528529	223	528336	-19.6	79	7.5	-11.9527	19.4527	528251	0.3	7.2	528333	3.2
mn_T1_ChIP3	209	chrIV	530244	530755	512	530336	530392	57	530356	9.4	238	37.3	7.45253	29.8475	530407	25.2	12.1	530361	36
mn_T1_ChIP3	210	chrIV	534004	534548	545	534062	534494	433	534220	4.9	58	42.7	12.1571	30.5429				534283	31.5
mn_T1_ChIP3	211	chrIV	541300	541609	310	541356	541434	79	541305			2	-10.71	12.71	541469	-8.5	10.5	541379	-13
mn_T1_ChIP3	212	chrIV	548013	548415	403	548256	548316	61	548296	-2	22	18.4	-4.49912	22.8991	548233	0.4	18	548277	8.6
mn_T1_ChIP3	213	chrIV	555830	556436	607	556108	556186	79	556067	11.7	119	28.1	8.50265	19.5973	556082	15.7	12.4	556148	10
mn_T1_ChIP3	214	chrIV	568672	569117	446	568672	569107	436	568774	29.7	110	55.6	11.09	44.51				568843	38.9
mn_T1_ChIP3	215	chrIV	579299	581000	1702	580146	580652	507	580485	10.7	26	43	9.53289	33.4671	579663	26.6	16.4	580422	40.2
mn_T1_ChIP3	216	chrIV	600829	601826	998	600829	600975	147	600955	-9.6	368	18.8	-8.03396	26.834	601654	1	17.8	600955	18.8
mn_T1_ChIP3	217	chrIV	602863	603358	496	603178	603256	79	603198	0.3	267	20.4	0.197122	20.2029	603290	16	4.4	603228	7.7
mn_T1_ChIP3	218	chrIV	619491	620499	1009	619743	620499	757	620097	-3.4	327	60.7	9.87262	50.8274				620057	55
mn_T1_ChIP3	219	chrIV	630168	630645	478	630512	630645	134	630171	6.9	208	26	9.83517	16.1648	630211	17.7	8.3	630639	15.5
mn_T1_ChIP3	220	chrIV	635725	636251	527	636155	636228	74	635798	-22.7	140	2.6	-14.1951	16.7951				636190	-28.6
mn_T1_ChIP3	221	chrIV	645020	645547	528	645136	645547	412	645308	8.1	185	35.4	1.86983	33.5302				645388	24.3
mn_T1_ChIP3	222	chrIV	667527	668449	923	667586	667680	95	667715	29.5	45	39.7	16.6535	23.0465	667574	32.7	7	667650	28.6
mn_T1_ChIP3	223	chrIV	703598	704171	574	703966	704171	206	703651	2.6	47	40.3	14.3073	25.9927	703933	13.5	26.8	703994	11.7
mn_T1_ChIP3	224	chrIV	743550	743849	300	743759	743849	91	743559	11	82	24.6	3.23206	21.3679	743750	-6.2	30.8	743827	-6.1
mn_T1_ChIP3	225	chrIV	743850	744199	350	743910	743979	70	743850	-9.6	11	1.1	-10.2029	11.3029	743895	-5.8	6.9	743937	-10
mn_T1_ChIP3	226	chrIV	768584	769129	546	768631	769129	499	768909	9.6	211	30.1	9.73404	20.366	768607	8.9	21.2	768835	18.8
mn_T1_ChIP3	227	chrIV	802422	803121	700	802536	802945	410	802751	2.2	63	37.7	3.00586	34.6941	802521	-29.5	67.2	802765	30.8
mn_T1_ChIP3	228	chrIV	808270	808705	436	808371	808480	110	808705	-9.4	35	23.2	-6.61012	29.8101	808362	-2.7	25.9	808417	-13.7
mn_T1_ChIP3	229	chrIV	812054	812730	677	812563	812612	50	812563	2.1	183	29.1	-2.43477	31.5348	812624	10.9	18.2	812590	13.7
mn_T1_ChIP3	230	chrIV	835862	836899	1038	836109	836607	499	836306	8.8	251	19.6	-13.4931	33.0931	836890	-3.6	23.2	836384	15.5
mn_T1_ChIP3	231	chrIV	848448	848952	505	848448	848561	114	848477	8.6	7	21.5	1.67315	19.8269	848629	5.5	16	848473	20.1
mn_T1_ChIP3	232	chrIV	856292	856770	479	856391	856540	150	856770	-17.6	26	10.1	-16.2076	26.3076	856558	-14.9	25	856475	-20.6
mn_T1_ChIP3	233	chrIV	867201	868097	897	867290	867684	395	867341	-12.2	561	16.4	-24.5143	40.9143	867290	6.8	9.6	867311	13.7
mn_T1_ChIP3	234	chrIV	882867	883315	449	883084	883158	75	882867	9.3	225	28	5.17166	22.8283	883169	2.1	25.9	883137	-6.4
mn_T1_ChIP3	235	chrIV	884065	884579	515	884218	884579	362	884472	5.8	407	34.5	4.93203	29.568				884423	24.7
mn_T1_ChIP3	236	chrIV	907183	907595	413	907313	907563	251	907572	10.2	41	28.6	5.24136	23.3586	907292	-2.7	31.3	907427	12.7
mn_T1_ChIP3	237	chrIV	914175	914900	726	914212	914617	406	914450	9.2	115	41.8	11.4744	30.3256	914766	23.1	18.7	914432	36.2
mn_T1_ChIP3	238	chrIV	915496	915990	495	915496	915990	495	915738	40.7	229	61.1	14.75	46.35				915771	54.1
mn_T1_ChIP3	239	chrIV	928454	929048	595	928621	928839	219	928493	-9.6	96	1.9	-13.8739	15.7739	928949	-9.8	11.7	928796	-11.3
mn_T1_ChIP3	240	chrIV	929546	930360	815	930007	930360	354	930172	43.5	33	52.9	35.3154	17.5846	929813	42.7	10.2	930124	43
mn_T1_ChIP3	241	chrIV	931060	931949	890	931717	931759	43	931705	6.9	404	45.1	21.6929	23.4071	931717	40.9	4.2	931738	36.6
mn_T1_ChIP3	242	chrIV	945957	946658	702	946225	946334	110	946391	12.8	239	48.3	20.0606	28.2394	946385	42.7	5.6	946310	33.1
mn_T1_ChIP3	243	chrIV	955066	955504	439	955309	955400	92	955466	-20.8	4	-13	-22.4389	9.4389	955277	-25.2	12.2	955341	-25.2
mn_T1_ChIP3	244	chrIV	980816	981316	501	980816	981132	317	981019	14.8	33	44.6	21.0016	23.5984	981313	16.4	28.2	980972	34.4
mn_T1_ChIP3	245	chrIV	992502	992974	473	992517	992974	458	992864	-9.4	227	42.3	-19.2067	61.5067				992954	31.9
mn_T1_ChIP3	246	chrIV	1016655	1017699	1045	1016934	1017294	361	1017260	21.4	292	52.3	6.63713	45.6629	1017589	3.8	48.5	1017253	49.5
mn_T1_ChIP3	247	chrIV	1075227	1075845	619	1075490	1075656	167	1075272	2.5	69	32	11.8148	20.1852	1075790	12.5	19.5	1075603	-1.9
mn_T1_ChIP3	248	chrIV	1096109	1096566	458	1096474	1096566	93	1096555	2.1	415	22.5	-11.049	33.549				1096503	0.1
mn_T1_ChIP3	249	chrIV	1116157	1116646	490	1116406	1116646	241	1116403	-5.3	79	24.7	2.6249	22.0751	1116393	16.4	8.3	1116427	16.4
mn_T1_ChIP3	250	chrIV	1150674	1151429	756	1150674	1151013	340	1150975	23.3	403	43.1	19.6873	23.4127	1151204	27.8	15.3	1150907	33.1
mn_T1_ChIP3	251	chrIV	1163139	1164648	1510	1164052	1164442	391	1164172	-8.7	1138	24.6	-5.0269	29.6269	1164001	8.1	16.5	1164165	19.1
mn_T1_ChIP3	252	chrIV	1175497	1176145	649	1175497	1175886	390	1175731	29	15	37.1	15.2154	21.8846	1176088	16.9	20.2	1175678	28.8
mn_T1_ChIP3	253	chrIV	1182499	1182978	480	1182787	1182978	192	1182807	3.4	226	36.1	6.27014	29.8299	1182764	27.7	8.4	1182823	26.4
mn_T1_ChIP3	254	chrIV	1201497	1202563	1067	1202458	1202500	43	1202560	-6.3	272	28.5	3.17734	25.3227	1202378	19.5	9	1202480	14.9
mn_T1_ChIP3	255	chrIV	1207688	1208094	407	1207688	1208094	407	1207883	19.5	77	30.3	-2.35	32.65				1207917	20.6
mn_T1_ChIP3	256	chrIV	1208336	1208833	498	1208336	1208773	438	1208566	-15.9	210	12.7	-20.83	33.53	1208797	-23.5	36.2	1208526	-3.8
mn_T1_ChIP3	257	chrIV	1228950	1229249	300	1228950	1229008	59	1229220	14.6	272	24.1	11.0888	13.0112				1228976	6.1
mn_T1_ChIP3	258	chrIV	1238429	1238850	422
mn_T1_ChIP3	259	chrIV	1239384	1239886	503	1239464	1239579	116	1239529	33.9	106	43.4	20.6628	22.7372	1239763	28.7	14.7	1239512	29.5
mn_T1_ChIP3	260	chrIV	1243118	1244646	1529	1243522	1243813	292	1243558	10.6	260	42	5.21819	36.7818	1244340	5.6	36.4	1243559	39.1
mn_T1_ChIP3	261	chrIV	1245811	1246225	415	1245941	1246225	285	1246180	3.5	11	28.9	8.19231	20.7077	1245917	10	18.9	1246003	10.3
mn_T1_ChIP3	262	chrIV	1257020	1257389	370	1257113	1257389	277	1257173	33.4	317	44.2	31.9398	12.2602				1257136	33
mn_T1_ChIP3	263	chrIV	1262488	1263003	516	1262798	1263003	206	1262495	-16.4	2	8.9	-10.4297	19.3297				1262838	-22.2
mn_T1_ChIP3	264	chrIV	1270054	1271554	1501	1270806	1271259	454	1271075	6.1	44	37.2	9.23591	27.9641	1270415	26.2	11	1271063	31.5
mn_T1_ChIP3	265	chrIV	1288145	1288680	536	1288145	1288471	327	1288660	4.2	46	19	4.50048	14.4995				1288278	2.5
mn_T1_ChIP3	266	chrIV	1293781	1294271	491	1294236	1294271	36	1294252	-4	9	21.6	6.54593	15.0541	1294214	10.6	11	1294256	20.3
mn_T1_ChIP3	267	chrIV	1301524	1302716	1193	1302446	1302716	271	1302658	14.8	619	39.9	16.7372	23.1628	1302213	22.2	17.7	1302692	21.7
mn_T1_ChIP3	268	chrIV	1305285	1305950	666	1305578	1305950	373	1305584	18.6	353	55.4	34.014	21.386	1305410	36.2	19.2	1305657	48.2
mn_T1_ChIP3	269	chrIV	1352296	1352801	506	1352693	1352801	109	1352707	21.3	85	36.2	10.6164	25.5836	1352403	9.4	26.8	1352796	15.4
mn_T1_ChIP3	270	chrIV	1354687	1355251	565	1354690	1355004	315	1355213	23.1	160	39.3	16.6392	22.6608				1354732	21.4
mn_T1_ChIP3	271	chrIV	1382857	1383455	599	1383305	1383387	83	1383434	-5.3	402	24.6	-1.11609	25.7161	1383271	18.8	5.8	1383354	10.9
mn_T1_ChIP3	272	chrIV	1402724	1403558	835	1403002	1403255	254	1403022	10.7	54	33	4.28967	28.7103	1403505	10	23	1403036	23.3
mn_T1_ChIP3	273	chrIV	1410399	1411631	1233	1411282	1411631	350	1411630	0.5	1009	42.8	-9.64258	52.4426	1410816	6.8	36	1411611	30.3
mn_T1_ChIP3	274	chrIV	1419619	1420330	712	1420251	1420330	80	1419619	-6.8	55	10.1	-6.2981	16.3981	1420179	-8.2	18.3	1420298	-11.2
mn_T1_ChIP3	275	chrIV	1420333	1421078	746	1420401	1420750	350	1420333	-49.1	241	-5.8	-32.6157	26.8157				1420432	-19.5
mn_T1_ChIP3	276	chrIV	1428464	1428989	526	1428480	1428630	151	1428590	-12.3	42	6.6	-12.0264	18.6264	1428815	-8.2	14.8	1428510	-1.9
mn_T1_ChIP3	277	chrIV	1450380	1450961	582	1450481	1450961	481	1450651			53.3	29.5109	23.7891				1450631	46.2
mn_T1_ChIP3	278	chrIV	1453525	1454354	830	1454014	1454188	175	1454155	-6.5	28	11	-11.205	22.205	1453986	-6.9	17.9	1454084	-2.5
mn_T1_ChIP3	279	chrIV	1459384	1460377	994	1459625	1460168	544	1460040	-3.7	361	19.4	-19.9364	39.3364	1459425	-26.8	46.2	1459967	11.9
mn_T1_ChIP3	280	chrIV	1466740	1467399	660	1467091	1467231	141	1467358	-16.4	249	9.8	-10.5125	20.3125	1467085	-8.6	18.4	1467188	-16.2
mn_T1_ChIP3	281	chrIV	1489400	1489899	500	1489499	1489695	197	1489562	13.4	63	31.9	13.7211	18.1789	1489489	20	11.9	1489527	20.2
mn_T1_ChIP3	282	chrIV	1524580	1526061	1482	1525132	1525668	537	1526061	-5.8	113	13.3	-29.7065	43.0065	1524590	-28	41.3	1525387	3.2
mn_T1_ChIP3	283	chrIV	1527124	1528212	1089	1527993	1528212	220	1527809	-3	530	36.4	0.424166	35.9758	1527827	25.4	11	1528203	10.8
mn_T1_ChIP3	284	chrIV	1529837	1530602	766	1530208	1530399	192	1530159	-22.2	116	3.6	-18.6793	22.2793	1530192	-6.1	9.7	1530243	-2
mn_T1_ChIP3	285	chrIX	23480	23779	300	23589	23779	191	23776	-8.6	146	6.4	-11.6248	18.0248	23536	-14.4	20.8	23718	-1.8
mn_T1_ChIP3	286	chrIX	25157	25902	746	25200	25648	449	25378	-10.5	140	23.6	-0.386532	23.9865	25887	-3.4	27	25403	23.5
mn_T1_ChIP3	287	chrIX	48424	48824	401	48544	48725	182	48424	-13	31	-6.1	-18.2799	12.1799	48747	-13.1	7	48685	-9.3
mn_T1_ChIP3	288	chrIX	53750	54344	595	53750	53890	141	53762	-23.9	51	-3.6	-19.2256	15.6256	54158	-9.4	5.8	53829	-10.3
mn_T1_ChIP3	289	chrIX	54950	56059	1110	54950	55492	543	55184	-15.5	281	13.1	-6.63721	19.7372	55910	1.6	11.5	55132	7.4
mn_T1_ChIP3	290	chrIX	68962	69830	869	69440	69707	268	69436	46.8	26	53.6	20.8135	32.7865	69440	52.3	1.3	69460	45.1
mn_T1_ChIP3	291	chrIX	84308	84860	553	84584	84860	277	84333	-16.5	178	25.6	-0.762319	26.3623				84858	5.1
mn_T1_ChIP3	292	chrIX	93486	94300	815	94235	94300	66	94195	-8.1	98	23.1	2.75234	20.3477	94169	16	7.1	94270	15.7
mn_T1_ChIP3	293	chrIX	97254	97863	610	97763	97863	101	97783	4.5	381	34.5	10.5426	23.9574	97756	31.5	3	97799	27.6
mn_T1_ChIP3	294	chrIX	126388	126940	553	126890	126938	49	126856	10.3	198	29.4	5.27083	24.1292	126436	3.6	25.8	126912	25
mn_T1_ChIP3	295	chrIX	174666	175266	601	174744	175257	514	174983	25.7	82	31.1	0.0195402	31.0805	174737	10.9	20.2	174982	31.1
mn_T1_ChIP3	296	chrIX	179750	180109	360	179880	180109	230	180045	27.1	47	48.9	21.3854	27.5146	179849	17.9	31	179912	11.4
mn_T1_ChIP3	297	chrIX	183058	183952	895	183413	183543	131	183537	4.6	74	26.3	1.75838	24.5416	183120	5.8	20.5	183506	9.5
mn_T1_ChIP3	298	chrIX	187963	188769	807	187963	188002	40	188028	11.7	162	35.8	18.5063	17.2937	188017	33.1	2.7	187982	21.9
mn_T1_ChIP3	299	chrIX	197234	197910	677	197365	197902	538	197590	-7.7	473	52.1	8.9446	43.1554				197582	45
mn_T1_ChIP3	300	chrIX	199652	200122	471	199706	199824	119	199705	7.2	155	27.3	7.92131	19.3787	199869	13.7	13.6	199751	3.8
mn_T1_ChIP3	301	chrIX	202378	202835	458	202735	202792	58	202759	25.3	65	37.6	14.9965	22.6035	202819	16.8	20.8	202769	30.7
mn_T1_ChIP3	302	chrIX	215752	216221	470	215771	215875	105	216158			24.4	-4.20301	28.603	215885	-9.2	33.6	215852	-17.5
mn_T1_ChIP3	303	chrIX	241295	241913	619	241429	241893	465	241647	6.8	155	32.7	0.947403	31.7526	241422	-10.4	43.1	241632	28.2
mn_T1_ChIP3	304	chrIX	244040	244637	598	244166	244528	363	244364	0.1	230	11	-8.39447	19.3945	244153	-16.8	27.8	244322	0
mn_T1_ChIP3	305	chrIX	248423	249499	1077	248572	249255	684	248852	13.5	44	45.8	-1.14478	46.9448	248566	7.2	38.6	248903	37.5
mn_T1_ChIP3	306	chrIX	254521	256664	2144	256183	256286	104	256177	-11.4	945	28.6	-4.98353	33.5835	256160	23.1	5.5	256214	17.6
mn_T1_ChIP3	307	chrIX	257622	258023	402	257732	258023	292	257937	37	112	43.8	15.4727	28.3273	257679	12.4	31.4	258003	26.8
mn_T1_ChIP3	308	chrIX	260328	260949	622	260619	260851	233	260675	38.3	319	55.8	24.5699	31.2301	260619	51.7	4.1	260643	47.6
mn_T1_ChIP3	309	chrIX	267843	268801	959	268059	268542	484	268773	-28.2	160	7.5	-29.66	37.16	268045	-54.1	61.6	268331	-17.4
mn_T1_ChIP3	310	chrIX	268981	269491	511	268981	269069	89	269104	-6.1	235	19.8	-3.88152	23.6815	269093	12.9	6.9	269026	6.9
mn_T1_ChIP3	311	chrIX	273498	273997	500					-21.7	30
mn_T1_ChIP3	312	chrIX	274088	274982	895	274494	274614	121	274100	-14.6	136	13.3	-10.3627	23.6627	274626	0.3	13	274581	-6.9
mn_T1_ChIP3	313	chrIX	275819	276466	648	276024	276358	335	276026	-0.3	219	18.7	1.20767	17.4923	275983	8.9	9.8	276063	9.1
mn_T1_ChIP3	314	chrIX	299988	300447	460	299997	300447	451	300288	27.6	259	64.4	-1.75556	66.1556				300305	50.6
mn_T1_ChIP3	315	chrIX	309481	310375	895	310344	310375	32	310274	-2.4	626	23.5	-13.0158	36.5158	309789	-3.1	26.6	310372	20.4
mn_T1_ChIP3	316	chrIX	316683	317887	1205	316893	317297	405	317053	19.2	46	59.6	22.2076	37.3924	317861	36.7	22.9	317096	47
mn_T1_ChIP3	317	chrIX	324230	324759	530	324230	324689	460	324397	22.7	191	58.1	0.877143	57.2229	324742	-1.4	59.5	324369	52.2
mn_T1_ChIP3	318	chrIX	325233	325991	759	325629	325867	239	325600	38.3	5	47.8	15.3273	32.4727	325613	40.8	7	325651	36.8
mn_T1_ChIP3	319	chrIX	333899	334402	504	334036	334078	43	334040	-5.5	299	19	5.7141	13.2859	334028	14.7	4.3	334058	14.9
mn_T1_ChIP3	320	chrIX	335703	336159	457	336080	336159	80	336159	7.2	94	19.1	5.81512	13.2849	335961	1.3	17.8	336103	6.6
mn_T1_ChIP3	321	chrIX	336350	336649	300	336350	336507	158	336446			22.8	5.58028	17.2197	336523	6.8	16	336369	9.1
mn_T1_ChIP3	322	chrIX	343871	344413	543	344131	344311	181	344369			31.1	14.4506	16.6494	343956	8.1	23	344240	21.7
mn_T1_ChIP3	323	chrIX	370022	371282	1261	370029	370405	377	370387	10.4	466	50	4.33416	45.6658	370418	35.9	14.1	370385	47.2
mn_T1_ChIP3	324	chrIX	378387	379119	733	378490	378807	318	378645	-7.9	212	15.1	-4.40048	19.5005	378487	-12.8	27.9	378663	6.7
mn_T1_ChIP3	325	chrIX	389750	390049	300	389964	390049	86	389770			13.7	0.401869	13.2981				390045	-10.6
mn_T1_ChIP3	326	chrIX	392120	392439	320	392120	392157	38	392203			25.6	3.10248	22.4975	392165	15.9	9.7	392135	15.9
mn_T1_ChIP3	327	chrIX	406439	406983	545	406534	406615	82	406898	-13.9	16	10.2	-10.2948	20.4948	406511	-14	24.2	406560	-11.4
mn_T1_ChIP3	328	chrIX	420121	420786	666	420332	420687	356	420634	17.2	312	33.4	-2.35226	35.7523	420700	22.5	10.9	420628	29.3
mn_T1_ChIP3	329	chrIX	421067	421821	755	421067	421476	410	421204	1.5	421	35.6	-5.94957	41.5496	421768	-7.2	42.8	421222	34.1
mn_T1_ChIP3	330	chrIX	422284	422765	482	422363	422508	146	422729	17.8	395	31.5	14.7708	16.7292				422488	16.9
mn_T1_ChIP3	331	chrIX	439118	439835	718	439295	439545	251	439120	-37.8	12	-4.7	-30.5794	25.8794	439216	-39.3	34.6	439348	-21
mn_T1_ChIP3	332	chrV	25936	26418	483	26046	26353	308	26054			10.8	-12.0823	22.8823	26028	-3.2	14	26082	2.3
mn_T1_ChIP3	333	chrV	26723	27235	513	26723	26771	49	27180	18.1	282	38.5	8.8847	29.6153				26751	-13.3
mn_T1_ChIP3	334	chrV	42649	43832	1184	43311	43717	407	43504	0.5	51	29.7	0.673102	29.0269	43120	12.2	17.5	43491	25.6
mn_T1_ChIP3	335	chrV	51827	52481	655	52437	52481	45	52390	17.9	125	38.5	24.6687	13.8313	52423	34.1	4.4	52457	36.8
mn_T1_ChIP3	336	chrV	52758	53283	526	52758	53053	296	52765	24.8	109	48.6	11.7583	36.8417	53241	12.2	36.4	52768	45.8
mn_T1_ChIP3	337	chrV	58697	59241	545	58930	59111	182	58946	26.1	263	39.5	20.616	18.884	58910	30.9	8.6	58976	32.9
mn_T1_ChIP3	338	chrV	60914	62135	1222	60933	61594	662	61263	19.6	858	61.9	10.2559	51.6441	61870	25.2	36.7	61248	49.2
mn_T1_ChIP3	339	chrV	67636	69058	1423	68022	68180	159	68197	-13	734	35.9	1.38782	34.5122	68180	26.3	9.6	68153	29.1
mn_T1_ChIP3	340	chrV	69211	70376	1166	70029	70369	341	70080	-8.5	508	18.6	-37.5244	56.1244	70029	0.3	18.3	70053	0.3
mn_T1_ChIP3	341	chrV	78107	78595	489					7.5	35
mn_T1_ChIP3	342	chrV	79028	79510	483					-5.5	220
mn_T1_ChIP3	343	chrV	84057	84651	595	84180	84651	472	84389	4.2	84	31.4	2.4935	28.9065	84172	7.5	23.9	84393	27.3
mn_T1_ChIP3	344	chrV	85495	86849	1355	85828	86373	546	86108	-12.4	161	42.4	6.67577	35.7242	86587	27.2	15.2	86130	35.5
mn_T1_ChIP3	345	chrV	99557	100349	793	99738	100349	612	100118	3	244	55.3	-17.0094	72.3094				100086	38.9
mn_T1_ChIP3	346	chrV	100710	101639	930	100710	101119	410	100933	9.7	84	32.8	14.8844	17.9156	101154	23.8	9	101047	20.9
mn_T1_ChIP3	347	chrV	117083	117562	480	117462	117562	101	117445	31.7	210	67.1	18.8947	48.2053	117436	65.8	1.3	117491	47.6
mn_T1_ChIP3	348	chrV	117797	118465	669	117864	118342	479	118165	7.1	149	13.7	-18.7553	32.4553	118390	-18.9	32.6	118131	11
mn_T1_ChIP3	349	chrV	122200	123068	869	122537	122757	221	122756	13.3	94	42.7	10.9843	31.7157	122421	20.1	22.6	122737	32.8
mn_T1_ChIP3	350	chrV	130915	131507	593	130915	131382	468	131159	8.1	70	52.6	4.02	48.58	131465	8.9	43.7	131153	51.1
mn_T1_ChIP3	351	chrV	135259	135791	533	135259	135719	461	135456	17.4	132	52.7	-0.588889	53.2889				135431	48.3
mn_T1_ChIP3	352	chrV	138413	139739	1327	138413	138978	566	138997	-7.4	672	37.3	17.2222	20.0778	138984	31.7	5.6	138928	30
mn_T1_ChIP3	353	chrV	148170	148582	413	148268	148553	286	148343	-6.1	86	14.2	-0.479528	14.6795	148214	6.9	7.3	148297	4.7
mn_T1_ChIP3	354	chrV	159800	160159	360	159835	160024	190	159894	8.6	29	28.4	12.6835	15.7165	160032	20.5	7.9	159966	21.7
mn_T1_ChIP3	355	chrV	166585	167236	652	167059	167191	133	167015	-2.9	24	22	-0.875337	22.8753	167046	11	11	167089	2.7
mn_T1_ChIP3	356	chrV	176706	177591	886	177164	177591	428	177394	37.1	174	58.8	14.5452	44.2548	176962	36.2	22.6	177414	50.3
mn_T1_ChIP3	357	chrV	191894	192768	875	192329	192597	269	192622	-16.4	465	-4.4	-32.454	28.054	192626	-8.5	4.1	192568	-5.8
mn_T1_ChIP3	358	chrV	193090	194282	1193	193096	193473	378	193151	1.5	158	28.6	-8.72589	37.3259	194257	16.5	12.1	193222	16
mn_T1_ChIP3	359	chrV	194300	194752	453	194625	194752	128	194302	-2.3	5	23.5	3.65508	19.8449	194611	4.2	19.3	194655	4
mn_T1_ChIP3	360	chrV	195029	195799	771	195132	195417	286	195388	-9.9	291	21.5	-7.12062	28.6206	195431	10.4	11.1	195347	8.9
mn_T1_ChIP3	361	chrV	205063	205478	416	205290	205437	148	205478	-3.3	32	9.2	0.00970149	9.1903	205091	2.4	6.8	205406	5.4
mn_T1_ChIP3	362	chrV	207007	207692	686	207103	207549	447	207301	35.1	101	50.1	10.8941	39.2059	207064	9.2	40.9	207325	35.9
mn_T1_ChIP3	363	chrV	222594	223052	459	222833	223052	220	223022	0.1	13	16.9	-6.28996	23.19	222780	-2.9	19.8	223041	10.1
mn_T1_ChIP3	364	chrV	223352	223785	434	223470	223657	188	223535	0	71	13.3	-5.02154	18.3215	223710	-1.7	15	223597	3.7
mn_T1_ChIP3	365	chrV	235855	236756	902	236064	236509	446	236756	-16	643	17.6	-10.052	27.652	235954	0.3	17.3	236236	2.8
mn_T1_ChIP3	366	chrV	240799	241335	537	241228	241293	66	241182	6.7	52	18.6	6.70127	11.8987	241317	14.2	4.4	241265	11.5
mn_T1_ChIP3	367	chrV	249972	251070	1099	249972	250378	407	251031	4.6	125	37.1	6.55954	30.5405	250413	2.4	34.7	250154	26
mn_T1_ChIP3	368	chrV	266488	266998	511	266579	266738	160	266744	12.9	85	21.1	0.612821	20.4872	266761	16.8	4.3	266691	5.7
mn_T1_ChIP3	369	chrV	269400	269699	300
mn_T1_ChIP3	370	chrV	279924	280732	809	279924	280505	582	280058	-4	464	28.7	-13.989	42.689	280715	1.9	26.8	280142	25.8
mn_T1_ChIP3	371	chrV	284619	285739	1121	284748	285479	732	285739	-29.7	519	45.3	-23.047	68.347				285296	12.4
mn_T1_ChIP3	372	chrV	287921	289127	1207	288445	288799	355	288423	2.6	337	44.7	5.81737	38.8826	289109	-14.7	59.4	288476	36
mn_T1_ChIP3	373	chrV	301000	301449	450	301000	301350	351	301305			37.5	9.32929	28.1707	301363	22.1	15.4	301277	34.6
mn_T1_ChIP3	374	chrV	302686	303290	605	302686	303207	522	302993	7.1	339	31.6	-9.47711	41.0771	303229	-5.6	37.2	302969	26.1
mn_T1_ChIP3	375	chrV	306761	307213	453	306915	307213	299	307168	0.9	94	35.6	3.6487	31.9513	306903	-12.2	47.8	307196	28.6
mn_T1_ChIP3	376	chrV	311633	312449	817	312210	312269	60	312209	-2.2	435	27.7	-0.464333	28.1643	312172	19.6	8.1	312246	20.5
mn_T1_ChIP3	377	chrV	322065	322724	660	322410	322471	62	322466	8.5	301	32.9	7.67258	25.2274	322404	24.9	8	322445	27.4
mn_T1_ChIP3	378	chrV	334460	335356	897	335034	335356	323	335263	-14.6	2	6.8	-15.7408	22.5408	334733	-10.2	17	335352	0.5
mn_T1_ChIP3	379	chrV	335658	337090	1433	335927	336217	291	336254	-18	760	17.4	-9.92303	27.323	336258	16.1	1.3	336196	6
mn_T1_ChIP3	380	chrV	348703	349925	1223	348725	349062	338	348858	-36.7	225	16.1	-21.5377	37.6377	349317	-15.3	31.4	348795	3.7
mn_T1_ChIP3	381	chrV	354525	355256	732	354529	355036	508	354898	-29	249	32.2	13.6871	18.5129	355111	10	22.2	354851	29.7
mn_T1_ChIP3	382	chrV	358780	359342	563	358782	359017	236	359005	14.8	242	21.6	-6.63976	28.2398				358993	17.2
mn_T1_ChIP3	383	chrV	363227	364356	1130	363305	363582	278	363315	31.4	39	54.5	28.7407	25.7593	363842	39.9	14.6	363378	42
mn_T1_ChIP3	384	chrV	395268	395821	554	395268	395657	390	395631	9.3	163	31.1	8.96341	22.1366				395569	19.8
mn_T1_ChIP3	385	chrV	397167	397638	472	397277	397638	362	397477	20.3	108	48.9	21.6155	27.2845	397267	12.6	36.3	397470	48.8
mn_T1_ChIP3	386	chrV	400443	400925	483	400540	400868	329	400577	-17.9	311	24.2	-13.9935	38.1935	400915	-22.3	46.5	400614	10.5
mn_T1_ChIP3	387	chrV	424023	424490	468	424054	424284	231	424102	29.9	29	48.9	24.6692	24.2308	424313	38.7	10.2	424144	37.9
mn_T1_ChIP3	388	chrV	424500	425313	814	424500	424850	351	424830	26.7	10	44.3	16.2555	28.0445	424857	26.4	17.9	424780	29.3
mn_T1_ChIP3	389	chrV	430490	431100	611	430490	430656	167	430490	-5.2	8	22.8	-2.59144	25.3914	430695	-1.8	24.6	430554	14.6
mn_T1_ChIP3	390	chrV	431164	431602	439	431502	431602	101	431451	14.8	131	40.7	11.0459	29.6541	431240	-9.4	50.1	431523	18.1
mn_T1_ChIP3	391	chrV	434329	435494	1166	434958	435492	535	435215	14.7	138	51.3	1.3832	49.9168	434737	15	36.3	435207	40.3
mn_T1_ChIP3	392	chrV	438331	439008	678	438663	438975	313	438809	1.1	39	19.9	1.2926	18.6074	438647	9.9	10	438737	14
mn_T1_ChIP3	393	chrV	441564	442549	986	441666	442264	599	442020	-5.7	61	45.3	4.18941	41.1106	442379	19.1	26.2	441996	37.1
mn_T1_ChIP3	394	chrV	463057	463526	470	463361	463526	166	463423	-10.4	25	11.4	-3.11809	14.5181				463472	-2.5
mn_T1_ChIP3	395	chrV	468379	468793	415					-5.5	59
mn_T1_ChIP3	396	chrV	468985	469835	851	469114	469483	370	469311	-10.6	56	24.7	-1.34179	26.0418	469509	0.9	23.8	469376	11.9
mn_T1_ChIP3	397	chrV	473968	474790	823	474565	474625	61	474022	-29.3	160	6.1	-13.6354	19.7354	474558	-7.6	13.7	474590	-7.7
mn_T1_ChIP3	398	chrV	474975	475601	627	474975	475385	411	475268	5.3	234	22.9	4.98426	17.9157	475585	6.3	16.6	475248	13.2
mn_T1_ChIP3	399	chrV	487118	487761	644	487118	487410	293	487454	23.7	23	44.5	23.3698	21.1302	487410	31.7	12.8	487382	31.4
mn_T1_ChIP3	400	chrV	490146	490707	562					-12.2	74
mn_T1_ChIP3	401	chrV	492229	492694	466	492229	492694	466	492415	13.9	165	34.4	-11.2	45.6				492448	22.9
mn_T1_ChIP3	402	chrV	495995	496833	839	496457	496699	243	496500	-5.2	145	19.3	-4.24463	23.5446	496434	3.5	15.8	496479	13.5
mn_T1_ChIP3	403	chrV	503108	503848	741	503203	503361	159	503817	12.7	252	20	5.07268	14.9273	503418	11.2	8.8	503341	9.5
mn_T1_ChIP3	404	chrV	503972	504501	530	503972	504491	520	504206	43.7	155	58.7	7.81	50.89				504217	53.1
mn_T1_ChIP3	405	chrV	504844	505619	776	505541	505619	79	505619	-10.5	39	17.4	-11.6222	29.0222	505530	1.5	15.9	505601	5
mn_T1_ChIP3	406	chrV	510444	510914	471	510444	510656	213	510472	21.2	28	35.9	18.7372	17.1628	510678	26.6	9.3	510516	31.8
mn_T1_ChIP3	407	chrV	511401	511867	467	511683	511838	156	511723	21.8	19	29.6	13.665	15.935	511484	24.1	5.5	511795	20.1
mn_T1_ChIP3	408	chrV	522061	522658	598	522161	522354	194	522197	14.3	40	36.9	7.46213	29.4379	522148	24.2	12.7	522212	35.4
mn_T1_ChIP3	409	chrV	546714	547278	565	546853	547180	328	547267	-13.3	460	13.9	-8.30886	22.2089	546853	-26.4	40.3	546877	-32
mn_T1_ChIP3	410	chrV	550888	551699	812	551098	551201	104	551062	-12.8	89	31.8	7.27203	24.528	551368	23.3	8.5	551118	23.8
mn_T1_ChIP3	411	chrV	569344	570465	1122	569585	569773	189	569644	-40.5	19	2.6	-30.3538	32.9538	569785	-10.9	13.5	569700	-12.4
mn_T1_ChIP3	412	chrV	572661	573183	523	572830	573054	225	572677	-13.6	34	-2.2	-22.1685	19.9685	572773	-23.6	21.4	572877	-12.7
mn_T1_ChIP3	413	chrV	574960	575464	505	575320	575464	145	575450	-10	92	6.1	-10.1733	16.2733	575133	-10.8	16.9	575426	-0.8
mn_T1_ChIP3	414	chrVI	4432	5365	934	4432	5039	608	4751	-29.3	46	25.8	-17.3969	43.1969	5281	-11.7	37.5	4729	17.4
mn_T1_ChIP3	415	chrVI	13600	13949	350	13628	13730	103	13949	-10.1	2	2	-10.5891	12.5891	13740	-16.1	18.1	13699	-9.3
mn_T1_ChIP3	416	chrVI	44633	45458	826	45093	45355	263	45396	13	556	34.8	-5.17194	39.9719	45454	25.1	9.7	45330	26.3
mn_T1_ChIP3	417	chrVI	55338	56027	690	55805	56027	223	55816	-8.5	147	23.8	-9.00814	32.8081				55833	15.4
mn_T1_ChIP3	418	chrVI	63854	64969	1116	63998	64542	545	64411	35.7	80	52.1	4.11016	47.9898	64596	24.3	27.8	64362	44.9
mn_T1_ChIP3	419	chrVI	73802	74492	691	73839	74111	273	74480	-16.4	143	29.9	-2.34234	32.2423	74178	-27.9	57.8	74035	-18.6
mn_T1_ChIP3	420	chrVI	76750	77149	400	76767	76854	88	76797	-8.9	182	3.4	-10.7429	14.1429	77101	-13.5	16.9	76797	3.4
mn_T1_ChIP3	421	chrVI	83100	83755	656	83161	83264	104	83106	-1.9	15	29.1	-6.72409	35.8241	83303	-5.5	34.6	83244	12.4
mn_T1_ChIP3	422	chrVI	95403	96008	606	95435	95705	271	96008	-25	182	12.9	-8.83791	21.7379	95435	3.3	9.6	95457	1.9
mn_T1_ChIP3	423	chrVI	100879	101749	871	101100	101605	506	101313	14.7	17	47.1	13.0907	34.0093	101625	2.4	44.7	101313	47.1
mn_T1_ChIP3	424	chrVI	105360	105659	300	105457	105659	203	105650	-3.1	131	12.8	-8.82577	21.6258				105595	-0.8
mn_T1_ChIP3	425	chrVI	115138	115642	505	115326	115576	251	115278	2.7	299	27.2	3.8437	23.3563				115354	16.4
mn_T1_ChIP3	426	chrVI	149104	149562	459	149105	149302	198	149345	17.4	13	27	10.8027	16.1973	149307	18.5	8.5	149274	22.6
mn_T1_ChIP3	427	chrVI	157741	158356	616	157996	158356	361	158053			31.5	17.4502	14.0498	157979	27.2	4.3	158071	28.9
mn_T1_ChIP3	428	chrVI	161867	162469	603	162316	162370	55	162295	3.5	64	35.4	12.9126	22.4874	162443	21.8	13.6	162346	27
mn_T1_ChIP3	429	chrVI	166979	167734	756	167122	167734	613	167510	-25.3	174	33.8	-14.0413	47.8413				167438	19
mn_T1_ChIP3	430	chrVI	180836	181263	428	181157	181214	58	181162	40.7	23	52.7	23.5343	29.1657	181237	38.5	14.2	181183	38.8
mn_T1_ChIP3	431	chrVI	183610	184920	1311	183700	183961	262	183628	-36.9	141	10.5	-19.0345	29.5345	184832	0.5	10	183721	3.8
mn_T1_ChIP3	432	chrVI	191290	191773	484	191290	191770	481	191540			47.5	16.3667	31.1333				191559	36.2
mn_T1_ChIP3	433	chrVI	204411	205399	989	204756	205399	644	205135	16.5	291	54.7	4.20986	50.4901	204437	8.1	46.6	205079	46.2
mn_T1_ChIP3	434	chrVI	207042	207890	849	207256	207555	300	207882	-42.3	43	-2.2	-30.5539	28.3539	207571	-37.3	35.1	207458	-29.2
mn_T1_ChIP3	435	chrVI	210212	211558	1347	210347	210936	590	210641	-26.6	159	46.5	-15.6182	62.1182	211072	-1.6	48.1	210625	42.4
mn_T1_ChIP3	436	chrVI	219770	220343	574	219770	220153	384	220320	-3.3	14	26	0.423158	25.5768				219833	17.4
mn_T1_ChIP3	437	chrVI	220454	221967	1514	220462	220533	72	220454	-3	489	38.1	-2.55735	40.6574	220551	21.8	16.3	220498	18.6
mn_T1_ChIP3	438	chrVI	223123	223876	754	223149	223201	53	223216	20.4	41	45.1	17.5735	27.5265	223235	37.1	8	223178	35.4
mn_T1_ChIP3	439	chrVI	224402	226575	2174	225744	226198	455	224487	-15.3	490	41.3	-17.9475	59.2475	225744	17.8	23.5	225784	24
mn_T1_ChIP3	440	chrVI	226688	227422	735	226719	227028	310	226766	5.6	127	62.4	7.91176	54.4882	226699	39.9	22.5	226757	60.9
mn_T1_ChIP3	441	chrVI	252240	252549	310	252240	252308	69	252337			12.7	3.13734	9.56266	252376	7.1	5.6	252283	5.8
mn_T1_ChIP3	442	chrVII	22672	23275	604	23031	23188	158	22672	0.4	17	13.7	-1.79507	15.4951	23231	-0.5	14.2	23133	4.4
mn_T1_ChIP3	443	chrVII	52831	53245	415					-10.9	95
mn_T1_ChIP3	444	chrVII	53493	54112	620	53493	53787	295	54112	-16.4	64	11.5	-14.8732	26.3732	53809	-29.4	40.9	53537	-4.7
mn_T1_ChIP3	445	chrVII	55373	56249	877	55720	56249	530	55975	10.4	372	39	2.19971	36.8003	55393	7.5	31.5	55960	32.1
mn_T1_ChIP3	446	chrVII	56322	57240	919	56456	57101	646	56817	-24.6	164	6.5	-28.0681	34.5681	56432	-29.5	36	56865	0.7
mn_T1_ChIP3	447	chrVII	73288	74333	1046	74011	74112	102	73979	24.8	725	50.3	9.90943	40.3906	73897	21.6	28.7	74031	32.6
mn_T1_ChIP3	448	chrVII	81221	81837	617	81537	81722	186	81723	20.6	15	41.4	13.9615	27.4385	81492	11.7	29.7	81660	26
mn_T1_ChIP3	449	chrVII	93806	94284	479	94034	94127	94	94056	3.1	47	11.2	-5.49792	16.6979	94127	-1.4	12.6	94103	-0.1
mn_T1_ChIP3	450	chrVII	110430	111050	621	110669	111050	382	110792	-38.4	307	35.3	8.3205	26.9795	110641	6.3	29	110728	24.3
mn_T1_ChIP3	451	chrVII	121916	122406	491	121960	122029	70	122352	1.8	148	39.9	9.97387	29.9261				122006	-15.5
mn_T1_ChIP3	452	chrVII	123750	124369	620	123933	124369	437	124083	-8.2	194	19	4.41148	14.5885	123795	4.6	14.4	124091	14.9
mn_T1_ChIP3	453	chrVII	148046	148651	606	148164	148326	163	148284	28.7	153	47.5	23.8494	23.6506	148326	38.3	9.2	148303	42.1
mn_T1_ChIP3	454	chrVII	185710	186049	340	185710	185809	100	185798			25.2	10.9304	14.2696	185818	23.8	1.4	185738	21.3
mn_T1_ChIP3	455	chrVII	191013	191696	684	191584	191689	106	191572	-13.7	494	20.4	-11.117	31.517	191212	-13	33.4	191611	7.8
mn_T1_ChIP3	456	chrVII	205231	205630	400	205398	205630	233	205600	-10.6	174	15.1	-6.66467	21.7647	205331	-8.2	23.3	205619	9.5
mn_T1_ChIP3	457	chrVII	225798	227195	1398	225798	225899	102	226025	-8.4	351	11.8	-13.8559	25.6559	225937	3.4	8.4	225846	4.8
mn_T1_ChIP3	458	chrVII	227731	228406	676	227731	227929	199	227783	-1.3	123	43.9	1.27275	42.6273	228377	-21.2	65.1	227875	23.3
mn_T1_ChIP3	459	chrVII	254490	255436	947	255288	255404	117	255427	-4.2	615	37.2	0.0228916	37.1771	255404	27.4	9.8	255383	22.1
mn_T1_ChIP3	460	chrVII	270650	272210	1561	270650	270722	73	270835	-6.4	8	26.8	-20.7823	47.5823	270765	22.8	4	270669	17.3
mn_T1_ChIP3	461	chrVII	272454	273003	550	272557	272900	344	272767	-8.6	180	9.1	-18.7044	27.8044				272740	-2.1
mn_T1_ChIP3	462	chrVII	277542	278766	1225	278311	278599	289	278375	-4.4	48	38.5	13.5812	24.9188	278295	30.3	8.2	278356	24.6
mn_T1_ChIP3	463	chrVII	287081	287823	743	287088	287812	725	287474	7.6	286	51.2	-8.56667	59.7667				287477	49.8
mn_T1_ChIP3	464	chrVII	306057	307025	969	306057	306461	405	306186	-4.8	449	27.9	-8.46862	36.3686	306774	1.7	26.2	306106	6.8
mn_T1_ChIP3	465	chrVII	310817	312204	1388	310817	311238	422	311035	10.2	130	45.5	16.5493	28.9507	311784	33.2	12.3	311020	35.6
mn_T1_ChIP3	466	chrVII	316670	317240	571	316670	317240	571	317044	25.3	107	49.9	7.8	42.1				316970	42.7
mn_T1_ChIP3	467	chrVII	318996	320124	1129	319265	319556	292	319515	10.5	33	41.4	-1.92449	43.3245				319532	33
mn_T1_ChIP3	468	chrVII	364250	365000	751	364250	364715	466	364345	1.1	165	32.8	5.90316	26.8968	364727	2.2	30.6	364269	25.8
mn_T1_ChIP3	469	chrVII	398971	399491	521	399451	399491	41	399286	-1	103	12.6	-5.57292	18.1729	399347	-2.8	15.4	399484	4
mn_T1_ChIP3	470	chrVII	401467	402083	617	401983	402083	101	401941	12.1	245	38	-4.41453	42.4145	401529	-21.3	59.3	402013	9.9
mn_T1_ChIP3	471	chrVII	405169	405711	543	405607	405711	105	405605	4.6	64	33	2.42374	30.5763	405590	23.3	9.7	405670	10.8
mn_T1_ChIP3	472	chrVII	411830	412748	919	412152	412444	293	412362	39.8	328	50.2	17.5088	32.6912	412138	0	50.2	412412	46.4
mn_T1_ChIP3	473	chrVII	422498	423271	774	422620	423023	404	423026	32.4	236	59.7	21.3703	38.3297	422514	9.3	50.4	422982	56.8
mn_T1_ChIP3	474	chrVII	432662	433159	498	432691	432826	136	432665	-8.8	78	19.8	-5.72403	25.524	432862	-10.1	29.9	432723	10.2
mn_T1_ChIP3	475	chrVII	437022	437608	587	437508	437608	101	437574	6.3	503	36.2	2.77449	33.4255				437590	28.1
mn_T1_ChIP3	476	chrVII	438059	438838	780					-30.6	188
mn_T1_ChIP3	477	chrVII	439013	439680	668	439013	439640	628	439356	39.2	388	62.3	38.12	24.18	439661	38.9	23.4	439416	54.1
mn_T1_ChIP3	478	chrVII	440583	441074	492	440787	440975	189	440920	17.8	47	36.5	16.3954	20.1046	440605	20.4	16.1	440908	24.2
mn_T1_ChIP3	479	chrVII	451705	452664	960	451705	451900	196	452663	-8.1	327	20	-7.7195	27.7195	451900	3.6	16.4	451877	-0.8
mn_T1_ChIP3	480	chrVII	458099	458817	719	458099	458327	229	458332	14.2	166	37.3	8.20531	29.0947	458515	5.3	32	458297	24.9
mn_T1_ChIP3	481	chrVII	479008	479791	784	479192	479356	165	479061	9.4	50	27	-2.05961	29.0596	479371	24.4	2.6	479296	16.7
mn_T1_ChIP3	482	chrVII	479929	482833	2905	482198	482245	48	481556	-0.5	270	47.2	9.58148	37.6185	482198	31.8	15.4	482225	31.7
mn_T1_ChIP3	483	chrVII	513200	513633	434	513210	513633	424	513570			21.6	-7.36	28.96				513306	-17.9
mn_T1_ChIP3	484	chrVII	516978	517467	490	517180	517226	47	516985	-8.3	89	16.1	-4.50293	20.6029	517256	-14.1	30.2	517201	-19.6
mn_T1_ChIP3	485	chrVII	522037	522562	526	522274	522463	190	522556	14.7	42	33.6	7.70506	25.8949				522394	10.1
mn_T1_ChIP3	486	chrVII	528027	528520	494					-27.8	140
mn_T1_ChIP3	487	chrVII	529292	530393	1102	529366	529739	374	530375	-29.5	236	13.1	-21.2577	34.3577	530377	11.6	1.5	529483	1.7
mn_T1_ChIP3	488	chrVII	534141	534921	781	534179	534515	337	534547	0.1	233	47.6	1.09234	46.5077	534819	-25.5	73.1	534482	37.7
mn_T1_ChIP3	489	chrVII	541653	542273	621	541692	541847	156	541678	13	428	29.2	3.40989	25.7901	541859	4.4	24.8	541716	24.9
mn_T1_ChIP3	490	chrVII	545105	545851	747	545461	545634	174	545647	9.3	89	37.7	16.5979	21.1021	545699	23.7	14	545608	25.3
mn_T1_ChIP3	491	chrVII	546463	547781	1319	546643	546827	185	546529	-8.6	1014	26.8	-15.9897	42.7897	546615	16.8	10	546695	21.2
mn_T1_ChIP3	492	chrVII	556614	557547	934	556790	557010	221	557024	-4.7	173	38.5	7.83562	30.6644	557066	22	16.5	556986	31.5
mn_T1_ChIP3	493	chrVII	561478	561943	466	561483	561943	461	561654	46.8	58	56	13.6	42.4				561703	50.7
mn_T1_ChIP3	494	chrVII	609707	610256	550					-10.6	362
mn_T1_ChIP3	495	chrVII	610879	611443	565	610988	611224	237	611440	-16.3	266	11.9	-12.496	24.396	611344	-16.7	28.6	611197	-11.4
mn_T1_ChIP3	496	chrVII	616299	616776	478	616674	616776	103	616513			30.7	14.1507	16.5493	616651	16.1	14.6	616761	20.1
mn_T1_ChIP3	497	chrVII	619405	619838	434	619656	619838	183	619675	26.7	35	33.5	7.22351	26.2765	619656	30.8	2.7	619678	33.5
mn_T1_ChIP3	498	chrVII	639158	639593	436	639516	639593	78	639158	0	241	31.4	2.51397	28.886	639503	-6	37.4	639546	-11.7
mn_T1_ChIP3	499	chrVII	640659	641934	1276	641196	641270	75	640913	-3.7	725	23.6	-2.7005	26.3005	641270	15	8.6	641245	12.3
mn_T1_ChIP3	500	chrVII	647833	649086	1254	647833	647885	53	647997	13.5	33	38	6.69484	31.3052	647914	33.4	4.6	647862	30.4
mn_T1_ChIP3	501	chrVII	661497	661979	483	661497	661737	241	661669	15.7	89	33.1	20.5645	12.5355	661737	24.3	8.8	661710	28.7
mn_T1_ChIP3	502	chrVII	700123	701301	1179	700679	700911	233	700338	26	28	58.3	31.3892	26.9108	700665	55.1	3.2	700700	48.2
mn_T1_ChIP3	503	chrVII	706936	707499	564	706936	707499	564	707324	27.5	226	51	-1.85	52.85				707252	36.3
mn_T1_ChIP3	504	chrVII	727403	727810	408	727659	727810	152	727424	3.9	146	39.1	15.7961	23.3039				727711	-11.9
mn_T1_ChIP3	505	chrVII	730782	731487	706	730906	731421	516	731103	27	89	42	-0.299474	42.2995	731468	-0.1	42.1	731124	30.7
mn_T1_ChIP3	506	chrVII	735953	736587	635	735969	736562	594	736313	7.5	298	33.5	-6.67073	40.1707				736301	30.7
mn_T1_ChIP3	507	chrVII	738715	739631	917	739297	739525	229	739510	-4.6	79	29.4	2.01831	27.3817	739546	15.3	14.1	739501	22.5
mn_T1_ChIP3	508	chrVII	761767	762202	436					-18.8	3
mn_T1_ChIP3	509	chrVII	779214	779963	750	779600	779963	364	779727	32.8	147	43.5	17.4505	26.0495	779506	25.2	18.3	779788	36.7
mn_T1_ChIP3	510	chrVII	780781	781280	500	780929	781173	245	781149	-15.4	307	7.5	-16.0035	23.5035				781149	7.5
mn_T1_ChIP3	511	chrVII	786027	786681	655	786157	786436	280	786657	-6.4	249	22.2	-0.9288	23.1288	786043	9.2	13	786177	8.2
mn_T1_ChIP3	512	chrVII	786790	787840	1051	787038	787502	465	787777	21.4	378	56.8	20.0125	36.7875				787293	44.1
mn_T1_ChIP3	513	chrVII	794190	794852	663	794240	794519	280	794534	12.8	647	34	6.45561	27.5444	794549	24.3	9.7	794496	20.1
mn_T1_ChIP3	514	chrVII	806361	807769	1409	807459	807769	311	807656	3.9	112	28.4	2.43597	25.964	806997	6.1	22.3	807745	24.9
mn_T1_ChIP3	515	chrVII	821910	822353	444	822113	822353	241	821940	-25.1	105	2.1	-19.4695	21.5695				822349	-9.1
mn_T1_ChIP3	516	chrVII	823177	823698	522	823177	823698	522	823456	43.2	172	62.3	2.2	60.1				823478	58
mn_T1_ChIP3	517	chrVII	823964	824479	516	823964	824253	290	824196	8.9	84	32.1	3.91991	28.1801	824439	-2	34.1	824210	20.8
mn_T1_ChIP3	518	chrVII	845318	846019	702	845775	846019	245	845904			52.7	29.9158	22.7842	845474	23.8	28.9	845830	45.4
mn_T1_ChIP3	519	chrVII	847600	847899	300
mn_T1_ChIP3	520	chrVII	850976	851499	524	850976	851215	240	851469	7.1	292	27.4	5.63028	21.7697	851292	-4.9	32.3	850993	14.3
mn_T1_ChIP3	521	chrVII	857389	857855	467					21.3	95
mn_T1_ChIP3	522	chrVII	866989	867615	627	866989	867136	148	867361	11.6	41	34.8	13.0451	21.7549	867307	17.8	17	867007	32.9
mn_T1_ChIP3	523	chrVII	867800	868249	450	868038	868249	212	868168			12.5	-2.98067	15.4807				868212	6.9
mn_T1_ChIP3	524	chrVII	876194	876786	593	876444	876530	87	876577	13	508	39.6	21.9994	17.6006	876363	23.3	16.3	876485	30.1
mn_T1_ChIP3	525	chrVII	878704	879189	486	878704	878871	168	878838	22.8	34	60.2	20.5836	39.6164	878891	47	13.2	878836	58.8
mn_T1_ChIP3	526	chrVII	882500	883857	1358	882599	883224	626	882585	6.6	336	53.6	-0.192213	53.7922	882589	52.2	1.4	882629	31.4
mn_T1_ChIP3	527	chrVII	893849	894948	1100	894419	894777	359	894402	67.9	253	90.8	27.5246	63.2754	894417	86.7	4.1	894440	85.4
mn_T1_ChIP3	528	chrVII	902766	903354	589	902767	902822	56	902786	-6.8	24	16.4	-2.10563	18.5056				902791	13.6
mn_T1_ChIP3	529	chrVII	905007	906799	1793	906737	906799	63	906799	1.1	138	18.4	-16.1373	34.5373	905313	10.4	8	906757	12.9
mn_T1_ChIP3	530	chrVII	913444	913848	405	913781	913848	68	913750			36.7	15.1878	21.5122	913781	25.6	11.1	913806	26.8
mn_T1_ChIP3	531	chrVII	921122	921767	646	921258	921488	231	921242	-2.3	20	23.1	2.48578	20.6142	921197	11.6	11.5	921279	16.3
mn_T1_ChIP3	532	chrVII	930548	931783	1236	931153	931522	370	931293	-17.1	84	30.5	3.96005	26.54	931128	20.8	9.7	931218	19.2
mn_T1_ChIP3	533	chrVII	939241	939694	454	939437	939515	79	939623	7.2	194	34.4	16.6584	17.7416	939437	20.8	13.6	939459	26
mn_T1_ChIP3	534	chrVII	998617	999267	651	999146	999237	92	999174	-3.4	149	34.4	4.46136	29.9386	999258	17.3	17.1	999217	27.3
mn_T1_ChIP3	535	chrVII	1000826	1001928	1103	1001500	1001732	233	1001441	15.8	34	28.6	6.49276	22.1072	1001500	23.1	5.5	1001522	11.9
mn_T1_ChIP3	536	chrVII	1026129	1026609	481	1026472	1026597	126	1026435	-3	164	13.3	-4.32479	17.6248	1026441	10.6	2.7	1026518	-0.4
mn_T1_ChIP3	537	chrVII	1048954	1049604	651	1049405	1049451	47	1049408	9.5	498	24.5	5.49917	19.0008	1049402	23.1	1.4	1049426	9.3
mn_T1_ChIP3	538	chrVII	1058025	1058772	748	1058189	1058364	176	1058321	10	34	17.8	4.57937	13.2206	1058145	15	2.8	1058242	10.6
mn_T1_ChIP3	539	chrVII	1083787	1084917	1131	1084550	1084887	338	1084814	-35.5	123	3.6	-30.5125	34.1125	1083923	-15.5	19.1	1084867	-14.5
mn_T1_ChIP3	540	chrVII	1086728	1087143	416	1086815	1086906	92	1087143	-1.3	10	9.5	-7.04228	16.5423				1086839	-14.5
mn_T1_ChIP3	541	chrVII	1087400	1087939	540	1087671	1087939	269	1087823	2.8	103	30.1	4.2786	25.8214	1087456	12.8	17.3	1087899	22.8
mn_T1_ChIP3	542	chrVIII	34499	36141	1643	35544	35847	304	35841	18	99	50.3	9.64615	40.6538	35847	40.7	9.6	35821	44.8
mn_T1_ChIP3	543	chrVIII	49245	49812	568	49446	49726	281	49714	-14	270	9.1	-13.7662	22.8662	49788	-6.2	15.3	49679	-9
mn_T1_ChIP3	544	chrVIII	51091	51629	539	51091	51157	67	51204	-11.2	233	10.6	-10.9549	21.5549	51248	-5.9	16.5	51131	-3.1
mn_T1_ChIP3	545	chrVIII	54783	55882	1100	54891	55446	556	55082	24.3	165	36.5	1.62684	34.8732	54846	17.3	19.2	55090	30.7
mn_T1_ChIP3	546	chrVIII	62335	63243	909	62621	63078	458	62809	7.9	14	45.5	-2.76962	48.2696	62611	-11	56.5	62821	35.8
mn_T1_ChIP3	547	chrVIII	66450	66759	310	66511	66563	53	66714			3	-8.90973	11.9097	66490	-11.8	14.8	66543	-20.3
mn_T1_ChIP3	548	chrVIII	81094	81550	457	81094	81226	133	81096			10.7	-14.1225	24.8225	81244	-16.7	27.4	81184	-15.5
mn_T1_ChIP3	549	chrVIII	85164	85653	490	85189	85653	465	85477			49.4	19.18	30.22				85420	39.6
mn_T1_ChIP3	550	chrVIII	97594	98197	604	97960	98009	50	97604	-15.6	6	21.9	-7.60271	29.5027				97980	-17.3
mn_T1_ChIP3	551	chrVIII	98318	99052	735	98375	98857	483	98597	-43	75	19	-27.8444	46.8444				98596	16.1
mn_T1_ChIP3	552	chrVIII	104600	104949	350	104901	104949	49	104620	28.1	7	43.9	29.3654	14.5346	104814	23.2	20.7	104924	22.5
mn_T1_ChIP3	553	chrVIII	122914	123391	478	123028	123391	364	123168	15	215	43.7	20.0693	23.6307	123013	18.7	25	123137	32.6
mn_T1_ChIP3	554	chrVIII	132814	133869	1056	132814	133280	467	133290	2.7	292	58.6	-6.05756	64.6576	133842	-5.5	64.1	133256	50.3
mn_T1_ChIP3	555	chrVIII	134232	134879	648	134331	134668	338	134280	14.5	28	25.4	-1.63645	27.0365	134291	22.5	2.9	134367	22.2
mn_T1_ChIP3	556	chrVIII	143120	143715	596	143393	143715	323	143353	6.4	271	36.4	8.56154	27.8385				143415	29.4
mn_T1_ChIP3	557	chrVIII	146200	146519	320
mn_T1_ChIP3	558	chrVIII	147238	147929	692	147786	147830	45	147788	-6.1	75	21.4	-0.551623	21.9516	147838	17.3	4.1	147807	12.8
mn_T1_ChIP3	559	chrVIII	159800	160249	450	159804	159858	55	159805	-0.4	427	16	3.91722	12.0828	159984	4.6	11.4	159825	11.8
mn_T1_ChIP3	560	chrVIII	173246	173678	433	173609	173678	70	173637	-2.7	119	10.2	-7.87245	18.0725	173603	-1.1	11.3	173637	10.2
mn_T1_ChIP3	561	chrVIII	174445	175297	853	174992	175297	306	174797	-38.9	222	4.8	-21.964	26.764	174766	-3.5	8.3	175289	1.9
mn_T1_ChIP3	562	chrVIII	175529	176057	529	175628	175816	189	175652	-14.4	10	-8.9	-23.2982	14.3982	175570	-14.5	5.6	175654	-11.7
mn_T1_ChIP3	563	chrVIII	177291	177754	464	177666	177724	59	177301	-23.8	71	14	-11.476	25.476	177658	-18.6	32.6	177696	-32.4
mn_T1_ChIP3	564	chrVIII	189100	189817	718	189508	189680	173	189677	-4.5	24	8.8	-2.70587	11.5059	189711	4.4	4.4	189640	-0.9
mn_T1_ChIP3	565	chrVIII	189880	190376	497					-44.3	196
mn_T1_ChIP3	566	chrVIII	190409	190982	574	190409	190480	72	190973	9.5	472	35.2	3.99104	31.209	190523	7.9	27.3	190450	-0.7
mn_T1_ChIP3	567	chrVIII	206659	207269	611	206730	206869	140	206737	4.5	67	19.1	3.93461	15.1654	206723	16.3	2.8	206776	9.5
mn_T1_ChIP3	568	chrVIII	212362	215207	2846	214150	214569	420	214543	-9.4	10	64.4	2.77943	61.6206	212622	55.9	8.5	214510	50.4
mn_T1_ChIP3	569	chrVIII	215251	216195	945	215640	216073	434	215283	10	466	41.3	5.85147	35.4485	216143	5.1	36.2	215893	17.7
mn_T1_ChIP3	570	chrVIII	222795	223712	918	222944	223241	298	223705	-28.7	816	17.7	-19.8861	37.5861	223246	-14.1	31.8	223220	-15.5
mn_T1_ChIP3	571	chrVIII	234182	234639	458	234281	234379	99	234253	-9.2	92	11.8	-6.90251	18.7025	234242	6.2	5.6	234315	0.9
mn_T1_ChIP3	572	chrVIII	235256	236609	1354	235479	235739	261	235739	-67.1	386	24.3	-36.9886	61.2886	235784	17.4	6.9	235697	17.3
mn_T1_ChIP3	573	chrVIII	237750	238390	641	238066	238263	198	238224	10	10	20.4	0.0020316	20.398				238183	14.5
mn_T1_ChIP3	574	chrVIII	241569	242304	736	241569	242265	697	241842			49.6	6.06923	43.5308	242295	1.3	48.3	241828	45.7
mn_T1_ChIP3	575	chrVIII	292012	292607	596	292193	292607	415	292420	5.8	146	30.3	1.86077	28.4392	292128	1	29.3	292393	24.5
mn_T1_ChIP3	576	chrVIII	293355	294587	1233	294193	294488	296	294468	-6.1	526	41.6	-32.7221	74.3221	294530	25.9	15.7	294437	31.8
mn_T1_ChIP3	577	chrVIII	315893	316586	694	316242	316578	337	315901	-15.2	347	21.5	-13.0479	34.5479				316548	-4.2
mn_T1_ChIP3	578	chrVIII	335114	335947	834	335114	335373	260	335220	-21.4	91	17.1	-16.6094	33.7094	335541	-13.8	30.9	335130	10.5
mn_T1_ChIP3	579	chrVIII	336900	337399	500	337142	337298	157	337281	12.2	191	31.1	12.4548	18.6452	336934	17.3	13.8	337218	11.9
mn_T1_ChIP3	580	chrVIII	341050	342161	1112	341389	341681	293	341059	-30.4	275	7.5	-14.5963	22.0963	341708	-6.1	13.6	341652	-7.6
mn_T1_ChIP3	581	chrVIII	358112	358821	710	358597	358647	51	358620	0.3	59	41.2	7.9217	33.2783	358597	31.3	9.9	358618	38.3
mn_T1_ChIP3	582	chrVIII	374516	375491	976	374801	374870	70	374871	-35	422	19.2	-21.9234	41.1234	374533	5.1	14.1	374823	12.6
mn_T1_ChIP3	583	chrVIII	381446	382453	1008	381620	381983	364	381786	-8.7	135	38.3	5.86786	32.4321	381606	13.7	24.6	381745	27.4
mn_T1_ChIP3	584	chrVIII	386711	387117	407	386712	386960	249	386841	-4	62	16.4	-4.92278	21.3228				386747	8.8
mn_T1_ChIP3	585	chrVIII	388591	389266	676	388645	389139	495	388910	-9.1	8	37.1	-6.78619	43.8862	389168	-13.8	50.9	388916	35.8
mn_T1_ChIP3	586	chrVIII	410994	411807	814	411505	411747	243	411464	16.8	334	25	4.15271	20.8473	411505	12.2	12.8	411536	15.1
mn_T1_ChIP3	587	chrVIII	451259	453253	1995	452722	453253	532	452997	19.3	13	28.6	0.328093	28.2719	451574	20.8	7.8	453034	19.2
mn_T1_ChIP3	588	chrVIII	466256	467449	1194	466516	466784	269	466752	2.6	51	23.9	1.99978	21.9002	467059	11.2	12.7	466739	12.7
mn_T1_ChIP3	589	chrVIII	470320	470796	477					-44.1	82
mn_T1_ChIP3	590	chrVIII	483368	483907	540	483646	483689	44	483441	-3.1	218	25.6	1.80867	23.7913				483668	-11.7
mn_T1_ChIP3	591	chrVIII	487726	488316	591	487980	488125	146	488005	15.4	19	28.7	13.1919	15.5081	487922	12.2	16.5	488049	13.6
mn_T1_ChIP3	592	chrVIII	499650	499999	350	499766	499887	122	499727	8.1	33	25.6	11.6671	13.9329	499760	14.5	11.1	499787	14.3
mn_T1_ChIP3	593	chrVIII	504438	505262	825	504868	504941	74	504482	0.8	19	30.7	3.05606	27.6439	504946	2.1	28.6	504919	10.2
mn_T1_ChIP3	594	chrVIII	505486	506585	1100	506350	506585	236	505514	-1.6	17	31.7	-22.6362	54.3362	506320	-3.3	35	506379	-4.6
mn_T1_ChIP3	595	chrVIII	556144	557249	1106	556862	556927	66	556896	-28.8	59	11.4	-24.6901	36.0901	556862	-1.3	12.7	556883	4.4
mn_T1_ChIP3	596	chrVIII	562187	562749	563	562529	562634	106	562516	-7.7	22	9.6	-16.7252	26.3252	562513	4.4	5.2	562577	-4.2
mn_T1_ChIP3	597	chrX	3392	3899	508	3842	3899	58	3403	-13.6	59	15.9	-6.69511	22.5951	3751	-8.9	24.8	3880	-12.3
mn_T1_ChIP3	598	chrX	35750	37228	1479	35750	35838	89	37224	-33	401	23.9	-16.4344	40.3344	35866	16.7	7.2	35788	13.9
mn_T1_ChIP3	599	chrX	57950	58349	400	58231	58349	119	58219			33.8	7.51673	26.2833				58274	22.5
mn_T1_ChIP3	600	chrX	73616	74699	1084	73616	74344	729	74137	34.8	350	66.1	24.8972	41.2028	74692	31.5	34.6	74140	62
mn_T1_ChIP3	601	chrX	74700	75438	739	74821	74875	55	74860	21	10	35.7	12.5779	23.1221	74781	28.9	6.8	74855	32.8
mn_T1_ChIP3	602	chrX	75831	76498	668	76067	76124	58	76102	-16.8	120	12.8	-9.77672	22.5767	76052	-6.4	19.2	76097	8.6
mn_T1_ChIP3	603	chrX	93867	94955	1089	93867	93967	101	94947	4.8	514	22.5	-14.4613	36.9613	94003	19.2	3.3	93933	9.5
mn_T1_ChIP3	604	chrX	96223	96705	483	96339	96705	367	96546	0.7	161	17.1	-3.2181	20.3181	96322	-3.1	20.2	96529	11.4
mn_T1_ChIP3	605	chrX	98518	99006	489	98615	98686	72	98976	-24.5	208	2.8	-23.5568	26.3568	98592	-26.4	29.2	98635	-5.8
mn_T1_ChIP3	606	chrX	111520	112128	609	111559	112128	570	111874	6.5	244	25.6	-21.5897	47.1897				111861	15.5
mn_T1_ChIP3	607	chrX	115870	116269	400	115870	116269	400	116045			58.2	6.75	51.45				116062	54
mn_T1_ChIP3	608	chrX	120405	123044	2640	122084	122471	388	122257	-9.1	430	35.3	-6.13184	41.4318	120753	7.3	28	122234	29.6
mn_T1_ChIP3	609	chrX	136335	136768	434
mn_T1_ChIP3	610	chrX	139300	140232	933	139586	140232	647	139857	27.5	193	47.9	7.27832	40.6217	139559	17.6	30.3	139830	35.2
mn_T1_ChIP3	611	chrX	154083	154729	647	154247	154729	483	154455	20.3	52	32.6	13.5793	19.0207	154183	4	28.6	154380	25.3
mn_T1_ChIP3	612	chrX	156337	156869	533	156337	156869	533	156621	7.3	70	33.2	-2.35	35.55				156593	21.8
mn_T1_ChIP3	613	chrX	179835	180335	501	180167	180235	69	179883	13	438	36.2	10.3421	25.8579	180248	9.6	26.6	180187	21.9
mn_T1_ChIP3	614	chrX	187908	188397	490					-21.5	77
mn_T1_ChIP3	615	chrX	189805	190309	505	189969	190210	242	190165	35.2	168	52.9	23.3768	29.5232				190180	47.2
mn_T1_ChIP3	616	chrX	190450	190749	300					-2.8	201
mn_T1_ChIP3	617	chrX	191666	192357	692	191742	191824	83	191676	-8.1	145	22.9	-2.06765	24.9677	192046	-8.6	31.5	191763	4.9
mn_T1_ChIP3	618	chrX	194293	194779	487	194669	194720	52	194324	3	6	15.9	3.33448	12.5655	194640	4	11.9	194692	1
mn_T1_ChIP3	619	chrX	197150	197781	632	197221	197697	477	197232	-15.3	67	36.8	-4.66581	41.4658	197212	22.8	14	197283	30.1
mn_T1_ChIP3	620	chrX	227798	228628	831	227942	228628	687	228120	47	85	66	22.6799	43.3201	227815	18.1	47.9	228168	54.9
mn_T1_ChIP3	621	chrX	289915	290848	934	290121	290415	295	290802	-16.8	375	17.3	-7.43459	24.7346				290227	-2.4
mn_T1_ChIP3	622	chrX	291411	292504	1094	291637	292269	633	292005	17	166	52.3	-7.98069	60.2807				291978	48.1
mn_T1_ChIP3	623	chrX	292900	293349	450	293082	293349	268	292917	1	176	10.4	-6.62033	17.0203				293338	1.9
mn_T1_ChIP3	624	chrX	315068	315699	632	315184	315274	91	315128	11.3	364	26.3	4.8427	21.4573	315288	16.2	10.1	315205	11.8
mn_T1_ChIP3	625	chrX	315746	317016	1271	316036	316527	492	316250	4.5	126	30.3	-6.31181	36.6118	315939	3.8	26.5	316280	30.1
mn_T1_ChIP3	626	chrX	338245	339035	791	338776	339035	260	338246	11.4	367	24.7	2.08531	22.6147	338769	6.9	17.8	338835	20.9
mn_T1_ChIP3	627	chrX	348124	348611	488	348284	348577	294	348535	-22.9	263	12.5	-25.2325	37.7325	348586	-8.5	21	348557	-0.1
mn_T1_ChIP3	628	chrX	354106	354599	494	354277	354367	91	354233	10.9	485	34.1	13.8337	20.2663	354269	18.7	15.4	354297	27.2
mn_T1_ChIP3	629	chrX	354967	355488	522	355130	355449	320	355466	-4.4	128	24.6	-12.6985	37.2985	355449	19.4	5.2	355425	17.9
mn_T1_ChIP3	630	chrX	357071	357563	493	357243	357556	314	357528	-0.1	273	21.8	-11.9966	33.7966	357182	-13.1	34.9	357530	19
mn_T1_ChIP3	631	chrX	360469	360965	497	360476	360965	490	360535	-7.2	272	30.6	28.2	2.4				360496	26.4
mn_T1_ChIP3	632	chrX	361199	361821	623	361298	361625	328	361354	1.2	196	43.5	-1.21051	44.7105				361335	39.2
mn_T1_ChIP3	633	chrX	374443	374917	475	374476	374558	83	374605	4.6	158	34.6	7.00153	27.5985	374465	25.9	8.7	374509	24.7
mn_T1_ChIP3	634	chrX	378300	378649	350	378300	378649	350	378353			38.8	16.6	22.2				378310	30.8
mn_T1_ChIP3	635	chrX	380384	381115	732	381010	381115	106	380402	-29.6	52	4.1	-18.7591	22.8591	380990	-14.3	18.4	381106	-15.8
mn_T1_ChIP3	636	chrX	390700	392273	1574	390881	391233	353	391218	7.9	439	51.5	-9.59451	61.0945	391857	-9.3	60.8	391156	40
mn_T1_ChIP3	637	chrX	392946	393424	479	393218	393382	165	393424	5.3	206	28.4	0.369108	28.0309	393212	-6.3	34.7	393348	3.3
mn_T1_ChIP3	638	chrX	396521	397031	511	396777	396824	48	396984	4.6	459	42.8	16.3927	26.4073				396803	10.4
mn_T1_ChIP3	639	chrX	422763	423166	404	423028	423096	69	423082	2.1	72	11.3	2.00597	9.29403	423028	-2.6	13.9	423067	3.1
mn_T1_ChIP3	640	chrX	424200	424975	776	424408	424874	467	424587	40	29	61.5	12.5806	48.9194	424266	14.9	46.6	424622	40.6
mn_T1_ChIP3	641	chrX	453667	454667	1001	453788	453838	51	454321	-21.5	100	6.8	-14.432	21.232	453852	-10.2	17	453816	-10.3
mn_T1_ChIP3	642	chrX	462135	462535	401	462148	462369	222	462534	-17.7	271	13.3	-9.79385	23.0939	462145	-2.8	16.1	462168	-1.5
mn_T1_ChIP3	643	chrX	464740	466280	1541	465799	466280	482	466079	-11.9	315	24.6	-4.21086	28.8109	464948	20.6	4	466065	20.6
mn_T1_ChIP3	644	chrX	466398	467127	730	466627	466711	85	466568	-14.6	45	1.2	-13.5476	14.7476	466605	-8.3	9.5	466658	-8.3
mn_T1_ChIP3	645	chrX	467305	469240	1936	467899	468303	405	468080	-16.3	636	17.7	-9.95846	27.6585	468998	7.9	9.8	468075	12.2
mn_T1_ChIP3	646	chrX	517613	518502	890	517613	518115	503	517871	-7.5	261	41.2	-3.33101	44.531	518496	4.2	37	517878	36.9
mn_T1_ChIP3	647	chrX	521911	522672	762	521929	522179	251	522149	0.4	133	22.2	1.53483	20.6652	522507	8.1	14.1	522159	16.6
mn_T1_ChIP3	648	chrX	523816	524509	694	523850	524250	401	524109	41.2	22	43.9	19.7915	24.1085	524388	26.3	17.6	524130	34.2
mn_T1_ChIP3	649	chrX	524912	525473	562	525043	525119	77	525461	-9.1	46	12.5	-4.20515	16.7052	525221	-5.4	17.9	525069	-16.8
mn_T1_ChIP3	650	chrX	531463	532289	827	531741	531903	163	531755	12.1	454	28.1	6.29096	21.809	531935	3.8	24.3	531809	19.9
mn_T1_ChIP3	651	chrX	541136	541736	601	541325	541488	164	541470	25.1	204	40.1	21.2265	18.8735	541513	33	7.1	541433	29
mn_T1_ChIP3	652	chrX	542950	543249	300	542952	543249	298	542993	3.2	252	36	15.7	20.3				543055	23.3
mn_T1_ChIP3	653	chrX	544769	545975	1207	545021	545104	84	545058	-14.5	321	31.9	-3.02289	34.9229	544999	17.9	14	545057	30.5
mn_T1_ChIP3	654	chrX	570000	570627	628	570007	570099	93	570086	-3.7	56	30.1	7.47794	22.6221	570122	16.1	14	570054	28.7
mn_T1_ChIP3	655	chrX	570926	571409	484	571121	571409	289	571409	18.1	22	29	8.83949	20.1605				571351	16.6
mn_T1_ChIP3	656	chrX	571469	572164	696	571704	572132	429	571935	19.9	403	30.8	3.18689	27.6131	571481	19.4	11.4	571923	21
mn_T1_ChIP3	657	chrX	572284	573758	1475	572284	572774	491	572445	3.2	442	25.8	0.43811	25.3619	573306	4.4	21.4	572503	18.7
mn_T1_ChIP3	658	chrX	577798	578206	409	577898	577943	46	577974	-1.6	104	22.9	5.35014	17.5499	577943	15.7	7.2	577922	20
mn_T1_ChIP3	659	chrX	606408	607949	1542	606859	607949	1091	607360	228.9	829	253.3	0.908869	252.391	606692	-0.7	254	607342	246.4
mn_T1_ChIP3	660	chrX	608094	609173	1080	608439	608745	307	608444	16.6	289	45.2	-0.266753	45.4668	608428	35.6	9.6	608475	36.6
mn_T1_ChIP3	661	chrX	617563	618309	747	617970	618023	54	618092	40.6	23	63.7	32.9309	30.7691	617662	18.1	45.6	618003	53.4
mn_T1_ChIP3	662	chrX	621927	624535	2609	623336	623836	501	623658	17.4	782	43.3	0.572106	42.7279	623985	13.2	30.1	623626	39
mn_T1_ChIP3	663	chrX	624638	625338	701	625068	625313	246	625067	-13.2	243	35.9	-1.79495	37.6949				625089	28.9
mn_T1_ChIP3	664	chrX	637171	638251	1081	637461	637579	119	637620	-6	65	36.1	5.69127	30.4087	637197	21.8	14.3	637549	18
mn_T1_ChIP3	665	chrX	639944	640655	712	639944	640043	100	640075	-31.6	5	9.2	-13.6139	22.8139	640054	2.3	6.9	640008	-3.1
mn_T1_ChIP3	666	chrX	640790	641652	863	640790	641106	317	640891	-20.1	234	19.4	-22.4808	41.8808	641469	-12.7	32.1	640803	12.3
mn_T1_ChIP3	667	chrX	651917	652718	802	652521	652718	198	652551	5.3	437	40.4	7.4053	32.9947	652509	24	16.4	652548	40.4
mn_T1_ChIP3	668	chrX	663971	664863	893	664052	664198	147	664858	9.3	85	31.1	-6.42011	37.5201	663985	9.5	21.6	664157	9.6
mn_T1_ChIP3	669	chrX	702018	702894	877	702462	702857	396	702874	-15.1	24	33.2	-2.63763	35.8376	702426	-12.1	45.3	702822	23.3
mn_T1_ChIP3	670	chrX	703995	704400	406	703995	704159	165	704393	-9.8	3	18.7	0.544398	18.1556				704091	-13.1
mn_T1_ChIP3	671	chrX	704821	705464	644	704821	704986	166	704854	-16.3	260	24.5	-4.37092	28.8709	705051	-0.5	25	704921	-1.8
mn_T1_ChIP3	672	chrX	728961	729507	547	729311	729507	197	729507	-4	136	17.8	-11.1206	28.9206	729207	-7.2	25	729438	-4.2
mn_T1_ChIP3	673	chrX	745037	745675	639	745151	745479	329	745668	-45.9	142	-3	-28.1158	25.1158	745136	-31.2	28.2	745277	-15.1
mn_T1_ChIP3	674	chrXI	-50	677	728	287	628	342	-50	-25.9	40	0	-16.1448	16.1448	628	-8.9	8.9	606	-10.2
mn_T1_ChIP3	675	chrXI	23387	23849	463	23621	23797	177	23662	-2.7	195	15	-8.50245	23.5024	23614	6.4	8.6	23668	12.2
mn_T1_ChIP3	676	chrXI	39039	39697	659	39039	39465	427	39234	21.6	118	44.7	3.61638	41.0836				39253	29.4
mn_T1_ChIP3	677	chrXI	47965	48575	611	48369	48564	196	48446	-16.8	15	1.3	-17.8557	19.1557	48572	-3	4.3	48521	-15.4
mn_T1_ChIP3	678	chrXI	68362	68825	464	68633	68739	107	68738	-10.7	342	3	-8.34986	11.3499	68574	-2.6	5.6	68658	-7
mn_T1_ChIP3	679	chrXI	68908	69429	522	68922	69193	272	69352	-9.1	366	5.8	-3.1504	8.9504				69156	-4
mn_T1_ChIP3	680	chrXI	69517	70130	614	69703	70130	428	70091	-10.3	117	19.1	-24.828	43.928	69693	-37.6	56.7	70035	10.7
mn_T1_ChIP3	681	chrXI	74307	74899	593	74307	74507	201	74469	22.6	49	37.5	18.7135	18.7865	74520	24.6	12.9	74487	33.1
mn_T1_ChIP3	682	chrXI	83844	84599	756	84191	84599	409	84326	3.5	15	33.8	9.00865	24.7914	83919	12	21.8	84357	25.6
mn_T1_ChIP3	683	chrXI	99053	100266	1214	99110	99182	73	99230	-37	895	9.4	-30.9724	40.3724	99544	-18.6	28	99140	0.9
mn_T1_ChIP3	684	chrXI	107044	107775	732	107283	107644	362	107448	9.9	331	39.8	7.44027	32.3597	107256	6.8	33	107492	34.4
mn_T1_ChIP3	685	chrXI	109136	109720	585	109584	109675	92	109697	12	78	28.6	12.155	16.445	109711	22.9	5.7	109620	16.7
mn_T1_ChIP3	686	chrXI	109800	110228	429	110037	110109	73	110092	46.2	32	52.6	42.5309	10.0691	110109	51	1.6	110080	48.5
mn_T1_ChIP3	687	chrXI	140787	141435	649	140787	141420	634	141145	36.9	256	45.1	4.93333	40.1667				141116	39.4
mn_T1_ChIP3	688	chrXI	162242	162952	711	162341	162502	162	162361	-10.6	70	34	1.24044	32.7596	162301	14.5	19.5	162385	25.7
mn_T1_ChIP3	689	chrXI	163199	164443	1245	164094	164443	350	164285	-9.8	86	35.2	-0.163799	35.3638	163543	26.3	8.9	164305	22.5
mn_T1_ChIP3	690	chrXI	164967	165704	738	165528	165641	114	165683	-6.1	18	27.6	2.93654	24.6635	165495	11.8	15.8	165602	5.1
mn_T1_ChIP3	691	chrXI	176017	176499	483	176017	176255	239	176075	1.5	169	15.1	1.34672	13.7533	176274	-4.4	19.5	176036	10.9
mn_T1_ChIP3	692	chrXI	184627	185203	577	184863	184948	86	184647	-30.3	3	9.2	-19.1971	28.3971	185000	-29.6	38.8	184887	-33.3
mn_T1_ChIP3	693	chrXI	202264	203588	1325	202686	202848	163	202674	17.5	128	38.2	12.6925	25.5075	202664	29.9	8.3	202711	34.1
mn_T1_ChIP3	694	chrXI	219559	220011	453	219791	219846	56	219812	29.6	16	44.8	28.8325	15.9675	219884	35.8	9	219824	39.1
mn_T1_ChIP3	695	chrXI	259570	259899	330
mn_T1_ChIP3	696	chrXI	283411	284469	1059	284354	284469	116	284463	-2.3	533	32.6	8.09438	24.5056	283978	19.2	13.4	284393	25.9
mn_T1_ChIP3	697	chrXI	302385	303374	990	302579	302931	353	302866	15.1	183	34	1.79592	32.2041	303131	18.5	15.5	302879	28.5
mn_T1_ChIP3	698	chrXI	308059	308591	533	308271	308322	52	308283	1.6	126	17.7	3.58295	14.117	308238	10.2	7.5	308299	13.7
mn_T1_ChIP3	699	chrXI	313281	313754	474	313281	313463	183	313492	27.2	84	44.8	22.0543	22.7457	313463	36.6	8.2	313438	29.5
mn_T1_ChIP3	700	chrXI	325728	326413	686	325963	326413	451	326198	11.6	18	31.4	5.22128	26.1787				326200	30
mn_T1_ChIP3	701	chrXI	326467	328370	1904	326703	326996	294	328363	-7.1	127	41.1	-17.6019	58.7019	326703	19.5	21.6	326725	12.3
mn_T1_ChIP3	702	chrXI	334331	335022	692	334526	334974	449	334515	32	219	53.4	25.9247	27.4753	334494	48.9	4.5	334572	45.5
mn_T1_ChIP3	703	chrXI	335562	336001	440	335562	335644	83	335650	-1.2	40	24.5	5.13333	19.3667	335713	5.4	19.1	335590	2.6
mn_T1_ChIP3	704	chrXI	339675	341066	1392	340490	340752	263	340713	38.9	129	63.4	16.2038	47.1962	340367	17.7	45.7	340693	53.7
mn_T1_ChIP3	705	chrXI	379330	379927	598	379559	379743	185	379338	3.4	390	19.8	0.797579	19.0024	379835	-2.7	22.5	379702	8.6
mn_T1_ChIP3	706	chrXI	381337	382451	1115	381585	382057	473	381701	-51.7	349	9.5	-40.9188	50.4188	381395	-16.1	25.6	381702	6.7
mn_T1_ChIP3	707	chrXI	382748	383531	784	383260	383354	95	383228	-26.4	22	3.3	-13.7028	17.0028	383407	-9	12.3	383286	-11.7
mn_T1_ChIP3	708	chrXI	396465	397032	568	396481	396578	98	397001	6.3	191	19.9	-7.44064	27.3406				396512	-5.9
mn_T1_ChIP3	709	chrXI	402251	403484	1234	402595	403170	576	402809	-2.3	95	24.5	-4.20441	28.7044	402371	0	24.5	402832	16.2
mn_T1_ChIP3	710	chrXI	430716	431210	495	431084	431142	59	430730	-3	223	12.7	1.0289	11.6711	431162	0.4	12.3	431111	1
mn_T1_ChIP3	711	chrXI	432200	433133	934	432616	433017	402	432658	31.2	353	54.3	15.8776	38.4224	432609	33.6	20.7	432720	42.8
mn_T1_ChIP3	712	chrXI	458283	458897	615	458479	458897	419	458659	-25.9	39	33.8	-21.1908	54.9908	458465	-35.8	69.6	458700	22.7
mn_T1_ChIP3	713	chrXI	463900	464969	1070	464712	464969	258	464415	-9.2	348	27.6	-4.30493	31.9049	464489	8.1	19.5	464930	10.5
mn_T1_ChIP3	714	chrXI	490489	491379	891	490646	491171	526	490986	2.2	71	50.7	7.28027	43.4197	491368	19.4	31.3	490971	48.1
mn_T1_ChIP3	715	chrXI	508119	508529	411	508189	508286	98	508517	-17.7	33	2.3	-12.5342	14.8342				508236	-22.2
mn_T1_ChIP3	716	chrXI	519459	520723	1265	520508	520646	139	520721	7.3	256	31.3	5.88446	25.4155	520171	3.8	27.5	520624	18
mn_T1_ChIP3	717	chrXI	520823	521722	900	520878	521155	278	520865	10	63	25.9	-1.36109	27.2611	521701	10.4	15.5	520900	12.2
mn_T1_ChIP3	718	chrXI	523380	523968	589	523380	523531	152	523389	-14	434	14.7	-12.9849	27.6849	523869	-26.7	41.4	523391	10.5
mn_T1_ChIP3	719	chrXI	524219	525144	926	524219	524319	101	524322	-7.1	395	12.9	-6.41855	19.3185	524364	6	6.9	524278	3
mn_T1_ChIP3	720	chrXI	526952	527427	476	527097	527395	299	527426	-14	75	10.5	-9.74576	20.2458	527014	-21.3	31.8	527362	0.6
mn_T1_ChIP3	721	chrXI	534132	534636	505	534217	534304	88	534155	15.7	17	27.6	11.9329	15.6671	534360	15.7	11.9	534245	5.4
mn_T1_ChIP3	722	chrXI	535651	536170	520	535651	535753	103	536170	-2.4	92	19.4	-4.84029	24.2403	535807	-15.5	34.9	535678	-4.6
mn_T1_ChIP3	723	chrXI	551832	552339	508	552161	552284	124	551873	15.1	159	54.5	17.9857	36.5143	552296	9.3	45.2	552249	-0.1
mn_T1_ChIP3	724	chrXI	554910	555532	623	554910	555311	402	555523	7.9	125	38.3	10.2824	28.0176				555151	18.6
mn_T1_ChIP3	725	chrXI	567050	567449	400	567310	567404	95	567449			21.3	5.56623	15.7338	567220	8.9	12.4	567382	11.4
mn_T1_ChIP3	726	chrXI	578440	579548	1109	578932	579091	160	578961	19	362	45.8	11.8944	33.9056	578898	34.8	11	578990	33.1
mn_T1_ChIP3	727	chrXI	666053	666899	847	666362	666629	268	666567	-43.1	115	8.7	-26.2029	34.9029	666629	-2.7	11.4	666601	-2.6
mn_T1_ChIP3	728	chrXII	10953	11969	1017	10953	11541	589	11220	-13.4	414	47.9	-43.8414	91.7414	11615	-62.9	110.8	11204	46.5
mn_T1_ChIP3	729	chrXII	47848	48634	787	48072	48634	563	48310	23.9	76	43	8.09375	34.9062				48304	40.2
mn_T1_ChIP3	730	chrXII	53941	54499	559	54073	54418	346	54240	-5.5	125	12	-16.9423	28.9423	54432	-14.8	26.8	54210	1
mn_T1_ChIP3	731	chrXII	81483	82175	693	81760	81888	129	81911	0.1	343	28.7	0.544858	28.1551	81904	24.6	4.1	81829	17.8
mn_T1_ChIP3	732	chrXII	85726	86215	490	85837	86215	379	86040	22.5	174	40.2	3.51532	36.6847	85826	-4.8	45	86033	34.8
mn_T1_ChIP3	733	chrXII	92114	93002	889	92191	92640	450	92445	15.8	520	36.3	7.32847	28.9715	92711	16.4	19.9	92448	32.1
mn_T1_ChIP3	734	chrXII	96758	97478	721	96972	97042	71	96801	-10.4	0	17.6	-8.08569	25.6857				97002	-13.3
mn_T1_ChIP3	735	chrXII	98019	98797	779	98706	98755	50	98733	14.4	566	42.9	22.2881	20.6119	98682	26.2	16.7	98727	40
mn_T1_ChIP3	736	chrXII	99399	99873	475	99679	99778	100	99667	18.5	5	28	8.3168	19.6832	99798	12.6	15.4	99739	16.8
mn_T1_ChIP3	737	chrXII	108627	109102	476					8.5	18
mn_T1_ChIP3	738	chrXII	166481	167015	535	166838	166953	116	166814	20.4	14	55.5	29.3146	26.1854	166815	54.1	1.4	166883	42.9
mn_T1_ChIP3	739	chrXII	167389	168364	976	167696	168197	502	167998	3.9	368	52.9	8.17996	44.72	167668	2.3	50.6	167983	44.5
mn_T1_ChIP3	740	chrXII	178087	178596	510	178500	178568	69	178443	-11	155	23.1	-4.78934	27.8893	178487	6.4	16.7	178522	16.2
mn_T1_ChIP3	741	chrXII	198661	199858	1198	198661	199171	511	199006	27	4	37.7	7.88952	29.8105	199454	15	22.7	198972	33.8
mn_T1_ChIP3	742	chrXII	201522	202629	1108	202171	202629	459	202392	39.8	187	49.3	19.3926	29.9074	201874	33.8	15.5	202433	35.4
mn_T1_ChIP3	743	chrXII	218697	219367	671	218803	219128	326	218849	-4.3	349	35.2	-7.9971	43.1971	218774	17.1	18.1	218837	29.5
mn_T1_ChIP3	744	chrXII	232290	235049	2760	233766	234426	661	234118	3.9	835	33.5	-16.7054	50.2054	232666	19.4	14.1	234080	29.4
mn_T1_ChIP3	745	chrXII	246301	246801	501	246740	246801	62	246739	23	149	38	11.8984	26.1016	246734	33.8	4.2	246798	22.3
mn_T1_ChIP3	746	chrXII	252601	253806	1206	253051	253106	56	252687	-4.7	14	29.8	-18.4796	48.2796	252845	-1.3	31.1	253074	6
mn_T1_ChIP3	747	chrXII	259850	260624	775	260132	260255	124	260575	6.3	64	41	4.14931	36.8507	260107	9.6	31.4	260161	4.2
mn_T1_ChIP3	748	chrXII	263560	264019	460	263699	264019	321	263872	5.3	121	42.1	-3.22086	45.3209				263961	27.4
mn_T1_ChIP3	749	chrXII	281831	282477	647	281831	282375	545	282144	32.8	202	49.2	-9.38824	58.5882				282103	43.6
mn_T1_ChIP3	750	chrXII	282796	283599	804	283280	283599	320	283586	2.3	100	36.9	-2.8312	39.7312	283224	7.5	29.4	283334	7.3
mn_T1_ChIP3	751	chrXII	283675	284319	645	283883	284207	325	283675	12.8	75	31.3	6.98062	24.3194	283774	7.9	23.4	283948	15.3
mn_T1_ChIP3	752	chrXII	328849	329609	761	328930	329225	296	329002	-9.3	210	19.4	-18.2561	37.6561	328919	3.6	15.8	328976	16.4
mn_T1_ChIP3	753	chrXII	340400	340749	350	340453	340527	75	340564	8.1	0	22.9	12.276	10.624	340547	13.2	9.7	340498	15.7
mn_T1_ChIP3	754	chrXII	341016	341941	926	341907	341941	35	341853	-6	100	15.1	-10.9377	26.0377	341878	9.5	5.6	341928	5.2
mn_T1_ChIP3	755	chrXII	347752	348289	538	348083	348176	94	348052	2.5	27	15.9	-1.95698	17.857	348060	9	6.9	348104	13
mn_T1_ChIP3	756	chrXII	365894	366541	648	366026	366288	263	366104	29.2	104	47	8.73143	38.2686	366020	25.3	21.7	366050	27
mn_T1_ChIP3	757	chrXII	368864	370329	1466	369118	369406	289	369328	-10.3	215	30.1	0.201105	29.8989	369406	19	11.1	369385	16.3
mn_T1_ChIP3	758	chrXII	374150	374449	300	374156	374223	68	374394	21.1	12	23.8	17.2784	6.52155	374238	20.6	3.2	374184	19.4
mn_T1_ChIP3	759	chrXII	387600	387999	400	387806	387900	95	387917	10.6	250	17.3	9.4059	7.8941	387753	10.6	6.7	387835	10.3
mn_T1_ChIP3	760	chrXII	388726	390042	1317	388931	389045	115	389072	-0.1	454	17.7	-5.55108	23.2511	389108	7.7	10	389011	-1.8
mn_T1_ChIP3	761	chrXII	403660	404120	461	403920	404006	87	404060			34.6	23.1324	11.4676	403856	14.6	20	403985	17.7
mn_T1_ChIP3	762	chrXII	416580	417523	944	417042	417423	382	417404	-12.2	158	24.1	-3.62349	27.7235	417479	12.9	11.2	417385	17
mn_T1_ChIP3	763	chrXII	423050	423399	350	423050	423087	38	423150	10.9	30	24.3	13.1753	11.1247	423087	21.5	2.8	423061	17.3
mn_T1_ChIP3	764	chrXII	423656	424797	1142	423689	423748	60	423731	-24.6	693	10.5	-24.2921	34.7921	423675	3.4	7.1	423710	3.7
mn_T1_ChIP3	765	chrXII	426635	427659	1025	427543	427659	117	427515	5.2	716	37.9	9.09427	28.8057	427543	36.5	1.4	427576	26.8
mn_T1_ChIP3	766	chrXII	440400	441311	912	440720	441291	572	441050	35.2	360	52.9	2.32676	50.5732				441010	44.4
mn_T1_ChIP3	767	chrXII	473392	474080	689	473570	473860	291	473867	9.8	458	42.2	17.0101	25.1899	473889	39.4	2.8	473829	36.4
mn_T1_ChIP3	768	chrXII	481945	482544	600	482444	482544	101	482435	0.9	241	32.3	-0.237475	32.5375	482393	19.8	12.5	482482	12.8
mn_T1_ChIP3	769	chrXII	482577	483505	929	482577	483098	522	482789	-5.7	440	39	-1.75553	40.7555	483446	-2.7	41.7	482802	30.8
mn_T1_ChIP3	770	chrXII	485176	486011	836	485259	485819	561	485526	16.9	283	41.2	1.27564	39.9244				485515	38.4
mn_T1_ChIP3	771	chrXII	486215	486697	483	486301	486427	127	486239	25.8	95	42.2	17.5848	24.6152	486288	18.5	23.7	486323	18.6
mn_T1_ChIP3	772	chrXII	488797	489549	753	488955	489079	125	489223	8.5	8	29.9	2.52882	27.3712	488937	24.1	5.8	488989	16
mn_T1_ChIP3	773	chrXII	489917	490429	513					-64.1	9
mn_T1_ChIP3	774	chrXII	498212	498665	454	498212	498472	261	498514	20.9	105	28.9	14.8601	14.0399	498500	23.3	5.6	498446	24.9
mn_T1_ChIP3	775	chrXII	498828	500227	1400	498828	499281	454	499038	40.5	1	59.6	1.89651	57.7035	499407	9.1	50.5	499053	52.5
mn_T1_ChIP3	776	chrXII	506589	507194	606	506852	507194	343	506629	-0.3	279	23.7	-1.99544	25.6954				507149	6.1
mn_T1_ChIP3	777	chrXII	514249	514790	542	514249	514345	97	514677	-13.5	61	6.6	-7.5627	14.1627	514374	-0.7	7.3	514274	-6
mn_T1_ChIP3	778	chrXII	515346	516292	947	515386	515653	268	515414	-7.1	218	21.5	-9.0704	30.5704	515807	-3.6	25.1	515407	13.2
mn_T1_ChIP3	779	chrXII	522580	523447	868	523010	523285	276	523146	16.3	305	35.1	20.3628	14.7372	522703	28.4	6.7	523221	27.7
mn_T1_ChIP3	780	chrXII	540723	541529	807	541235	541516	282	541490	4.5	196	27.2	5.66914	21.5309	540942	6.5	20.7	541492	22.9
mn_T1_ChIP3	781	chrXII	544322	544790	469	544556	544729	174	544328	-1.4	432	28.6	-0.164746	28.7647	544761	-4.5	33.1	544666	-0.5
mn_T1_ChIP3	782	chrXII	552131	552641	511	552233	552428	196	552641	-6.5	95	22.8	-4.81111	27.6111	552223	-1.2	24	552269	1.6
mn_T1_ChIP3	783	chrXII	553645	554361	717	554144	554189	46	553687	1.7	146	31.5	0.398957	31.101	554126	-2	33.5	554168	3.8
mn_T1_ChIP3	784	chrXII	592231	593483	1253	592627	593193	567	592670	6.6	501	63.9	7.57988	56.3201	592241	9.8	54.1	592654	52.6
mn_T1_ChIP3	785	chrXII	604924	605658	735	605104	605658	555	605402	10.8	289	63.8	-0.0772222	63.8772	605010	1.3	62.5	605400	62.4
mn_T1_ChIP3	786	chrXII	625595	626101	507	625595	626101	507	625808	28.2	201	56.8	6.85	49.95				625849	38.9
mn_T1_ChIP3	787	chrXII	628050	628649	600	628339	628649	311	628343	20.8	296	39.9	18.8298	21.0702				628403	35.7
mn_T1_ChIP3	788	chrXII	636722	639329	2608	637962	638446	485	638264	4.2	1278	44.9	8.54635	36.3537	639106	27.7	17.2	638221	36.2
mn_T1_ChIP3	789	chrXII	639447	639851	405	639676	639722	47	639464	3.4	274	36.1	6.54134	29.5587				639701	-9.5
mn_T1_ChIP3	790	chrXII	669086	669589	504	669531	669589	59	669546	21.3	466	39	14.7416	24.2584	669480	26.2	12.8	669557	32.2
mn_T1_ChIP3	791	chrXII	673076	673814	739	673175	673344	170	673747	1.8	106	38.6	9.11511	29.4849	673148	1.5	37.1	673212	1.5
mn_T1_ChIP3	792	chrXII	687712	688119	408	688067	688119	53	688018	14	2	19.4	8.26085	11.1392	688059	12.3	7.1	688102	8.2
mn_T1_ChIP3	793	chrXII	704642	705147	506	704642	704899	258	704776	-2.5	25	4	-10.9036	14.9036	704950	-7.3	11.3	704833	-9.6
mn_T1_ChIP3	794	chrXII	707755	708277	523	708063	708140	78	707835	-10.9	279	25.9	-0.0226966	25.9227	708231	-13.2	39.1	708083	-9.8
mn_T1_ChIP3	795	chrXII	713452	714053	602	713533	713808	276	713837	3.2	210	38.6	4.39755	34.2025	713500	-0.3	38.9	713780	20.5
mn_T1_ChIP3	796	chrXII	714417	714927	511	714695	714892	198	714717	7.5	117	17.1	-6.97508	24.0751				714716	17
mn_T1_ChIP3	797	chrXII	719700	720172	473	719700	719800	101	719760	3	142	32.8	9.84543	22.9546	719812	30.3	2.5	719728	21.8
mn_T1_ChIP3	798	chrXII	731764	732357	594	732021	732099	79	732066	20.2	37	29.7	8.43961	21.2604	732016	21.1	8.6	732071	25.6
mn_T1_ChIP3	799	chrXII	734443	735053	611	734495	734989	495	734784	-7.3	136	36	-12.9052	48.9052	735024	-3.4	39.4	734783	36
mn_T1_ChIP3	800	chrXII	780630	781308	679	780827	781283	457	781026	13	206	51.1	14.382	36.718				781055	37.3
mn_T1_ChIP3	801	chrXII	783678	784491	814	784420	784491	72	784227	-2	7	15.4	-0.776011	16.176	784324	5.2	10.2	784441	8.8
mn_T1_ChIP3	802	chrXII	790680	791301	622	790813	791301	489	791063	-10.5	241	16.6	-30.5617	47.1617	790738	-37.9	54.5	791102	8.2
mn_T1_ChIP3	803	chrXII	793411	796067	2657	794231	794641	411	794460	19.7	827	57.8	10.6171	47.1829	795640	32.2	25.6	794432	44.1
mn_T1_ChIP3	804	chrXII	805893	807089	1197	805893	806111	219	806055	0.8	489	26.6	2.43773	24.1623	806368	11.2	15.4	806047	22.3
mn_T1_ChIP3	805	chrXII	809793	810434	642	809793	810170	378	809958	16.9	245	38.6	5.69773	32.9023	810407	6.3	32.3	809958	38.6
mn_T1_ChIP3	806	chrXII	827014	828613	1600	827160	827492	333	827014	1.7	523	20.5	-2.41239	22.9124	827820	2.8	17.7	827388	5.2
mn_T1_ChIP3	807	chrXII	828719	829236	518	828818	829042	225	828847	-7.2	178	21.4	-1.38567	22.7857	829053	-13	34.4	828841	12.9
mn_T1_ChIP3	808	chrXII	829574	830059	486	829817	830059	243	829962	5.8	305	25.9	-3.10658	29.0066	829784	-2.8	28.7	830028	12.3
mn_T1_ChIP3	809	chrXII	832969	833442	474	833035	833125	91	833187	-12.6	285	-1.8	-10.9577	9.1577	832979	-11.7	9.9	833091	-12.8
mn_T1_ChIP3	810	chrXII	837650	837949	300
mn_T1_ChIP3	811	chrXII	838000	839370	1371	839035	839308	274	839262	13	29	40.8	13.6413	27.1587	838836	30.3	10.5	839231	36.9
mn_T1_ChIP3	812	chrXII	854914	855576	663	854914	855274	361	855090	-0.6	295	37.1	13.9348	23.1652	855517	20.8	16.3	855147	17.7
mn_T1_ChIP3	813	chrXII	856231	857307	1077	857023	857307	285	857207	32.5	91	37.9	11.5237	26.3763	856825	13.1	24.8	857284	33.4
mn_T1_ChIP3	814	chrXII	871132	872399	1268	872191	872399	209	872216	-33	649	22.8	-15.1642	37.9642	872191	8.8	14	872213	20
mn_T1_ChIP3	815	chrXII	877368	878479	1112	878041	878363	323	878347	-36.6	135	1.3	-27.9181	29.2181	878397	-11.6	12.9	878314	-0.3
mn_T1_ChIP3	816	chrXII	893014	893507	494	893014	893479	466	893229	24.6	114	36.6	-0.9	37.5				893269	25.8
mn_T1_ChIP3	817	chrXII	898220	899499	1280	898290	898584	295	898334	28.4	455	58.4	20.983	37.417	898285	47.2	11.2	898334	58.4
mn_T1_ChIP3	818	chrXII	921873	922344	472	921873	921973	101	921996	19.4	78	36.9	16.9633	19.9367				921937	24.5
mn_T1_ChIP3	819	chrXII	924549	925275	727					-22.9	296
mn_T1_ChIP3	820	chrXII	930906	932262	1357	931169	931447	279	931302	-14.1	380	36.2	-10.7211	46.9211	931606	26.2	10	931338	23.5
mn_T1_ChIP3	821	chrXII	962850	963457	608	963012	963067	56	963078	25.6	143	33.2	15.8255	17.3745	963072	31.8	1.4	963046	26.2
mn_T1_ChIP3	822	chrXII	975738	976224	487	975936	976224	289	975935			36.7	24.5742	12.1258	975883	18.8	17.9	975986	25.5
mn_T1_ChIP3	823	chrXII	980861	981318	458	981123	981318	196	980903	-2.2	122	22.8	2.9874	19.8126	981117	4.5	18.3	981152	12.7
mn_T1_ChIP3	824	chrXII	1013100	1013399	300
mn_T1_ChIP3	825	chrXII	1013916	1014353	438	1014211	1014320	110	1013939	-15.1	126	18.8	-11.5308	30.3308				1014270	-29.8
mn_T1_ChIP3	826	chrXII	1051787	1052371	585	1051935	1052215	281	1052183	16.8	216	27.7	6.01809	21.6819	1052268	23.2	4.5	1052192	22.1
mn_T1_ChIP3	827	chrXII	1064223	1065399	1177	1064798	1065399	602	1065136	-70.8	191	17	-37.0861	54.0861	1064578	-46.8	63.8	1065152	7.3
mn_T1_ChIP3	828	chrXII	1069383	1070141	759	1069663	1069772	110	1069445	-1.3	615	23.2	-3.59569	26.7957	1069786	-9	32.2	1069683	-7.9
mn_T1_ChIP3	829	chrXII	1073206	1074788	1583	1074069	1074156	88	1074034	-18	269	29.7	-2.64094	32.3409	1073966	14.1	15.6	1074116	19.9
mn_T1_ChIP3	830	chrXII	1074801	1075251	451	1074964	1075126	163	1075122	0.5	1	15	2.07708	12.9229	1075135	9.3	5.7	1075073	5.5
mn_T1_ChIP3	831	chrXII	1076007	1076820	814	1076007	1076056	50	1076820	-8.6	81	19.7	-10.0245	29.7245	1076509	-16.1	35.8	1076018	3.2
mn_T1_ChIP3	832	chrXIII	51	955	905	256	574	319	578	-39.8	231	28	-8.73686	36.7369	930	11.2	16.8	554	22.5
mn_T1_ChIP3	833	chrXIII	1760	2109	350	2053	2109	57	2108	-20	2	3	-19.6034	22.6034	2053	-9.4	12.4	2081	-8
mn_T1_ChIP3	834	chrXIII	5496	6214	719					-40	99
mn_T1_ChIP3	835	chrXIII	19861	20365	505	19888	19940	53	19903	-12.1	166	19.1	-2.0823	21.1823	19888	9.5	9.6	19911	14.9
mn_T1_ChIP3	836	chrXIII	21000	21299	300	21099	21299	201	21126			39.9	13.4586	26.4414				21137	31.5
mn_T1_ChIP3	837	chrXIII	23966	26405	2440	24258	24717	460	24701	-13.5	424	53.1	-18.8604	71.9604	24729	47.4	5.7	24680	47.5
mn_T1_ChIP3	838	chrXIII	42051	42450	400	42158	42202	45	42183	13.9	101	24.9	8.00394	16.8961	42142	15.1	9.8	42180	22.1
mn_T1_ChIP3	839	chrXIII	44022	44710	689	44656	44710	55	44670	-4	36	6.9	-10.9068	17.8068	44153	-9.3	16.2	44687	0
mn_T1_ChIP3	840	chrXIII	68294	69049	756	68393	68573	181	69025	8.2	111	19.7	2.63896	17.061	68368	14.7	5	68452	11.6
mn_T1_ChIP3	841	chrXIII	69132	69862	731	69524	69653	130	69172	0.1	4	18.7	0.315474	18.3845	69517	-1.3	20	69581	2.6
mn_T1_ChIP3	842	chrXIII	77179	77744	566	77179	77708	530	77410	6.2	175	42.9	-7.64444	50.5444				77416	42.8
mn_T1_ChIP3	843	chrXIII	110155	110622	468	110155	110189	35	110253	13.1	73	32.1	15.5931	16.5069	110507	3.8	28.3	110168	27.2
mn_T1_ChIP3	844	chrXIII	111129	111633	505	111493	111633	141	111477	-18.6	80	18.1	-6.55989	24.6599				111515	1.3
mn_T1_ChIP3	845	chrXIII	123276	123777	502	123304	123476	173	123769	24.7	23	38	17.6255	20.3745	123502	23	15	123422	14.8
mn_T1_ChIP3	846	chrXIII	131163	132419	1257	131668	132262	595	131933	1.1	270	52.9	-3.57674	56.4767	131386	-3.7	56.6	131976	41.8
mn_T1_ChIP3	847	chrXIII	157800	158199	400	157800	158153	354	158022	20.5	134	34.1	-0.119565	34.2196				157945	22.9
mn_T1_ChIP3	848	chrXIII	159277	159899	623	159277	159496	220	159422	24.8	37	34.2	4.91365	29.2864	159882	-3.2	37.4	159471	23.2
mn_T1_ChIP3	849	chrXIII	162195	163250	1056	162195	162592	398	162320	3.2	534	38.3	1.5234	36.7766	163009	13.9	24.4	162239	18.7
mn_T1_ChIP3	850	chrXIII	163682	164328	647	163855	164328	474	164048	35.5	47	56	22.9642	33.0358	163708	23.1	32.9	164047	54.5
mn_T1_ChIP3	851	chrXIII	168533	169020	488	168667	168793	127	169016	4.2	28	32.8	7.52327	25.2767	168655	6.9	25.9	168754	-1.6
mn_T1_ChIP3	852	chrXIII	183791	184374	584	183947	184026	80	184011	11.1	73	36.3	6.81012	29.4899	184034	24.3	12	184003	33.4
mn_T1_ChIP3	853	chrXIII	196003	196509	507	196115	196395	281	196102	1.6	48	32.1	-0.877876	32.9779	196039	8.3	23.8	196165	4.7
mn_T1_ChIP3	854	chrXIII	197784	198330	547	198210	198330	121	197784	-26.6	371	23.8	-12.1803	35.9803				198231	-31.4
mn_T1_ChIP3	855	chrXIII	219401	221165	1765	220561	220758	198	220791	-9.1	53	26	-10.3468	36.3468	219645	-2.6	28.6	220730	8.1
mn_T1_ChIP3	856	chrXIII	222493	223066	574	222493	222573	81	222493	13.9	565	33	14.1903	18.8097	222592	20.5	12.5	222514	26
mn_T1_ChIP3	857	chrXIII	223486	223943	458					-1	371
mn_T1_ChIP3	858	chrXIII	225518	226663	1146	226269	226440	172	226253	-30.5	383	29.5	-20.1921	49.6921	226269	22.5	7	226306	25.3
mn_T1_ChIP3	859	chrXIII	235200	235700	501	235476	235532	57	235698	-12.2	176	13.7	-14.5822	28.2822	235393	-25	38.7	235504	-19.5
mn_T1_ChIP3	860	chrXIII	243600	244317	718	243600	244040	441	243815	7.2	104	34.4	-6.64224	41.0422	244286	10.5	23.9	243756	27.3
mn_T1_ChIP3	861	chrXIII	247591	248378	788	248129	248378	250	248349	-7.9	54	9.2	-14.3957	23.5957	247873	0	9.2	248359	4.9
mn_T1_ChIP3	862	chrXIII	259000	259667	668	259000	259250	251	259278	5.2	57	43.2	16.2036	26.9964	259297	34.8	8.4	259229	27.8
mn_T1_ChIP3	863	chrXIII	279160	279715	556	279384	279428	45	279209	-6.7	11	19.1	-3.66438	22.7644				279406	-8.3
mn_T1_ChIP3	864	chrXIII	290812	291310	499					5.9	149
mn_T1_ChIP3	865	chrXIII	296992	297968	977	297283	297519	237	297477	25.7	192	48.6	16.9546	31.6454	297531	41.8	6.8	297498	40.3
mn_T1_ChIP3	866	chrXIII	302800	303372	573	303147	303372	226	302979	-0.9	150	28.7	0.917291	27.7827	302991	24.5	4.2	303367	9.8
mn_T1_ChIP3	867	chrXIII	305038	305634	597	305275	305475	201	305488	14.9	340	34	8.41742	25.5826	305502	20.1	13.9	305454	18.7
mn_T1_ChIP3	868	chrXIII	318087	319179	1093	318393	318701	309	319173	-24.3	20	18.7	-5.24821	23.9482	318939	5.3	13.4	318681	13.7
mn_T1_ChIP3	869	chrXIII	325180	325709	530	325246	325570	325	325314	-17.3	247	37.3	-10.082	47.382	325589	-28.7	66	325318	31.7
mn_T1_ChIP3	870	chrXIII	351806	352374	569	352131	352374	244	352182	19	96	44.4	21.3886	23.0114	351905	14.5	29.9	352153	40.3
mn_T1_ChIP3	871	chrXIII	352406	353319	914	352802	353083	282	352795	-1	194	16.8	-11.0116	27.8116	352790	16.7	0.1	352838	11
mn_T1_ChIP3	872	chrXIII	353917	354712	796	353917	354328	412	354124	-6.7	198	24.7	-1.22083	25.9208	354600	9.3	15.4	354087	16
mn_T1_ChIP3	873	chrXIII	362779	363188	410	362779	363156	378	363005	22.3	95	41.4	8.07188	33.3281				363031	23.3
mn_T1_ChIP3	874	chrXIII	379310	379811	502	379310	379376	67	379803	8	92	29.3	16.4402	12.8598	379400	26.3	3	379334	14.2
mn_T1_ChIP3	875	chrXIII	388850	389732	883	388850	388979	130	389002	-15.3	197	5.1	-14.0918	19.1918	389001	2.4	2.7	388924	-9.3
mn_T1_ChIP3	876	chrXIII	397019	397433	415	397331	397433	103	397323	0.3	237	44	5.14712	38.8529	397063	-11	55	397377	27.2
mn_T1_ChIP3	877	chrXIII	407730	408569	840	407918	408424	507	407941	1.5	79	19.2	-17.4366	36.6366	408564	-40.1	59.3	408030	13.2
mn_T1_ChIP3	878	chrXIII	420416	420858	443	420609	420841	233	420607	16.7	122	34.4	13.799	20.601				420629	24.9
mn_T1_ChIP3	879	chrXIII	463150	463959	810	463285	463767	483	463474	6.6	154	46.1	1.84312	44.2569	463777	15.9	30.2	463559	32.4
mn_T1_ChIP3	880	chrXIII	480256	481071	816	480485	480800	316	480792	12.1	21	48.2	16.138	32.062	480811	45.3	2.9	480760	38.3
mn_T1_ChIP3	881	chrXIII	499900	500763	864	500528	500726	199	499925	13	277	34.2	12.3629	21.8371				500597	27.6
mn_T1_ChIP3	882	chrXIII	504576	505259	684	504612	504913	302	504891	35.6	76	41.1	14.5924	26.5076	505171	6.3	34.8	504881	35.3
mn_T1_ChIP3	883	chrXIII	534098	534720	623	534422	534720	299	534683	-0.5	250	26.8	-3.02963	29.8296	534305	-6.2	33	534564	11.6
mn_T1_ChIP3	884	chrXIII	535016	535645	630	535215	535492	278	535157	26.5	49	41.5	1.6608	39.8392	535500	-9.6	51.1	535235	30.5
mn_T1_ChIP3	885	chrXIII	550244	550791	548	550278	550398	121	550244	17.2	207	38.9	16.9405	21.9595	550751	11	27.9	550327	11.3
mn_T1_ChIP3	886	chrXIII	552509	553225	717	552681	552895	215	552529	-8.7	16	41.6	3.09402	38.506	552895	22.2	19.4	552874	11
mn_T1_ChIP3	887	chrXIII	557409	558117	709	557994	558117	124	557986	7.2	206	38.6	0.970598	37.6294	557972	28.9	9.7	558061	10.6
mn_T1_ChIP3	888	chrXIII	572176	573283	1108	572809	573277	469	572985	-14.2	579	51.2	8.94632	42.2537	572636	18.5	32.7	573002	30.3
mn_T1_ChIP3	889	chrXIII	605998	606432	435	605998	606154	157	606406	-23.2	33	-7.2	-18.3097	11.1097	606378	-18.2	11	606015	-9.3
mn_T1_ChIP3	890	chrXIII	624430	625030	601	624430	624692	263	624540	-12.6	537	13.3	-11.6663	24.9663	624818	-7.7	21	624456	-1.7
mn_T1_ChIP3	891	chrXIII	651351	652892	1542	652575	652792	218	652813	19.2	125	44.8	9.09766	35.7023	652390	23.7	21.1	652772	29.4
mn_T1_ChIP3	892	chrXIII	666477	666962	486	666807	666962	156	666572	10	99	29.1	9.6	19.5	666621	16.4	12.7	666954	9.5
mn_T1_ChIP3	893	chrXIII	667416	668146	731	668031	668097	67	667484	-14.7	156	27.6	-2.5884	30.1884	668097	4.6	23	668069	4.8
mn_T1_ChIP3	894	chrXIII	674182	675311	1130	674595	675115	521	674767	-9.6	384	12.2	-19.7678	31.9678	674503	-9.8	22	674728	5.2
mn_T1_ChIP3	895	chrXIII	701781	702649	869	702282	702649	368	702615	16.8	94	55	15.8515	39.1485	702249	14.7	40.3	702398	22.8
mn_T1_ChIP3	896	chrXIII	715750	716199	450	715910	716068	159	715881			29.3	15.8997	13.4003	715855	19.7	9.6	715952	17.9
mn_T1_ChIP3	897	chrXIII	731660	732071	412	731690	731760	71	731747	25	53	29	11.7226	17.2774	731993	11.8	17.2	731714	19
mn_T1_ChIP3	898	chrXIII	733117	733604	488	733354	733604	251	733119	24.7	193	47.8	0.925738	46.8743				733596	11.8
mn_T1_ChIP3	899	chrXIII	742868	743538	671	742868	743243	376	743092	-6.3	101	14.1	-5.85492	19.9549	743370	3	11.1	743075	4.4
mn_T1_ChIP3	900	chrXIII	751732	752341	610	751984	752208	225	752333	18.1	123	35.8	17.6987	18.1013	751976	33	2.8	752020	31.4
mn_T1_ChIP3	901	chrXIII	753030	753625	596	753224	753402	179	753350	10	33	26.2	8.63309	17.5669	753195	8.9	17.3	753326	14.7
mn_T1_ChIP3	902	chrXIII	760518	761001	484					-14	211
mn_T1_ChIP3	903	chrXIII	762026	762548	523	762026	762061	36	762123	-11.6	59	24.9	3.17515	21.7248	762061	12.3	12.6	762041	23.3
mn_T1_ChIP3	904	chrXIII	768167	768749	583	768167	768509	343	768381	8.6	83	30.1	7.10667	22.9933	768683	-5.8	35.9	768398	17.6
mn_T1_ChIP3	905	chrXIII	773232	773860	629	773338	773524	187	773558	1.2	266	13.5	-9.06063	22.5606	773561	9.3	4.2	773496	0.9
mn_T1_ChIP3	906	chrXIII	789334	789868	535	789578	789868	291	789627	0.9	176	30.8	1.36557	29.4344				789610	19.7
mn_T1_ChIP3	907	chrXIII	797571	798066	496	797678	798066	389	797810	-12.3	436	17.6	-5.37664	22.9766	797636	-5.8	23.4	797803	11.9
mn_T1_ChIP3	908	chrXIII	807838	808544	707	808282	808445	164	808402	51.1	565	59.2	27.6234	31.5766	808233	31.8	27.4	808343	35.3
mn_T1_ChIP3	909	chrXIII	814762	815246	485	814762	815246	485	814929			39.2	-7.3	46.5				814935	33.7
mn_T1_ChIP3	910	chrXIII	818081	819999	1919	819747	819999	253	819352	-2.3	1201	28.5	-1.5922	30.0922	819328	24.2	4.3	819978	22.2
mn_T1_ChIP3	911	chrXIII	820107	820680	574	820274	820680	407	820137			17.1	-6.1988	23.2988				820465	0.9
mn_T1_ChIP3	912	chrXIII	837669	838498	830	837669	838208	540	837957	8	24	55.6	14.889	40.711	838428	20.9	34.7	837941	52.7
mn_T1_ChIP3	913	chrXIII	858369	858967	599	858502	858657	156	858657	-8.2	2	11.9	-6.39278	18.2928	858676	1	10.9	858582	-0.8
mn_T1_ChIP3	914	chrXIII	860433	860922	490	860433	860782	350	860590	10	76	37.2	-3.15143	40.3514	860861	2.4	34.8	860571	27.4
mn_T1_ChIP3	915	chrXIII	873723	874294	572	873739	873973	235	873777	-5.9	460	3.6	-15.0445	18.6445	873734	-7.5	11.1	873760	-0.5
mn_T1_ChIP3	916	chrXIII	879680	880201	522	879746	880201	456	880076	-1.8	324	26.9	-3.35152	30.2515				880024	15.6
mn_T1_ChIP3	917	chrXIII	887788	888814	1027	888488	888814	327	888669	-3.7	798	27.4	1.87671	25.5233	888320	18	9.4	888678	24.6
mn_T1_ChIP3	918	chrXIII	908120	908685	566	908233	908685	453	908685	-10.6	13	14.2	-27.8619	42.0619				908408	-16.7
mn_T1_ChIP3	919	chrXIII	911395	912211	817	911505	911958	454	911793	13.1	79	32.2	-6.21129	38.4113	912026	-1.7	33.9	911723	15.1
mn_T1_ChIP3	920	chrXIII	923681	924378	698	923724	923895	172	923907	-44.6	33	-3.2	-30.2388	27.0388	923904	-6	2.8	923858	-9
mn_T1_ChIP3	921	chrXIV	1750	2299	550	1786	2186	401	2208	-15.9	546	13.8	-2.25906	16.0591	2209	13.8	0	2143	5.3
mn_T1_ChIP3	922	chrXIV	2992	3470	479	2992	3048	57	3468	-9.6	1	14	-13.5879	27.5879	3061	-8.6	22.6	3025	-21.2
mn_T1_ChIP3	923	chrXIV	3611	4312	702	4058	4307	250	4302	-19.1	219	9.9	-14.5126	24.4126	3857	-7.2	17.1	4280	0.5
mn_T1_ChIP3	924	chrXIV	6656	7139	484					-36.8	89
mn_T1_ChIP3	925	chrXIV	14950	16052	1103	15521	15649	129	15507	-16.5	258	18.6	-9.23203	27.832	14963	-13.3	31.9	15556	6.1
mn_T1_ChIP3	926	chrXIV	33334	34339	1006	33704	34339	636	34115	5.4	372	30	-7.56919	37.5692	33363	9.8	20.2	34123	24.5
mn_T1_ChIP3	927	chrXIV	51877	52635	759	51877	52022	146	51889	8.7	416	19.1	-3.31354	22.4135	52194	9.8	9.3	51894	17.7
mn_T1_ChIP3	928	chrXIV	57580	58639	1060	58301	58540	240	58496	-28.9	569	46.1	-18.6973	64.7973	58553	36.3	9.8	58520	34.9
mn_T1_ChIP3	929	chrXIV	60221	60691	471	60454	60514	61	60486	-6.9	7	3.7	-13.4527	17.1527	60438	-3	6.7	60475	-0.4
mn_T1_ChIP3	930	chrXIV	63530	64084	555	63530	63630	101	64007			22.7	4.8696	17.8304	63828	-4.1	26.8	63609	5
mn_T1_ChIP3	931	chrXIV	64133	64703	571	64298	64573	276	64447	17.2	62	29	12.4922	16.5078	64290	8.7	20.3	64395	16.8
mn_T1_ChIP3	932	chrXIV	80108	80526	419	80108	80226	119	80176	-10.5	24	9.5	-10.334	19.834	80453	-16.5	26	80129	-3.4
mn_T1_ChIP3	933	chrXIV	86737	87272	536					-31.6	21
mn_T1_ChIP3	934	chrXIV	87982	88745	764	88091	88442	352	88250	-10	28	19.5	-8.0318	27.5318	88657	-5.5	25	88249	16.7
mn_T1_ChIP3	935	chrXIV	88977	89998	1022	89336	89455	120	88977	5.9	672	21.9	-3.25177	25.1518	89838	-1.3	23.2	89398	13.1
mn_T1_ChIP3	936	chrXIV	90364	90799	436	90674	90799	126	90403	5.8	384	29	2.49581	26.5042	90576	-9.9	38.9	90754	-7.1
mn_T1_ChIP3	937	chrXIV	96049	96667	619	96330	96476	147	96061	-19.6	270	30.9	-4.85191	35.7519	96493	-29.6	60.5	96354	-16
mn_T1_ChIP3	938	chrXIV	100098	100892	795	100408	100688	281	100123	-14.1	154	40.4	-13.7033	54.1033	100363	-31.2	71.6	100479	-24.3
mn_T1_ChIP3	939	chrXIV	101780	102301	522					5.8	264
mn_T1_ChIP3	940	chrXIV	102459	102960	502	102459	102960	502	102638	32.5	298	62.5	-8.05	70.55				102602	56.7
mn_T1_ChIP3	941	chrXIV	105633	106121	489	105662	105746	85	105777	-22.2	101	13.2	-13.2916	26.4916	106022	-32.3	45.5	105711	3.3
mn_T1_ChIP3	942	chrXIV	108467	108926	460	108467	108926	460	108674	27	191	35	8.5	26.5				108725	28.1
mn_T1_ChIP3	943	chrXIV	116078	116510	433	116078	116178	101	116199	-2	163	23.8	0.65	23.15				116125	6.8
mn_T1_ChIP3	944	chrXIV	118215	118711	497	118400	118489	90	118710	2.7	24	20.2	0.89312	19.3069	118373	2.4	17.8	118436	10.9
mn_T1_ChIP3	945	chrXIV	119215	119626	412	119506	119626	121	119509	-9.2	177	23.5	-5.89519	29.3952	119483	9.6	13.9	119588	6.4
mn_T1_ChIP3	946	chrXIV	138623	139399	777	138972	139399	428	138650	25.3	293	43	11.563	31.437				139340	26.5
mn_T1_ChIP3	947	chrXIV	167299	167841	543	167421	167841	421	167668	25.7	101	41.7	14.1148	27.5852	167408	5.8	35.9	167633	26.6
mn_T1_ChIP3	948	chrXIV	187087	187604	518	187369	187525	157	187099	6.1	11	38.6	9.71967	28.8803	187358	8.6	30	187445	4
mn_T1_ChIP3	949	chrXIV	188039	188492	454	188431	188492	62	188049	-23.7	71	12.6	-12.8018	25.4018				188482	-24.6
mn_T1_ChIP3	950	chrXIV	195800	196099	300	195999	196099	101	195996			22.5	5.76181	16.7382	195993	21.2	1.3	196031	11.2
mn_T1_ChIP3	951	chrXIV	196980	197279	300
mn_T1_ChIP3	952	chrXIV	198305	199496	1192	198782	198986	205	198639	-7.2	56	22.5	-2.12553	24.6255	198986	15.3	7.2	198956	12.4
mn_T1_ChIP3	953	chrXIV	199650	200049	400	199650	199804	155	199813	12.4	125	34.2	11.9424	22.2576	200003	6.6	27.6	199783	30
mn_T1_ChIP3	954	chrXIV	241710	242208	499	241759	242107	349	241924	-14.9	316	8.1	-27.8347	35.9347	241745	-13.7	21.8	241896	-8.6
mn_T1_ChIP3	955	chrXIV	252007	254256	2250	252657	252936	280	252948	9.9	137	46.5	7.55234	38.9477	252949	43.8	2.7	252897	41.4
mn_T1_ChIP3	956	chrXIV	254376	255007	632	254708	254993	286	254438	7.5	167	45.5	11.3639	34.1361				254858	6.4
mn_T1_ChIP3	957	chrXIV	266080	266594	515	266308	266496	189	266093			21.8	-1.19018	22.9902	266508	5.8	16	266432	-1.3
mn_T1_ChIP3	958	chrXIV	271900	272349	450	271982	272130	149	272170	-0.1	173	20.3	5.96478	14.3352	272130	18.8	1.5	272110	10.5
mn_T1_ChIP3	959	chrXIV	282383	282938	556	282592	282938	347	282933	-20.5	2	27	-8.21914	35.2191				282935	24.2
mn_T1_ChIP3	960	chrXIV	302642	303699	1058	302692	303205	514	302956	21.9	303	51.6	26.5239	25.0761	303575	36	15.6	303000	36.3
mn_T1_ChIP3	961	chrXIV	317918	318378	461	318053	318114	62	318305	-15.9	62	26	2.36115	23.6388	318019	-10.6	36.6	318091	-10.6
mn_T1_ChIP3	962	chrXIV	336800	337369	570	337295	337369	75	336878	-2.2	135	40	10.5158	29.4842	337236	-11	51	337336	-8.5
mn_T1_ChIP3	963	chrXIV	344882	345347	466	345015	345113	99	345292	-3.3	73	20.6	1.58147	19.0185	344973	5.5	15.1	345042	4.8
mn_T1_ChIP3	964	chrXIV	345616	346337	722	345675	345718	44	345638	-15.7	58	9.1	-10.9121	20.0121	346016	-18.7	27.8	345698	-4.2
mn_T1_ChIP3	965	chrXIV	357829	358765	937	358417	358727	311	357893	1.2	865	20.3	-7.09553	27.3955	358389	-20.6	40.9	358636	-10.4
mn_T1_ChIP3	966	chrXIV	393885	394385	501	393885	394140	256	393938	-11.2	6	14.3	-1.91061	16.2106				394118	-5.8
mn_T1_ChIP3	967	chrXIV	413545	414862	1318	414320	414774	455	414600	36.6	169	55.7	16.9198	38.7802	414784	41	14.7	414682	37.5
mn_T1_ChIP3	968	chrXIV	415121	415667	547	415178	415422	245	415632	1.7	141	38.3	11.7454	26.5546	415178	16.9	21.4	415205	25.6
mn_T1_ChIP3	969	chrXIV	415700	416469	770	416119	416242	124	415728	15.4	189	40.8	16.0268	24.7732	416100	35.8	5	416150	18.8
mn_T1_ChIP3	970	chrXIV	427331	428279	949	427331	428046	716	427712	18.4	519	36.2	-10.0781	46.2781	428120	-12.8	49	427700	30.5
mn_T1_ChIP3	971	chrXIV	441398	442042	645	441561	441618	58	442022	1.7	228	23.5	-10.7153	34.2153				441597	-4.9
mn_T1_ChIP3	972	chrXIV	442624	443154	531	442775	443154	380	443120	-24.8	24	31.7	-31.8689	63.5689	442746	-33	64.7	442808	-41.9
mn_T1_ChIP3	973	chrXIV	490454	491822	1369	491487	491822	336	491787	-17.4	223	34.2	-4.13001	38.33	491072	10.6	23.6	491810	32.8
mn_T1_ChIP3	974	chrXIV	493202	493682	481	493430	493682	253	493635	5.9	199	24.4	-2.49912	26.8991	493410	4.1	20.3	493583	13.6
mn_T1_ChIP3	975	chrXIV	499586	500728	1143	499753	500163	411	500045	-10.1	5	54.5	15.8417	38.6583	500350	23	31.5	500115	46.3
mn_T1_ChIP3	976	chrXIV	501907	502701	795	502152	502701	550	502497	-19.4	278	27	-13.3331	40.3331				502463	22.9
mn_T1_ChIP3	977	chrXIV	507830	508344	515					0.7	28
mn_T1_ChIP3	978	chrXIV	510482	511099	618	510482	510901	420	511088	4.4	129	17.8	-2.6202	20.4202				510701	5.5
mn_T1_ChIP3	979	chrXIV	531058	532167	1110	531820	532139	320	531416	-10.2	44	18.7	-11.1762	29.8762	531339	7.8	10.9	532085	11
mn_T1_ChIP3	980	chrXIV	541707	542240	534	541756	541828	73	542211	8.3	229	24.7	9.19783	15.5022	541868	11	13.7	541777	3.8
mn_T1_ChIP3	981	chrXIV	546907	547434	528	547006	547063	58	547024	24.1	241	52.7	21.6196	31.0804				547037	45.8
mn_T1_ChIP3	982	chrXIV	560576	561111	536	561049	561111	63	561014	13	117	53.3	16.5734	36.7266	561033	40.6	12.7	561083	32.2
mn_T1_ChIP3	983	chrXIV	567816	568710	895	567836	568144	309	568123	3.8	298	39.1	3.81109	35.2889				568122	37.7
mn_T1_ChIP3	984	chrXIV	569486	570262	777	569733	570168	436	569882	5.2	10	33.2	0.158358	33.0416	569628	14.4	18.8	569852	25
mn_T1_ChIP3	985	chrXIV	575561	576021	461	575921	575988	68	575946	15.7	31	34.5	17.5774	16.9226	576000	22	12.5	575966	27.6
mn_T1_ChIP3	986	chrXIV	578278	578894	617	578280	578718	439	578522	-25.5	14	6.9	-19.714	26.614				578511	-1.3
mn_T1_ChIP3	987	chrXIV	585632	586599	968	585632	586164	533	585778	5.2	18	49.9	0.207356	49.6926	586473	2.7	47.2	585788	41.7
mn_T1_ChIP3	988	chrXIV	602047	602604	558	602047	602319	273	602351	-4.7	24	31.8	4.26982	27.5302	602324	28.7	3.1	602298	27.3
mn_T1_ChIP3	989	chrXIV	628184	628650	467	628453	628650	198	628252	-0.6	176	29.2	2.76914	26.4309				628607	-1.7
mn_T1_ChIP3	990	chrXIV	631652	632681	1030	631652	632078	427	631900	0.3	67	40.9	10.868	30.032	632631	26.7	14.2	631848	29.9
mn_T1_ChIP3	991	chrXIV	634909	635367	459	635004	635239	236	634989	3.4	162	21.9	1.9426	19.9574	634985	21.8	0.1	635025	13.8
mn_T1_ChIP3	992	chrXIV	652584	653157	574	652584	652626	43	653154	-10	348	6.4	-12.9676	19.3676	652667	-6.2	12.6	652596	-7.6
mn_T1_ChIP3	993	chrXIV	662762	663599	838	663440	663596	157	663472	15.4	10	32.6	10.8985	21.7015	663017	26	6.6	663529	10.4
mn_T1_ChIP3	994	chrXIV	664292	664925	634	664292	664417	126	664431	19.9	214	38.9	7.28898	31.611	664417	33.4	5.5	664373	23.6
mn_T1_ChIP3	995	chrXIV	674847	675255	409	675021	675255	235	675215	1.5	174	26	4.74023	21.2598				675044	-9.9
mn_T1_ChIP3	996	chrXIV	687448	687977	530	687460	687797	338	687518	8.9	223	30.5	-4.46354	34.9635	687902	-4.2	34.7	687481	20.6
mn_T1_ChIP3	997	chrXIV	694347	694810	464	694405	694505	101	694349	-30.5	0	0.8	-19.7196	20.5196	694405	-16.7	17.5	694426	-16.5
mn_T1_ChIP3	998	chrXIV	695473	696033	561	695575	695730	156	695696	19.7	186	33.4	11.1341	22.2659	695521	21.5	11.9	695689	29.1
mn_T1_ChIP3	999	chrXIV	701214	701740	527	701539	701733	195	701365	-1.3	105	13.6	-0.891566	14.4916	701273	-2	15.6	701707	3.8
mn_T1_ChIP3	1000	chrXIV	701783	702294	512	701992	702289	298	702162	-18	83	17.4	-16.5	33.9	701882	-7.2	24.6	702244	5
mn_T1_ChIP3	1001	chrXIV	703867	705228	1362	703926	704006	81	703899	-18.7	483	16.8	-20.6433	37.4433	704014	-1.4	18.2	703953	4.2
mn_T1_ChIP3	1002	chrXIV	707623	708420	798	707997	708115	119	707628	-26.9	219	21.7	-6.58218	28.2822				708091	-17.4
mn_T1_ChIP3	1003	chrXIV	726450	726899	450	726628	726899	272	726453	-15.3	259	14.6	0.413483	14.1865				726713	-1.8
mn_T1_ChIP3	1004	chrXIV	727629	728159	531	728053	728159	107	728068	9.1	391	43.1	16.871	26.229	728003	26.4	16.7	728124	22.3
mn_T1_ChIP3	1005	chrXIV	783435	784407	973	784381	784407	27	783972	-20.2	19	3.8	-15.8126	19.6126	783976	2.4	1.4	784401	0
mn_T1_ChIP3	1006	chrXV	-100	551	652	-100	289	390	48	-40	174	10.3	-29.9733	40.2733	489	-25.3	35.6	-30	0
mn_T1_ChIP3	1007	chrXV	28429	29364	936	29160	29364	205	29252	12.7	14	19.5	-0.918605	20.4186	29160	7.5	12	29180	10
mn_T1_ChIP3	1008	chrXV	30712	31326	615	30752	30904	153	30925	16.4	228	28.7	2.23398	26.466	30956	20.1	8.6	30866	16.3
mn_T1_ChIP3	1009	chrXV	55456	55948	493	55849	55948	100	55847	3.1	358	16.7	-1.43053	18.1305	55808	12.5	4.2	55892	4.1
mn_T1_ChIP3	1010	chrXV	60467	61008	542	60728	61008	281	60923	-7.1	4	27.9	-3.37088	31.2709	60525	2	25.9	60995	18.2
mn_T1_ChIP3	1011	chrXV	80364	81572	1209	80364	80583	220	80489	12.6	256	35.5	9.08605	26.414	80583	27.5	8	80540	30.1
mn_T1_ChIP3	1012	chrXV	87625	88294	670	88087	88294	208	88035	14.7	21	34.8	8.31299	26.487	87858	8.5	26.3	88110	28.1
mn_T1_ChIP3	1013	chrXV	92069	92489	421					6.6	105
mn_T1_ChIP3	1014	chrXV	93030	94099	1070	93517	93579	63	93567	19.4	8	39.7	12.0902	27.6098	93508	30.9	8.8	93549	35.4
mn_T1_ChIP3	1015	chrXV	94105	94550	446	94493	94550	58	94129	-19.3	53	40.4	-3.40361	43.8036				94536	-14.1
mn_T1_ChIP3	1016	chrXV	110730	111457	728	110795	111089	295	111094	15.7	28	26.3	11.106	15.194	111115	22.3	4	111027	16.1
mn_T1_ChIP3	1017	chrXV	113419	114143	725	113589	114143	555	113962	-27.3	103	27	-23.4429	50.4429	113473	-24.8	51.8	113977	18.6
mn_T1_ChIP3	1018	chrXV	158994	161355	2362	159125	159737	613	159431	-19.2	512	36.8	-21.028	57.828	160587	31.2	5.6	159426	31.3
mn_T1_ChIP3	1019	chrXV	170179	170730	552	170386	170691	306	170565	-15.9	114	18.1	-16.7866	34.8866	170349	-23.2	41.3	170643	6.5
mn_T1_ChIP3	1020	chrXV	201515	202668	1154	201809	202451	643	202415	-17	316	30.5	-4.13659	34.6366	202628	1.1	29.4	202373	27.5
mn_T1_ChIP3	1021	chrXV	212136	212607	472	212136	212416	281	212536	17.1	362	37.5	24.3932	13.1068	212450	25	12.5	212370	27.3
mn_T1_ChIP3	1022	chrXV	217155	218186	1032	217421	217489	69	217465	1.8	83	15	-3.28017	18.2802	217489	13.5	1.5	217457	10.9
mn_T1_ChIP3	1023	chrXV	219638	220206	569	219638	219773	136	220205	0.1	211	27.3	1.26074	26.0393	219804	12.9	14.4	219744	12.9
mn_T1_ChIP3	1024	chrXV	226198	226991	794	226337	226991	655	226566	24.2	449	58	5.71727	52.2827				226613	46.8
mn_T1_ChIP3	1025	chrXV	232668	233119	452	233019	233119	101	232960	9.5	167	28.6	4.63105	23.9689	232999	18.7	9.9	233047	18.6
mn_T1_ChIP3	1026	chrXV	234196	234600	405					-25.5	32
mn_T1_ChIP3	1027	chrXV	235050	235479	430					18	65
mn_T1_ChIP3	1028	chrXV	252689	253698	1010	253142	253698	557	253398	24.3	616	58.4	1.88366	56.5163	252793	-14	72.4	253356	48.5
mn_T1_ChIP3	1029	chrXV	254170	254667	498	254170	254638	469	254384	15.7	104	31.8	0.92069	30.8793	254660	1.9	29.9	254389	30.4
mn_T1_ChIP3	1030	chrXV	255210	255899	690	255386	255438	53	255323	30.9	98	47.2	26.538	20.662	255380	44.3	2.9	255407	37.1
mn_T1_ChIP3	1031	chrXV	268387	268880	494	268388	268675	288	268428	-8.1	271	17.7	-6.86214	24.5621				268655	-17.1
mn_T1_ChIP3	1032	chrXV	270947	271468	522	271299	271468	170	271289	-6.8	295	14.9	-4.95028	19.8503	271299	13.7	1.2	271321	6.8
mn_T1_ChIP3	1033	chrXV	274082	275272	1191	274338	274690	353	274678	23.8	49	46.8	6.25143	40.5486	274721	37	9.8	274669	34.3
mn_T1_ChIP3	1034	chrXV	281651	282652	1002	282002	282352	351	282631	3.5	191	39.8	5.57604	34.224	281936	13	26.8	282072	12.4
mn_T1_ChIP3	1035	chrXV	284865	285560	696	284865	285142	278	284990	-24.6	83	13.6	-22.2093	35.8093	285307	-19.5	33.1	284894	3.6
mn_T1_ChIP3	1036	chrXV	285608	286658	1051	285870	286374	505	286343	-37.8	362	31.8	-28.5198	60.3198	286656	-15.8	47.6	286316	22.2
mn_T1_ChIP3	1037	chrXV	300712	301349	638	301249	301317	69	300828	9.1	179	36.3	11.3624	24.9376	301317	27	9.3	301291	21.4
mn_T1_ChIP3	1038	chrXV	304210	305043	834	304451	304870	420	304238	-14.6	483	18.1	-13.2918	31.3918				304662	-19.1
mn_T1_ChIP3	1039	chrXV	315784	316362	579	315784	315826	43	315891	7.2	2	17.8	0.746828	17.0532	315834	10.6	7.2	315805	9.3
mn_T1_ChIP3	1040	chrXV	339882	340708	827	339948	340657	710	340386	11.8	503	59.6	10.8385	48.7615	340695	23.3	36.3	340383	58.2
mn_T1_ChIP3	1041	chrXV	341958	342358	401					-41	74
mn_T1_ChIP3	1042	chrXV	342802	343403	602	342987	343276	290	343326	-5	361	15.4	-6.26442	21.6644	343276	5.8	9.6	343254	4.4
mn_T1_ChIP3	1043	chrXV	353874	354762	889	354092	354439	348	354225	7.6	68	25.3	-8.75083	34.0508	354043	-23.9	49.2	354305	16.4
mn_T1_ChIP3	1044	chrXV	377754	378580	827	377986	378453	468	378236	-35.6	222	2.5	-29.8983	32.3983	378505	-26.1	28.6	378218	-0.4
mn_T1_ChIP3	1045	chrXV	407850	408149	300	407850	408149	300	407968			53.7	16.25	37.45				408013	45.1
mn_T1_ChIP3	1046	chrXV	427787	428444	658	428280	428394	115	427798	-41	253	-7.6	-36.1895	28.5895	428263	-22.1	14.5	428313	-34.9
mn_T1_ChIP3	1047	chrXV	438324	438930	607	438531	438841	311	438548	7.7	180	51.2	14.2196	36.9804	438531	44.1	7.1	438552	48.5
mn_T1_ChIP3	1048	chrXV	444566	447199	2634	445069	445595	527	445330	4.2	543	61.5	13.974	47.526	446162	31.1	30.4	445295	53
mn_T1_ChIP3	1049	chrXV	464123	464749	627	464123	464749	627	464527	35.2	13	56.8	-4.85	61.65				464478	40.6
mn_T1_ChIP3	1050	chrXV	472522	473086	565	472733	472982	250	473047	-7.1	6	22.3	-9.61619	31.9162	473002	7.3	15	472958	11.6
mn_T1_ChIP3	1051	chrXV	479392	480549	1158	479392	479816	425	480490	-16	81	24.8	-7.65034	32.4503	479859	-34.6	59.4	479577	-6.5
mn_T1_ChIP3	1052	chrXV	482140	482459	320	482349	482426	78	482369	21.8	72	28.4	14.8293	13.5707	482442	14.6	13.8	482378	25.6
mn_T1_ChIP3	1053	chrXV	487178	487863	686	487610	487677	68	487651	14.5	319	48.5	22.0021	26.4979	487715	32.8	15.7	487639	41.6
mn_T1_ChIP3	1054	chrXV	490295	490803	509	490295	490356	62	490788	0.8	86	27.8	2.78322	25.0168	490415	0.3	27.5	490312	-2.7
mn_T1_ChIP3	1055	chrXV	506847	507261	415	507016	507171	156	506871	9.6	91	25.6	13.9181	11.6819	506953	14.7	10.9	507106	15
mn_T1_ChIP3	1056	chrXV	571769	572289	521	571785	572126	342	571935			34.1	-3.5067	37.6067	572193	-12	46.1	571921	27.3
mn_T1_ChIP3	1057	chrXV	575105	577020	1916	575326	575593	268	575605	3.1	224	30	1.4645	28.5355	575615	20.1	9.9	575563	25.8
mn_T1_ChIP3	1058	chrXV	579254	579881	628	579644	579784	141	579771	-14.6	51	5.8	-12.3598	18.1598	579844	-4	9.8	579746	0.3
mn_T1_ChIP3	1059	chrXV	585800	586249	450	585908	586028	121	586205	12.3	78	16.3	-0.138602	16.4386	585843	-14.8	31.1	585967	-12.1
mn_T1_ChIP3	1060	chrXV	594214	594745	532	594303	594626	324	594434	2.5	18	36.2	7.69856	28.5014	594646	-11.8	48	594353	25.8
mn_T1_ChIP3	1061	chrXV	595138	595570	433	595334	595570	237	595139	-12.5	69	24.3	-9.27806	33.5781				595555	8.5
mn_T1_ChIP3	1062	chrXV	623736	624314	579	623736	623836	101	623811	-3.8	49	29.6	1.34958	28.2504	624065	3	26.6	623749	17.2
mn_T1_ChIP3	1063	chrXV	639688	640205	518	639717	639770	54	639770	5.4	130	25.5	0.737069	24.7629				639740	19.8
mn_T1_ChIP3	1064	chrXV	642006	642721	716	642006	642575	570	642278	24.7	164	75.2	-1.21986	76.4199	642640	-4.6	79.8	642225	65.2
mn_T1_ChIP3	1065	chrXV	648591	649050	460	648690	648737	48	648768	27	64	44.3	27.7859	16.5141	648746	39.9	4.4	648713	40
mn_T1_ChIP3	1066	chrXV	663449	664224	776	663777	664190	414	663949	1.4	656	25.9	8.04696	17.853	663597	11.8	14.1	663892	20.4
mn_T1_ChIP3	1067	chrXV	677874	678525	652	678144	678426	283	678371	8.4	57	26	4.89864	21.1014	678056	-1.9	27.9	678354	19
mn_T1_ChIP3	1068	chrXV	709298	709726	429					-4	182
mn_T1_ChIP3	1069	chrXV	709861	710635	775	710270	710346	77	710346	5.9	95	46.5	9.83424	36.6658	710270	21.7	24.8	710291	31.4
mn_T1_ChIP3	1070	chrXV	722817	723799	983	723232	723799	568	723526	0.1	579	50.5	0.0110843	50.4889	723090	0.7	49.8	723474	42.2
mn_T1_ChIP3	1071	chrXV	724126	724849	724	724614	724849	236	724632	7.9	107	18.4	3.41434	14.9857	724139	-2.6	21	724668	16.7
mn_T1_ChIP3	1072	chrXV	730056	730525	470	730056	730103	48	730427	-8.6	26	6.2	-5.80379	12.0038	730485	-8.7	14.9	730082	-6.2
mn_T1_ChIP3	1073	chrXV	743490	744069	580	743864	743978	115	743865	7.3	22	16.3	2.27462	14.0254	744033	8.6	7.7	743957	6.8
mn_T1_ChIP3	1074	chrXV	758674	759583	910	758952	759121	170	758970	4.2	192	23.3	0.393919	22.9061	758920	15	8.3	758980	13.6
mn_T1_ChIP3	1075	chrXV	760820	761277	458	760820	760983	164	760933	4.8	107	27.7	10.8908	16.8092	761248	16.1	11.6	760839	17.6
mn_T1_ChIP3	1076	chrXV	761681	762176	496	761861	762176	316	761683	10.3	133	28	1.36667	26.6333				762038	5.5
mn_T1_ChIP3	1077	chrXV	778322	779188	867	778517	778698	182	779156	17.4	159	54	19.1574	34.8426	778509	20	34	778615	16.1
mn_T1_ChIP3	1078	chrXV	779948	781188	1241	780285	780767	483	780560	29.8	52	52.3	26.4636	25.8364	780975	40.6	11.7	780509	38.6
mn_T1_ChIP3	1079	chrXV	796048	796514	467	796294	796472	179	796468	-5.9	210	17.2	-5.15174	22.3517	796147	-23	40.2	796446	4.6
mn_T1_ChIP3	1080	chrXV	831589	832123	535	831970	832077	108	831960	-11.4	19	-0.6	-12.4574	11.8574	832092	-5	4.4	832048	-9.2
mn_T1_ChIP3	1081	chrXV	842410	842920	511					18.8	501
mn_T1_ChIP3	1082	chrXV	854027	854775	749	854029	854128	100	854076	18.6	279	38.2	14.274	23.926	854137	27.4	10.8	854083	35.5
mn_T1_ChIP3	1083	chrXV	866880	867402	523	866928	866979	52	867344	-20.6	145	33.4	-11.2153	44.6153	866979	-44.4	77.8	866951	-43.1
mn_T1_ChIP3	1084	chrXV	868353	868868	516	868509	868581	73	868852	22.9	59	47.3	19.7542	27.5458	868488	11.2	36.1	868535	20.8
mn_T1_ChIP3	1085	chrXV	881686	882449	764	881686	881727	42	882430	-23.3	140	6.1	-23.477	29.577	881727	-9	15.1	881699	-3.8
mn_T1_ChIP3	1086	chrXV	882960	883660	701	883104	883177	74	883575	8.6	422	31.7	9.07624	22.6238	883254	1.3	30.4	883124	1.3
mn_T1_ChIP3	1087	chrXV	922550	922999	450	922550	922689	140	922636	2.6	82	17.6	-6.49484	24.0948	922841	-8.9	26.5	922567	3.6
mn_T1_ChIP3	1088	chrXV	943372	944187	816	943443	943556	114	944148	-19.7	360	30.8	-17.0547	47.8547	943580	-20.9	51.7	943471	-29.5
mn_T1_ChIP3	1089	chrXV	957250	957549	300	957250	957472	223	957505			11.8	4.09091	7.70909				957438	3.6
mn_T1_ChIP3	1090	chrXV	959686	960143	458	959774	960143	370	960062	32.6	124	42.1	12.4523	29.6477	959723	13.7	28.4	959998	37.9
mn_T1_ChIP3	1091	chrXV	970629	971067	439	970937	971067	131	970629	-2.2	140	23.3	-3.58312	26.8831	970792	-15.3	38.6	971046	6.7
mn_T1_ChIP3	1092	chrXV	976350	976649	300	976350	976649	300	976359			26.6	3.9	22.7				976386	22.3
mn_T1_ChIP3	1093	chrXV	977837	979491	1655	977837	978066	230	978083	-42	1384	13.5	-45.1142	58.6142	978091	6.5	7	978043	6.4
mn_T1_ChIP3	1094	chrXV	980406	981337	932	980406	980756	351	980587	28	150	43	16.9256	26.0744	981244	24.6	18.4	980552	29
mn_T1_ChIP3	1095	chrXV	1010104	1010754	651	1010352	1010579	228	1010588	4.6	38	30.3	10.6057	19.6943	1010152	12.6	17.7	1010559	20.4
mn_T1_ChIP3	1096	chrXV	1027623	1028774	1152	1028083	1028222	140	1028262	13.8	121	43.7	5.92144	37.7786	1027937	8.3	35.4	1028202	30.5
mn_T1_ChIP3	1097	chrXV	1031540	1031983	444	1031575	1031884	310	1031564	-0.1	432	28.4	4.11716	24.2828	1031562	25.6	2.8	1031596	20.1
mn_T1_ChIP3	1098	chrXV	1041727	1042397	671	1042207	1042341	135	1042201	-20.9	97	9	-13.7216	22.7216	1042143	-11.4	20.4	1042258	-15.8
mn_T1_ChIP3	1099	chrXV	1059455	1059981	527	1059882	1059964	83	1059493	-30	74	25.6	-15.35	40.95	1059863	-17.9	43.5	1059903	-22.3
mn_T1_ChIP3	1100	chrXV	1085919	1088112	2194	1086781	1087033	253	1086801	13.8	116	41.8	6.67625	35.1238	1086755	29.5	12.3	1086807	36.3
mn_T1_ChIP3	1101	chrXV	1089013	1089727	715	1089393	1089437	45	1089727	-22.5	420	15.7	-15.3819	31.0819	1089366	-27.2	42.9	1089414	-27.2
mn_T1_ChIP3	1102	chrXVI	3504	4229	726	3935	4147	213	3805	-3.8	147	19.4	-4.38499	23.785	4147	8.4	11	4118	4.7
mn_T1_ChIP3	1103	chrXVI	58067	58525	459	58461	58525	65	58467	-29.9	275	-8.1	-23.2157	15.1157	58409	-23.4	15.3	58516	-16.5
mn_T1_ChIP3	1104	chrXVI	73385	73817	433	73582	73804	223	73389	-15.1	145	16.8	-3.71952	20.5195				73784	-4.5
mn_T1_ChIP3	1105	chrXVI	74181	74818	638	74319	74372	54	74426	-1.7	34	19.2	2.71421	16.4858	74472	15.4	3.8	74346	0.7
mn_T1_ChIP3	1106	chrXVI	75068	76444	1377	75762	76444	683	75934	-1.5	323	51.7	7.8487	43.8513	75656	33.4	18.3	75938	50.3
mn_T1_ChIP3	1107	chrXVI	85459	85937	479	85842	85937	96	85834	-14.9	74	9.2	-10.4352	19.6352	85789	-8.4	17.6	85905	1
mn_T1_ChIP3	1108	chrXVI	99456	99981	526	99467	99981	515	99809	28.2	58	41.8	-3.50909	45.3091				99760	37.6
mn_T1_ChIP3	1109	chrXVI	106060	106859	800	106282	106755	474	106517	7.7	226	39.1	-8.15613	47.2561	106269	5.5	33.6	106491	25.1
mn_T1_ChIP3	1110	chrXVI	132947	133410	464	132947	133103	157	133322	1.4	81	21.9	3.29414	18.6059				132961	6.1
mn_T1_ChIP3	1111	chrXVI	135759	136517	759	136079	136418	340	136388	6.9	237	35.1	-4.56468	39.6647	135816	-5.5	40.6	136331	25.7
mn_T1_ChIP3	1112	chrXVI	173022	173884	863	173315	173831	517	173572	12.1	282	59.5	10.6214	48.8786	173226	13.4	46.1	173551	49.9
mn_T1_ChIP3	1113	chrXVI	174108	174681	574	174256	174425	170	174660	-3.4	32	11.8	-8.79431	20.5943	174454	-6.3	18.1	174404	0.7
mn_T1_ChIP3	1114	chrXVI	209949	210576	628	210044	210327	284	210299	28	193	38.9	5.80262	33.0974	210338	30.4	8.5	210270	23.5
mn_T1_ChIP3	1115	chrXVI	282659	283291	633	282968	283230	263	282932	-10.9	51	18.6	-1.49486	20.0949	282956	12.8	5.8	282992	13.9
mn_T1_ChIP3	1116	chrXVI	296884	297456	573	297214	297456	243	297247	-3.5	224	40.1	-5.6203	45.7203	296959	-20	60.1	297255	30.3
mn_T1_ChIP3	1117	chrXVI	302326	302794	469	302469	302794	326	302674	4.5	155	24.8	7.48392	17.3161				302625	22.1
mn_T1_ChIP3	1118	chrXVI	303077	304163	1087	303173	303783	611	303625	15.1	140	44.3	7.76134	36.5387	303861	18.5	25.8	303611	38.7
mn_T1_ChIP3	1119	chrXVI	335917	336316	400	336054	336226	173	336103	-9.2	71	1.7	-14.9639	16.6639	336237	-12.4	14.1	336186	-10.6
mn_T1_ChIP3	1120	chrXVI	338790	339249	460	338790	339249	460	339108			42	0.25	41.75				339066	32.1
mn_T1_ChIP3	1121	chrXVI	351600	352196	597	351620	351945	326	352186	15.9	133	43	15.6849	27.3151				351653	28.8
mn_T1_ChIP3	1122	chrXVI	370211	370761	551	370341	370664	324	370417	15.9	329	38.9	16.83	22.07	370334	30.5	8.4	370388	29.4
mn_T1_ChIP3	1123	chrXVI	372459	372977	519	372459	372743	285	372969	-13.6	149	39.6	6.32179	33.2782				372512	13.6
mn_T1_ChIP3	1124	chrXVI	404954	406136	1183	405644	405722	79	405720	42.9	292	56.5	22.4014	34.0986	405342	40.7	15.8	405664	44.1
mn_T1_ChIP3	1125	chrXVI	407089	407872	784	407160	407475	316	407461	-1.7	256	52.9	18.7641	34.1359	407150	-13.4	66.3	407445	39
mn_T1_ChIP3	1126	chrXVI	432525	433032	508	432723	432864	142	433022	2.1	96	23.1	1.14126	21.9587	432702	8.6	14.5	432748	10
mn_T1_ChIP3	1127	chrXVI	435764	436243	480	436148	436243	96	436159	32.9	30	51.5	19.7776	31.7224	436134	37.9	13.6	436233	34.2
mn_T1_ChIP3	1128	chrXVI	454255	455059	805	454336	454619	284	454308	-15.1	421	19	-14.0729	33.0729	454730	-8.6	27.6	454356	9.3
mn_T1_ChIP3	1129	chrXVI	462867	463373	507	463079	463344	266	463373	4	51	19.7	-5.1834	24.8834	462885	-13.1	32.8	463322	7.4
mn_T1_ChIP3	1130	chrXVI	479676	480186	511	479676	479775	100	479796	0.4	44	18	-0.567153	18.5672				479712	6.5
mn_T1_ChIP3	1131	chrXVI	481202	482049	848	481202	481587	386	481621	10.4	91	29.2	4.35996	24.84	481622	29.2	0	481532	16.7
mn_T1_ChIP3	1132	chrXVI	486260	486713	454	486313	486635	323	486643	-5.4	270	30.1	0.377863	29.7221				486611	16.1
mn_T1_ChIP3	1133	chrXVI	491909	492673	765	492165	492416	252	492534	12.6	1	31.6	13.6008	17.9992	492149	14.9	16.7	492212	28.6
mn_T1_ChIP3	1134	chrXVI	497509	497972	464					-35.1	172
mn_T1_ChIP3	1135	chrXVI	498101	498760	660	498124	498201	78	498184	-5.3	305	39.7	9.12629	30.5737	498210	31.4	8.3	498154	25.7
mn_T1_ChIP3	1136	chrXVI	503436	503965	530	503897	503965	69	503898	15.8	36	40	16.6623	23.3377	503629	8.5	31.5	503925	27.3
mn_T1_ChIP3	1137	chrXVI	517394	518016	623	517888	517968	81	518008	-5.9	2	10	-9.94096	19.941	517806	-13.2	23.2	517946	1.7
mn_T1_ChIP3	1138	chrXVI	553610	554196	587	553917	553993	77	553962	3.2	403	16	0.0841176	15.9159	554018	7.8	8.2	553953	11.9
mn_T1_ChIP3	1139	chrXVI	560150	560449	300	560268	560314	47	560380			44	35.2613	8.73874	560314	39.3	4.7	560291	36.3
mn_T1_ChIP3	1140	chrXVI	571949	572549	601	571978	572549	572	572254	3.8	110	36.3	-6.9	43.2				572257	32.1
mn_T1_ChIP3	1141	chrXVI	578085	578553	469	578449	578543	95	578454	-16.2	1	6.3	-14.5289	20.8289	578276	-16.3	22.6	578517	-3.5
mn_T1_ChIP3	1142	chrXVI	581654	582230	577	581684	582230	547	582099	37.8	109	68.9	8.96333	59.9367				582055	60.6
mn_T1_ChIP3	1143	chrXVI	638434	639015	582					-31	166
mn_T1_ChIP3	1144	chrXVI	642283	643322	1040	642300	642348	49	642420	12.6	249	31.4	12.2563	19.1437	642355	22.7	8.7	642322	24.1
mn_T1_ChIP3	1145	chrXVI	644351	645842	1492	644351	644795	445	644547	-44.9	454	23.1	-28.5384	51.6384	644900	-6.9	30	644572	17.5
mn_T1_ChIP3	1146	chrXVI	646537	647010	474	646910	647010	101	646907	16.8	103	31.8	1.98901	29.811	646591	6.3	25.5	646948	20.6
mn_T1_ChIP3	1147	chrXVI	648585	649062	478	648810	649062	253	649047	11.6	21	38.2	3.56044	34.6396	648773	8.5	29.7	649059	34
mn_T1_ChIP3	1148	chrXVI	654071	655071	1001	654071	654669	599	654513	-0.5	245	43	9.76567	33.2343	654851	15.5	27.5	654451	27.9
mn_T1_ChIP3	1149	chrXVI	673622	674148	527	673664	673834	171	673799	19.9	318	29.4	11.2671	18.1329	673865	17.9	11.5	673766	22.1
mn_T1_ChIP3	1150	chrXVI	676037	676442	406	676179	676250	72	676228	5.8	107	17.8	6.76257	11.0374	676325	4.1	13.7	676217	12.2
mn_T1_ChIP3	1151	chrXVI	689500	689799	300	689500	689799	300	689574			54	14.75	39.25				689511	39.9
mn_T1_ChIP3	1152	chrXVI	694079	694963	885	694428	694743	316	694399	-3.6	419	38.7	1.94675	36.7533	694409	31.7	7	694452	29
mn_T1_ChIP3	1153	chrXVI	695698	696269	572	695974	696167	194	695751	14	158	32.4	10.473	21.927				696007	15.1
mn_T1_ChIP3	1154	chrXVI	700514	702507	1994	700779	700850	72	700819	-1.5	588	49	8.2935	40.7065	700779	19.7	29.3	700802	28.1
mn_T1_ChIP3	1155	chrXVI	718820	719412	593	718994	719084	91	718948	14.2	300	34.4	14.6659	19.7341	718974	24.6	9.8	719018	19.1
mn_T1_ChIP3	1156	chrXVI	719505	720127	623	719901	720108	208	720072	-6.8	32	17.3	0.23759	17.0624	719723	4	13.3	720080	13.1
mn_T1_ChIP3	1157	chrXVI	731000	731675	676	731000	731127	128	731016	-5.1	240	35.8	3.36131	32.4387	731162	18.3	17.5	731096	24.2
mn_T1_ChIP3	1158	chrXVI	743942	744772	831	743942	744350	409	744178	20.4	38	51.4	13.9668	37.4332	744451	25.2	26.2	744165	48.5
mn_T1_ChIP3	1159	chrXVI	752285	752951	667	752605	752840	236	752841	22.9	31	32.2	7.93852	24.2615	752902	16.4	15.8	752810	22.5
mn_T1_ChIP3	1160	chrXVI	769074	769575	502	769085	769219	135	769074	27.2	62	35.8	17.8327	17.9673	769378	17.2	18.6	769110	31.7
mn_T1_ChIP3	1161	chrXVI	775614	776229	616	775871	776124	254	775892	3.2	33	44.7	17.4249	27.2751	775866	38.9	5.8	775891	43.3
mn_T1_ChIP3	1162	chrXVI	780981	781605	625	781148	781326	179	781181	6.2	34	14.4	-4.31771	18.7177	781132	11.4	3	781185	8.9
mn_T1_ChIP3	1163	chrXVI	794817	795264	448	794817	795261	445	795257			41.4	36.6333	4.76667				795241	28.8
mn_T1_ChIP3	1164	chrXVI	810382	810888	507	810556	810702	147	810513	17.5	92	29.5	6.75611	22.7439	810556	19.9	9.6	810579	18.6
mn_T1_ChIP3	1165	chrXVI	819190	819951	762	819618	819951	334	819723	15.8	186	58.1	25.5287	32.5713				819649	49.4
mn_T1_ChIP3	1166	chrXVI	821983	823162	1180	822447	822849	403	823148	-10.2	502	21.8	-20.9623	42.7623	822419	-40.3	62.1	822800	10.1
mn_T1_ChIP3	1167	chrXVI	829941	830453	513	829941	830044	104	830065	-21.6	106	13.6	-7.42787	21.0279	830065	13.6	0	830022	2.4
mn_T1_ChIP3	1168	chrXVI	845956	846805	850	846065	846410	346	846381	-16.9	83	15.3	-9.55357	24.8536	846460	5.5	9.8	846390	11.2
mn_T1_ChIP3	1169	chrXVI	856571	857051	481	856978	857051	74	856938	-1.3	11	21.8	2.70049	19.0995	856925	18.8	3	857006	21.5
mn_T1_ChIP3	1170	chrXVI	860168	860782	615	860168	860599	432	860413	11.3	191	37.2	6.56995	30.6301	860682	5.1	32.1	860392	30.1
mn_T1_ChIP3	1171	chrXVI	880247	880760	514	880435	880496	62	880424	26.7	146	32.1	20.3077	11.7923	880393	24.9	7.2	880455	26.4
mn_T1_ChIP3	1172	chrXVI	899191	899773	583	899644	899725	82	899615	2.7	21	8.1	-7.77086	15.8709	899580	-1.7	9.8	899682	-4.6
mn_T1_ChIP3	1173	chrXVI	899845	900574	730	900531	900574	44	900462	-16.3	13	9.1	-12.0405	21.1405	900223	-15.3	24.4	900551	-0.8
mn_T1_ChIP3	1174	chrXVI	900618	901449	832	900977	901350	374	901317	4.4	419	43.9	3.8786	40.0214	900779	-0.1	44	901292	38.3
mn_T1_ChIP3	1175	chrXVI	945796	946703	908	945933	946234	302	945946	-16.6	61	14.1	-11.8384	25.9384	945926	5.7	8.4	945967	7.2
mn_T1_ChIP3	1176	2-micron	41	6268	6228	858	1518	661	1803	26.2	739	51.7	20.7462	30.9538	5499	47.8	3.9	1058	46.6
mn_T1_ChIP3	1177	chrI	66	634	569	316	380	65	78	-50.8	36	-11.4	-43.9375	32.5375	516	-45.1	33.7	338	-45.9
mn_T1_ChIP3	1178	chrI	150862	151262	401	151139	151262	124	150862	-31.7	32	-3.1	-22.9422	19.8422	151084	-31.8	28.7	151197	-29
mn_T1_ChIP3	1179	chrI	164147	164608	462	164419	164583	165	164209	-18.4	114	0.7	-18.7418	19.4418				164452	-28.4
mn_T1_ChIP3	1180	chrI	165323	165864	542	165323	165387	65	165363	-13.9	146	13	-13.708	26.708	165416	5.9	7.1	165361	10.2
mn_T1_ChIP3	1181	chrI	174984	175482	499	174984	175404	421	174984	3.2	401	33.2	-16.8885	50.0885	175411	-16.5	49.7	175288	-9.8
mn_T1_ChIP3	1182	chrII	5465	6517	1053	6062	6517	456	5507	-66.8	125	-1.3	-42.8181	41.5181	5866	-27.8	26.5	6461	-19.8
mn_T1_ChIP3	1183	chrII	29253	29767	515	29665	29767	103	29302	-6.2	278	37.5	-4.23762	41.7376	29657	-9.6	47.1	29727	-23.7
mn_T1_ChIP3	1184	chrII	49480	49924	445	49484	49586	103	49630	5.1	241	28	7.35731	20.6427	49627	22.3	5.7	49557	9.3
mn_T1_ChIP3	1185	chrII	71981	72533	553	72415	72533	119	71981	2.8	321	24.4	1.97627	22.4237	72394	-10	34.4	72530	-0.7
mn_T1_ChIP3	1186	chrII	89360	89926	567	89792	89874	83	89368			15.7	-37.5165	53.2165	89734	-53.3	69	89844	-64
mn_T1_ChIP3	1187	chrII	124707	125185	479	124707	124865	159	125185			19.5	-19.4972	38.9972	124874	-49.8	69.3	124806	-41.7
mn_T1_ChIP3	1188	chrII	135908	136368	461					-46.2	137
mn_T1_ChIP3	1189	chrII	140422	141225	804	140577	140972	396	141188	-17.5	105	-4	-36.2186	32.2186	140982	-23.8	19.8	140931	-25.4
mn_T1_ChIP3	1190	chrII	161471	162079	609	161623	162079	457	161879	2.9	85	27.2	-12.527	39.727	161586	-18.6	45.8	161886	20.1
mn_T1_ChIP3	1191	chrII	165029	165792	764	165283	165543	261	165710	-26	177	-2.8	-28.2706	25.4706				165324	-50.2
mn_T1_ChIP3	1192	chrII	168101	168500	400	168101	168218	118	168500			9.3	-29.6358	38.9358				168190	-52.9
mn_T1_ChIP3	1193	chrII	201396	201913	518	201495	201745	251	201500	3.4	265	30.1	0.825843	29.2742	201475	16.2	13.9	201538	21.9
mn_T1_ChIP3	1194	chrII	222825	223402	578	223052	223400	349	223333	-8.8	379	27.7	-18.8559	46.5559	223027	-15.3	43	223380	19.4
mn_T1_ChIP3	1195	chrII	225129	225592	464	225129	225383	255	225130	-14.9	3	10.1	-17.8837	27.9837	225399	-8.3	18.4	225312	-13.8
mn_T1_ChIP3	1196	chrII	237301	237950	650	237301	237560	260	237901			16.4	-6.35872	22.7587	237571	-19.2	35.6	237347	2.1
mn_T1_ChIP3	1197	chrII	238354	238774	421	238354	238489	136	238774	-23.6	146	5	-22.4225	27.4225				238453	-39.1
mn_T1_ChIP3	1198	chrII	251075	251831	757	251116	251215	100	251820	-46.7	302	-12.8	-41.5105	28.7105	251279	-48.6	35.8	251169	-50
mn_T1_ChIP3	1199	chrII	259960	260379	420	259968	260177	210	259995	-0.7	227	16.4	-8.19762	24.5976	260185	3	13.4	260152	6.1
mn_T1_ChIP3	1200	chrII	263647	264121	475	263869	263987	119	263658	-36.9	73	-19.6	-37.6284	18.0284	264031	-41.7	22.1	263936	-34.4
mn_T1_ChIP3	1201	chrII	280749	281295	547	281093	281165	73	281147	-33.4	57	-20.3	-30.2901	9.99008	281215	-24.4	4.1	281120	-27.2
mn_T1_ChIP3	1202	chrII	332478	332880	403					-9.2	191
mn_T1_ChIP3	1203	chrII	336448	337024	577	336542	336594	53	336449	-31.3	209	-12.6	-30.3353	17.7353	336520	-20.5	7.9	336574	-30.3
mn_T1_ChIP3	1204	chrII	341000	341509	510	341052	341379	328	341187	-21.3	102	3.2	-36.0967	39.2967	341410	-53.1	56.3	341109	-12
mn_T1_ChIP3	1205	chrII	341998	342398	401	341998	342264	267	342205	-2.4	148	15.4	-1.50522	16.9052	342281	8.2	7.2	342222	9.7
mn_T1_ChIP3	1206	chrII	407307	407775	469	407419	407775	357	407630			15.3	-27.9598	43.2598	407410	-34	49.3	407711	3.1
mn_T1_ChIP3	1207	chrII	411016	411779	764	411241	411491	251	411211	12.2	10	20.3	-3.35322	23.6532	411165	10.7	9.6	411269	10.3
mn_T1_ChIP3	1208	chrII	415130	415737	608					3	335
mn_T1_ChIP3	1209	chrII	441318	441919	602	441677	441741	65	441351	-8.2	95	7.5	-7.25028	14.7503	441781	-3.2	10.7	441709	1.3
mn_T1_ChIP3	1210	chrII	463919	464445	527	463919	464049	131	464445	-18.5	181	7.4	-23.2164	30.6164				463931	-20.3
mn_T1_ChIP3	1211	chrII	466159	466619	461					-50	282
mn_T1_ChIP3	1212	chrII	555793	556289	497					-41.3	264
mn_T1_ChIP3	1213	chrII	605848	606307	460
mn_T1_ChIP3	1214	chrII	624834	625949	1116	625141	625520	380	625900	-28.3	591	15.3	-15.9751	31.2751	625663	-15.3	30.6	625371	0.9
mn_T1_ChIP3	1215	chrII	683090	683625	536	683339	683439	101	683625	-24.8	69	-8.8	-24.2713	15.4713	683276	-32	23.2	683393	-27.8
mn_T1_ChIP3	1216	chrII	697479	698053	575					-49.9	140
mn_T1_ChIP3	1217	chrII	779858	780413	556	780117	780170	54	779939	-14.4	371	0.5	-17.9584	18.4584				780137	-18.9
mn_T1_ChIP3	1218	chrIII	16909	17652	744	17336	17508	173	17502	-28.8	34	5	-22.4116	27.4116	17558	-10.1	15.1	17481	-1.8
mn_T1_ChIP3	1219	chrIII	27243	28130	888	27318	27421	104	27446	7.6	592	22.5	-4.34337	26.8434	27421	11.2	11.3	27392	2.7
mn_T1_ChIP3	1220	chrIII	28712	29561	850	28812	29178	367	28855	-25.2	399	12.8	-46.265	59.065	28800	-6.1	18.9	28866	9.9
mn_T1_ChIP3	1221	chrIII	30012	30674	663	30182	30674	493	30399	-1.1	12	13.5	-7.35	20.85	30119	-12.8	26.3	30367	5.5
mn_T1_ChIP3	1222	chrIII	37136	37542	407	37136	37235	100	37529	-9.8	108	6.1	-9.36124	15.4612	37246	2.4	3.7	37213	-5.9
mn_T1_ChIP3	1223	chrIII	56221	56662	442	56361	56530	170	56528	-1	68	12.6	-2.59779	15.1978	56555	3	9.6	56510	2.8
mn_T1_ChIP3	1224	chrIII	61338	61815	478	61551	61595	45	61799	-21.6	157	9.3	-15.3594	24.6594				61573	-34.5
mn_T1_ChIP3	1225	chrIII	77300	77759	460	77442	77759	318	77617	-17.8	195	3.8	-13.9915	17.7915				77608	-0.4
mn_T1_ChIP3	1226	chrIII	77864	78448	585	77867	78188	322	77982			4.4	-41.4578	45.8578	78402	-34	38.4	77889	-2.2
mn_T1_ChIP3	1227	chrIII	85121	85601	481	85121	85178	58	85567	-25.2	105	3	-17.0634	20.0634				85142	-19.2
mn_T1_ChIP3	1228	chrIII	122467	123018	552	122629	122968	340	122882	-32.8	27	-14.1	-33.4349	19.3349	122968	-16.7	2.6	122942	-23.9
mn_T1_ChIP3	1229	chrIII	125071	125685	615	125256	125332	77	125071	-13.7	2	-5.6	-16.3407	10.7407	125246	-7.1	1.5	125312	-16.7
mn_T1_ChIP3	1230	chrIII	144867	145293	427	145133	145207	75	144885	-13.6	18	10.6	-8.02614	18.6261				145187	-14.1
mn_T1_ChIP3	1231	chrIII	163825	164457	633	163836	164252	417	164457	-21.5	26	5.1	-20.4319	25.5319				164154	-15
mn_T1_ChIP3	1232	chrIII	166259	166792	534	166259	166521	263	166697	-26	140	-0.4	-20.2048	19.8048	166779	-17.2	16.8	166307	-11.4
mn_T1_ChIP3	1233	chrIII	196915	198235	1321	197323	197719	397	198229	-40.2	305	1.3	-30.1063	31.4063	197727	-9.1	10.4	197670	-13.2
mn_T1_ChIP3	1234	chrIII	207594	208010	417	207660	207851	192	207823			23.6	2.01022	21.5898	207868	18.2	5.4	207820	20.9
mn_T1_ChIP3	1235	chrIII	216002	217167	1166	216701	216992	292	216728	-18.3	7	27.9	-7.31819	35.2182	216136	-7.5	35.4	216737	23.7
mn_T1_ChIP3	1236	chrIII	271128	271909	782	271579	271893	315	271781	-34.5	426	2.3	-41.4657	43.7657	271183	-39.6	41.9	271865	-3.4
mn_T1_ChIP3	1237	chrIII	298972	299535	564	299288	299373	86	299535	-35.8	168	0.6	-31.2663	31.8663	299277	-36.1	36.7	299350	-37.3
mn_T1_ChIP3	1238	chrIV	106944	107346	403	107231	107346	116	107238	-17.3	114	5.8	-13.422	19.222	107044	-17.6	23.4	107317	-3.1
mn_T1_ChIP3	1239	chrIV	166966	167563	598	167097	167263	167	167250	-26	253	6.8	-22.9408	29.7408	167281	-10	16.8	167205	-5.8
mn_T1_ChIP3	1240	chrIV	167688	168306	619	167688	167744	57	167716	-24.5	69	0.7	-19.1237	19.8237	167744	-10.3	11	167718	0.7
mn_T1_ChIP3	1241	chrIV	271620	272489	870	272318	272361	44	271620	-31.5	181	28.4	-21.207	49.607	272316	-5.8	34.2	272339	-14
mn_T1_ChIP3	1242	chrIV	285599	286088	490	285682	285742	61	285616	-7.8	7	2	-12.703	14.703	285763	-13.9	15.9	285704	-10
mn_T1_ChIP3	1243	chrIV	357135	357659	525	357162	357422	261	357659	-45.9	2	-20.3	-35.8053	15.5053	357162	-34.5	14.2	357191	-33.3
mn_T1_ChIP3	1244	chrIV	361047	361464	418	361059	361189	131	361464	-24.5	80	-7.7	-26.6108	18.9108	361202	-26.2	18.5	361086	-23.6
mn_T1_ChIP3	1245	chrIV	394105	394574	470					-51.4	97
mn_T1_ChIP3	1246	chrIV	407391	407850	460					-14.9	226
mn_T1_ChIP3	1247	chrIV	473996	474677	682	474258	474351	94	474294	20.3	52	25.7	6.51599	19.184	474241	11.4	14.3	474312	24.2
mn_T1_ChIP3	1248	chrIV	507002	507866	865	507282	507561	280	507013	-41	582	25.9	-25.4711	51.3711				507317	-32.4
mn_T1_ChIP3	1249	chrIV	512328	512729	402	512328	512406	79	512664	-24.2	233	11.3	-15.639	26.939				512384	-38.6
mn_T1_ChIP3	1250	chrIV	536627	537029	403	536847	537029	183	537026	-32.8	39	-0.6	-32.1305	31.5305	536647	-28.6	28	536937	-33.4
mn_T1_ChIP3	1251	chrIV	545105	545692	588	545290	545367	78	545105	-14.7	62	10.6	-13.9922	24.5922	545256	-15.4	26	545313	-15.1
mn_T1_ChIP3	1252	chrIV	546932	547538	607					-17.4	310
mn_T1_ChIP3	1253	chrIV	550655	551667	1013	551034	551667	634	551658	-11.8	615	15.3	-40.7884	56.0884	551022	-75.6	90.9	551320	-35.3
mn_T1_ChIP3	1254	chrIV	578680	579081	402	578709	578797	89	578822	16.2	16	21.6	6.80032	14.7997	578694	11	10.6	578734	8.5
mn_T1_ChIP3	1255	chrIV	591679	592410	732	592053	592137	85	592395	-28.8	258	-8.4	-39.0266	30.6266				592106	-33.4
mn_T1_ChIP3	1256	chrIV	599691	600447	757	599691	600447	757	599691	-58	484	-4.8	-20.95	16.15				600143	-86.5
mn_T1_ChIP3	1257	chrIV	643288	643687	400	643515	643620	106	643636	-8.9	13	9.6	-5.37891	14.9789	643382	-10.9	20.5	643556	-6.7
mn_T1_ChIP3	1258	chrIV	646792	647294	503	646802	647080	279	647294	-44.7	1	2.4	-37.8196	40.2196				646830	-25.6
mn_T1_ChIP3	1259	chrIV	650071	650471	401	650248	650415	168	650220	-8.1	45	3.9	-11.6262	15.5262	650214	-7	10.9	650305	-5.5
mn_T1_ChIP3	1260	chrIV	699261	699788	528	699484	699696	213	699268	-11	221	5.4	-15.7083	21.1083	699479	-30.8	36.2	699625	-9
mn_T1_ChIP3	1261	chrIV	794026	794602	577	794026	794107	82	794103	8.7	277	31.7	0.601616	31.0984				794087	28.7
mn_T1_ChIP3	1262	chrIV	795621	796020	400					-28.6	185
mn_T1_ChIP3	1263	chrIV	814124	814540	417	814333	814540	208	814477	-16.1	50	-1.4	-14.5584	13.1584	814262	-15.3	13.9	814452	-8.2
mn_T1_ChIP3	1264	chrIV	877586	878304	719	877685	877736	52	877703	-2.7	25	29.9	-3.00765	32.9076	878036	-15.5	45.4	877711	25.6
mn_T1_ChIP3	1265	chrIV	879449	879934	486	879449	879694	246	879919	-49.4	38	-4.5	-32.4925	27.9925				879665	-49.9
mn_T1_ChIP3	1266	chrIV	881854	882630	777	882124	882443	320	882622	-29.6	269	14	-10.0643	24.0643	882118	4.4	9.6	882149	0.3
mn_T1_ChIP3	1267	chrIV	959757	960277	521					-42.2	106
mn_T1_ChIP3	1268	chrIV	981522	981981	460	981894	981981	88	981974	0.4	10	14.9	-2.10591	17.0059	981824	-6.8	21.7	981972	12
mn_T1_ChIP3	1269	chrIV	988028	988592	565	988093	988396	304	988219	-26.1	143	3.9	-31.21	35.11	988040	-22.2	26.1	988154	-11.8
mn_T1_ChIP3	1270	chrIV	990427	991129	703					-32.1	122
mn_T1_ChIP3	1271	chrIV	1005269	1005847	579	1005759	1005847	89	1005793	10.3	30	26.4	0.619796	25.7802	1005755	11.3	15.1	1005779	23.6
mn_T1_ChIP3	1272	chrIV	1011197	1012096	900	1011696	1012096	401	1011210	-29.6	192	22.2	-35.7713	57.9713	1011533	-48.5	70.7	1012083	-2.4
mn_T1_ChIP3	1273	chrIV	1055313	1055902	590	1055323	1055726	404	1055538	-9.5	182	20.6	-5.08548	25.6855	1055737	-5.9	26.5	1055583	17.6
mn_T1_ChIP3	1274	chrIV	1062557	1063500	944	1063100	1063500	401	1063458	-15.6	16	23.9	-24.0041	47.9041	1062698	-11.5	35.4	1063482	19.4
mn_T1_ChIP3	1275	chrIV	1080051	1080731	681	1080051	1080508	458	1080057	-14.7	66	5.5	-41.1942	46.6942				1080484	-49.3
mn_T1_ChIP3	1276	chrIV	1097363	1097854	492	1097809	1097854	46	1097751	-32.2	144	5.9	-29.8496	35.7496	1097809	-7.9	13.8	1097842	-8.1
mn_T1_ChIP3	1277	chrIV	1099895	1100308	414	1100209	1100308	100	1100212	-3.3	23	12.8	-1.37643	14.1764	1100202	7.3	5.5	1100275	-2.6
mn_T1_ChIP3	1278	chrIV	1125148	1125781	634	1125301	1125637	337	1125451	2	107	12.9	-7.79529	20.6953	1125682	-11.6	24.5	1125490	8.5
mn_T1_ChIP3	1279	chrIV	1127309	1128058	750	1127309	1127653	345	1128047	-23.1	281	20.2	-10.1948	30.3948				1127624	-28.9
mn_T1_ChIP3	1280	chrIV	1181491	1182001	511	1181497	1181860	364	1181675	-20.1	152	0.1	-23.8599	23.9599	1181901	-30.3	30.4	1181712	-3.8
mn_T1_ChIP3	1281	chrIV	1210869	1211513	645	1211441	1211513	73	1211397	-7.1	127	30.8	-8.91871	39.7187	1211425	22.5	8.3	1211476	14.1
mn_T1_ChIP3	1282	chrIV	1277005	1277556	552	1277412	1277506	95	1277061	3.1	232	31.6	5.75274	25.8473				1277457	-28.1
mn_T1_ChIP3	1283	chrIV	1337616	1338141	526	1337616	1338141	526	1337886	9.3	72	28.3	-16.75	45.05				1337861	24.1
mn_T1_ChIP3	1284	chrIV	1355510	1356008	499
mn_T1_ChIP3	1285	chrIV	1384592	1385072	481	1384614	1384667	54	1384595	-21.9	6	-7.2	-28.7068	21.5068	1384683	-26.3	19.1	1384644	-26.4
mn_T1_ChIP3	1286	chrIV	1385692	1386407	716	1386316	1386407	92	1386316	-16.1	380	23.1	-15.8138	38.9138	1385791	-34.6	57.7	1386402	14.7
mn_T1_ChIP3	1287	chrIV	1436508	1437084	577	1436819	1437084	266	1437003	10.7	163	29.7	0.8209	28.8791				1436841	-10.8
mn_T1_ChIP3	1288	chrIV	1445189	1446094	906	1445433	1445748	316	1445610	-20.2	166	11.2	-10.0153	21.2153	1445229	-3.8	15	1445613	11.2
mn_T1_ChIP3	1289	chrIV	1468653	1469218	566	1468653	1468930	278	1469216	-74.4	260	-13	-65.5583	52.5583				1468674	-53.8
mn_T1_ChIP3	1290	chrIV	1476257	1476674	418					-3.8	123
mn_T1_ChIP3	1291	chrIV	1493770	1494303	534					-79.5	29
mn_T1_ChIP3	1292	chrIV	1528674	1529312	639	1529252	1529312	61	1528728	-3.8	113	23.1	-2.41799	25.518	1529246	-2.2	25.3	1529277	-6.6
mn_T1_ChIP3	1293	chrIX	21394	22054	661	21878	22054	177	21396	-36.6	156	16.2	-35.8008	52.0008	21811	-48.8	65	21968	-52.5
mn_T1_ChIP3	1294	chrIX	68185	68730	546
mn_T1_ChIP3	1295	chrIX	96374	96908	535	96378	96457	80	96514	-19.3	8	1.7	-20.8776	22.5776	96520	-5.4	7.1	96433	-13.7
mn_T1_ChIP3	1296	chrIX	102194	102745	552
mn_T1_ChIP3	1297	chrIX	117295	117827	533	117295	117426	132	117549	-9.4	184	22	-1.10923	23.1092	117468	9.2	12.8	117317	14.7
mn_T1_ChIP3	1298	chrIX	142540	143181	642	142609	143181	573	143098	-19	477	25.9	-36.3406	62.2406				143173	19.2
mn_T1_ChIP3	1299	chrIX	193008	193491	484	193017	193273	257	193456	-14.2	367	14.5	-11.6885	26.1885				193039	-19.1
mn_T1_ChIP3	1300	chrIX	207163	207821	659	207473	207654	182	207235	11.6	153	30.7	5.68323	25.0168	207666	-4.4	35.1	207556	-4.5
mn_T1_ChIP3	1301	chrIX	232191	232883	693	232628	232819	192	232192	-21	136	37.3	-33.0427	70.3427				232788	-49
mn_T1_ChIP3	1302	chrIX	278389	278864	476	278649	278747	99	278795	-10.6	41	9.5	-4.2557	13.7557	278610	-3.8	13.3	278718	-15.3
mn_T1_ChIP3	1303	chrIX	307634	308342	709	307791	308154	364	308341	-30.4	267	21.4	-21.2449	42.6449				307982	-6.1
mn_T1_ChIP3	1304	chrIX	332611	333560	950	332806	333104	299	333107	-33	195	-11.4	-35.7114	24.3114	333138	-15.5	4.1	333064	-15.7
mn_T1_ChIP3	1305	chrIX	363414	363915	502	363609	363915	307	363788	-24.2	166	11.3	-22.9749	34.2749				363880	-1.8
mn_T1_ChIP3	1306	chrIX	383694	384291	598	383694	384038	345	383748	-24.6	118	3.6	-29.3462	32.9462	384246	-27.1	30.7	383761	0.7
mn_T1_ChIP3	1307	chrIX	384313	384775	463					-21.5	271
mn_T1_ChIP3	1308	chrIX	388505	389430	926	389142	389430	289	389330	-34.6	167	0.2	-38.1642	38.3642	389008	-18.4	18.6	389415	-3.8
mn_T1_ChIP3	1309	chrIX	403325	403810	486	403325	403577	253	403798	-41.5	228	22.7	-25.8498	48.5498				403347	-16.3
mn_T1_ChIP3	1310	chrIX	403931	404390	460	404230	404390	161	404361	-17	9	4.2	-16.2635	20.4635	404134	-6.5	10.7	404291	-20.4
mn_T1_ChIP3	1311	chrIX	422815	423303	489	423211	423303	93	422826	-3.8	104	24.6	-7.71111	32.3111	423200	-3.1	27.7	423254	-5.8
mn_T1_ChIP3	1312	chrMito	6501	7923	1423	7763	7899	137	6501	-114.1	7	-21.8	-68.7349	46.9349	7755	-38.1	16.3	7808	-49.1
mn_T1_ChIP3	1313	chrMito	10644	11086	443	10644	10826	183	11086	-38.1	129	-15	-29.6746	14.6746				10721	-34
mn_T1_ChIP3	1314	chrMito	13645	23903	10259	23268	23681	414	23894	-209.4	2699	-10.8	-161.224	150.424	23074	-65.1	54.3	23486	-43.3
mn_T1_ChIP3	1315	chrMito	24060	25838	1779	25346	25838	493	24060	-168.4	48	-20.4	-122.413	102.013	25104	-116.6	96.2	25815	-45
mn_T1_ChIP3	1316	chrMito	25990	26893	904					-233.1	3
mn_T1_ChIP3	1317	chrMito	28278	29526	1249					-246.2	9
mn_T1_ChIP3	1318	chrMito	31405	32007	603					-153.1	9
mn_T1_ChIP3	1319	chrMito	36411	42791	6381	39998	41038	1041	36411	-244.2	45	-6.8	-141.785	134.985	42724	-39.4	32.6	40375	-16.4
mn_T1_ChIP3	1320	chrMito	43073	43793	721					-228	3
mn_T1_ChIP3	1321	chrMito	44061	44797	737	44112	44503	392	44797	-112.7	27	-6.8	-52.6786	45.8786	44112	-28.4	21.6	44137	-28.4
mn_T1_ChIP3	1322	chrMito	45461	45986	526					-77.6	48
mn_T1_ChIP3	1323	chrMito	46606	47089	484					-145.5	0
mn_T1_ChIP3	1324	chrMito	51010	51567	558					-74.6	42
mn_T1_ChIP3	1325	chrMito	53524	54102	579					-51.7	138
mn_T1_ChIP3	1326	chrMito	57948	60228	2281	59237	59917	681	57948	-177.5	95	-9.5	-72.2685	62.7685	58645	-53.9	44.4	59450	-31.3
mn_T1_ChIP3	1327	chrMito	60334	62351	2018	61333	61954	622	60367	-177.6	48	-10.8	-130.625	119.825	61290	-178	167.2	61715	-89.5
mn_T1_ChIP3	1328	chrMito	73567	76101	2535	75262	75806	545	76101	-216	12	-6.8	-161.018	154.218	74611	-88.3	81.5	75588	-71.8
mn_T1_ChIP3	1329	chrMito	79097	80148	1052	79435	79657	223	79099	-203.1	94	-13.6	-152.202	138.602				79635	-213.3
mn_T1_ChIP3	1330	chrV	53384	53803	420
mn_T1_ChIP3	1331	chrV	84871	85419	549					-42.6	140
mn_T1_ChIP3	1332	chrV	87052	87582	531	87256	87306	51	87582	-19.2	0	11.9	-13.1308	25.0308	87334	-8.8	20.7	87278	-7.6
mn_T1_ChIP3	1333	chrV	90001	90589	589	90078	90128	51	90531	-15.6	121	37.2	-2.08643	39.2864	90140	-31.4	68.6	90100	-38.6
mn_T1_ChIP3	1334	chrV	98835	99297	463	98956	99181	226	98978	-17	179	8.7	-10.3983	19.0983	98956	-2.5	11.2	98982	3.1
mn_T1_ChIP3	1335	chrV	111875	112447	573	112299	112440	142	112445	-30.3	189	1.9	-29.1035	31.0035	111961	-29.4	31.3	112419	-0.8
mn_T1_ChIP3	1336	chrV	136862	137418	557	137037	137283	247	137205	-20.1	157	-9.2	-24.0219	14.8219	137297	-13.7	4.5	137251	-12.1
mn_T1_ChIP3	1337	chrV	140537	141086	550	140537	140619	83	141057	-33.5	209	-19.3	-30.9214	11.6214	140653	-22.7	3.4	140555	-25.6
mn_T1_ChIP3	1338	chrV	141127	142053	927	141408	141740	333	142032	-39.3	460	-1.6	-34.1788	32.5788	141770	-45.3	43.7	141628	-36
mn_T1_ChIP3	1339	chrV	152218	152919	702	152218	152537	320	152261	-41.2	148	22.1	-30.8089	52.9089	152781	-16.8	38.9	152231	10.8
mn_T1_ChIP3	1340	chrV	167782	168279	498	167984	168029	46	167842	-4.7	22	14	-2.41969	16.4197	168040	-2.2	16.2	168008	-6.6
mn_T1_ChIP3	1341	chrV	174673	175150	478	174677	174779	103	175112	-24.6	136	2.6	-24.9365	27.5365	174827	-28.2	30.8	174746	-39.7
mn_T1_ChIP3	1342	chrV	200685	201133	449					-28.3	32
mn_T1_ChIP3	1343	chrV	241973	242869	897	242748	242865	118	242749	-50.4	306	-4	-35.6027	31.6027	242713	-9.5	5.5	242781	-19.4
mn_T1_ChIP3	1344	chrV	268271	268909	639	268547	268909	363	268272	-29	364	4.8	-28.946	33.746				268898	-10
mn_T1_ChIP3	1345	chrV	270078	270571	494	270078	270376	299	270145	-0.7	129	11.6	-32.4538	44.0538	270567	-26.6	38.2	270098	-5.2
mn_T1_ChIP3	1346	chrV	280847	281448	602					-18.8	307
mn_T1_ChIP3	1347	chrV	285991	286494	504	286405	286458	54	286339	-8.1	62	15	1.08489	13.9151	286487	9.2	5.8	286430	9.3
mn_T1_ChIP3	1348	chrV	294903	295834	932	295207	295744	538	295711	-10.3	512	17	-22.502	39.502	295758	-1.1	18.1	295651	1.7
mn_T1_ChIP3	1349	chrV	298186	298765	580	298186	298529	344	298186	-36.1	318	5.7	-31.5208	37.2208				298198	1.6
mn_T1_ChIP3	1350	chrV	305921	306424	504					-15.5	111
mn_T1_ChIP3	1351	chrV	313904	314326	423					-22.8	223
mn_T1_ChIP3	1352	chrV	386641	387306	666	386641	386745	105	386735	-42.4	392	7.9	-26.9599	34.8599	386787	-6.2	14.1	386675	-9.9
mn_T1_ChIP3	1353	chrV	444631	445190	560	444835	445190	356	445174	-27	173	16.8	-29.9093	46.7093				445130	-6.3
mn_T1_ChIP3	1354	chrV	448583	449114	532	449055	449114	60	448587	-22.5	110	10.2	-20.4746	30.6746	448928	-17.7	27.9	449111	-7.9
mn_T1_ChIP3	1355	chrV	461235	462236	1002	461247	461513	267	461370	-16.3	118	17.8	-23.7091	41.5091	461622	-8.6	26.4	461293	9.1
mn_T1_ChIP3	1356	chrV	467281	467829	549	467281	467338	58	467368	0.9	268	16.7	-5.69185	22.3919	467345	10.9	5.8	467311	13.6
mn_T1_ChIP3	1357	chrV	493801	494288	488	493884	493975	92	494257	-21.4	252	31.8	-12.1455	43.9455	493976	-41.4	73.2	493955	-44.3
mn_T1_ChIP3	1358	chrV	544638	545118	481	544738	545016	279	544699	-25.8	144	6.8	-22.2653	29.0653	544684	-4.4	11.2	544758	2.6
mn_T1_ChIP3	1359	chrV	558923	559343	421	559130	559343	214	559001	-14.9	16	4.1	-14.2213	18.3213				559338	-6.9
mn_T1_ChIP3	1360	chrV	576317	576813	497	576317	576491	175	576347	-17.8	16	7.8	-22.7463	30.5463	576516	-13.8	21.6	576405	-19.6
mn_T1_ChIP3	1361	chrVI	81675	82492	818	82137	82492	356	81684	-55.8	446	27.4	-32.7061	60.1061				82168	-75.8
mn_T1_ChIP3	1362	chrVI	90073	90563	491	90305	90496	192	90075	-32.4	212	5.1	-19.2662	24.3662				90334	-55.1
mn_T1_ChIP3	1363	chrVI	103326	103858	533	103564	103626	63	103822	-42.3	129	11.5	-20.8891	32.3891				103603	-41.2
mn_T1_ChIP3	1364	chrVI	109473	110230	758	109545	109966	422	109518	-12.8	196	37.1	-0.994345	38.0943	110227	6.5	30.6	109588	25.9
mn_T1_ChIP3	1365	chrVI	119197	119615	419					-36.8	39
mn_T1_ChIP3	1366	chrVI	130429	130924	496	130429	130685	257	130534	-11.6	22	12.9	-6.28243	19.1824	130893	-3	15.9	130442	3.7
mn_T1_ChIP3	1367	chrVI	144041	144576	536	144547	144576	30	144519	-8.1	16	20.5	2.49486	18.0051	144547	7.9	12.6	144569	6.4
mn_T1_ChIP3	1368	chrVI	195151	195561	411	195437	195524	88	195520	11.6	59	23.5	6.05418	17.4458	195428	14	9.5	195494	16.7
mn_T1_ChIP3	1369	chrVII	23	550	528	211	450	240	23	-54.5	3	-7.9	-33.1375	25.2375	516	-32.4	24.5	416	-29.3
mn_T1_ChIP3	1370	chrVII	24409	24935	527	24618	24670	53	24484	5.8	144	38.3	12.7808	25.5192	24707	17.7	20.6	24641	21.8
mn_T1_ChIP3	1371	chrVII	67097	67843	747	67281	67576	296	67348	-28.8	167	6.5	-20.784	27.284	67109	-22.5	29	67349	5.1
mn_T1_ChIP3	1372	chrVII	141537	142062	526					-47.7	150
mn_T1_ChIP3	1373	chrVII	174057	174516	460	174057	174201	145	174057	-12	131	6.8	-14.4616	21.2616	174246	-20.5	27.3	174123	-14.3
mn_T1_ChIP3	1374	chrVII	192087	192520	434	192120	192183	64	192520	-23.2	35	0.9	-21.0181	21.9181	192257	-27.7	28.6	192142	-31.2
mn_T1_ChIP3	1375	chrVII	199781	200309	529	200008	200178	171	199791	-5.4	94	6.4	-9.21676	15.6168	200008	-4.4	10.8	200030	-8.3
mn_T1_ChIP3	1376	chrVII	224689	225270	582	224911	225270	360	225167	-18.6	212	27.7	-22.7248	50.4248				225241	9.6
mn_T1_ChIP3	1377	chrVII	262033	262456	424	262156	262218	63	262456	-5.6	307	7.9	-7.82327	15.7233	262106	-11.6	19.5	262194	-13.1
mn_T1_ChIP3	1378	chrVII	276714	277245	532	276714	276781	68	276826	5	74	21.4	0.593534	20.8065	276792	12.6	8.8	276751	0
mn_T1_ChIP3	1379	chrVII	286411	286966	556	286694	286885	192	286719	14.8	8	21.6	-3.54725	25.1473	286677	8.7	12.9	286767	7.3
mn_T1_ChIP3	1380	chrVII	323664	324164	501	323707	323885	179	324164	-43.9	88	-12.1	-32.973	20.873	323904	-59.4	47.3	323737	-30.9
mn_T1_ChIP3	1381	chrVII	330389	330923	535	330505	330675	171	330920	-23.3	2	0.9	-21.2124	22.1124	330854	-18.2	19.1	330573	-20.9
mn_T1_ChIP3	1382	chrVII	413156	413628	473
mn_T1_ChIP3	1383	chrVII	413771	414445	675	414320	414445	126	414434	0.7	79	17.9	-9.45938	27.3594	414244	-5	22.9	414392	-2.8
mn_T1_ChIP3	1384	chrVII	472222	473002	781					-34.9	408
mn_T1_ChIP3	1385	chrVII	482906	483437	532
mn_T1_ChIP3	1386	chrVII	483549	484558	1010	484488	484558	71	484501	-55.2	0	-13.1	-40.8028	27.7028	483606	-40.8	27.7	484555	-25.4
mn_T1_ChIP3	1387	chrVII	489860	490463	604	489973	490071	99	490003	-10	415	19.9	-1.92455	21.8246	489947	17.1	2.8	489994	11.7
mn_T1_ChIP3	1388	chrVII	511722	512209	488	511872	512109	238	512111	-9.5	389	9.5	-10.5564	20.0564	512170	-3	12.5	512088	4
mn_T1_ChIP3	1389	chrVII	515790	516482	693	515968	516325	358	516122	-16.4	140	12.2	-16.0597	28.2597	515890	-14.1	26.3	516094	2.7
mn_T1_ChIP3	1390	chrVII	535996	536578	583	535996	536328	333	536577	-40.2	105	10.1	-22.7136	32.8136				536035	-21.7
mn_T1_ChIP3	1391	chrVII	537336	537742	407	537413	537735	323	537539	-3.3	110	11.7	-7.79286	19.4929	537366	-6.7	18.4	537521	-0.7
mn_T1_ChIP3	1392	chrVII	563149	563655	507					-27.9	50
mn_T1_ChIP3	1393	chrVII	565391	566226	836	565870	566063	194	565402	-12.1	489	43.8	-9.97103	53.771	565741	-24	67.8	566043	-9.9
mn_T1_ChIP3	1394	chrVII	576308	576948	641	576579	576826	248	576375	-21.5	233	14	-21.0768	35.0768				576788	-18.5
mn_T1_ChIP3	1395	chrVII	589189	589846	658	589482	589548	67	589846	-16.3	141	19	-11.511	30.511				589528	-22.5
mn_T1_ChIP3	1396	chrVII	592135	592991	857	592221	592757	537	592403	-5.8	8	23.9	-42.7044	66.6044	592204	-16.1	40	592424	15.7
mn_T1_ChIP3	1397	chrVII	701463	702325	863	702030	702325	296	701519	-12.8	593	22.9	-15.1226	38.0226	701955	-10.6	33.5	702269	19.5
mn_T1_ChIP3	1398	chrVII	702652	703068	417	702916	703068	153	702678	-48.6	198	-15.9	-41.278	25.378	702868	-55.8	39.9	703050	-37
mn_T1_ChIP3	1399	chrVII	709120	709614	495	709409	709614	206	709170	0.5	63	7.3	-10.2035	17.5035	709378	-31	38.3	709568	-6
mn_T1_ChIP3	1400	chrVII	718389	719216	828	718722	719098	377	719068	-14.6	160	24.6	-11.1767	35.7767	718500	-15.4	40	719011	16.4
mn_T1_ChIP3	1401	chrVII	720304	720864	561	720314	720490	177	720309	-7.5	65	17.9	-0.765104	18.6651	720633	5.4	12.5	720338	9.6
mn_T1_ChIP3	1402	chrVII	767009	767434	426					-45.1	190
mn_T1_ChIP3	1403	chrVII	792857	793519	663	792857	793236	380	792857	-56.9	202	7.7	-43.2371	50.9371				792887	3.4
mn_T1_ChIP3	1404	chrVII	795613	796136	524	795798	795853	56	796070	-21.9	191	24.4	-5.12927	29.5293				795832	-29.2
mn_T1_ChIP3	1405	chrVII	809424	810272	849	809916	810088	173	810068	-39.9	626	-7.6	-34.0109	26.4109	810144	-24.1	16.5	810021	-21.6
mn_T1_ChIP3	1406	chrVII	810825	811331	507	810963	811093	131	811238	-23.5	175	6.5	-20.4835	26.9835				810983	-17.1
mn_T1_ChIP3	1407	chrVII	813364	813787	424					-23.4	221
mn_T1_ChIP3	1408	chrVII	818617	819330	714	819100	819252	153	819209	-10.1	217	13.6	-14.3267	27.9267	819259	7.9	5.7	819182	5.4
mn_T1_ChIP3	1409	chrVII	821294	821877	584	821348	821877	530	821827	-33	274	17.4	-14.5037	31.9037				821587	-39
mn_T1_ChIP3	1410	chrVII	847963	848428	466	847963	848428	466	848206	8.9	165	16.7	-14.55	31.25				848157	12.9
mn_T1_ChIP3	1411	chrVII	850349	850754	406	850424	850506	83	850540	1.8	46	11.3	-4.79536	16.0954				850461	0.3
mn_T1_ChIP3	1412	chrVII	856561	857090	530
mn_T1_ChIP3	1413	chrVII	874893	875613	721	875125	875175	51	874907	-27.6	60	0.3	-17.417	17.717	875125	-23.9	24.2	875151	-17
mn_T1_ChIP3	1414	chrVII	883902	884336	435	883902	884268	367	883916	-27.7	167	7.5	-47.6515	55.1515				884220	-56.1
mn_T1_ChIP3	1415	chrVII	914819	915402	584	915163	915260	98	915402	-20.4	176	4.1	-26.164	30.264	915118	-26.4	30.5	915234	-29
mn_T1_ChIP3	1416	chrVII	920083	920771	689	920092	920234	143	920771	23.4	255	48.5	-19.7951	68.2951	920311	-60.3	108.8	920131	-53.9
mn_T1_ChIP3	1417	chrVII	958362	958919	558					-32.4	236
mn_T1_ChIP3	1418	chrVII	974249	974783	535					-31.3	311
mn_T1_ChIP3	1419	chrVII	989891	990318	428	990057	990142	86	989893	-27.2	46	-1.3	-19.3711	18.0711	990049	-20.5	19.2	990077	-24.5
mn_T1_ChIP3	1420	chrVII	995570	996044	475	995710	995903	194	995851	-13.3	113	8.5	-9.4484	17.9484	995672	-7.2	15.7	995764	8.3
mn_T1_ChIP3	1421	chrVII	999763	1000353	591	1000031	1000152	122	999776	-45.8	82	-14.4	-40.2173	25.8173	1000221	-51.9	37.5	1000104	-49.3
mn_T1_ChIP3	1422	chrVII	1017115	1017733	619	1017115	1017454	340	1017481	4.5	148	19	5.54803	13.452	1017466	17.6	1.4	1017402	3.8
mn_T1_ChIP3	1423	chrVII	1051089	1051553	465	1051089	1051553	465	1051540	-13.3	36	16.1	6.3	9.8				1051226	-23.5
mn_T1_ChIP3	1424	chrVII	1089252	1089787	536	1089252	1089644	393	1089520	-26.3	444	7.7	-6.25944	13.9594	1089688	-14.3	22	1089562	-6.3
mn_T1_ChIP3	1425	chrVIII	5280	5845	566	5436	5572	137	5845	-27.8	35	3	-18.2571	21.2571	5381	-35.1	38.1	5519	-32.8
mn_T1_ChIP3	1426	chrVIII	21101	21587	487	21265	21548	284	21507	-17.3	18	5.5	-14.7488	20.2488				21528	-4.2
mn_T1_ChIP3	1427	chrVIII	45236	45642	407	45536	45642	107	45499			2.6	-22.2107	24.8107				45577	-14.5
mn_T1_ChIP3	1428	chrVIII	47996	48645	650					-82.5	270
mn_T1_ChIP3	1429	chrVIII	79639	80072	434	79969	80072	104	80026			29.3	8.95545	20.3445	79950	26.2	3.1	80049	18.1
mn_T1_ChIP3	1430	chrVIII	86869	87369	501	87146	87369	224	86881	-13	35	17.6	-0.143321	17.7433	87132	-17.4	35	87365	-0.9
mn_T1_ChIP3	1431	chrVIII	91876	92487	612	92180	92479	300	92248	-4	69	12.3	-5.10545	17.4054	91892	-3.8	16.1	92201	-3.1
mn_T1_ChIP3	1432	chrVIII	114831	115564	734	114831	114947	117	114925	-34.9	410	12.8	-34.953	47.753				114869	3.1
mn_T1_ChIP3	1433	chrVIII	120706	121145	440	121113	121145	33	120706	12.7	190	19.2	1.59287	17.6071	120776	-8.6	27.8	121135	14
mn_T1_ChIP3	1434	chrVIII	122028	122790	763	122384	122790	407	122789	-46.9	421	3.3	-53.5258	56.8258	122335	-69	72.3	122464	-62.6
mn_T1_ChIP3	1435	chrVIII	252734	253248	515					-30.1	144
mn_T1_ChIP3	1436	chrVIII	271940	272452	513	272159	272357	199	272314	-6.3	6	1.7	-25.1252	26.8252	272370	-20.8	22.5	272267	-19.1
mn_T1_ChIP3	1437	chrVIII	292765	293255	491	292828	292969	142	293222	-26.4	82	8.8	-14.0332	22.8332				292848	-17.2
mn_T1_ChIP3	1438	chrVIII	296719	297189	471					-42.6	108
mn_T1_ChIP3	1439	chrVIII	302178	302734	557	302330	302701	372	302376	-21.5	130	-2.5	-23.9265	21.4265	302322	-35.8	33.3	302456	-9.3
mn_T1_ChIP3	1440	chrVIII	332872	333341	470	333210	333341	132	333335	-15.9	14	0.5	-14.7429	15.2429	332929	-16.3	16.8	333329	-5
mn_T1_ChIP3	1441	chrVIII	352658	353227	570	352658	352816	159	353216	-1.9	238	17.2	-3.96326	21.1633	352833	4.7	12.5	352744	-4
mn_T1_ChIP3	1442	chrVIII	363995	364746	752	364492	364554	63	364306	-8.5	129	17.4	-3.86778	21.2678	364354	-9.2	26.6	364521	4.2
mn_T1_ChIP3	1443	chrVIII	382725	383185	461	382958	383185	228	383153	-27.4	201	-8.7	-36.9365	28.2365	382759	-28.1	19.4	383183	-19.8
mn_T1_ChIP3	1444	chrVIII	386000	386484	485	386000	386484	485	386463			26	-0.35	26.35				386090	-29.5
mn_T1_ChIP3	1445	chrVIII	396275	396833	559	396285	396403	119	396537	-4.3	67	6.6	-10.8773	17.4773	396480	-17.3	23.9	396306	-7.9
mn_T1_ChIP3	1446	chrVIII	461842	462392	551	461869	461942	74	461883	-25.3	142	13.6	-32.0298	45.6298	462188	-63.5	77.1	461892	8.1
mn_T1_ChIP3	1447	chrVIII	498324	498971	648	498883	498943	61	498616	0.3	326	15.3	-7.74089	23.0409	498874	0.9	14.4	498918	6.1
mn_T1_ChIP3	1448	chrVIII	508917	509337	421	509002	509120	119	509149			33	21.7268	11.2732	509213	16	17	509084	21.8
mn_T1_ChIP3	1449	chrVIII	521352	521802	451	521352	521467	116	521427	-20.4	68	9.3	-14.4003	23.7003	521503	-8.6	17.9	521366	-4.5
mn_T1_ChIP3	1450	chrVIII	541096	541529	434	541382	541529	148	541154	0	73	17.3	5.64196	11.658				541512	14.3
mn_T1_ChIP3	1451	chrVIII	542895	543480	586	542945	543060	116	543477	-26.6	291	-3.4	-24.9917	21.5917	543081	-18.8	15.4	542994	-24.6
mn_T1_ChIP3	1452	chrX	60133	60612	480	60260	60513	254	60553	-13.6	105	7.7	-13.0496	20.7496	60598	-6.5	14.2	60493	-3.4
mn_T1_ChIP3	1453	chrX	67827	68375	549	68241	68375	135	67859	-29.9	67	9.4	-17.6285	27.0285				68368	-11.2
mn_T1_ChIP3	1454	chrX	160030	160618	589	160080	160338	259	160598	-44.9	197	13.8	-32.4661	46.2661				160102	-46
mn_T1_ChIP3	1455	chrX	172570	173749	1180	172681	173156	476	172848	-25.6	571	2.9	-36.0287	38.9287	173705	-19.5	22.4	172875	-12.6
mn_T1_ChIP3	1456	chrX	195562	196242	681	195957	196221	265	196198	-17.4	68	10.7	-18.7144	29.4144	195767	-10.9	21.6	196193	10.6
mn_T1_ChIP3	1457	chrX	223588	224058	471	223957	224058	102	223921	-17.5	132	28.8	-11.922	40.722	223942	23.3	5.5	223994	13.3
mn_T1_ChIP3	1458	chrX	230915	231455	541	231211	231455	245	231449	-33	69	6.5	-26.7747	33.2747				231232	-29.1
mn_T1_ChIP3	1459	chrX	244203	244721	519	244591	244721	131	244611	-13.5	11	10.7	-5.37139	16.0714	244256	-8.5	19.2	244706	2
mn_T1_ChIP3	1460	chrX	265036	265521	486					-32.8	147
mn_T1_ChIP3	1461	chrX	294393	295232	840	294894	295189	296	295169	-38.6	203	-11.7	-44.2529	32.5529	294865	-38.6	26.9	294926	-32.1
mn_T1_ChIP3	1462	chrX	324770	325283	514	324959	325283	325	325275	-13.3	158	36.9	-29.8561	66.7561				325259	27.3
mn_T1_ChIP3	1463	chrX	352129	352645	517	352248	352327	80	352645	-4.6	40	19.4	-7.77117	27.1712				352268	-22.1
mn_T1_ChIP3	1464	chrX	392283	392682	400	392283	392457	175	392682	-29.7	98	15.3	-19.8747	35.1747				392369	-25
mn_T1_ChIP3	1465	chrX	402702	403283	582	402743	402922	180	402937	-13.2	93	10	-18.5903	28.5903	402938	8.6	1.4	402898	3.1
mn_T1_ChIP3	1466	chrX	413204	413692	489	413425	413492	68	413204	-22.5	45	13.9	-18.058	31.958	413425	-31.1	45	413447	-22.7
mn_T1_ChIP3	1467	chrX	445522	446043	522	445565	445699	135	446026	-21.3	121	12	-11.5176	23.5176	445717	-34.1	46.1	445585	-9.6
mn_T1_ChIP3	1468	chrX	454774	455337	564					-52	342
mn_T1_ChIP3	1469	chrX	472724	473272	549	472724	473066	343	473249	-14.3	93	8.6	-9.59563	18.1956	473267	-1.2	9.8	472948	-1
mn_T1_ChIP3	1470	chrX	475200	475607	408	475515	475576	62	475231	-26.4	57	-3.7	-20.4775	16.7775				475556	-24.4
mn_T1_ChIP3	1471	chrX	478321	478867	547	478321	478614	294	478371	-31	88	-11	-28.0577	17.0577	478824	-25.7	14.7	478406	-24.7
mn_T1_ChIP3	1472	chrX	479596	480379	784	480324	480379	56	480269	1.1	216	19.8	-2.19258	21.9926	480303	13.9	5.9	480353	6.8
mn_T1_ChIP3	1473	chrX	482122	482661	540	482122	482540	419	482388	-0.5	189	21.4	-12.824	34.224	482596	-23.2	44.6	482339	8.9
mn_T1_ChIP3	1474	chrX	503534	504036	503					-53.5	104
mn_T1_ChIP3	1475	chrX	528122	528883	762	528122	528387	266	528124	-40.9	417	20.5	-37.0282	57.5282	528711	-41.7	62.2	528333	-30.7
mn_T1_ChIP3	1476	chrX	554544	555067	524	554600	554953	354	554662	-28.5	172	24.4	-17.4106	41.8106	554968	-27.7	52.1	554620	5.1
mn_T1_ChIP3	1477	chrX	587144	587840	697	587369	587452	84	587408	-3.2	155	28	8.36949	19.6305	587325	24.9	3.1	587400	23.7
mn_T1_ChIP3	1478	chrX	663016	663581	566	663189	663515	327	663569	-19.4	161	2.3	-19.6071	21.9071	663109	-28.8	31.1	663403	-14.1
mn_T1_ChIP3	1479	chrX	684149	684819	671	684424	684819	396	684149	-14.2	302	11.6	-14.9207	26.5207				684631	-5.2
mn_T1_ChIP3	1480	chrX	695629	696093	465	696023	696091	69	695631	-11.6	100	19.1	-4.41389	23.5139	695997	1.5	17.6	696069	-0.1
mn_T1_ChIP3	1481	chrX	699819	700252	434	699920	699991	72	700228	-14.7	154	-5.5	-15.9268	10.4268	699900	-11.2	5.7	699961	-12.4
mn_T1_ChIP3	1482	chrX	703480	703962	483					-49.5	96
mn_T1_ChIP3	1483	chrXI	55645	56159	515	56007	56145	139	56004	4.7	92	18.4	-8.55931	26.9593	55992	14	4.4	56059	-5.5
mn_T1_ChIP3	1484	chrXI	64002	64522	521	64242	64522	281	64002	-8.1	112	24.5	2.24958	22.2504				64494	7.5
mn_T1_ChIP3	1485	chrXI	93411	94181	771	93411	93980	570	93624	-39.2	136	5.5	-37.2866	42.7866				93682	-0.3
mn_T1_ChIP3	1486	chrXI	95643	96227	585	96185	96227	43	96192	3.1	131	23.2	2.20996	20.99	96185	16.1	7.1	96206	19
mn_T1_ChIP3	1487	chrXI	126248	126855	608	126669	126834	166	126668	-10.2	147	20.9	-4.68914	25.5891	126360	-2.7	23.6	126689	9.9
mn_T1_ChIP3	1488	chrXI	146766	147165	400	147017	147165	149	147165	-39.2	40	-20.2	-39.1996	18.9996	146980	-35.5	15.3	147066	-43.8
mn_T1_ChIP3	1489	chrXI	226797	227274	478	227203	227274	72	226804	-21.8	73	1	-15.2384	16.2384	227189	-1.7	2.7	227265	-9.9
mn_T1_ChIP3	1490	chrXI	230422	231052	631					-28.3	270
mn_T1_ChIP3	1491	chrXI	247799	248773	975	248589	248702	114	248733	-21.9	76	-2.2	-21.2124	19.0124	248392	-11.4	9.2	248663	-23.9
mn_T1_ChIP3	1492	chrXI	258196	258933	738					-11.2	226
mn_T1_ChIP3	1493	chrXI	260266	260794	529	260266	260502	237	260287	-8.1	225	12.3	-22.8558	35.1558	260517	-18.1	30.4	260467	-8.5
mn_T1_ChIP3	1494	chrXI	273619	274177	559	274114	274177	64	274158	-2.3	333	13.7	-1.64747	15.3475	273692	-2.7	16.4	274145	-1.6
mn_T1_ChIP3	1495	chrXI	319710	320226	517	319960	320213	254	319762	-18.8	107	5.4	-11.6027	17.0027				320193	-4.8
mn_T1_ChIP3	1496	chrXI	321611	322316	706	322228	322316	89	321611	-31	227	12	-38.6865	50.6865	322146	-22.9	34.9	322305	-21.3
mn_T1_ChIP3	1497	chrXI	329404	330080	677	329788	329840	53	329412	-29.7	115	8.2	-26.2955	34.4955	329780	-19.8	28	329811	-22.5
mn_T1_ChIP3	1498	chrXI	355288	356169	882	355553	355827	275	355318	-66.6	29	-15.1	-44.9956	29.8956	355532	-60.2	45.1	355650	-44.2
mn_T1_ChIP3	1499	chrXI	356808	357546	739	356940	357126	187	357116	-2.7	128	4	-7.79837	11.7984	357144	-1.7	5.7	357095	-1.5
mn_T1_ChIP3	1500	chrXI	385261	385744	484	385550	385660	111	385515	-30	194	8.2	-28.1641	36.3641	385668	-4.6	12.8	385600	-7.2
mn_T1_ChIP3	1501	chrXI	397354	397759	406	397460	397717	258	397465	3.4	64	27.8	6.68243	21.1176	397418	13.3	14.5	397501	18.1
mn_T1_ChIP3	1502	chrXI	408040	408673	634	408616	408673	58	408542	-24.5	364	13.6	-28.1762	41.7762				408638	4
mn_T1_ChIP3	1503	chrXI	416802	417348	547	416826	416939	114	416817	-9.1	280	19.4	-6.40254	25.8025	416817	19.4	0	416853	5.7
mn_T1_ChIP3	1504	chrXI	439561	439960	400	439567	439755	189	439896	-12.3	207	5.4	-9.12322	14.5232				439641	-8.5
mn_T1_ChIP3	1505	chrXI	451006	451630	625					-11.2	126
mn_T1_ChIP3	1506	chrXI	463355	463829	475	463611	463829	219	463355	-41.6	266	-3.5	-29.7855	26.2855				463632	-40.6
mn_T1_ChIP3	1507	chrXI	487613	488014	402	487613	488014	402	487819	0.7	9	8.9	-20.9	29.8				487834	3.2
mn_T1_ChIP3	1508	chrXI	506295	506765	471	506295	506354	60	506725	-4.1	91	6.1	-8.44015	14.5401				506333	-5.8
mn_T1_ChIP3	1509	chrXI	517148	517882	735	517148	517211	64	517875	2.4	256	34.8	-14.4252	49.2252	517211	-33.6	68.4	517185	-33.8
mn_T1_ChIP3	1510	chrXI	518114	519048	935	518379	518497	119	518114	-50.9	364	7.4	-46.7324	54.1324	518525	-40.3	47.7	518452	-52.6
mn_T1_ChIP3	1511	chrXI	562161	562732	572
mn_T1_ChIP3	1512	chrXI	614055	615630	1576	614409	614496	88	614481	-28.6	858	5.5	-35.6069	41.1069	614506	-11.3	16.8	614449	-7.2
mn_T1_ChIP3	1513	chrXI	635969	636431	463	635977	636020	44	636009	1.6	106	12.3	0.0427208	12.2573	636358	0.9	11.4	635999	4.1
mn_T1_ChIP3	1514	chrXII	-5	506	512					-103	47
mn_T1_ChIP3	1515	chrXII	3153	3623	471	3417	3492	76	3436	-1.4	11	5.4	-6.92456	12.3246	3417	-0.1	5.5	3440	5.4
mn_T1_ChIP3	1516	chrXII	5529	6080	552	5529	5829	301	6065	-47.7	7	6.4	-33.0486	39.4486				5579	-21
mn_T1_ChIP3	1517	chrXII	130414	130852	439	130676	130792	117	130658	-25.2	55	-8.8	-20.6702	11.8702	130594	-21.8	13	130740	-35.4
mn_T1_ChIP3	1518	chrXII	147555	148014	460	147790	148014	225	147620			15.3	-10.3749	25.6749				147999	1.4
mn_T1_ChIP3	1519	chrXII	150088	150741	654	150088	150498	411	150193	-2.4	393	34.4	-15.9765	50.3765	150519	-2.8	37.2	150121	19.1
mn_T1_ChIP3	1520	chrXII	159240	159732	493	159240	159447	208	159248	-9.5	148	9.1	-18.6361	27.7361				159309	-4.9
mn_T1_ChIP3	1521	chrXII	193955	194490	536	194164	194443	280	194214	-13.5	456	6.9	-5.85898	12.759	194116	-4.4	11.3	194200	4.1
mn_T1_ChIP3	1522	chrXII	202721	203248	528	203070	203188	119	202739	-23.3	5	-2.5	-18.9325	16.4325	202993	-22.1	19.6	203159	-18.9
mn_T1_ChIP3	1523	chrXII	212138	212558	421	212246	212514	269	212466	-13.8	231	7.9	-18.4507	26.3507	212530	-7.5	15.4	212493	-3.2
mn_T1_ChIP3	1524	chrXII	241801	242205	405					-14.6	188
mn_T1_ChIP3	1525	chrXII	262906	263396	491	263294	263396	103	263293	-8.9	176	15.5	-25.025	40.525	263274	3.2	12.3	263377	-4.5
mn_T1_ChIP3	1526	chrXII	370601	371465	865	371425	371465	41	371379	-32.4	290	3.1	-37.4775	40.5775	371399	-8.1	11.2	371450	-16.7
mn_T1_ChIP3	1527	chrXII	392987	393449	463	392988	393246	259	393021	-4.1	70	20.4	-2.23775	22.6377				393009	13.4
mn_T1_ChIP3	1528	chrXII	439791	440328	538					-39.9	329
mn_T1_ChIP3	1529	chrXII	441839	442251	413	441947	442251	305	442241	0.8	157	29.9	-13.388	43.288	441938	-12.1	42	442203	17.8
mn_T1_ChIP3	1530	chrXII	451468	468838	17371	456738	457195	458	456989	24.8	36	70.4	26.7518	43.6482	465045	58.1	12.3	456980	67.6
mn_T1_ChIP3	1531	chrXII	477147	477849	703	477392	477661	270	477163	-23.3	25	-6.9	-34.3143	27.4143	477384	-33.7	26.8	477468	-23.4
mn_T1_ChIP3	1532	chrXII	565081	565590	510	565257	565590	334	565534	-18.1	279	18.7	-27.2307	45.9307	565161	-28.5	47.2	565578	3.3
mn_T1_ChIP3	1533	chrXII	593492	593951	460	593648	593951	304	593861	-17	107	1.9	-33.6192	35.5192	593545	-28	29.9	593900	-10.5
mn_T1_ChIP3	1534	chrXII	594676	595338	663	594704	594796	93	595306	-19.9	469	3.2	-22.2909	25.4909	594796	-28.5	31.7	594774	-32.7
mn_T1_ChIP3	1535	chrXII	602322	603189	868	602759	603165	407	603187	-21.8	239	12.3	-28.3059	40.6059	602570	-25.1	37.4	603138	5
mn_T1_ChIP3	1536	chrXII	611632	612143	512	611834	611899	66	612143	-37.7	64	0.2	-27.617	27.817				611861	-42.1
mn_T1_ChIP3	1537	chrXII	651104	651635	532	651405	651464	60	651110	-38.1	177	5.4	-30.2985	35.6985	651473	-38.6	44	651441	-45.3
mn_T1_ChIP3	1538	chrXII	652373	652964	592	652586	652964	379	652757	-24.7	33	11.8	-22.9404	34.7404	652399	-19.7	31.5	652736	7.5
mn_T1_ChIP3	1539	chrXII	657860	658517	658	657980	658311	332	658015			2.4	-31.0512	33.4512	657965	-16.9	19.3	658014	1
mn_T1_ChIP3	1540	chrXII	668540	668972	433	668540	668591	52	668572			20.6	-3.34016	23.9402	668599	13.7	6.9	668556	16.4
mn_T1_ChIP3	1541	chrXII	728294	728747	454	728294	728346	53	728747	-50.3	194	-14.9	-45.3751	30.4751				728325	-52.3
mn_T1_ChIP3	1542	chrXII	763981	764494	514	764227	764494	268	764019	-41.2	192	-1.7	-27.4061	25.7061	764201	-47	45.3	764492	-8.6
mn_T1_ChIP3	1543	chrXII	781610	782126	517					-42.4	132
mn_T1_ChIP3	1544	chrXII	808608	809314	707	808608	809052	445	808638	-40.7	448	6.9	-56.0038	62.9038				808670	1.2
mn_T1_ChIP3	1545	chrXII	943194	943705	512	943463	943659	197	943508	-5.6	9	14.4	-3.3527	17.7527	943667	-4.7	19.1	943515	11.6
mn_T1_ChIP3	1546	chrXII	949735	950577	843	949735	949797	63	949779	-46.4	146	-3.2	-45.3559	42.1559	949845	-15.4	12.2	949757	-17.1
mn_T1_ChIP3	1547	chrXII	950655	951207	553	950702	950781	80	951203	-12.3	426	23.1	-19.4184	42.5184				950754	-49.3
mn_T1_ChIP3	1548	chrXII	953435	953893	459	953464	953602	139	953893	-34.4	42	2.4	-28.0303	30.4303	953629	-41.6	44	953492	-25.2
mn_T1_ChIP3	1549	chrXII	979784	980310	527	979803	980130	328	980256	-7.5	18	12.7	-7.85226	20.5523	980209	-10.8	23.5	980020	-3.8
mn_T1_ChIP3	1550	chrXII	1027585	1028120	536					-18.2	312
mn_T1_ChIP3	1551	chrXII	1028345	1029047	703	1028659	1029047	389	1028924	-22.7	243	20.9	-48.7885	69.6885				1028914	16.8
mn_T1_ChIP3	1552	chrXII	1068177	1068641	465	1068567	1068641	75	1068548	4	21	20.1	4.1759	15.9241	1068532	13.2	6.9	1068625	6.1
mn_T1_ChIP3	1553	chrXII	1071194	1071974	781	1071530	1071794	265	1071259	-96.2	43	20.6	-45.4145	66.0145	1071836	-58.5	79.1	1071749	-57.4
mn_T1_ChIP3	1554	chrXIII	14528	15214	687	14528	14850	323	15214	-21.5	15	17.4	-12.1863	29.5863	14906	-30.4	47.8	14770	-21.5
mn_T1_ChIP3	1555	chrXIII	29805	30501	697	30052	30201	150	30208	-14.1	73	9	-21.0585	30.0585	30201	6.2	2.8	30179	-2.1
mn_T1_ChIP3	1556	chrXIII	45264	45741	478	45264	45385	122	45673	7.6	131	32	4.13427	27.8657				45364	-25.5
mn_T1_ChIP3	1557	chrXIII	123884	124467	584	124324	124388	65	123901	-15.3	112	17.4	-20.3395	37.7395				124368	-36.4
mn_T1_ChIP3	1558	chrXIII	144077	144816	740	144120	144219	100	144344	-11.6	42	-0.9	-16.692	15.792	144292	-17.4	16.5	144141	-17.1
mn_T1_ChIP3	1559	chrXIII	146054	146597	544
mn_T1_ChIP3	1560	chrXIII	169912	170415	504					-34.4	210
mn_T1_ChIP3	1561	chrXIII	177871	178442	572	177871	178198	328	177911	-17.7	45	23.7	-14.9516	38.6516	178399	-9.9	33.6	177885	19.6
mn_T1_ChIP3	1562	chrXIII	186935	187402	468					-18.4	202
mn_T1_ChIP3	1563	chrXIII	189214	189998	785	189545	189742	198	189214	1.3	419	30.9	0.532709	30.3673	189541	4.1	26.8	189580	14
mn_T1_ChIP3	1564	chrXIII	196615	197192	578	196996	197155	160	197189	-22.7	50	6.9	-21.2378	28.1378	196988	-14.6	21.5	197133	4.2
mn_T1_ChIP3	1565	chrXIII	200410	201062	653	200667	200850	184	201060	-37.8	18	6.8	-16.8906	23.6906				200812	-21.7
mn_T1_ChIP3	1566	chrXIII	205532	206119	588	205667	205725	59	206066	8.7	64	23.2	7.62098	15.579	205602	11.9	11.3	205692	9.9
mn_T1_ChIP3	1567	chrXIII	235898	236508	611					-5.4	148
mn_T1_ChIP3	1568	chrXIII	240758	241267	510	240837	240980	144	240979	-25.9	57	12	-12.5762	24.5762	240774	-9	21	240903	-8.9
mn_T1_ChIP3	1569	chrXIII	245492	245960	469	245766	245910	145	245492	-10.5	33	28.6	4.59815	24.0019	245937	-14	42.6	245860	-12
mn_T1_ChIP3	1570	chrXIII	253044	253535	492	253242	253503	262	253383	-39.4	5	-1.5	-27.7313	26.2313				253468	-5.1
mn_T1_ChIP3	1571	chrXIII	271210	272147	938	271382	271537	156	271543	-32.7	278	3.8	-29.444	33.244	271586	-10	13.8	271493	-17
mn_T1_ChIP3	1572	chrXIII	290050	290712	663	290420	290514	95	290705	-13.5	37	24.9	-9.13116	34.0312	290361	-19.9	44.8	290453	-14.1
mn_T1_ChIP3	1573	chrXIII	305717	306309	593					-36.8	94
mn_T1_ChIP3	1574	chrXIII	306458	306973	516	306553	306749	197	306973	-37.5	268	8.9	-32.5235	41.4235	306495	-40.8	49.7	306583	-32.5
mn_T1_ChIP3	1575	chrXIII	360635	361292	658	360635	360969	335	360726	-39.2	214	-1.2	-40.3836	39.1836				360698	-19.1
mn_T1_ChIP3	1576	chrXIII	372706	373248	543	372733	372897	165	372740	-16	85	8.2	-13.7011	21.9011	372929	-20.3	28.5	372771	0
mn_T1_ChIP3	1577	chrXIII	376593	377096	504	376942	377096	155	377062	-6	73	14.4	-3.97479	18.3748	376749	7.5	6.9	377082	14.4
mn_T1_ChIP3	1578	chrXIII	387928	388617	690					-50.9	127
mn_T1_ChIP3	1579	chrXIII	392256	392764	509					-35.1	226
mn_T1_ChIP3	1580	chrXIII	433342	434676	1335	433801	434461	661	434165	-24.1	683	10	-33.7574	43.7574	433602	-33	43	434100	-5.5
mn_T1_ChIP3	1581	chrXIII	503674	504185	512	503777	504093	317	503960	-25.6	48	0.1	-29.7221	29.8221	504130	-21.5	21.6	504019	-19.7
mn_T1_ChIP3	1582	chrXIII	510629	511288	660	510629	510724	96	511283	-53.6	262	5.1	-43.1484	48.2484	510737	-14.3	19.4	510649	-18.6
mn_T1_ChIP3	1583	chrXIII	537267	537669	403	537267	537320	54	537346	-15	263	3.8	-16.49	20.29				537281	-0.1
mn_T1_ChIP3	1584	chrXIII	550973	551570	598
mn_T1_ChIP3	1585	chrXIII	608715	609848	1134	608715	608948	234	609818	-17.2	365	33.2	-12.61	45.81	608957	-11.9	45.1	608925	-13.5
mn_T1_ChIP3	1586	chrXIII	636997	637749	753	637251	637749	499	637652	-11.6	464	31.7	-16.7933	48.4933				637724	12
mn_T1_ChIP3	1587	chrXIII	658693	659528	836	658693	658739	47	658786	-54.1	77	12.5	-25.9907	38.4907	659300	-13.6	26.1	658705	-1.9
mn_T1_ChIP3	1588	chrXIII	661312	662292	981	661411	661478	68	661530	-21.5	59	-10.6	-28.47	17.87	661496	-11.9	1.3	661455	-24.5
mn_T1_ChIP3	1589	chrXIII	683964	684457	494					-37.2	125
mn_T1_ChIP3	1590	chrXIII	694919	695401	483	694964	695050	87	695401	-30.1	7	5.1	-22.0119	27.1119	694931	-18.8	23.9	695017	-15.3
mn_T1_ChIP3	1591	chrXIII	720880	721403	524	720880	721320	441	720890	-13.3	79	26.2	-14.3952	40.5952	721401	-25.3	51.5	721108	5.5
mn_T1_ChIP3	1592	chrXIII	751204	751712	509
mn_T1_ChIP3	1593	chrXIII	754201	754600	400	754201	754460	260	754308	-13.6	23	-4.5	-37.3093	32.8093	754502	-45.2	40.7	754218	-8.2
mn_T1_ChIP3	1594	chrXIII	758800	759297	498					-19.1	216
mn_T1_ChIP3	1595	chrXIII	808619	809166	548					-34.4	107
mn_T1_ChIP3	1596	chrXIII	841552	842116	565					-9.3	242
mn_T1_ChIP3	1597	chrXIII	880388	880937	550	880614	880695	82	880394	-22.3	362	1.7	-20.965	22.665				880634	-25.3
mn_T1_ChIP3	1598	chrXIII	915114	915879	766	915769	915854	86	915879	-42	174	2.4	-34.6159	37.0159	915854	-4.5	6.9	915828	-8.6
mn_T1_ChIP3	1599	chrXIV	85	635	551	125	418	294	615	-28.7	78	0.6	-23.9206	24.5206	468	-44.5	45.1	327	-26.4
mn_T1_ChIP3	1600	chrXIV	6142	6622	481					-46.7	235
mn_T1_ChIP3	1601	chrXIV	76551	77044	494	76912	77027	116	76551	-18.7	113	-2.6	-28.8894	26.2894				77006	-29.1
mn_T1_ChIP3	1602	chrXIV	144737	145136	400	144879	145105	227	145135	-18.6	105	1.1	-21.8434	22.9434	144808	-26.3	27.4	145085	-12.6
mn_T1_ChIP3	1603	chrXIV	145570	146053	484	145740	146053	314	145893	16.8	19	24.9	2.69118	22.2088				145912	20.6
mn_T1_ChIP3	1604	chrXIV	184807	185216	410	184842	184962	121	185006	21.6	46	29.7	7.4955	22.2045	185029	17.2	12.5	184930	5.9
mn_T1_ChIP3	1605	chrXIV	244325	244946	622	244332	244468	137	244931	-1.9	8	10.4	-2.85381	13.2538	244502	-2.2	12.6	244401	-2.7
mn_T1_ChIP3	1606	chrXIV	295758	296316	559	295794	295846	53	296305	-30.9	2	10.9	-18.8486	29.7486	295938	-22.3	33.2	295824	-18.4
mn_T1_ChIP3	1607	chrXIV	301792	302350	559	301792	302350	559	302095	-8.8	1	14.2	-33.15	47.35				302077	11.2
mn_T1_ChIP3	1608	chrXIV	306344	306980	637					-10.4	400
mn_T1_ChIP3	1609	chrXIV	351581	352122	542	351595	351893	299	351656	-1.8	106	20	-33.086	53.086	351908	-39	59	351615	7.3
mn_T1_ChIP3	1610	chrXIV	365592	366361	770	365967	366283	317	365592	-14.6	322	35.4	-5.23731	40.6373	366322	0.3	35.1	366217	5.5
mn_T1_ChIP3	1611	chrXIV	434612	435115	504	434612	435115	504	435092	-40.5	47	19.1	3.4	15.7				434788	-32.5
mn_T1_ChIP3	1612	chrXIV	446946	447587	642	446946	446991	46	447576	-6.3	189	20.9	-9.54295	30.443	447074	-6.8	27.7	446965	-6.9
mn_T1_ChIP3	1613	chrXIV	492264	492676	413	492264	492384	121	492656	11.3	222	30.4	4.08116	26.3188	492393	-12.8	43.2	492321	5
mn_T1_ChIP3	1614	chrXIV	523199	523846	648	523502	523846	345	523846	-32.8	50	0.3	-22.4488	22.7488				523591	-37.9
mn_T1_ChIP3	1615	chrXIV	537698	538205	508	538170	538205	36	537700	-46.2	143	6.8	-32.6256	39.4256	538114	-16.2	23	538191	-33.5
mn_T1_ChIP3	1616	chrXIV	561247	561978	732	561902	561978	77	561866	-23.5	203	0.3	-28.1453	28.4453	561883	-5.4	5.7	561950	-5.5
mn_T1_ChIP3	1617	chrXIV	603349	603839	491	603502	603693	192	603653	0.7	12	17.8	-0.16689	17.9669	603702	7.8	10	603664	9.4
mn_T1_ChIP3	1618	chrXIV	613327	613902	576	613851	613902	52	613810	0.8	2	26.6	0.351527	26.2485	613847	10.3	16.3	613880	2.1
mn_T1_ChIP3	1619	chrXIV	622483	623034	552
mn_T1_ChIP3	1620	chrXIV	627019	627541	523	627128	627315	188	627114	-2.7	93	6.8	-7.33642	14.1364	627041	-14.2	21	627150	-1.5
mn_T1_ChIP3	1621	chrXIV	647104	647798	695	647389	647768	380	647784	-23.9	603	37.3	-14.1641	51.4641	647271	-18.1	55.4	647736	23.6
mn_T1_ChIP3	1622	chrXIV	661852	662600	749	662052	662453	402	662580	-23.2	194	6.4	-19.4219	25.8219				662263	-8.5
mn_T1_ChIP3	1623	chrXIV	714142	714618	477	714279	714618	340	714613	-10.5	288	29.1	-33.1124	62.2124	714241	-39	68.1	714612	27.7
mn_T1_ChIP3	1624	chrXV	14776	15251	476	15046	15127	82	14776	-12.3	7	28.3	-4.8099	33.1099	15168	-8.6	36.9	15087	-4.6
mn_T1_ChIP3	1625	chrXV	27162	28290	1129	27785	28058	274	27162	-44.9	226	16.4	-38.3791	54.7791	27777	-43.5	59.9	27854	-43.8
mn_T1_ChIP3	1626	chrXV	58658	59129	472					-15	423
mn_T1_ChIP3	1627	chrXV	109186	110488	1303	110429	110488	60	110385	0.9	956	30.7	-26.7267	57.4267	110384	26.6	4.1	110482	18.2
mn_T1_ChIP3	1628	chrXV	114773	115204	432	114818	114955	138	114910	-16.2	50	-5.5	-18.6432	13.1432	114963	-15	9.5	114843	-14.1
mn_T1_ChIP3	1629	chrXV	121891	122331	441	121891	122023	133	122309	-28.8	98	-7.5	-33.5549	26.0549	122065	-50.5	43	121990	-40.9
mn_T1_ChIP3	1630	chrXV	128132	128873	742	128643	128775	133	128162	-20.2	330	8.2	-11.7842	19.9842	128791	-12.7	20.9	128738	-9.8
mn_T1_ChIP3	1631	chrXV	162740	163251	512	163069	163251	183	163218	-7.9	1	3.4	-10.29	13.69	162944	-5.5	8.9	163203	0.7
mn_T1_ChIP3	1632	chrXV	210632	211091	460	210887	211091	205	211054	-10.6	27	20.2	-4.4949	24.6949	210690	6.8	13.4	211050	16
mn_T1_ChIP3	1633	chrXV	216340	216897	558	216340	216430	91	216873	-29.5	62	25.9	-19.164	45.064				216356	-13
mn_T1_ChIP3	1634	chrXV	218562	219275	714	218875	218954	80	218564	-47.4	61	11.8	-25.6478	37.4478	218868	-45.1	56.9	218933	-46.1
mn_T1_ChIP3	1635	chrXV	246922	247321	400	247123	247215	93	247105	-20.1	47	-11.9	-25.7466	13.8466	247039	-34.5	22.6	247188	-23.1
mn_T1_ChIP3	1636	chrXV	265578	266064	487	265842	266064	223	265832	19.7	7	29.1	18.5977	10.5023	265842	26.2	2.9	265867	26
mn_T1_ChIP3	1637	chrXV	291890	292462	573	291938	292002	65	291997	0.5	250	25	-7.8002	32.8002	291935	-5.5	30.5	291961	5.7
mn_T1_ChIP3	1638	chrXV	348752	349198	447	348758	348810	53	348832	-15.6	115	-0.9	-24.5914	23.6914	349099	-43	42.1	348778	-8.2
mn_T1_ChIP3	1639	chrXV	370937	371582	646	370990	371435	446	371204	12.7	83	22.2	-12.771	34.971	371483	-18.6	40.8	371206	19.4
mn_T1_ChIP3	1640	chrXV	418051	418581	531	418148	418282	135	418540	-11.3	16	29.5	-0.270202	29.7702				418237	-11.4
mn_T1_ChIP3	1641	chrXV	425766	426650	885	425772	425842	71	425890	0.3	1	7.1	-16.4827	23.5827	425842	-6.9	14	425811	1.2
mn_T1_ChIP3	1642	chrXV	436464	437094	631	436656	437037	382	436471	-24.8	464	3.8	-20.3438	24.1438	437062	-30.8	34.6	436829	-7.6
mn_T1_ChIP3	1643	chrXV	467824	468364	541	467982	468165	184	468150	-14.6	77	-5.1	-22.1955	17.0955	468218	-28.8	23.7	468098	-11
mn_T1_ChIP3	1644	chrXV	497881	498423	543	497881	498266	386	498111	-8.2	230	13.6	-11.2771	24.8771				498069	5.2
mn_T1_ChIP3	1645	chrXV	514392	514928	537	514657	514819	163	514399	-42.7	78	-7.6	-35.3291	27.7291	514853	-56.2	48.6	514681	-40.5
mn_T1_ChIP3	1646	chrXV	554357	555059	703	554461	554628	168	554614	-0.7	171	29.1	-3.66318	32.7632	554628	22.1	7	554604	23.7
mn_T1_ChIP3	1647	chrXV	592356	592846	491	592690	592788	99	592818	-25.6	80	9.2	-14.4013	23.6013	592616	-13.9	23.1	592729	-17.1
mn_T1_ChIP3	1648	chrXV	605968	606723	756	606348	606723	376	605968	-38.3	203	6.7	-35.2305	41.9305	606289	-47.2	53.9	606639	-14
mn_T1_ChIP3	1649	chrXV	609271	609670	400	609336	609670	335	609644	-15.9	193	22.2	-28.4523	50.6523	609320	-34.6	56.8	609650	15.3
mn_T1_ChIP3	1650	chrXV	618645	619695	1051	618740	619130	391	618768	-31	349	22.1	-28.207	50.307	618696	6.6	15.5	618769	19.4
mn_T1_ChIP3	1651	chrXV	658517	658976	460					-6.5	271
mn_T1_ChIP3	1652	chrXV	742142	743021	880	742518	743021	504	742145	-31.3	113	10.9	-50.7524	61.6524	742484	-67.5	78.4	743018	5.4
mn_T1_ChIP3	1653	chrXV	770110	770686	577	770110	770331	222	770349	-35.5	146	-6.8	-27.2431	20.4431				770307	-11.4
mn_T1_ChIP3	1654	chrXV	825314	825728	415	825652	825728	77	825314	-50.9	17	-8.7	-37.3382	28.6382				825695	-31.5
mn_T1_ChIP3	1655	chrXV	838537	838936	400					-49.6	41
mn_T1_ChIP3	1656	chrXV	866143	866658	516					-25.4	308
mn_T1_ChIP3	1657	chrXV	877757	878371	615					-41.8	211
mn_T1_ChIP3	1658	chrXV	903394	904830	1437	904767	904830	64	903414	-38.5	156	5.1	-32.9754	38.0754	904728	1.7	3.4	904796	-7.7
mn_T1_ChIP3	1659	chrXV	908666	909083	418	908984	909083	100	908669	-33.2	168	-4.8	-24.8547	20.0547	908955	-23.9	19.1	909062	-27.2
mn_T1_ChIP3	1660	chrXV	909696	910174	479	909977	910070	94	910114	-19	230	-1.7	-15.2652	13.5652	909930	-18	16.3	910041	-13.7
mn_T1_ChIP3	1661	chrXV	911879	912645	767	912082	912484	403	912362	-21.3	151	8.3	-21.3538	29.6538	912520	-17.2	25.5	912351	2.7
mn_T1_ChIP3	1662	chrXV	936698	937126	429	936698	936918	221	936791	-17.7	62	-1.5	-17.2226	15.7226	937009	-21.2	19.7	936713	-7.6
mn_T1_ChIP3	1663	chrXV	949355	950121	767	949656	950077	422	949907	-6.1	49	17	-4.31159	21.3116	949429	-7.3	24.3	949852	5.8
mn_T1_ChIP3	1664	chrXV	975266	976007	742	975791	975899	109	975266	-13.3	385	28.2	-10.8101	39.0101	975930	-1.1	29.3	975868	-1.1
mn_T1_ChIP3	1665	chrXV	987981	988829	849	987981	988232	252	988828	-28.1	196	-9	-31.0543	22.0543	988245	-18	9	988202	-20.9
mn_T1_ChIP3	1666	chrXV	1083894	1085147	1254	1084287	1084551	265	1085128	-17.9	673	8	-29.5489	37.5489	1084567	-24.6	32.6	1084523	-25.4
mn_T1_ChIP3	1667	chrXV	1090821	1091339	519					-111.7	1
mn_T1_ChIP3	1668	chrXVI	1269	1826	558	1627	1672	46	1300	-25	94	10.2	-14.6721	24.8721	1744	-22.3	32.5	1649	-12.1
mn_T1_ChIP3	1669	chrXVI	6082	7086	1005	6937	7086	150	6101	-36.3	8	-4.4	-37.6717	33.2717	6914	-37.5	33.1	7059	-27.8
mn_T1_ChIP3	1670	chrXVI	40205	40846	642					-44.1	320
mn_T1_ChIP3	1671	chrXVI	56752	57272	521	56752	56849	98	56841	-20.1	36	-4	-19.6775	15.6775	56862	-6.8	2.8	56766	-13.9
mn_T1_ChIP3	1672	chrXVI	129385	129869	485					-41.4	134
mn_T1_ChIP3	1673	chrXVI	163247	164049	803	163247	163327	81	163247	-20	278	13.3	-16.759	30.059	163418	-3.8	17.1	163274	3.7
mn_T1_ChIP3	1674	chrXVI	179141	179574	434	179262	179545	284	179572	-13.9	81	15.3	-10.668	25.968	179245	-23.3	38.6	179295	-26.8
mn_T1_ChIP3	1675	chrXVI	187209	187877	669	187601	187877	277	187794	-31.8	0	18.1	-10.7166	28.8166				187842	5.4
mn_T1_ChIP3	1676	chrXVI	207316	208044	729	207448	207490	43	207422	-29.9	180	17.4	-19.219	36.619	207440	10.7	6.7	207468	9.2
mn_T1_ChIP3	1677	chrXVI	214696	215428	733	214696	214873	178	215381	-39.9	178	14.6	-37.1285	51.7285				214771	-61.7
mn_T1_ChIP3	1678	chrXVI	227649	228405	757	228143	228251	109	227683	0.1	529	26	-5.42392	31.4239	228374	-7.5	33.5	228221	-8.4
mn_T1_ChIP3	1679	chrXVI	264345	264926	582	264345	264396	52	264450	-25.9	293	2.3	-23.5068	25.8068				264367	-9.3
mn_T1_ChIP3	1680	chrXVI	281674	282153	480					-32.8	112
mn_T1_ChIP3	1681	chrXVI	286282	286828	547	286662	286800	139	286796	-4	223	17.6	-11.4074	29.0074	286349	-15.7	33.3	286760	-1.7
mn_T1_ChIP3	1682	chrXVI	339510	340085	576	339536	339618	83	340085	-12.5	331	11.9	-23.2961	35.1961	339643	-38.3	50.2	339579	-28.5
mn_T1_ChIP3	1683	chrXVI	355185	355672	488	355468	355515	48	355185	-5.3	72	12.2	-11.6316	23.8316				355492	-26.7
mn_T1_ChIP3	1684	chrXVI	378363	378887	525					-39.7	195
mn_T1_ChIP3	1685	chrXVI	425178	426015	838	425395	425983	589	425758	-38.3	51	-8.7	-52.8036	44.1036	425995	-40.3	31.6	425751	-15.7
mn_T1_ChIP3	1686	chrXVI	431645	432412	768	431948	432187	240	432172	-35.9	83	-15.1	-29.372	14.272	431759	-28	12.9	432167	-16.4
mn_T1_ChIP3	1687	chrXVI	458134	458967	834	458468	458847	380	458134	-25.8	307	24.3	-12.4885	36.7885	458864	-18.5	42.8	458688	-2
mn_T1_ChIP3	1688	chrXVI	502646	503122	477	502837	503122	286	503035	-48.9	238	-42.1	-60.8173	18.7173	502832	-71.8	29.7	503079	-52
mn_T1_ChIP3	1689	chrXVI	560461	560987	527	560468	560568	101	560506	5.2	332	25.7	0.490845	25.2092				560537	14.4
mn_T1_ChIP3	1690	chrXVI	566762	567282	521					-34.2	355
mn_T1_ChIP3	1691	chrXVI	575745	576366	622	575745	576012	268	575828	10.2	56	40	-14.3664	54.3664	576024	-14.3	54.3	575760	25.6
mn_T1_ChIP3	1692	chrXVI	641541	641987	447
mn_T1_ChIP3	1693	chrXVI	664845	665389	545	665050	665358	309	665386	0.8	101	17.5	-9.43898	26.939	664958	-16.8	34.3	665313	2.7
mn_T1_ChIP3	1694	chrXVI	672293	672824	532	672698	672791	94	672653	-11.8	204	18.2	-5.10023	23.3002	672698	4.5	13.7	672728	2.9
mn_T1_ChIP3	1695	chrXVI	689859	690414	556	690021	690377	357	690175	-14.7	15	3.8	-17.4814	21.2814	689965	-20.8	24.6	690250	-0.5
mn_T1_ChIP3	1696	chrXVI	705789	706224	436	705987	706224	238	706137	-19.5	130	-4.6	-17.9263	13.3263				706201	-17.1
mn_T1_ChIP3	1697	chrXVI	712708	713304	597	712745	713048	304	712881	-15.9	162	12.7	-21.2474	33.9474	712720	2.6	10.1	712815	1.6
mn_T1_ChIP3	1698	chrXVI	736887	737428	542	737077	737428	352	737149	26.7	98	43.1	14.31	28.79				737097	36.2
mn_T1_ChIP3	1699	chrXVI	757846	758291	446					-34.5	295
mn_T1_ChIP3	1700	chrXVI	770462	770884	423	770732	770788	57	770465	-5	182	22.3	-11.9642	34.2642				770753	-20.8
mn_T1_ChIP3	1701	chrXVI	785582	786059	478	785585	785659	75	785632	-34.2	223	-10.1	-32.7333	22.6333	785960	-50	39.9	785613	-18.2
mn_T1_ChIP3	1702	chrXVI	792094	792766	673	792109	792454	346	792766	-25.5	75	8.2	-24.7459	32.9459				792178	-24.9
mn_T1_ChIP3	1703	chrXVI	809708	810311	604	809721	809912	192	809845	-12.5	122	7.7	-27.6357	35.3357	810228	-34.5	42.2	809774	-7.8
mn_T1_ChIP3	1704	chrXVI	825137	825615	479	825237	825431	195	825589	-23.4	132	-4.4	-20.8218	16.4218	825230	-21.1	16.7	825266	-10
mn_T1_ChIP3	1705	chrXVI	848511	848997	487	848862	848949	88	848997	-32.5	99	-12.4	-30.6649	18.2649	848610	-33	20.6	848913	-28.6
mn_T1_ChIP3	1706	chrXVI	853382	853912	531					-40.5	1
mn_T1_ChIP3	1707	chrXVI	854323	854997	675					-15.5	368
mn_T1_ChIP3	1708	chrXVI	855509	856122	614					-19	187
mn_T1_ChIP3	1709	chrXVI	927910	928432	523	928100	928418	319	928369			-0.4	-56.573	56.173	928059	-60.3	59.9	928397	-10
mn_T1_ChIP3	1710	chrXVI	941496	942117	622	941606	941696	91	942108	-30.1	78	-7.5	-31.4488	23.9488	941751	-29	21.5	941628	-33
mn_T1_ChIP3	1711	chrXVI	942403	942850	448					-25.6	145
m2_T6_ChIP3	1	chrI	12368	12968	601	12647	12968	322	12651	15.3	30	30.6	4.77706	25.8229	12634	23.9	6.7	12690	13.4
m2_T6_ChIP3	2	chrI	24091	25004	914	24593	24716	124	24734	25.3	618	38.1	17.6265	20.4735	24408	28.1	10	24686	22.9
m2_T6_ChIP3	3	chrI	32000	32899	900	32543	32899	357	32509	54	329	65.3	39.5009	25.7991	32528	61.4	3.9	32571	54.9
m2_T6_ChIP3	4	chrI	33632	34773	1142	33781	34729	949	34047	16.3	506	57.4	10.2207	47.1793	33644	17.3	40.1	34097	45.5
m2_T6_ChIP3	5	chrI	42183	42759	577	42183	42667	485	42341	26.5	107	40.1	4.6837	35.4163				42363	34.2
m2_T6_ChIP3	6	chrI	43043	43621	579	43084	43621	538	43448	20.7	126	29	9.77561	19.2244				43415	24.3
m2_T6_ChIP3	7	chrI	46200	46749	550	46293	46749	457	46245			36.7	32.0624	4.63763				46314	33.4
m2_T6_ChIP3	8	chrI	58027	58543	517	58027	58537	511	58235	26.4	103	53.2	17.7167	35.4833				58251	47.9
m2_T6_ChIP3	9	chrI	60575	61896	1322	60924	61206	283	60625	28.3	807	47.8	21.7798	26.0202	60907	35.3	12.5	60945	44.1
m2_T6_ChIP3	10	chrI	62000	62409	410	62377	62409	33	62284			44.5	32.2292	12.2708	62377	41.5	3	62402	40.6
m2_T6_ChIP3	11	chrI	62748	63254	507	62962	63155	194	63101	10.4	26	22.4	8.15016	14.2498	63164	16.3	6.1	63116	21.2
m2_T6_ChIP3	12	chrI	67268	67749	482	67288	67749	462	67503	23.3	72	40.3	22.335	17.965				67505	39.3
m2_T6_ChIP3	13	chrI	68816	69578	763	68816	69110	295	69070	15.2	661	30.2	21.6237	8.57628	69454	21.4	8.8	69084	27.2
m2_T6_ChIP3	14	chrI	71753	73719	1967	72534	72858	325	73141	21.7	1371	55.6	28.641	26.959	73057	47.3	8.3	72818	50.5
m2_T6_ChIP3	15	chrI	75682	76154	473	75698	75819	122	75827	9.9	464	22.5	11.6766	10.8234	75862	11.3	11.2	75731	18.9
m2_T6_ChIP3	16	chrI	81835	82423	589	81835	82322	488	81978	31.2	386	51.6	16.8673	34.7327	82340	21.3	30.3	82043	44.5
m2_T6_ChIP3	17	chrI	82600	82899	300
m2_T6_ChIP3	18	chrI	108087	109082	996	108240	108817	578	108443	23.3	384	44	8.81914	35.1809	109061	6.6	37.4	108516	36.5
m2_T6_ChIP3	19	chrI	112950	113599	650	112989	113500	512	113229	43.2	67	48.9	22.6993	26.2007	113578	18.2	30.7	113249	43.9
m2_T6_ChIP3	20	chrI	113970	114699	730	114196	114400	205	114437	23.9	259	44.3	30.8752	13.4248	114400	35.9	8.4	114370	36.3
m2_T6_ChIP3	21	chrI	127168	128010	843	127168	127548	381	127671	10.8	498	27.4	5.6987	21.7013	127695	20.2	7.2	127360	15
m2_T6_ChIP3	22	chrI	128437	129092	656	128437	128695	259	128759	14.3	72	31.6	14.3947	17.2053	128826	17.8	13.8	128673	22.8
m2_T6_ChIP3	23	chrI	129196	129677	482	129196	129677	482	129579	8.5	226	26.6	9.15	17.45				129666	21.6
m2_T6_ChIP3	24	chrI	138721	139331	611	139091	139290	200	139114	0.5	110	21.2	-1.0146	22.2146	139084	12.1	9.1	139155	14.5
m2_T6_ChIP3	25	chrI	142084	143623	1540	142586	143178	593	142898	-4.6	75	33.5	-0.725871	34.2259	143489	12.5	21	142873	27
m2_T6_ChIP3	26	chrI	165957	166713	757	165957	166547	591	166242	42.5	120	80.7	12.9645	67.7355	166711	22.5	58.2	166228	78.8
m2_T6_ChIP3	27	chrI	169310	169709	400	169595	169709	115	169641	-5.5	9	13.1	-1.75404	14.854	169569	0.9	12.2	169693	0.4
m2_T6_ChIP3	28	chrI	180759	181236	478	180995	181163	169	180947	35	18	42.1	27.9197	14.1803				181034	41.4
m2_T6_ChIP3	29	chrI	182387	183096	710	182387	182997	611	182621	8.1	449	54.5	-13.2384	67.7384				182572	49.2
m2_T6_ChIP3	30	chrI	188488	189142	655	188837	189142	306	188859	26.8	9	37.4	21.0771	16.3229	188588	19.2	18.2	188874	31.2
m2_T6_ChIP3	31	chrI	190094	191189	1096	190837	191154	318	190956	14.5	469	34.4	17.1204	17.2796	190511	20.9	13.5	190872	27.7
m2_T6_ChIP3	32	chrI	191729	192182	454	191786	192182	397	191974	30.9	202	45.6	27.107	18.493				191993	40.1
m2_T6_ChIP3	33	chrI	192656	193175	520	192656	193175	520	192858	25.4	101	42.5	16.45	26.05				192904	30.4
m2_T6_ChIP3	34	chrI	205730	206049	320	205734	206049	316	205783			28.7	22	6.7				205779	25.8
m2_T6_ChIP3	35	chrI	207026	208004	979	207381	208004	624	207723	15.7	294	38.7	4.99183	33.7082	207105	3.1	35.6	207697	35.1
m2_T6_ChIP3	36	chrI	222259	222880	622	222259	222351	93	222305			30.7	15.9839	14.7161	222387	23.1	7.6	222269	25.8
m2_T6_ChIP3	37	chrI	229687	230150	464	230028	230150	123	230061	17	79	25.9	1.81994	24.0801	230019	23.2	2.7	230056	23.5
m2_T6_ChIP3	38	chrII	9490	9799	310	9742	9799	58	9528	18.4	162	30.1	11.9861	18.1139				9781	5.8
m2_T6_ChIP3	39	chrII	35999	36519	521	35999	36519	521	36323	37.8	104	58	1.9	56.1				36311	52
m2_T6_ChIP3	40	chrII	46030	47089	1060	46700	47089	390	46755	21.6	541	41.2	20.0973	21.1027	46688	35.5	5.7	46781	33.9
m2_T6_ChIP3	41	chrII	59195	59873	679	59409	59873	465	59862	13.7	338	50.1	-1.01075	51.1107	59383	5.5	44.6	59483	6.3
m2_T6_ChIP3	42	chrII	59974	60763	790	60733	60763	31	59987	9.1	590	38.4	3.10435	35.2957	60640	-6.8	45.2	60760	-12.2
m2_T6_ChIP3	43	chrII	70698	71440	743	71116	71440	325	70749			54.3	34.4957	19.8043	71079	20.7	33.6	71178	22.5
m2_T6_ChIP3	44	chrII	88034	89078	1045	88685	88759	75	88463	10.5	103	34.4	15.0098	19.3902	88786	21.8	12.6	88739	28.6
m2_T6_ChIP3	45	chrII	89955	90507	553	89955	90507	553	90325	5.8	95	28.7	-7.8	36.5				90330	24.8
m2_T6_ChIP3	46	chrII	107425	108404	980	107739	108333	595	108055	-13	95	19.5	-5.86416	25.3642	108342	1.3	18.2	108067	11.4
m2_T6_ChIP3	47	chrII	111398	111892	495	111398	111873	476	111728	-33.7	207	12	0.989474	11.0105				111798	4.2
m2_T6_ChIP3	48	chrII	112877	113514	638	112877	112963	87	112964	6.9	39	25.6	5.23049	20.3695	113042	10.1	15.5	112892	12
m2_T6_ChIP3	49	chrII	117495	118121	627	117594	117754	161	117603	18	122	28.5	12.4099	16.0901	117544	22.1	6.4	117626	23.2
m2_T6_ChIP3	50	chrII	158697	159808	1112	159173	159808	636	159531	18.4	918	43	14.195	28.805	159017	22.9	20.1	159536	38.7
m2_T6_ChIP3	51	chrII	163028	163579	552	163028	163169	142	163039	-5.5	71	13.8	-5.50634	19.3063	163194	-5.8	19.6	163071	-0.7
m2_T6_ChIP3	52	chrII	168856	169447	592	169405	169447	43	169422	20.9	41	30.5	16.1938	14.3062	169391	19.9	10.6	169438	21.4
m2_T6_ChIP3	53	chrII	172471	172959	489	172719	172959	241	172689	9.8	125	17.9	8.47702	9.42298	172690	17.9	0	172741	3.6
m2_T6_ChIP3	54	chrII	176931	177532	602	177068	177126	59	177349	-1.9	163	17.6	7.9186	9.6814	177318	8.6	9	177088	8.6
m2_T6_ChIP3	55	chrII	180968	182240	1273	181491	181837	347	181869	35.1	5	39.3	18.9124	20.3876	181845	33.1	6.2	181804	32.8
m2_T6_ChIP3	56	chrII	191177	191690	514	191177	191277	101	191622	-0.9	186	7.4	-4.6816	12.0816	191365	-14.6	22	191228	-17.5
m2_T6_ChIP3	57	chrII	192335	194031	1697	193724	194031	308	194030	-11.8	1528	37.2	8.28337	28.9166	193113	22.7	14.5	193965	26.2
m2_T6_ChIP3	58	chrII	197189	198332	1144	197189	197681	493	197398	24.4	820	49.9	14.143	35.757	198097	37.1	12.8	197388	48.2
m2_T6_ChIP3	59	chrII	202007	202815	809	202201	202483	283	202168	4.5	131	31.2	5.20228	25.9977	202188	23.3	7.9	202223	20.7
m2_T6_ChIP3	60	chrII	216037	217649	1613	216618	217649	1032	216374	42	1270	56.8	27.3568	29.4432	216320	47.6	9.2	217028	41.9
m2_T6_ChIP3	61	chrII	226883	227465	583	226917	227001	85	227003	17.2	41	34.5	16.5853	17.9147	226917	18.6	15.9	226940	26
m2_T6_ChIP3	62	chrII	235136	235931	796	235320	235620	301	235604	-7.1	254	14.6	-13.5273	28.1273	235627	7	7.6	235599	13.5
m2_T6_ChIP3	63	chrII	236431	237131	701	237032	237107	76	237022	-10.5	12	25.2	4.29168	20.9083	236521	3.7	21.5	237087	18.6
m2_T6_ChIP3	64	chrII	257426	258363	938	257846	258203	358	257819	11.4	512	27.3	1.55845	25.7416	257523	4.5	22.8	257873	20.7
m2_T6_ChIP3	65	chrII	266278	266920	643	266465	266806	342	266546	9.6	0	27.8	8.3103	19.4897				266578	18.8
m2_T6_ChIP3	66	chrII	269000	269349	350	269000	269251	252	269279	25.9	80	36.1	27.0235	9.07653				269229	22.2
m2_T6_ChIP3	67	chrII	270166	270648	483	270262	270590	329	270384	24.4	99	32.7	18.4636	14.2364	270176	20.4	12.3	270312	25.2
m2_T6_ChIP3	68	chrII	291372	291885	514	291452	291546	95	291561	1.4	10	10.8	4.13341	6.66659	291388	1.9	8.9	291498	1.5
m2_T6_ChIP3	69	chrII	297361	297917	557	297365	297461	97	297443			36.1	14.095	22.005	297469	29.6	6.5	297388	33.4
m2_T6_ChIP3	70	chrII	300064	301549	1486	300064	300554	491	300333	34.4	1204	49.9	20.9315	28.9685	301036	38.5	11.4	300310	45.3
m2_T6_ChIP3	71	chrII	305499	305938	440	305784	305843	60	305515	2.2	41	23	8.72158	14.2784				305822	1.8
m2_T6_ChIP3	72	chrII	309700	310416	717	309739	310269	531	309913	18.2	354	44.8	14.3559	30.4441	310376	15	29.8	309898	39.9
m2_T6_ChIP3	73	chrII	321215	321671	457	321215	321589	375	321338	-6.4	76	19.2	-10.7646	29.9646				321281	6.9
m2_T6_ChIP3	74	chrII	326373	327242	870	326722	327242	521	326892	31.2	598	50.7	18.8456	31.8544	326680	37.8	12.9	326916	49.8
m2_T6_ChIP3	75	chrII	333322	333853	532	333346	333853	508	333678	35.4	265	42.6	-2.5	45.1				333643	33.2
m2_T6_ChIP3	76	chrII	346940	347842	903	347273	347842	570	347596	-16.6	230	36.5	-10.7462	47.2462				347610	28.9
m2_T6_ChIP3	77	chrII	350056	351095	1040	350397	350971	575	350652	6	227	31	12.3338	18.6662	350189	26.8	4.2	350706	29.3
m2_T6_ChIP3	78	chrII	365160	365748	589	365308	365431	124	365450	3.2	521	23.5	7.58624	15.9138	365171	12.6	10.9	365399	9.5
m2_T6_ChIP3	79	chrII	372093	372814	722	372093	372505	413	372318	14.2	42	33.9	15.2744	18.6256	372572	19.5	14.4	372281	25.8
m2_T6_ChIP3	80	chrII	374188	374708	521	374188	374483	296	374486	18.7	102	32.3	14.8724	17.4276				374433	28.1
m2_T6_ChIP3	81	chrII	376806	377451	646	376833	376874	42	376833	-3.8	363	20	-3.53974	23.5397	376887	11.3	8.7	376854	15.1
m2_T6_ChIP3	82	chrII	377547	378028	482	377591	377726	136	378010	21.6	195	31.9	21.0439	10.8561	377813	13.4	18.5	377646	16
m2_T6_ChIP3	83	chrII	393949	394747	799	394657	394747	91	394674	10.5	28	28.6	14.2818	14.3182	394591	11.6	17	394721	17.6
m2_T6_ChIP3	84	chrII	405464	406233	770	405558	406220	663	405906	10.6	106	39.4	-10.185	49.585	406230	1.9	37.5	405844	32.2
m2_T6_ChIP3	85	chrII	414149	414779	631	414247	414469	223	414243	19.6	310	43.5	23.2422	20.2578	414199	27.8	15.7	414267	35.8
m2_T6_ChIP3	86	chrII	427059	427551	493	427451	427536	86	427486	11.6	65	24.1	3.04595	21.0541	427536	4.6	19.5	427514	9.3
m2_T6_ChIP3	87	chrII	428029	428668	640	428029	428148	120	428077	25.9	12	28.6	19.9204	8.67962	428578	16.9	11.7	428045	20.3
m2_T6_ChIP3	88	chrII	429990	430815	826	429990	430498	509	430275	14.2	519	38.5	10.118	28.382				430213	25.8
m2_T6_ChIP3	89	chrII	451432	452004	573	451432	451742	311	451625	13	67	23.2	9.19771	14.0023	451803	9.3	13.9	451667	5.1
m2_T6_ChIP3	90	chrII	452456	453159	704	452456	453144	689	452813	32.5	111	41.6	5.41333	36.1867				452835	29.4
m2_T6_ChIP3	91	chrII	474800	475327	528	475039	475228	190	475072	17.1	244	29.6	16.4962	13.1038	475023	15.2	14.4	475137	20.5
m2_T6_ChIP3	92	chrII	477554	479672	2119	477554	478447	894	478048	22.5	1447	60.2	16.3921	43.8079	478765	38.3	21.9	478027	52.1
m2_T6_ChIP3	93	chrII	489796	491146	1351	490410	490691	282	490447	30.5	570	46.5	20.5914	25.9086	490407	31.7	14.8	490430	44.6
m2_T6_ChIP3	94	chrII	504813	505280	468	504909	505017	109	505066	9.3	18	28.1	14.0348	14.0652	505040	20.2	7.9	504997	10.4
m2_T6_ChIP3	95	chrII	533948	534438	491	534047	534231	185	534036			40.6	26.4297	14.1703	534010	33.2	7.4	534100	29.9
m2_T6_ChIP3	96	chrII	544421	545157	737	544421	544967	547	544726	33.1	79	51.9	9.61842	42.2816				544709	46.9
m2_T6_ChIP3	97	chrII	548500	549049	550					-2.3	465
m2_T6_ChIP3	98	chrII	563844	564385	542	563882	563930	49	564002	4.4	426	48.9	24.8765	24.0235	563882	42.4	6.5	563910	38.4
m2_T6_ChIP3	99	chrII	581682	582358	677	581684	582330	647	582094	24.2	163	41.4	6.80667	34.5933				582027	32.1
m2_T6_ChIP3	100	chrII	582656	583160	505	582686	583004	319	582866	17.4	159	27.8	13.9747	13.8253	583013	19.1	8.7	582931	10.1
m2_T6_ChIP3	101	chrII	591820	592412	593	591919	592201	283	591969	-2.8	268	13.1	-0.64	13.74	591888	8.9	4.2	591971	11
m2_T6_ChIP3	102	chrII	603731	604204	474	603797	604204	408	604019	18	26	25.5	-2.57273	28.0727				604025	23.3
m2_T6_ChIP3	103	chrII	604539	605589	1051	605136	605234	99	605548	1.9	106	22.5	4.53666	17.9633	605342	13.6	8.9	605214	7.8
m2_T6_ChIP3	104	chrII	606600	607112	513	606600	607112	513	606874			53.4	4.7	48.7				606842	45.8
m2_T6_ChIP3	105	chrII	612391	613779	1389	613061	613403	343	613083	6.2	696	63.9	20.3702	43.5298	612468	32.7	31.2	613081	63
m2_T6_ChIP3	106	chrII	614990	615836	847	615118	615836	719	615511	21.6	209	37.8	-10.1273	47.9273	615089	-12.4	50.2	615536	35
m2_T6_ChIP3	107	chrII	642755	643216	462	642901	643170	270	642919	18.4	5	25.4	9.75729	15.6427	643188	4.8	20.6	642927	20.4
m2_T6_ChIP3	108	chrII	644570	645854	1285	645122	645378	257	645116	11.1	728	46.8	11.1701	35.6299	645685	9.7	37.1	645182	24.1
m2_T6_ChIP3	109	chrII	662000	662349	350	662000	662100	101	662065			29.1	9.86908	19.2309	662109	20.5	8.6	662015	16.6
m2_T6_ChIP3	110	chrII	679809	681996	2188	680110	680713	604	680470	6.4	1307	55.6	6.16503	49.435	680968	19.4	36.2	680418	44.2
m2_T6_ChIP3	111	chrII	701150	701499	350	701283	701425	143	701479	20.5	3	21.7	9.58261	12.1174	701245	2.2	19.5	701400	6.4
m2_T6_ChIP3	112	chrII	703656	704205	550	703692	703803	112	703814	-7.3	105	33	14.3066	18.6934	703818	32.1	0.9	703780	22.3
m2_T6_ChIP3	113	chrII	716850	717881	1032	716894	717220	327	717479	5.7	775	43.7	18.8363	24.8637	717497	34.6	9.1	717197	39.5
m2_T6_ChIP3	114	chrII	734995	735551	557					14.9	75
m2_T6_ChIP3	115	chrII	740442	740920	479	740442	740920	479	740792			60	-2.7	62.7				740747	56.6
m2_T6_ChIP3	116	chrII	806800	807099	300	806904	807010	107	806866	-7.7	2	2.8	-3.93057	6.73057				806985	-6.9
m2_T6_ChIP3	117	chrII	812514	813112	599	812782	812864	83	813079	-5	13	4	-8.42481	12.4248	812782	-7.6	11.6	812809	-8
m2_T6_ChIP3	118	chrIII	-100	1187	1288	-100	1054	1155	305	69.5	729	122.7	-23.0218	145.722	1091	-21.4	144.1	302	118.7
m2_T6_ChIP3	119	chrIII	38975	39517	543	39249	39517	269	39329	25.3	37	30.9	13.7358	17.1642	39249	19.7	11.2	39282	26.9
m2_T6_ChIP3	120	chrIII	48250	48599	350	48250	48599	350	48261	16.7	151	38	18.8	19.2				48265	33.6
m2_T6_ChIP3	121	chrIII	48648	49443	796	49078	49437	360	49072	22.5	92	39.4	24.8408	14.5592	49050	28.8	10.6	49152	28.5
m2_T6_ChIP3	122	chrIII	49650	50199	550	49993	50199	207	49983	36.6	12	44.8	28.3239	16.4761				50017	37.2
m2_T6_ChIP3	123	chrIII	57516	58729	1214	57907	58416	510	58287	18.8	403	33.2	10.5575	22.6425	58527	28.2	5	58295	27.9
m2_T6_ChIP3	124	chrIII	58909	59379	471	58947	59379	433	59285	-2.3	19	30.8	0.505263	30.2947				59374	22.7
m2_T6_ChIP3	125	chrIII	62869	63465	597	62938	62999	62	63343	23	98	37.7	26.3125	11.3875	63268	29.3	8.4	62974	26.2
m2_T6_ChIP3	126	chrIII	68391	69694	1304	69594	69694	101	69586	5.2	107	27.7	2.7611	24.9389	69579	26.3	1.4	69629	14.2
m2_T6_ChIP3	127	chrIII	70714	71255	542	70714	71156	443	71149	27.4	187	36.6	23.4758	13.1242	71194	22.4	14.2	71129	32.8
m2_T6_ChIP3	128	chrIII	90645	91108	464	90645	91108	464	90861	11.4	139	27.7	-12.45	40.15				90817	21.8
m2_T6_ChIP3	129	chrIII	91441	92364	924	91790	91857	68	91468	24.3	794	46.2	21.0777	25.1223	91963	27	19.2	91816	21.6
m2_T6_ChIP3	130	chrIII	94660	95180	521	95036	95081	46	95032	-4.7	46	14.8	2.64421	12.1558	95110	10	4.8	95059	11.9
m2_T6_ChIP3	131	chrIII	103866	106399	2534	106058	106399	342	106125	18.9	363	60.1	23.9612	36.1388	104852	44.4	15.7	106113	55.6
m2_T6_ChIP3	132	chrIII	107012	108717	1706	107012	107426	415	107300	38.6	105	53.7	25.5837	28.1163	107561	29.1	24.6	107335	44.7
m2_T6_ChIP3	133	chrIII	123078	124226	1149	123179	123931	753	123621	-22.2	252	59.2	-18.452	77.652				123603	55.6
m2_T6_ChIP3	134	chrIII	136892	139129	2238	138408	138706	299	138722	7	417	47.6	0.719391	46.8806	138739	42.7	4.9	138652	34
m2_T6_ChIP3	135	chrIII	141912	143202	1291	142622	143202	581	142897	28.9	896	50.2	8.88282	41.3172	142558	17.1	33.1	142879	42.3
m2_T6_ChIP3	136	chrIII	156218	156794	577	156218	156516	299	156513	19.3	280	37.4	22.6817	14.7183				156484	31.2
m2_T6_ChIP3	137	chrIII	162505	163175	671	162517	162621	105	162679	11.7	471	32.2	12.9293	19.2707	163001	16.7	15.5	162588	26.4
m2_T6_ChIP3	138	chrIII	168220	168641	422	168220	168641	422	168431	34.6	15	44.6	17.6	27				168454	41.2
m2_T6_ChIP3	139	chrIII	172921	173471	551	172977	173471	495	173101	-18.2	366	21.4	6.09821	15.3018				173133	16.5
m2_T6_ChIP3	140	chrIII	176666	177346	681	177272	177346	75	177133	15.5	440	27.1	-0.539109	27.6391	177227	19	8.1	177314	19.3
m2_T6_ChIP3	141	chrIII	177393	178106	714	177393	177982	590	177599	15.7	373	55.9	-11.9056	67.8056	178023	-17.7	73.6	177612	53.3
m2_T6_ChIP3	142	chrIII	209936	210473	538	210195	210251	57	210347	21.4	16	28.2	18.0482	10.1518	210133	24	4.2	210218	22.1
m2_T6_ChIP3	143	chrIII	210550	211149	600	210804	210869	66	211145			29.6	17.5951	12.0049	210885	14.5	15.1	210846	16.8
m2_T6_ChIP3	144	chrIII	211707	212649	943	211707	212351	645	211997	10.5	306	38.8	23.3809	15.4191				212024	34.5
m2_T6_ChIP3	145	chrIII	214059	214779	721	214059	214730	672	214332	38.4	196	63.8	-2.9898	66.7898	214767	-4.8	68.6	214333	61.8
m2_T6_ChIP3	146	chrIII	215016	215909	894	215016	215374	359	215386	10.2	150	48.3	29.4123	18.8877	215401	45.5	2.8	215353	40.2
m2_T6_ChIP3	147	chrIII	223418	224135	718	223418	223738	321	223771	19.1	328	44	27.132	16.868	223750	41.9	2.1	223718	36.6
m2_T6_ChIP3	148	chrIII	225532	226344	813	225631	225764	134	225625	25.2	12	35.3	22.229	13.071	225555	21.9	13.4	225664	24.2
m2_T6_ChIP3	149	chrIII	227486	229089	1604	227972	228323	352	227994	8.6	1091	37.3	-3.22492	40.5249	228539	15.5	21.8	228023	31.3
m2_T6_ChIP3	150	chrIII	238150	239133	984	238150	238262	113	238261	-3.9	16	37.8	11.2511	26.5489	238285	35.9	1.9	238213	35.7
m2_T6_ChIP3	151	chrIII	241801	242343	543	242243	242288	46	241982	-2	18	10.2	2.17103	8.02897	242304	7.8	2.4	242266	0.8
m2_T6_ChIP3	152	chrIII	242640	243202	563	242640	243202	563	242928	14.6	262	38.3	-2.2	40.5				242909	35.7
m2_T6_ChIP3	153	chrIII	246854	247316	463	246854	247316	463	246989	23.9	135	30.7	0.25	30.45				247063	20.1
m2_T6_ChIP3	154	chrIII	251950	252399	450	251950	252178	229	252376	27.6	0	32.3	22.6394	9.66063				252092	15.8
m2_T6_ChIP3	155	chrIII	252950	253599	650	252950	253021	72	253088	36	560	46.9	28.7247	18.1753	253495	18.3	28.6	252999	42.4
m2_T6_ChIP3	156	chrIII	293426	294567	1142	293439	293702	264	293949	-18	204	5.3	-19.9294	25.2294	293938	0.2	5.1	293470	-0.6
m2_T6_ChIP3	157	chrIII	315979	316596	618	315979	316079	101	316547	-15.1	106	29.5	1.25087	28.2491	316115	-4.1	33.6	316023	-13.2
m2_T6_ChIP3	158	chrIV	-100	740	841	-100	476	577	138	6.8	161	49.6	-4.87008	54.4701	543	-1.6	51.2	167	43
m2_T6_ChIP3	159	chrIV	16209	16828	620	16495	16763	269	16228	23.6	337	41.7	23.6151	18.0849				16544	9.5
m2_T6_ChIP3	160	chrIV	44021	46208	2188	45187	45663	477	45211	16	27	44.4	16.5066	27.8934	45154	33.6	10.8	45226	39.2
m2_T6_ChIP3	161	chrIV	59550	59899	350	59852	59899	48	59869	25.5	33	33.6	24.7007	8.89934	59834	31.1	2.5	59879	32.5
m2_T6_ChIP3	162	chrIV	66900	67539	640	66966	67539	574	67155	38	338	53.9	32.4909	21.4091				67165	50.1
m2_T6_ChIP3	163	chrIV	83148	83719	572	83148	83719	572	83457	32	90	41	1.45	39.55				83424	32
m2_T6_ChIP3	164	chrIV	118048	118568	521	118361	118465	105	118297	23	69	25.4	16.6911	8.70889	118247	16.3	9.1	118383	10.8
m2_T6_ChIP3	165	chrIV	129396	129973	578	129406	129693	288	129921			29.3	11.2038	18.0962	129703	4.7	24.6	129430	19.7
m2_T6_ChIP3	166	chrIV	130156	130636	481	130339	130636	298	130364	23.3	103	33.4	20.9765	12.4235	130339	24.2	9.2	130365	32.3
m2_T6_ChIP3	167	chrIV	133509	134536	1028	133662	134259	598	134416	23.7	817	40.7	14.8809	25.8191	134484	19.4	21.3	134059	36.5
m2_T6_ChIP3	168	chrIV	147784	148916	1133	148595	148832	238	148575	16.9	149	32.6	12.6489	19.9511	148576	31.5	1.1	148615	27
m2_T6_ChIP3	169	chrIV	149270	150224	955	149301	150024	724	149686	30.4	398	51.9	12.2346	39.6654	149289	12.5	39.4	149740	39.8
m2_T6_ChIP3	170	chrIV	155491	155989	499					18.9	433
m2_T6_ChIP3	171	chrIV	198393	200368	1976	199000	199188	189	198953	9	211	41.4	14.3944	27.0056	199209	27.4	14	199048	29.7
m2_T6_ChIP3	172	chrIV	205321	205968	648	205570	205968	399	205901	-5.5	107	20.4	0.881526	19.5185	205361	-0.2	20.6	205962	15.5
m2_T6_ChIP3	173	chrIV	218450	218779	330	218687	218779	93	218503	11.6	166	22.1	13.597	8.50295				218773	5.4
m2_T6_ChIP3	174	chrIV	221248	221882	635	221253	221385	133	221260	9.2	148	18.2	1.32231	16.8777	221747	9.2	9	221327	8
m2_T6_ChIP3	175	chrIV	229836	230543	708	230496	230543	48	230482	-5.9	90	30.8	5.21121	25.5888	230121	-1.4	32.2	230529	22.8
m2_T6_ChIP3	176	chrIV	230733	231192	460	231135	231192	58	230787	5.2	14	16.1	3.77612	12.3239	231117	4.8	11.3	231175	11.2
m2_T6_ChIP3	177	chrIV	239021	239626	606	239177	239626	450	239194	15.8	341	37.4	26.6186	10.7814	239171	30.9	6.5	239197	34
m2_T6_ChIP3	178	chrIV	247178	247651	474	247573	247632	60	247506	11.9	0	14.7	4.81667	9.88333	247641	11.3	3.4	247594	8.6
m2_T6_ChIP3	179	chrIV	286972	287475	504	286972	287428	457	287222	8.3	132	27.4	9.97234	17.4277				287171	23.2
m2_T6_ChIP3	180	chrIV	301393	302199	807	301393	301920	528	301723			41.7	21.8405	19.8595	301970	23.3	18.4	301693	33.5
m2_T6_ChIP3	181	chrIV	306194	307394	1201	307361	307394	34	306272	2.9	734	35	-0.915167	35.9152	307356	0.7	34.3	307391	5.1
m2_T6_ChIP3	182	chrIV	309066	310302	1237	309456	309697	242	309649	-1.1	364	37.7	5.07749	32.6225	309720	30.3	7.4	309673	33.5
m2_T6_ChIP3	183	chrIV	311778	312454	677	311877	312454	578	312236	21.4	232	35.3	-1.03434	36.3343	311864	-0.7	36	312190	28.9
m2_T6_ChIP3	184	chrIV	322198	323572	1375	323191	323258	68	323197	22.6	38	30	14.7443	15.2557	323157	21.5	8.5	323236	25.1
m2_T6_ChIP3	185	chrIV	359281	359689	409	359281	359345	65	359328	37.9	58	47.1	28.002	19.098	359399	32.3	14.8	359317	44
m2_T6_ChIP3	186	chrIV	365190	365656	467	365190	365644	455	365471			43.6	31.175	12.425				365444	37.7
m2_T6_ChIP3	187	chrIV	367521	368194	674	367635	367954	320	367959	28.6	125	38.1	16.3876	21.7124	367568	-0.3	38.4	367926	27.9
m2_T6_ChIP3	188	chrIV	371162	371662	501	371564	371662	99	371259	-7.6	213	11.8	-2.83458	14.6346	371528	-18.3	30.1	371587	-11.9
m2_T6_ChIP3	189	chrIV	382869	383352	484	382869	382950	82	383295			47.7	29.0749	18.6251				382912	14.9
m2_T6_ChIP3	190	chrIV	383952	384430	479	383952	384152	201	384119	26	34	35.4	23.4496	11.9504	384368	23.5	11.9	384131	28.2
m2_T6_ChIP3	191	chrIV	384490	385089	600	384991	385089	99	384973	10.7	6	24.5	9.26427	15.2357	384952	15.5	9	385039	16.6
m2_T6_ChIP3	192	chrIV	392559	393299	741	392991	393044	54	393065	15	304	50.2	24.9869	25.2131	393052	44	6.2	393020	35
m2_T6_ChIP3	193	chrIV	410107	410801	695	410154	410801	648	410547	-7.6	299	33.8	-10.6128	44.4128	410141	-7.4	41.2	410459	25.8
m2_T6_ChIP3	194	chrIV	412252	412755	504	412455	412502	48	412461	21.1	204	32.6	18.0789	14.5211	412455	27.8	4.8	412477	27.7
m2_T6_ChIP3	195	chrIV	427234	427808	575	427440	427808	369	427774	8.3	542	32	6.47233	25.5277	427304	6.5	25.5	427789	30.1
m2_T6_ChIP3	196	chrIV	433429	433954	526	433712	433954	243	433780	14.1	176	24.5	7.08551	17.4145				433742	20.4
m2_T6_ChIP3	197	chrIV	437561	438355	795	437923	438355	433	438156	17.1	460	38.7	11.2215	27.4785	437694	8.8	29.9	438186	30.3
m2_T6_ChIP3	198	chrIV	449144	450006	863	449144	449367	224	449355	20.4	15	38.6	3.14351	35.4565	449381	26.7	11.9	449347	34.8
m2_T6_ChIP3	199	chrIV	460911	461384	474	460911	461384	474	461027	18.8	43	37.1	19.6	17.5				460977	24.6
m2_T6_ChIP3	200	chrIV	462126	462535	410					-9.8	80
m2_T6_ChIP3	201	chrIV	464940	465905	966	465064	465812	749	465394	202.6	257	256.3	24.2664	232.034	465878	7.5	248.8	465399	254.6
m2_T6_ChIP3	202	chrIV	471717	472891	1175	471717	472438	722	472076	40.2	879	72.3	24.0731	48.2269	472720	28.9	43.4	472062	64.9
m2_T6_ChIP3	203	chrIV	488609	489277	669	489026	489277	252	489024	36.5	4	42.5	28.2034	14.2966	489004	32.7	9.8	489046	39
m2_T6_ChIP3	204	chrIV	491936	492465	530	491959	492030	72	492086	33.4	240	43.1	25.8251	17.2749	492035	32.9	10.2	492005	33.1
m2_T6_ChIP3	205	chrIV	492492	492960	469	492505	492846	342	492680	17.3	5	25.3	9.42047	15.8795	492945	10.1	15.2	492633	17
m2_T6_ChIP3	206	chrIV	508418	509025	608	508418	508933	516	508897	33.3	310	54.3	43.9967	10.3033	508956	45.4	8.9	508899	53.3
m2_T6_ChIP3	207	chrIV	518877	519312	436	519088	519204	117	519127	13.5	132	25.9	10.4696	15.4304	518991	10.2	15.7	519134	24.9
m2_T6_ChIP3	208	chrIV	528202	528686	485	528342	528686	345	528569	17	239	32.2	5.04357	27.1564	528324	1.4	30.8	528621	18.1
m2_T6_ChIP3	209	chrIV	530244	530755	512	530267	530596	330	530410			16.2	-9.93516	26.1352				530378	8.7
m2_T6_ChIP3	210	chrIV	534004	534548	545	534043	534292	250	534398			34.6	17.199	17.401	534301	24.6	10	534155	31.4
m2_T6_ChIP3	211	chrIV	541300	541609	310	541361	541484	124	541493	5	83	12.2	5.06022	7.13978	541525	6.5	5.7	541447	9.5
m2_T6_ChIP3	212	chrIV	548013	548415	403	548060	548324	265	548171	4.6	225	21.6	2.55435	19.0457				548090	16.9
m2_T6_ChIP3	213	chrIV	555830	556436	607	555830	556383	554	555936	3	386	34.7	-1.45472	36.1547	556431	-5.3	40	555860	29.7
m2_T6_ChIP3	214	chrIV	568672	569117	446	568714	568864	151	568895	11.8	11	32.9	18.2207	14.6793	568889	32	0.9	568842	20.4
m2_T6_ChIP3	215	chrIV	579299	581000	1702	580522	581000	479	580712	31.5	1236	54.3	19.9178	34.3822	579638	47.7	6.6	580754	44.3
m2_T6_ChIP3	216	chrIV	600829	601826	998	600895	601269	375	601309	28.4	390	49.9	13.7793	36.1207	600878	15.3	34.6	601239	45.9
m2_T6_ChIP3	217	chrIV	602863	603358	496	602865	603065	201	603350	-17.2	56	21.7	-5.67763	27.3776				602895	-10.1
m2_T6_ChIP3	218	chrIV	619491	620499	1009	619739	619791	53	619736	12.1	625	36.1	4.06287	32.0371	619727	28.6	7.5	619770	26.6
m2_T6_ChIP3	219	chrIV	630168	630645	478	630282	630645	364	630392	9.3	92	25.1	15.2316	9.86842	630195	12.7	12.4	630323	9.3
m2_T6_ChIP3	220	chrIV	635725	636251	527	635725	636180	456	635885	18.2	109	33.7	5.54366	28.1563	636195	7.7	26	635878	30.6
m2_T6_ChIP3	221	chrIV	645020	645547	528	645020	645514	495	645223	13.2	231	37	-6.61212	43.6121	645528	-9.6	46.6	645216	32.3
m2_T6_ChIP3	222	chrIV	667527	668449	923	667624	668449	826	668125	30.4	404	63.6	-4.41753	68.0175	667604	-1.4	65	668054	54.6
m2_T6_ChIP3	223	chrIV	703598	704171	574	703598	703674	77	703598	30.2	172	40.8	24.339	16.461	703777	31.4	9.4	703621	28.7
m2_T6_ChIP3	224	chrIV	743550	743849	300	743550	743849	300	743843	8	141	18.2	10.95	7.25				743650	1.3
m2_T6_ChIP3	225	chrIV	743850	744199	350	744138	744199	62	743858			22.2	-2.41736	24.6174				744189	-13
m2_T6_ChIP3	226	chrIV	768584	769129	546	768860	768922	63	768607	22.7	75	36.5	21.4491	15.0509	768935	20.6	15.9	768900	22.5
m2_T6_ChIP3	227	chrIV	802422	803121	700	802422	803121	700	802874	17.7	214	36.1	-10.35	46.45				802926	24.4
m2_T6_ChIP3	228	chrIV	808270	808705	436	808283	808370	88	808313	29.9	41	32.7	14.0888	18.6112	808394	29.1	3.6	808306	26.4
m2_T6_ChIP3	229	chrIV	812054	812730	677	812054	812494	441	812304	30	113	41.5	18.1301	23.3699	812525	24.1	17.4	812265	37.1
m2_T6_ChIP3	230	chrIV	835862	836899	1038	836185	836776	592	836484	14.3	255	47.4	13.2776	34.1224	836800	27.3	20.1	836560	43.6
m2_T6_ChIP3	231	chrIV	848448	848952	505	848705	848826	122	848448	-6.1	36	0.2	-8.74151	8.94151	848896	-16.8	17	848780	-7.6
m2_T6_ChIP3	232	chrIV	856292	856770	479	856549	856770	222	856591	26.8	55	31.3	19.7409	11.5591				856578	26
m2_T6_ChIP3	233	chrIV	867201	868097	897	867293	868005	713	867649	-1.2	3	21.2	-4.32554	25.5255	867256	-0.2	21.4	867601	11.9
m2_T6_ChIP3	234	chrIV	882867	883315	449	883246	883291	46	882898	5.3	32	38	9.50323	28.4968				883269	-2.7
m2_T6_ChIP3	235	chrIV	884065	884579	515	884065	884372	308	884206			10.5	-1.22029	11.7203	884442	-1.7	12.2	884293	-2.8
m2_T6_ChIP3	236	chrIV	907183	907595	413	907183	907554	372	907540			11.8	6.1122	5.6878				907511	6.7
m2_T6_ChIP3	237	chrIV	914175	914900	726	914309	914900	592	914271	13.7	82	32	21.6918	10.3082	914206	17.8	14.2	914361	22.1
m2_T6_ChIP3	238	chrIV	915496	915990	495	915714	915990	277	915985	-7.1	124	16.2	-1.06835	17.2683	915698	-8.7	24.9	915970	12.8
m2_T6_ChIP3	239	chrIV	928454	929048	595	928529	929048	520	928709	13.1	63	48.1	23.1533	24.9467	928466	19.4	28.7	928748	38.6
m2_T6_ChIP3	240	chrIV	929546	930360	815	929546	930091	546	929768	1.9	77	24.5	1.83197	22.668	930306	12.1	12.4	929776	18.4
m2_T6_ChIP3	241	chrIV	931060	931949	890	931193	931790	598	931495	26.9	217	39.3	11.0188	28.2812	931928	16.9	22.4	931534	32.9
m2_T6_ChIP3	242	chrIV	945957	946658	702	945957	946602	646	946228	17.9	175	46.8	3.21964	43.5804				946239	41.6
m2_T6_ChIP3	243	chrIV	955066	955504	439	955066	955504	439	955303	19	193	28.6	4.2	24.4				955284	22.9
m2_T6_ChIP3	244	chrIV	980816	981316	501	980879	981316	438	981102	33	286	47.7	9.97302	37.727	980864	17.1	30.6	981153	32.9
m2_T6_ChIP3	245	chrIV	992502	992974	473	992502	992974	473	992785	-0.8	90	42	-1.15	43.15				992779	39.5
m2_T6_ChIP3	246	chrIV	1016655	1017699	1045	1017122	1017249	128	1017264	5.9	29	16.8	-5.99051	22.7905	1017272	14.6	2.2	1017228	7.7
m2_T6_ChIP3	247	chrIV	1075227	1075845	619	1075746	1075809	64	1075743	32.3	52	56.8	21.0141	35.7859	1075721	45.9	10.9	1075776	45.2
m2_T6_ChIP3	248	chrIV	1096109	1096566	458	1096209	1096550	342	1096216	13.3	35	21.8	6.57586	15.2241	1096164	3.3	18.5	1096291	8.2
m2_T6_ChIP3	249	chrIV	1116157	1116646	490	1116329	1116458	130	1116465	2.4	89	21.8	9.06167	12.7383	1116264	8.1	13.7	1116421	9.5
m2_T6_ChIP3	250	chrIV	1150674	1151429	756	1150824	1151429	606	1151086	19.7	268	40.2	-3.37933	43.5793	1150802	-13.4	53.6	1151102	36.3
m2_T6_ChIP3	251	chrIV	1163139	1164648	1510	1163953	1164219	267	1164198	-7.6	1064	33.6	8.75438	24.8456	1164229	16.1	17.5	1164182	29.3
m2_T6_ChIP3	252	chrIV	1175497	1176145	649	1175497	1176009	513	1175818	29.5	202	44.4	10.3235	34.0765	1176096	13.5	30.9	1175790	33.6
m2_T6_ChIP3	253	chrIV	1182499	1182978	480	1182785	1182978	194	1182512			38.4	10.8934	27.5066				1182961	-3.9
m2_T6_ChIP3	254	chrIV	1201497	1202563	1067	1201596	1202019	424	1201596	1.5	507	53.6	5.93033	47.6697	1201555	40.1	13.5	1201633	45.6
m2_T6_ChIP3	255	chrIV	1207688	1208094	407	1207881	1207994	114	1207875	35.7	21	42.4	30.8167	11.5833	1207826	26.9	15.5	1207939	26.2
m2_T6_ChIP3	256	chrIV	1208336	1208833	498	1208401	1208448	48	1208461	25.8	254	35.6	8.53267	27.0673	1208384	25	10.6	1208426	25.7
m2_T6_ChIP3	257	chrIV	1228950	1229249	300	1229049	1229180	132	1229108	-0.2	285	10.5	-1.77321	12.2732	1229031	-3.5	14	1229147	-4.1
m2_T6_ChIP3	258	chrIV	1238429	1238850	422	1238429	1238528	100	1238561	15.9	188	28.6	10.6714	17.9286	1238540	23.4	5.2	1238469	22.9
m2_T6_ChIP3	259	chrIV	1239384	1239886	503	1239582	1239647	66	1239617	33.9	54	37.7	19.0973	18.6027	1239654	27.5	10.2	1239610	37.4
m2_T6_ChIP3	260	chrIV	1243118	1244646	1529	1243640	1244171	532	1243932	30.3	81	46.3	13.6434	32.6566	1243343	32.4	13.9	1243885	40.8
m2_T6_ChIP3	261	chrIV	1245811	1246225	415	1245811	1246225	415	1246029	51.6	6	57.7	10.9	46.8				1246004	53
m2_T6_ChIP3	262	chrIV	1257020	1257389	370	1257030	1257389	360	1257101			41.4	29.59	11.81				1257059	34.8
m2_T6_ChIP3	263	chrIV	1262488	1263003	516	1262488	1262579	92	1262595	10.4	112	28.1	10.7033	17.3967	1263001	-8.5	36.6	1262518	18.2
m2_T6_ChIP3	264	chrIV	1270054	1271554	1501	1270087	1270141	55	1270785	22.3	157	33.1	17.8331	15.2669	1270689	18.6	14.5	1270112	25.7
m2_T6_ChIP3	265	chrIV	1288145	1288680	536	1288581	1288680	100	1288579	10	310	44	16.8456	27.1544	1288547	34.6	9.4	1288641	34.2
m2_T6_ChIP3	266	chrIV	1293781	1294271	491	1294172	1294271	100	1293802	1.4	29	14.4	0.00946292	14.3905	1294165	11.9	2.5	1294218	5.9
m2_T6_ChIP3	267	chrIV	1301524	1302716	1193	1301583	1302237	655	1301990	12.9	3	41	6.55818	34.4418	1302434	14.3	26.7	1301928	37.2
m2_T6_ChIP3	268	chrIV	1305285	1305950	666	1305285	1305591	307	1305614	-0.9	84	19.1	6.88162	12.2184	1305656	10.6	8.5	1305570	10.8
m2_T6_ChIP3	269	chrIV	1352296	1352801	506	1352548	1352796	249	1352584	6.3	118	26.3	6.60895	19.6911	1352351	2.8	23.5	1352583	26.3
m2_T6_ChIP3	270	chrIV	1354687	1355251	565	1354880	1354943	64	1354860	14.3	40	19.9	9.47166	10.4283	1354868	17.8	2.1	1354916	8.3
m2_T6_ChIP3	271	chrIV	1382857	1383455	599	1382918	1383199	282	1383141			30.6	8.78391	21.8161	1383205	17.5	13.1	1383176	21.3
m2_T6_ChIP3	272	chrIV	1402724	1403558	835	1402823	1403558	736	1403173	9.5	463	41.6	-9.29495	50.8949	1402767	-10.1	51.7	1403239	34
m2_T6_ChIP3	273	chrIV	1410399	1411631	1233	1410847	1411305	459	1410884	27.4	179	46.9	21.4735	25.4265	1410826	40.2	6.7	1410870	41.8
m2_T6_ChIP3	274	chrIV	1419619	1420330	712	1419969	1420142	174	1419940	18.4	59	33.4	19.0379	14.3621	1419942	31.5	1.9	1420014	27
m2_T6_ChIP3	275	chrIV	1420333	1421078	746	1420362	1420536	175	1420359	24.1	217	30.8	13.9534	16.8466	1420671	25.3	5.5	1420408	27.8
m2_T6_ChIP3	276	chrIV	1428464	1428989	526	1428484	1428835	352	1428635	20	64	41.7	19.9701	21.7299	1428935	17.3	24.4	1428557	33.8
m2_T6_ChIP3	277	chrIV	1450380	1450961	582	1450462	1450961	500	1450647	6.9	58	28.8	6.78049	22.0195				1450579	15.5
m2_T6_ChIP3	278	chrIV	1453525	1454354	830	1453743	1453986	244	1453822	12.3	102	26.5	12.0048	14.4952	1454189	17.7	8.8	1453767	18.6
m2_T6_ChIP3	279	chrIV	1459384	1460377	994	1460244	1460377	134	1460285	11.7	774	46.8	2.12628	44.6737	1460225	30.5	16.3	1460336	30.9
m2_T6_ChIP3	280	chrIV	1466740	1467399	660	1467019	1467062	44	1467386	10.1	191	24.7	6.31526	18.3847				1467040	22.8
m2_T6_ChIP3	281	chrIV	1489400	1489899	500	1489642	1489821	180	1489877	3.6	60	12.9	0.830625	12.0694	1489421	-11.4	24.3	1489785	8.6
m2_T6_ChIP3	282	chrIV	1524580	1526061	1482	1525064	1525757	694	1525427	-4.3	0	27.9	-9.94239	37.8424	1526057	-3	30.9	1525467	25.7
m2_T6_ChIP3	283	chrIV	1527124	1528212	1089	1527857	1528212	356	1528181	15.7	177	46.3	9.75471	36.5453	1527424	29	17.3	1528200	41.4
m2_T6_ChIP3	284	chrIV	1529837	1530602	766	1530111	1530309	199	1530116	20.1	107	35.9	20.2958	15.6042				1530175	27.7
m2_T6_ChIP3	285	chrIX	23480	23779	300	23721	23779	59	23581	15.3	4	23.9	17.6071	6.29295				23773	13.4
m2_T6_ChIP3	286	chrIX	25157	25902	746	25157	25585	429	25176	-1.7	11	23.1	-1.40347	24.5035	25692	2.5	20.6	25257	14.8
m2_T6_ChIP3	287	chrIX	48424	48824	401	48797	48824	28	48424	27	363	36.2	19.4598	16.7402				48818	4.3
m2_T6_ChIP3	288	chrIX	53750	54344	595					25.9	162
[truncated: 59,597 more rows]

## Sheet: mC1_ct_wd_mi_nega_w200c10
op_id	peak_id	chrom	chromStart	chromEnd	region_length	cp_Lbound	cp_Rbound	cp_length	climaxPos	climax_diff	climax_dist	climax_dV	background_mean	c2b_rise	xtrm_2max_pos	xtrm_2max_ori_dV	c22_rise	xtrm_1max_pos	xtrm_1max_ori_dV
mn_T1_ChIP3	1	chrI	12368	12968	601	12739	12968	230	12726	16.9	4	25.7	7.62426	18.0757	12715	24.1	1.6	12765	18.2
mn_T1_ChIP3	2	chrI	24091	25004	914	24173	24714	542	24465	13.3	350	33.2	-2.94382	36.1438	24976	8.8	24.4	24465	33.2
mn_T1_ChIP3	3	chrI	32000	32899	900	32116	32482	367	32323	-6.8	136	11	-7.96904	18.969	32848	0.4	10.6	32395	3.6
mn_T1_ChIP3	4	chrI	33632	34773	1142	33632	34006	375	33800	3.4	173	49.2	6.62842	42.5716	34537	38.9	10.3	33752	42.3
mn_T1_ChIP3	5	chrI	42183	42759	577	42390	42650	261	42464	-0.5	273	20.9	2.51139	18.3886	42375	11.2	9.7	42434	9.9
mn_T1_ChIP3	6	chrI	43043	43621	579	43306	43621	316	43335	11.2	98	19.6	10.1479	9.45209	43286	11.6	8	43330	12.7
mn_T1_ChIP3	7	chrI	46200	46749	550	46200	46300	101	46326	21.2	469	32.5	18.951	13.549	46730	17.1	15.4	46237	20.1
mn_T1_ChIP3	8	chrI	58027	58543	517	58444	58519	76	58503	16.6	285	27.9	-3.23787	31.1379	58533	15.3	12.6	58492	23.7
mn_T1_ChIP3	9	chrI	60575	61896	1322	60863	61392	530	61195	32.3	239	79	15.101	63.899	61524	29.7	49.3	61169	73.5
mn_T1_ChIP3	10	chrI	62000	62409	410	62082	62158	77	62386			21.1	5.36577	15.7342				62127	-2.8
mn_T1_ChIP3	11	chrI	62748	63254	507	62815	63056	242	63104	-23.9	68	0.8	-13.9438	14.7438	62764	-24.2	25	63036	-5.3
mn_T1_ChIP3	12	chrI	67268	67749	482	67268	67749	482	67491	27.5	47	31.8	-4.65	36.45				67542	22.2
mn_T1_ChIP3	13	chrI	68816	69578	763	69185	69255	71	69220	4.6	91	20.2	4.15983	16.0402	69268	8.9	11.3	69231	14.7
mn_T1_ChIP3	14	chrI	71753	73719	1967	72107	72584	478	72386	3.7	174	21.6	-5.41679	27.0168	71870	12.3	9.3	72333	8.8
mn_T1_ChIP3	15	chrI	75682	76154	473	76077	76140	64	75691	-16.6	61	3.4	-16.8895	20.2895	75957	-22.9	26.3	76115	-17.8
mn_T1_ChIP3	16	chrI	81835	82423	589	82128	82423	296	82123	-0.3	248	14.2	-4.09898	18.299				82178	12.6
mn_T1_ChIP3	17	chrI	82600	82899	300	82600	82632	33	82676			12.8	-6.84195	19.6419	82636	1.5	11.3	82612	-6.8
mn_T1_ChIP3	18	chrI	108087	109082	996	108423	108750	328	108679	0.9	74	32.2	-2.18623	34.3862	108929	11.4	20.8	108644	25.3
mn_T1_ChIP3	19	chrI	112950	113599	650	113118	113383	266	113331	9.9	237	29.7	3.90339	25.7966	113535	6.9	22.8	113314	14.4
mn_T1_ChIP3	20	chrI	113970	114699	730	114023	114182	160	114658	16.8	227	42.5	9.99649	32.5035				114145	-11.1
mn_T1_ChIP3	21	chrI	127168	128010	843	127201	127606	406	127481	8.1	252	26.4	4.8373	21.5627	127942	4.8	21.6	127535	19.5
mn_T1_ChIP3	22	chrI	128437	129092	656	128440	128940	501	128735	-0.9	24	29.4	1.03032	28.3697	128990	-5.8	35.2	128728	26.4
mn_T1_ChIP3	23	chrI	129196	129677	482	129196	129278	83	129259	19.4	15	25.4	15.0526	10.3474	129325	16.8	8.6	129217	13
mn_T1_ChIP3	24	chrI	138721	139331	611	138721	139199	479	138968	12.9	92	28.5	-26.5068	55.0068				138926	20.1
mn_T1_ChIP3	25	chrI	142084	143623	1540	142541	143064	524	143574	-5	617	20.7	-9.3503	30.0503	143313	-2.4	23.1	142836	15.1
mn_T1_ChIP3	26	chrI	165957	166713	757	166255	166713	459	166454	-50.2	39	17.7	-27.4117	45.1117				166519	12.7
mn_T1_ChIP3	27	chrI	169310	169709	400	169479	169709	231	169693	-2	36	22.9	3.16686	19.7331	169431	-3.1	26	169696	22.9
mn_T1_ChIP3	28	chrI	180759	181236	478					-29.3	4
mn_T1_ChIP3	29	chrI	182387	183096	710	183003	183096	94	183040	-30.8	309	-6.6	-27.4291	20.8291	182991	-19.2	12.6	183055	-6.7
mn_T1_ChIP3	30	chrI	188488	189142	655	188779	188860	82	188721	2.4	121	19.6	-4.05812	23.6581	188779	7.1	12.5	188800	5.7
mn_T1_ChIP3	31	chrI	190094	191189	1096	190094	190407	314	190203	25.6	496	48.3	5.79898	42.501	190522	34.5	13.8	190273	42.6
mn_T1_ChIP3	32	chrI	191729	192182	454	192038	192097	60	192087	22.9	160	38.7	19.1807	19.5193	192106	27.6	11.1	192058	35.9
mn_T1_ChIP3	33	chrI	192656	193175	520	192656	192937	282	192857	7.3	170	29.9	17.5231	12.3769	193076	13.5	16.4	192914	11.9
mn_T1_ChIP3	34	chrI	205730	206049	320	205842	205950	109	205797	14.5	216	27.3	13.8062	13.4938	205810	24.4	2.9	205879	13.3
mn_T1_ChIP3	35	chrI	207026	208004	979	207100	207193	94	207997	8.3	244	37.1	5.07605	32.024	207093	8.9	28.2	207169	26.8
mn_T1_ChIP3	36	chrI	222259	222880	622	222382	222712	331	222389	0	290	35.4	8.77079	26.6292	222325	24.4	11	222418	29.8
mn_T1_ChIP3	37	chrI	229687	230150	464	229687	230150	464	229938	20.4	72	38.7	5.2	33.5				229890	27.7
mn_T1_ChIP3	38	chrII	9490	9799	310					-44.4	263
mn_T1_ChIP3	39	chrII	35999	36519	521	35999	36387	389	36095	35	204	50.5	-11.347	61.847	36421	-15	65.5	36046	41
mn_T1_ChIP3	40	chrII	46030	47089	1060	46674	46833	160	46711	-2.2	27	9.2	-15.8539	25.0539	46049	-9.3	18.5	46725	1
mn_T1_ChIP3	41	chrII	59195	59873	679	59384	59522	139	59516	6.5	65	16.4	-1.78741	18.1874	59522	15.1	1.3	59495	1.3
mn_T1_ChIP3	42	chrII	59974	60763	790	59986	60334	349	60755	-24.5	163	12.2	-32.2454	44.4454	60535	-47.3	59.5	60006	-16.5
mn_T1_ChIP3	43	chrII	70698	71440	743	70901	71399	499	71101	10.6	304	31.9	8.03402	23.866				71090	30.5
mn_T1_ChIP3	44	chrII	88034	89078	1045	88569	89078	510	88835	-17.6	244	3.7	-22.6591	26.3591	88328	-11.2	14.9	88807	-7.5
mn_T1_ChIP3	45	chrII	89955	90507	553	90198	90465	268	89955	-4.9	117	29	-12.7411	41.7411				90403	-21.8
mn_T1_ChIP3	46	chrII	107425	108404	980	107524	107964	441	107601	19.8	36	34.2	-1.218	35.418	108123	0.8	33.4	107602	32.8
mn_T1_ChIP3	47	chrII	111398	111892	495	111398	111559	162	111601	-6.1	150	22.2	-6.11321	28.3132	111583	22.2	0	111532	13.8
mn_T1_ChIP3	48	chrII	112877	113514	638	113411	113460	50	113403	36.4	83	47.8	14.0913	33.7087	113467	38.6	9.2	113432	42.5
mn_T1_ChIP3	49	chrII	117495	118121	627	117709	118121	413	117506	-0.5	71	27.9	-0.319159	28.2192				117916	10
mn_T1_ChIP3	50	chrII	158697	159808	1112	158697	158972	276	158847	-4.4	982	23	-3.37823	26.3782	158998	10.4	12.6	158902	10.4
mn_T1_ChIP3	51	chrII	163028	163579	552	163121	163372	252	163131	8.2	232	27.3	11.4963	15.8037	163061	13.3	14	163163	16.1
mn_T1_ChIP3	52	chrII	168856	169447	592	169035	169377	343	169147	-8.7	106	26.6	-2.06345	28.6635				169073	22.9
mn_T1_ChIP3	53	chrII	172471	172959	489	172766	172864	99	172489	-18	346	21.6	-14.5895	36.1895	172732	-28.6	50.2	172839	-30.1
mn_T1_ChIP3	54	chrII	176931	177532	602	176931	177338	408	177103	13.2	9	37.6	9.17629	28.4237	177414	6.5	31.1	177156	24.8
mn_T1_ChIP3	55	chrII	180968	182240	1273	181728	182048	321	181894	2.2	740	19.2	-0.956513	20.1565	181264	11	8.2	181958	5.1
mn_T1_ChIP3	56	chrII	191177	191690	514	191177	191549	373	191394	-5.5	167	22.7	-18.4631	41.1631	191591	-35.4	58.1	191328	15.8
mn_T1_ChIP3	57	chrII	192335	194031	1697	192434	192768	335	192479	20.3	291	42.9	13.9585	28.9415	192414	22.5	20.4	192469	37.3
mn_T1_ChIP3	58	chrII	197189	198332	1144	197930	198305	376	198301	-12.2	15	30.7	-14.8165	45.5165	197286	-6.6	37.3	198224	15.1
mn_T1_ChIP3	59	chrII	202007	202815	809	202125	202813	689	202378	-21.8	68	36.6	-20.3267	56.9267	202110	-36.6	73.2	202371	32.2
mn_T1_ChIP3	60	chrII	216037	217649	1613	216112	216617	506	216412	21.2	1119	43.9	0.265402	43.6346	216879	10	33.9	216431	39.9
mn_T1_ChIP3	61	chrII	226883	227465	583	226883	226962	80	226988	-16.2	12	10	-8.18489	18.1849	227008	3.1	6.9	226910	-5.3
mn_T1_ChIP3	62	chrII	235136	235931	796	235136	235605	470	235392	-1.2	192	28.6	-2.10092	30.7009	235912	11.4	17.2	235395	21.6
mn_T1_ChIP3	63	chrII	236431	237131	701	237048	237131	84	237124	-21.4	124	7.7	-16.9916	24.6916	236950	-14.7	22.4	237109	-0.6
mn_T1_ChIP3	64	chrII	257426	258363	938	257955	258218	264	258202	19.9	24	47.1	23.8458	23.2542	257744	28.8	18.3	258163	40.1
mn_T1_ChIP3	65	chrII	266278	266920	643	266824	266920	97	266327	-39.6	542	2.8	-30.4934	33.2934	266681	-37.2	40	266871	-27.8
mn_T1_ChIP3	66	chrII	269000	269349	350	269000	269250	251	269228			-0.7	-16.2626	15.5626				269207	-4.8
mn_T1_ChIP3	67	chrII	270166	270648	483	270166	270648	483	270183	1.5	223	13.2	-8.65	21.85				270247	2.1
mn_T1_ChIP3	68	chrII	291372	291885	514	291697	291819	123	291423	0.7	170	27.7	4.59437	23.1056	291825	8.4	19.3	291799	-5.6
mn_T1_ChIP3	69	chrII	297361	297917	557	297677	297917	241	297697	16.1	75	34.8	11.1421	23.6579	297487	8.7	26.1	297698	33.5
mn_T1_ChIP3	70	chrII	300064	301549	1486	301269	301529	261	300761	-18.6	66	14.5	-10.4839	24.9839	300781	11.7	2.8	301498	4.1
mn_T1_ChIP3	71	chrII	305499	305938	440	305725	305781	57	305509	-5.9	18	8.9	-7.23995	16.1399	305781	4.2	4.7	305757	1.5
mn_T1_ChIP3	72	chrII	309700	310416	717	309700	309800	101	310402	1.9	152	34.4	-8.63831	43.0383	309845	7.3	27.1	309759	-2.6
mn_T1_ChIP3	73	chrII	321215	321671	457	321255	321528	274	321414	-18.6	28	-10.9	-21.9273	11.0273	321610	-26.4	15.5	321475	-20.9
mn_T1_ChIP3	74	chrII	326373	327242	870	326917	326968	52	327242	-25.1	48	29.3	-18.4403	47.7403	326883	-26.3	55.6	326941	-22.7
mn_T1_ChIP3	75	chrII	333322	333853	532	333483	333853	371	333725	-6.5	145	18.1	-33.8348	51.9348				333714	6.9
mn_T1_ChIP3	76	chrII	346940	347842	903	347106	347386	281	347330	-14.2	238	0.3	-23.2355	23.5355	347743	-31.4	31.7	347302	-2.7
mn_T1_ChIP3	77	chrII	350056	351095	1040	350056	350549	494	350325	7.9	137	26.4	-6.21081	32.6108	350596	-16.4	42.8	350335	16.5
mn_T1_ChIP3	78	chrII	365160	365748	589	365424	365748	325	365579	17.6	46	28.9	4.86402	24.036	365224	14.1	14.8	365612	12.3
mn_T1_ChIP3	79	chrII	372093	372814	722	372093	372462	370	372300	6.7	468	30.8	-12.5384	43.3384	372491	-17.7	48.5	372256	14.3
mn_T1_ChIP3	80	chrII	374188	374708	521	374287	374445	159	374297	-4.1	60	13.1	-4.81215	17.9122	374228	-2	15.1	374339	1.8
mn_T1_ChIP3	81	chrII	376806	377451	646	377181	377316	136	377451	-3.1	23	20.3	-0.580784	20.8808	376963	-3	23.3	377292	-2.4
mn_T1_ChIP3	82	chrII	377547	378028	482	377648	377901	254	377738	-17.8	42	-0.3	-16.2675	15.9675	377949	-27.2	26.9	377680	-16.9
mn_T1_ChIP3	83	chrII	393949	394747	799	394363	394551	189	394346	-11.6	449	14	-13.9798	27.9798	394338	8.3	5.7	394413	-4.2
mn_T1_ChIP3	84	chrII	405464	406233	770	405634	405909	276	405504	-5.9	336	15.4	-8.34271	23.7427	405918	-38.6	54	405662	-5.5
mn_T1_ChIP3	85	chrII	414149	414779	631	414149	414494	346	414344	11.4	57	15.6	-5.25614	20.8561	414502	-1.5	17.1	414368	10.2
mn_T1_ChIP3	86	chrII	427059	427551	493	427426	427551	126	427068	-34	32	11.4	-17.2147	28.6147	427389	-30.9	42.3	427534	-15
mn_T1_ChIP3	87	chrII	428029	428668	640	428262	428399	138	428407	1.2	196	25.3	0.94004	24.36	428408	23.9	1.4	428329	15.5
mn_T1_ChIP3	88	chrII	429990	430815	826	430003	430357	355	430240	10.6	322	22.1	2.11805	19.982	430691	1.5	20.6	430316	13.6
mn_T1_ChIP3	89	chrII	451432	452004	573	451499	451598	100	451453	-9.8	66	16.3	-4.74228	21.0423	451628	0.4	15.9	451526	-2.1
mn_T1_ChIP3	90	chrII	452456	453159	704	452514	452961	448	452670	-4.8	68	33.5	-2.76328	36.2633	452505	21.7	11.8	452582	21.3
mn_T1_ChIP3	91	chrII	474800	475327	528	475076	475325	250	475317	-12.6	39	1.3	-17.0493	18.3493	474920	-16.6	17.9	475302	-4.4
mn_T1_ChIP3	92	chrII	477554	479672	2119	478364	478630	267	478359	-8.1	425	20.8	-14.6844	35.4844	478349	13.8	7	478403	6.5
mn_T1_ChIP3	93	chrII	489796	491146	1351	490811	491146	336	490803	22.9	123	45.8	10.4253	35.3747	490772	33.4	12.4	490835	36
mn_T1_ChIP3	94	chrII	504813	505280	468	505200	505277	78	505223	5.6	44	21.5	5.29103	16.209	505154	13.4	8.1	505248	13.2
mn_T1_ChIP3	95	chrII	533948	534438	491	534135	534349	215	534193	-4.5	339	15.4	-8.95616	24.3562	534129	1.5	13.9	534242	2.9
mn_T1_ChIP3	96	chrII	544421	545157	737	545121	545157	37	545062	-53.7	260	-1.3	-40.1301	38.8301	545055	-11	9.7	545149	-13.3
mn_T1_ChIP3	97	chrII	548500	549049	550	548728	548836	109	548882			14.7	-0.735374	15.4354	548843	7.9	6.8	548805	9.4
mn_T1_ChIP3	98	chrII	563844	564385	542	564343	564383	41	563874	10.9	5	33.6	12.6014	20.9986	564383	15.3	18.3	564363	9.8
mn_T1_ChIP3	99	chrII	581682	582358	677	581997	582358	362	582212	-14.8	42	28.3	-0.449524	28.7495	581834	0.3	28	582176	14.4
mn_T1_ChIP3	100	chrII	582656	583160	505	582689	582967	279	582815	1	197	9.9	-9.6469	19.5469	582676	1.1	8.8	582752	0
mn_T1_ChIP3	101	chrII	591820	592412	593	592137	592412	276	592162	-2.2	191	14.7	-2.54479	17.2448	592130	-0.4	15.1	592197	6.4
mn_T1_ChIP3	102	chrII	603731	604204	474	603731	603784	54	604135	-6.3	85	26.3	-5.545	31.845				603763	-6.3
mn_T1_ChIP3	103	chrII	604539	605589	1051	605238	605589	352	605274	-35.6	8	-5.2	-22.1607	16.9607	604753	-16.7	11.5	605306	-8.2
mn_T1_ChIP3	104	chrII	606600	607112	513	606600	607026	427	606783			30	-11.7593	41.7593	607040	-5	35	606807	23.2
mn_T1_ChIP3	105	chrII	612391	613779	1389	613296	613779	484	613542	11.6	158	47.2	1.29436	45.9056	612711	8.2	39	613545	44.4
mn_T1_ChIP3	106	chrII	614990	615836	847	615042	615712	671	615267	9.8	444	59.5	-24.4642	83.9642	615737	-52.7	112.2	615283	52.6
mn_T1_ChIP3	107	chrII	642755	643216	462	643097	643138	42	642783			34.4	-16.3888	50.7888	643097	-55.3	89.7	643117	-49.8
mn_T1_ChIP3	108	chrII	644570	645854	1285	644694	645097	404	645497	-13.5	84	11	-17.9535	28.9535	644686	2.5	8.5	644737	6.5
mn_T1_ChIP3	109	chrII	662000	662349	350	662147	662349	203	662297	-0.1	212	14	-9.38367	23.3837	662117	-8.1	22.1	662247	-8.2
mn_T1_ChIP3	110	chrII	679809	681996	2188	679839	680340	502	680134	-35.6	1593	29.4	-23.3502	52.7502	680675	0.4	29	680119	21.2
mn_T1_ChIP3	111	chrII	701150	701499	350	701150	701499	350	701407			39.4	0.75	38.65				701494	21.1
mn_T1_ChIP3	112	chrII	703656	704205	550	703752	703930	179	704178	1.4	176	19.9	3.79542	16.1046	703723	7.6	12.3	703773	4.8
mn_T1_ChIP3	113	chrII	716850	717881	1032	717200	717323	124	717332	-10.1	72	15.8	-8.45	24.25	717193	-0.1	15.9	717294	4.6
mn_T1_ChIP3	114	chrII	734995	735551	557	734995	735291	297	735098	-15.8	8	17.3	-9.96423	27.2642	735488	1.6	15.7	735014	7.7
mn_T1_ChIP3	115	chrII	740442	740920	479	740673	740920	248	740681			21.4	-2.04199	23.442	740658	17.1	4.3	740694	10.3
mn_T1_ChIP3	116	chrII	806800	807099	300	806866	807000	135	807027	4.1	48	19.9	8.81576	11.0842	806840	5.7	14.2	806977	10.2
mn_T1_ChIP3	117	chrII	812514	813112	599	812697	813112	416	812864	46.5	245	53.7	11.6689	42.0311				812918	46.7
mn_T1_ChIP3	118	chrIII	-100	1187	1288	205	458	254	195	64.7	319	73.2	34.2754	38.9246	205	67.7	5.5	231	59.5
mn_T1_ChIP3	119	chrIII	38975	39517	543	38975	39122	148	38978	-18.8	68	14.2	-7.94	22.14	39470	-7.4	21.6	39006	2.8
mn_T1_ChIP3	120	chrIII	48250	48599	350	48499	48599	101	48456			30.9	1.44137	29.4586				48544	18.9
mn_T1_ChIP3	121	chrIII	48648	49443	796	48959	49250	292	48991	6.9	172	26.7	-4.14266	30.8427	48943	14.3	12.4	48998	22.5
mn_T1_ChIP3	122	chrIII	49650	50199	550	49654	50023	370	49664	-4.1	262	17.3	-8.16722	25.4672	50120	-10.6	27.9	49719	5.9
mn_T1_ChIP3	123	chrIII	57516	58729	1214	57920	57990	71	57945	20.3	305	42.9	6.82695	36.0731	57904	22.3	20.6	57966	31.7
mn_T1_ChIP3	124	chrIII	58909	59379	471	58909	59033	125	59002	12.4	92	20.9	-0.606069	21.5061	59047	-2.6	23.5	58919	11.4
mn_T1_ChIP3	125	chrIII	62869	63465	597	63118	63465	348	63093	-5.8	355	30.9	11.8008	19.0992	63111	21.1	9.8	63139	21.3
mn_T1_ChIP3	126	chrIII	68391	69694	1304	68391	68675	285	68694	17.1	134	66.7	17.8527	48.8473	69406	23.5	43.2	68647	59.9
mn_T1_ChIP3	127	chrIII	70714	71255	542	70824	71215	392	71039	-7.1	5	25.7	-4.41267	30.1127	70777	-5.1	30.8	71015	20.1
mn_T1_ChIP3	128	chrIII	90645	91108	464	90646	91108	463	91108			17.1	-38.2	55.3				90718	-41.3
mn_T1_ChIP3	129	chrIII	91441	92364	924	91778	91934	157	92337	3.4	44	24	-3.23833	27.2383	91704	-4.6	28.6	91855	-5.8
mn_T1_ChIP3	130	chrIII	94660	95180	521	94662	95043	382	94960			33.8	13.0669	20.7331	95173	15.7	18.1	94903	24
mn_T1_ChIP3	131	chrIII	103866	106399	2534	105652	106167	516	105902	23.8	49	58.3	9.39301	48.907	104404	28.7	29.6	105880	49.9
mn_T1_ChIP3	132	chrIII	107012	108717	1706	107211	107482	272	107244	5.4	70	22.4	-14.7946	37.1946	108059	10.5	11.9	107232	12.5
mn_T1_ChIP3	133	chrIII	123078	124226	1149	123596	124226	631	123858	66	319	118.3	13.1268	105.173	123089	30.7	87.6	123861	114.1
mn_T1_ChIP3	134	chrIII	136892	139129	2238	136892	137364	473	137223	8.4	448	74.9	4.65756	70.2424	138488	13.9	61	137274	64
mn_T1_ChIP3	135	chrIII	141912	143202	1291	142334	142380	47	142319	-13	17	2.8	-17.2911	20.0911	142252	-14	16.8	142360	-13.6
mn_T1_ChIP3	136	chrIII	156218	156794	577	156218	156325	108	156293	-19.6	66	0.3	-17.2443	17.5443	156333	-3.8	4.1	156268	-8.1
mn_T1_ChIP3	137	chrIII	162505	163175	671	162928	163168	241	162927	13.2	10	30.5	10.0856	20.4144	162598	5.8	24.7	162956	17.8
mn_T1_ChIP3	138	chrIII	168220	168641	422	168220	168310	91	168638	-28.5	23	-9.6	-28.2471	18.6471				168287	-40.2
mn_T1_ChIP3	139	chrIII	172921	173471	551	172921	173152	232	173471	9.1	10	25	-2.61755	27.6176	173161	-9.6	34.6	173072	-0.3
mn_T1_ChIP3	140	chrIII	176666	177346	681	176862	177112	251	176666	-7.6	86	14.4	-16.5688	30.9688	176765	-10	24.4	176916	0
mn_T1_ChIP3	141	chrIII	177393	178106	714	177393	177966	574	177693	-14.8	193	16.6	-36.6629	53.2629	177981	-40	56.6	177668	6.8
mn_T1_ChIP3	142	chrIII	209936	210473	538	209936	210200	265	210027	-4.2	322	11.6	-11.6857	23.2857	210225	-25.8	37.4	209973	-5.2
mn_T1_ChIP3	143	chrIII	210550	211149	600	211033	211145	113	210551	-12.7	140	17	-25.1329	42.1329	211030	-5.8	22.8	211082	-11.1
mn_T1_ChIP3	144	chrIII	211707	212649	943	212315	212577	263	212534	11.4	485	33.2	4.82912	28.3709	212601	19.2	14	212532	31.9
mn_T1_ChIP3	145	chrIII	214059	214779	721	214202	214574	373	214362	19.4	392	32.1	4.89195	27.208	214125	11.9	20.2	214387	29.4
mn_T1_ChIP3	146	chrIII	215016	215909	894	215291	215909	619	215588			39.3	-8.27018	47.5702	215093	-8.1	47.4	215563	36.6
mn_T1_ChIP3	147	chrIII	223418	224135	718	223681	223940	260	223651	20.5	28	36.6	4.06266	32.5373	223667	24	12.6	223715	19.6
mn_T1_ChIP3	148	chrIII	225532	226344	813	226244	226308	65	226198	19.5	17	28.3	16.9618	11.3382	226316	18.1	10.2	226286	28
mn_T1_ChIP3	149	chrIII	227486	229089	1604	228301	229027	727	228832	11.1	855	77.5	-16.7698	94.2698	227652	12.9	64.6	228799	64
mn_T1_ChIP3	150	chrIII	238150	239133	984	238478	238847	370	238812	25.8	48	51.4	9.78779	41.6122	238854	37.3	14.1	238813	50
mn_T1_ChIP3	151	chrIII	241801	242343	543	242170	242303	134	241806	-12.5	27	9.4	-10.7315	20.1315	242153	-12.3	21.7	242282	-2.3
mn_T1_ChIP3	152	chrIII	242640	243202	563	243154	243202	49	242718			25.1	9.67665	15.4233	243022	2.1	23	243181	6
mn_T1_ChIP3	153	chrIII	246854	247316	463	246953	247174	222	246982	16.6	75	40.6	19.7531	20.8469	246929	32.5	8.1	246974	37.9
mn_T1_ChIP3	154	chrIII	251950	252399	450	251950	252064	115	252399			18.8	3.50478	15.2952	252076	7.9	10.9	252022	9
mn_T1_ChIP3	155	chrIII	252950	253599	650	253031	253094	64	253139	-0.9	0	13.7	-3.88447	17.5845	253023	3.8	9.9	253073	12.1
mn_T1_ChIP3	156	chrIII	293426	294567	1142	294375	294567	193	294366	5.6	309	37.2	4.43846	32.7615	294370	33	4.2	294398	24.6
mn_T1_ChIP3	157	chrIII	315979	316596	618	316017	316596	580	316309	51.4	38	55.8	16.2895	39.5105	316006	20	35.8	316321	48.8
mn_T1_ChIP3	158	chrIV	-100	740	841	105	740	636	452	61.3	192	67.2	1.51805	65.682	35	3.4	63.8	471	63.4
mn_T1_ChIP3	159	chrIV	16209	16828	620	16394	16663	270	16527	11.2	216	22.5	2.62857	19.8714	16760	1.8	20.7	16469	12.7
mn_T1_ChIP3	160	chrIV	44021	46208	2188	44021	44074	54	44115	-1.2	84	15	-13.3134	28.3134	44153	-2.2	17.2	44049	0.4
mn_T1_ChIP3	161	chrIV	59550	59899	350	59671	59792	122	59646			23	9.93289	13.0671	59664	16.1	6.9	59717	18.9
mn_T1_ChIP3	162	chrIV	66900	67539	640	67042	67085	44	67102	13	18	21.7	11.3314	10.3686	67085	20.3	1.4	67062	10.7
mn_T1_ChIP3	163	chrIV	83148	83719	572	83148	83260	113	83256	-21.5	153	5.6	-22.2688	27.8688	83287	-4.4	10	83227	-5.4
mn_T1_ChIP3	164	chrIV	118048	118568	521	118144	118400	257	118264	-28.6	62	-7.3	-30.3102	23.0102				118227	-20.9
mn_T1_ChIP3	165	chrIV	129396	129973	578	129441	129495	55	129473			11.7	-4.98834	16.6883	129507	0.6	11.1	129462	7.5
mn_T1_ChIP3	166	chrIV	130156	130636	481	130235	130636	402	130535	0.2	187	35.6	-27.238	62.838	130191	-22.5	58.1	130567	17.7
mn_T1_ChIP3	167	chrIV	133509	134536	1028	133837	134248	412	134512	-5.9	884	29.4	-3.37484	32.7748	133777	-17.9	47.3	134034	15.8
mn_T1_ChIP3	168	chrIV	147784	148916	1133	148176	148457	282	148197	8.1	318	39.2	12.5105	26.6895	148161	32.4	6.8	148211	36.3
mn_T1_ChIP3	169	chrIV	149270	150224	955	149270	149990	721	149545	19.2	202	53.1	-0.732906	53.8329	150033	-4.9	58	149577	44.9
mn_T1_ChIP3	170	chrIV	155491	155989	499	155657	155891	235	155814	-11.2	149	7.3	-12.6208	19.9208	155891	-12.2	19.5	155864	-2.7
mn_T1_ChIP3	171	chrIV	198393	200368	1976	198393	198795	403	198597	3.6	1552	27.9	-3.47546	31.3755	199923	5.2	22.7	198562	18.1
mn_T1_ChIP3	172	chrIV	205321	205968	648	205439	205952	514	205702	10.6	169	42	1.55224	40.4478	205348	-5.1	47.1	205734	29.4
mn_T1_ChIP3	173	chrIV	218450	218779	330	218605	218727	123	218750	-16.4	101	-6.4	-21.4531	15.0531	218566	-21.6	15.2	218700	-28.6
mn_T1_ChIP3	174	chrIV	221248	221882	635	221334	221560	227	221407	-19.8	38	0.6	-19.9806	20.5806	221326	-10.6	11.2	221408	-0.9
mn_T1_ChIP3	175	chrIV	229836	230543	708	229836	229980	145	229841	-14.8	22	4.2	-21.1677	25.3677	229987	-11.6	15.8	229846	1.4
mn_T1_ChIP3	176	chrIV	230733	231192	460	230733	231088	356	230764	-17.1	101	17.4	-19.5038	36.9038				231058	-22.2
mn_T1_ChIP3	177	chrIV	239021	239626	606	239487	239610	124	239477	-2.2	286	23.2	-5.76411	28.9641	239474	19.1	4.1	239510	10.9
mn_T1_ChIP3	178	chrIV	247178	247651	474	247455	247556	102	247617	-11.7	214	14	-14.6675	28.6675	247443	-0.4	14.4	247531	-13
mn_T1_ChIP3	179	chrIV	286972	287475	504	287144	287328	185	287174	19.1	7	26.4	2.96113	23.4389	287350	-10.1	36.5	287174	26.4
mn_T1_ChIP3	180	chrIV	301393	302199	807	301866	302037	172	301407	2.9	173	27.1	0.144724	26.9553	301634	5.8	21.3	301967	-0.5
mn_T1_ChIP3	181	chrIV	306194	307394	1201	306194	306602	409	306321	-1.8	146	8.3	-15.2122	23.5122	307110	1	7.3	306391	1.7
mn_T1_ChIP3	182	chrIV	309066	310302	1237	309066	309448	383	309234	-12	671	14.9	-23.6687	38.5687	309596	-13.1	28	309247	12
mn_T1_ChIP3	183	chrIV	311778	312454	677	311778	312346	569	311966	-5.1	339	29.1	-26.5519	55.6519	312401	-26.4	55.5	312016	26.2
mn_T1_ChIP3	184	chrIV	322198	323572	1375	322339	322696	358	322198	-3.8	556	25.4	-9.40088	34.8009	323228	4.7	20.7	322371	13.7
mn_T1_ChIP3	185	chrIV	359281	359689	409	359331	359377	47	359284	-7.7	3	12.6	-10.6641	23.2641	359498	-10.3	22.9	359351	-14
mn_T1_ChIP3	186	chrIV	365190	365656	467					-22.9	211
mn_T1_ChIP3	187	chrIV	367521	368194	674	367594	367706	113	367654	-5.5	164	14.4	-0.933512	15.3335	367564	-0.9	15.3	367620	7.5
mn_T1_ChIP3	188	chrIV	371162	371662	501	371514	371632	119	371162	-20.8	6	15.1	-12.9757	28.0757	371447	-24.9	40	371601	-17.1
mn_T1_ChIP3	189	chrIV	382869	383352	484	383175	383304	130	383233	-13.7	347	-2.3	-18.8992	16.5992	383154	-17.4	15.1	383272	-11.8
mn_T1_ChIP3	190	chrIV	383952	384430	479
mn_T1_ChIP3	191	chrIV	384490	385089	600	385037	385089	53	384981	12.7	106	39.8	9.82322	29.9768	385037	25.3	14.5	385060	18.4
mn_T1_ChIP3	192	chrIV	392559	393299	741	392559	393299	741	392824	5.4	398	24	-16.2	40.2				392846	5.9
mn_T1_ChIP3	193	chrIV	410107	410801	695	410615	410779	165	410594	-11.4	59	14.4	-8.71189	23.1119	410607	7.5	6.9	410650	7.2
mn_T1_ChIP3	194	chrIV	412252	412755	504	412252	412616	365	412401	16.7	111	37.9	15.982	21.918	412750	24.3	13.6	412445	29.5
mn_T1_ChIP3	195	chrIV	427234	427808	575	427421	427772	352	427273	-15	94	7.6	-14.7538	22.3538	427799	-24.2	31.8	427554	-3.1
mn_T1_ChIP3	196	chrIV	433429	433954	526	433466	433537	72	433487	4.6	31	33.6	4.45441	29.1456	433537	28.1	5.5	433511	26.7
mn_T1_ChIP3	197	chrIV	437561	438355	795	437682	438355	674	438095	-28.8	466	16.5	-38.8579	55.3579				438054	12.4
mn_T1_ChIP3	198	chrIV	449144	450006	863	449332	449791	460	449544	31.3	127	55.4	14.4452	40.9548	449835	31.1	24.3	449613	46.5
mn_T1_ChIP3	199	chrIV	460911	461384	474	460911	461178	268	461384	-19.4	16	13.5	-13.2379	26.7379	461188	-23.5	37	461008	-9.3
mn_T1_ChIP3	200	chrIV	462126	462535	410	462154	462211	58	462258	-24	6	-0.6	-20.2074	19.6074				462174	-3.1
mn_T1_ChIP3	201	chrIV	464940	465905	966	464940	465405	466	464973	-173	272	2.1	-76.0416	78.1416	465800	-18.4	20.5	464971	-0.7
mn_T1_ChIP3	202	chrIV	471717	472891	1175	471746	472182	437	471763	-17.3	956	14.2	-25.8047	40.0047	472485	-5.2	19.4	471791	-1.3
mn_T1_ChIP3	203	chrIV	488609	489277	669	488861	489277	417	489273	-8.4	15	23.4	-19.3583	42.7583	488847	-37.1	60.5	489247	11.7
mn_T1_ChIP3	204	chrIV	491936	492465	530	492094	492406	313	492167	0.6	11	9.2	-14.7525	23.9525				492114	3.4
mn_T1_ChIP3	205	chrIV	492492	492960	469	492527	492843	317	492847	2.2	83	23.6	1.77237	21.8276	492882	18.1	5.5	492796	15.3
mn_T1_ChIP3	206	chrIV	508418	509025	608	508656	508963	308	508745	-4.2	106	10.2	-3.92533	14.1253	508455	3.6	6.6	508761	1.7
mn_T1_ChIP3	207	chrIV	518877	519312	436	518877	519258	382	519109	17.8	42	34.9	-1.71296	36.613				519034	26.6
mn_T1_ChIP3	208	chrIV	528202	528686	485	528555	528686	132	528511	19.6	79	31	8.13739	22.8626	528529	25.4	5.6	528595	18.6
mn_T1_ChIP3	209	chrIV	530244	530755	512	530319	530392	74	530743	-9.4	238	31.8	-6.99132	38.7913	530421	-25.3	57.1	530343	-28.7
mn_T1_ChIP3	210	chrIV	534004	534548	545	534004	534283	280	534449	-4.9	58	4.2	-17.4649	21.6649	534494	-26.7	30.9	534062	-11.4
mn_T1_ChIP3	211	chrIV	541300	541609	310	541528	541609	82	541593			22.9	10.6605	12.2395	541510	15	7.9	541580	13.2
mn_T1_ChIP3	212	chrIV	548013	548415	403	548283	548350	68	548082	2	22	19.1	4.12209	14.9779	548256	-7.2	26.3	548316	-7.3
mn_T1_ChIP3	213	chrIV	555830	556436	607	556290	556380	91	556410	-11.7	119	8.2	-8.24186	16.4419	555946	-2.5	10.7	556359	-5.8
mn_T1_ChIP3	214	chrIV	568672	569117	446					-29.7	110
mn_T1_ChIP3	215	chrIV	579299	581000	1702	580715	580863	149	579354	-10.7	26	17.1	-14.1491	31.2491	580652	-5.5	22.6	580776	2.6
mn_T1_ChIP3	216	chrIV	600829	601826	998	601335	601654	320	601376	9.6	368	28	5.65649	22.3435	601326	24	4	601358	23.9
mn_T1_ChIP3	217	chrIV	602863	603358	496	603143	603228	86	602920	-0.3	267	24	0.196341	23.8037	603324	-14.3	38.3	603165	-11
mn_T1_ChIP3	218	chrIV	619491	620499	1009	619491	620056	566	619770	3.4	327	24.6	-24.3074	48.9074				619743	14.9
mn_T1_ChIP3	219	chrIV	630168	630645	478	630362	630490	129	630483	-6.9	208	0.4	-12.6287	13.0287	630190	-16.1	16.5	630438	-5.4
mn_T1_ChIP3	220	chrIV	635725	636251	527	635834	636190	357	636205	22.7	140	30.1	12.9547	17.1453	636228	25.8	4.3	636155	18.6
mn_T1_ChIP3	221	chrIV	645020	645547	528	645042	645133	92	645183	-8.1	185	7.5	-14.9195	22.4195				645098	-2.4
mn_T1_ChIP3	222	chrIV	667527	668449	923	667932	667978	47	668445	-29.5	45	14.8	-18.3374	33.1374	667932	-15	29.8	667957	-9.5
mn_T1_ChIP3	223	chrIV	703598	704171	574	703598	703933	336	704156	-2.6	47	17.1	-1.89244	18.9924	703956	-20.1	37.2	703832	-5
mn_T1_ChIP3	224	chrIV	743550	743849	300	743550	743827	278	743668	-11	82	13	1.3	11.7	743840	-1	14	743740	3.4
mn_T1_ChIP3	225	chrIV	743850	744199	350	744154	744199	46	744119	9.6	11	18.9	9.26513	9.63487	743979	7.3	11.6	744193	11.6
mn_T1_ChIP3	226	chrIV	768584	769129	546	768607	768835	229	769101	-9.6	211	15.9	-7.65678	23.5568				768631	-9.1
mn_T1_ChIP3	227	chrIV	802422	803121	700	802511	802765	255	802522	-2.2	63	32.4	-8.89191	41.2919	802511	15.7	16.7	802536	25.5
mn_T1_ChIP3	228	chrIV	808270	808705	436	808417	808548	132	808547	9.4	35	22.2	5.65954	16.5405	808321	15.3	6.9	808480	5.5
mn_T1_ChIP3	229	chrIV	812054	812730	677	812367	812508	142	812112	-2.1	183	42.1	3.4686	38.6314	812538	-18.2	60.3	812391	-8.8
mn_T1_ChIP3	230	chrIV	835862	836899	1038	835862	836109	248	836132	-8.8	251	36.4	5.15063	31.2494	836109	30.8	5.6	836085	29.7
mn_T1_ChIP3	231	chrIV	848448	848952	505	848694	848739	46	848913	-8.6	7	21.3	-3.99978	25.2998	848606	-9.6	30.9	848716	-15.3
mn_T1_ChIP3	232	chrIV	856292	856770	479	856350	856468	119	856310	17.6	26	35.1	16.4611	18.6389	856540	23.4	11.7	856391	11.3
mn_T1_ChIP3	233	chrIV	867201	868097	897	867713	868097	385	867943	12.2	561	48.9	10.0861	38.8139	867684	28.2	20.7	867906	43.5
mn_T1_ChIP3	234	chrIV	882867	883315	449	882867	883137	271	883288	-9.3	225	15	1.15618	13.8438	883216	-10.3	25.3	883084	-1.8
mn_T1_ChIP3	235	chrIV	884065	884579	515					-5.8	407
mn_T1_ChIP3	236	chrIV	907183	907595	413	907183	907271	89	907243	-10.2	41	9.7	-12.7549	22.4549	907313	-4.4	14.1	907202	-8.1
mn_T1_ChIP3	237	chrIV	914175	914900	726	914175	914424	250	914578	-9.2	115	6.4	-15.4261	21.8261	914646	-2.9	9.3	914197	-7.4
mn_T1_ChIP3	238	chrIV	915496	915990	495					-40.7	229
mn_T1_ChIP3	239	chrIV	928454	929048	595	928454	928796	343	928682	9.6	96	35	13.3524	21.6476	928991	19.8	15.2	928621	18.4
mn_T1_ChIP3	240	chrIV	929546	930360	815	929891	929969	79	930360	-43.5	33	-7.9	-35.264	27.364	929768	-36	28.1	929930	-35.8
mn_T1_ChIP3	241	chrIV	931060	931949	890	931118	931351	234	931313	-6.9	404	1.7	-26.0899	27.7899	931074	-13.9	15.6	931327	-3.8
mn_T1_ChIP3	242	chrIV	945957	946658	702	946336	946385	50	946018	-12.8	239	9.9	-21.1411	31.0411				946363	-37.2
mn_T1_ChIP3	243	chrIV	955066	955504	439	955158	955218	61	955115	20.8	4	32.2	22.9029	9.29709	955237	25	7.2	955191	19.5
mn_T1_ChIP3	244	chrIV	980816	981316	501	981145	981222	78	980816	-14.8	33	2.5	-28.5168	31.0168	981234	-29.4	31.9	981191	-21.5
mn_T1_ChIP3	245	chrIV	992502	992974	473	992502	992938	437	992581	9.4	227	33.8	-32.3139	66.1139				992517	23.2
mn_T1_ChIP3	246	chrIV	1016655	1017699	1045	1016800	1016907	108	1016688	-21.4	292	20	-12.1816	32.1816	1016705	7.5	12.5	1016884	3.6
mn_T1_ChIP3	247	chrIV	1075227	1075845	619	1075603	1075676	74	1075609	-2.5	69	7.5	-11.4444	18.9444	1075676	-2.2	9.7	1075656	3.2
mn_T1_ChIP3	248	chrIV	1096109	1096566	458	1096474	1096566	93	1096142	-2.1	415	33.2	11.049	22.151				1096515	-1.7
mn_T1_ChIP3	249	chrIV	1116157	1116646	490	1116378	1116427	50	1116601	5.3	79	16.6	0.634318	15.9657				1116406	-23.2
mn_T1_ChIP3	250	chrIV	1150674	1151429	756	1151360	1151429	70	1150674	-23.3	403	9.5	-19.5016	29.0016	1151352	-17.1	26.6	1151410	-20
mn_T1_ChIP3	251	chrIV	1163139	1164648	1510	1164165	1164648	484	1164453	8.7	1138	39.9	1.82963	38.0704	1163508	23.3	16.6	1164442	38.5
mn_T1_ChIP3	252	chrIV	1175497	1176145	649	1175692	1176088	397	1175890	-29	15	5.4	-19.1091	24.5091	1175669	-27.2	32.6	1175886	-1.6
mn_T1_ChIP3	253	chrIV	1182499	1182978	480	1182766	1182823	58	1182589	-3.4	226	17.8	-6.61943	24.4194	1182760	-26.4	44.2	1182787	-31.8
mn_T1_ChIP3	254	chrIV	1201497	1202563	1067	1201959	1202022	64	1202015	6.3	272	23.6	-5.12134	28.7213	1202041	6.8	16.8	1201990	14.1
mn_T1_ChIP3	255	chrIV	1207688	1208094	407					-19.5	77
mn_T1_ChIP3	256	chrIV	1208336	1208833	498	1208788	1208833	46	1208752	15.9	210	33.6	9.95664	23.6434	1208773	26.7	6.9	1208808	23.6
mn_T1_ChIP3	257	chrIV	1228950	1229249	300	1229013	1229249	237	1229049	-14.6	272	2.5	-10.8619	13.3619	1228961	-11.8	14.3	1229056	-1.9
mn_T1_ChIP3	258	chrIV	1238429	1238850	422	1238750	1238850	101	1238773			28.3	1.0433	27.2567				1238822	14.8
mn_T1_ChIP3	259	chrIV	1239384	1239886	503	1239665	1239763	99	1239384	-33.9	106	-6.5	-23.0973	16.5973	1239660	-11	4.5	1239702	-24.8
mn_T1_ChIP3	260	chrIV	1243118	1244646	1529	1244096	1244340	245	1244182	-10.6	260	16.8	-9.79034	26.5903	1243139	10	6.8	1244139	1.6
mn_T1_ChIP3	261	chrIV	1245811	1246225	415	1245818	1245917	100	1245976	-3.5	11	0.7	-13.04	13.74	1245941	-2	2.7	1245891	-5.8
mn_T1_ChIP3	262	chrIV	1257020	1257389	370	1257020	1257113	94	1257386	-33.4	317	17.5	-19.0105	36.5105				1257030	-21.8
mn_T1_ChIP3	263	chrIV	1262488	1263003	516	1262769	1262838	70	1262775	16.4	2	32.4	9.61637	22.7836	1262845	16.7	15.7	1262798	28.1
mn_T1_ChIP3	264	chrIV	1270054	1271554	1501	1270768	1271063	296	1270749	-6.1	44	19.4	-11.5052	30.9052	1270762	13.8	5.6	1270801	11.2
mn_T1_ChIP3	265	chrIV	1288145	1288680	536	1288281	1288680	400	1288437	-4.2	46	27	-0.970588	27.9706				1288471	7.6
mn_T1_ChIP3	266	chrIV	1293781	1294271	491	1293974	1294214	241	1294000	4	9	8.5	-8.09	16.59	1293968	5.6	2.9	1293998	7.1
mn_T1_ChIP3	267	chrIV	1301524	1302716	1193	1302233	1302687	455	1302467	-14.8	619	16.3	-18.2222	34.5222	1301540	-7.9	24.2	1302446	9.5
mn_T1_ChIP3	268	chrIV	1305285	1305950	666	1305285	1305576	292	1305937	-18.6	353	22.3	-27.2452	49.5452				1305422	-32.1
mn_T1_ChIP3	269	chrIV	1352296	1352801	506	1352489	1352544	56	1352555	-21.3	85	5.7	-14.9129	20.6129	1352489	-10.6	16.3	1352512	-3.8
mn_T1_ChIP3	270	chrIV	1354687	1355251	565	1354732	1355251	520	1355013	-23.1	160	12.2	-22.8889	35.0889				1355004	5.2
mn_T1_ChIP3	271	chrIV	1382857	1383455	599	1382917	1383244	328	1383047	5.3	402	32.2	-7.80812	40.0081	1382894	17.1	15.1	1382969	19.6
mn_T1_ChIP3	272	chrIV	1402724	1403558	835	1403036	1403276	241	1403223	-10.7	54	21.2	-5.97121	27.1712	1403276	2.8	18.4	1403255	9.9
mn_T1_ChIP3	273	chrIV	1410399	1411631	1233	1410399	1410575	177	1410621	-0.5	1009	39	-1.30559	40.3056	1410960	16.6	22.4	1410553	27.8
mn_T1_ChIP3	274	chrIV	1419619	1420330	712	1420044	1420179	136	1420029	6.8	55	23.7	5.52083	18.1792	1419779	6.4	17.3	1420083	7.2
mn_T1_ChIP3	275	chrIV	1420333	1421078	746	1420432	1421078	647	1420729	49.1	241	73.2	13.7909	59.4091	1420401	19.5	53.7	1420750	66.2
mn_T1_ChIP3	276	chrIV	1428464	1428989	526	1428733	1428779	47	1428984	12.3	42	21.3	9.27641	12.0236	1428721	14	7.3	1428754	15.1
mn_T1_ChIP3	277	chrIV	1450380	1450961	582	1450380	1450480	101	1450961			64	-5.75613	69.7561				1450454	-24.9
mn_T1_ChIP3	278	chrIV	1453525	1454354	830	1453665	1453818	154	1453670	6.5	28	21.5	8.54231	12.9577	1453640	17.2	4.3	1453686	20.1
mn_T1_ChIP3	279	chrIV	1459384	1460377	994	1459604	1459967	364	1459572	3.7	361	40.6	13.1092	27.4908	1459548	33.5	7.1	1459625	39.2
mn_T1_ChIP3	280	chrIV	1466740	1467399	660	1466740	1467085	346	1466915	16.4	249	32.1	2.79522	29.3048	1467238	6.9	25.2	1466973	23.6
mn_T1_ChIP3	281	chrIV	1489400	1489899	500	1489529	1489777	249	1489644	-13.4	63	5.1	-15.3343	20.4343	1489800	-17.8	22.9	1489695	-11.8
mn_T1_ChIP3	282	chrIV	1524580	1526061	1482	1525716	1525776	61	1525659	5.8	113	59.8	27.3087	32.4913	1525689	47.2	12.6	1525739	43
mn_T1_ChIP3	283	chrIV	1527124	1528212	1089	1527124	1527513	390	1527259	3	530	34.4	-11.1778	45.5778	1527993	14.5	19.9	1527287	23.2
mn_T1_ChIP3	284	chrIV	1529837	1530602	766	1529837	1529944	108	1529961	22.2	116	35.3	15.7274	19.5726	1530453	28	7.3	1529893	24.4
mn_T1_ChIP3	285	chrIX	23480	23779	300	23480	23536	57	23652	8.6	146	19.9	6.92058	12.9794	23575	8.7	11.2	23504	14.4
mn_T1_ChIP3	286	chrIX	25157	25902	746	25403	25788	386	25615	10.5	140	24.6	-7.07861	31.6786	25802	-14.6	39.2	25648	16.5
mn_T1_ChIP3	287	chrIX	48424	48824	401	48452	48523	72	48537	13	31	28.5	15.8271	12.6729	48452	21.4	7.1	48477	15.9
mn_T1_ChIP3	288	chrIX	53750	54344	595	53900	54014	115	54026	23.9	51	29.9	18.0087	11.8912	54283	17.7	12.2	53950	22.7
mn_T1_ChIP3	289	chrIX	54950	56059	1110	55142	55518	377	55468	15.5	281	28.3	5.17012	23.1299	55833	-4.4	32.7	55492	24.4
mn_T1_ChIP3	290	chrIX	68962	69830	869	69720	69830	111	69712	-46.8	26	10.4	-23.4472	33.8472	69720	8.9	1.5	69741	0.4
mn_T1_ChIP3	291	chrIX	84308	84860	553	84308	84848	541	84558	16.5	178	36.5	-4.86667	41.3667				84584	36.3
mn_T1_ChIP3	292	chrIX	93486	94300	815	93738	94144	407	93884	8.1	98	25	-9.32279	34.3228	93626	2.1	22.9	93867	16.8
mn_T1_ChIP3	293	chrIX	97254	97863	610	97366	97723	358	97507	-4.5	381	11.2	-18.1591	29.3591	97353	-15.3	26.5	97490	1.3
mn_T1_ChIP3	294	chrIX	126388	126940	553	126459	126890	432	126656	-10.3	198	22.2	-12.6182	34.8182	126938	-15.3	37.5	126639	12.5
mn_T1_ChIP3	295	chrIX	174666	175266	601	174666	174982	317	174677	-25.7	82	7.5	-12.1746	19.6746				174744	-5.3
mn_T1_ChIP3	296	chrIX	179750	180109	360	179860	179912	53	179906	-27.1	47	-8.3	-27.059	18.759	179920	-11.4	3.1	179880	-15.1
mn_T1_ChIP3	297	chrIX	183058	183952	895	183544	183731	188	183696	-4.6	74	22.5	-4.6157	27.1157	183752	11.4	11.1	183711	14
mn_T1_ChIP3	298	chrIX	187963	188769	807	188336	188488	153	188724	-11.7	162	8.1	-19.6104	27.7104	188564	-26.7	34.8	188419	-16.7
mn_T1_ChIP3	299	chrIX	197234	197910	677	197582	197910	329	197842	7.7	473	37.3	-17.5466	54.8466	197365	-5.8	43.1	197905	18.4
mn_T1_ChIP3	300	chrIX	199652	200122	471	200010	200122	113	200039	-7.2	155	8.6	-11.4824	20.0824	199824	-19.2	27.8	200118	-0.9
mn_T1_ChIP3	301	chrIX	202378	202835	458	202475	202721	247	202594	-25.3	65	-1.3	-19.4754	18.1754	202390	-17.5	16.2	202533	-8.1
mn_T1_ChIP3	302	chrIX	215752	216221	470	215752	215833	82	215834			28.7	5.59845	23.1015	215870	20.1	8.6	215771	15.1
mn_T1_ChIP3	303	chrIX	241295	241913	619	241632	241913	282	241445	-6.8	155	14.7	-5.51276	20.2128	241369	-3.2	17.9	241893	0.7
mn_T1_ChIP3	304	chrIX	244040	244637	598	244538	244599	62	244564	-0.1	230	22.9	3.62929	19.2707	244528	3.2	19.7	244564	22.9
mn_T1_ChIP3	305	chrIX	248423	249499	1077	249261	249310	50	249499	-13.5	44	14.5	-14.3282	28.8282	249324	-9.4	23.9	249288	2.8
mn_T1_ChIP3	306	chrIX	254521	256664	2144	254521	255098	578	254763	11.4	945	83.4	-9.32771	92.7277	255932	-0.2	83.6	254714	68.3
mn_T1_ChIP3	307	chrIX	257622	258023	402	257679	258003	325	257671	-37	112	-6.7	-18.4558	11.7558	257660	-12.3	5.6	257732	-6.8
mn_T1_ChIP3	308	chrIX	260328	260949	622	260339	260611	273	260459	-38.3	319	-7.1	-33.3516	26.2516	260339	-12.2	5.1	260366	-8.1
mn_T1_ChIP3	309	chrIX	267843	268801	959	267843	268331	489	268570	28.2	160	60.8	25.7649	35.0351	268542	52.3	8.5	268053	51.3
mn_T1_ChIP3	310	chrIX	268981	269491	511	269093	269338	246	269384	6.1	235	20.3	1.99208	18.3079	269436	7.9	12.4	269316	11.8
mn_T1_ChIP3	311	chrIX	273498	273997	500	273706	273997	292	273861	21.7	30	30.4	6.07115	24.3288	273702	8.2	22.2	273813	20.6
mn_T1_ChIP3	312	chrIX	274088	274982	895	274633	274871	239	274811	14.6	136	30.3	8.46006	21.8399	274871	23.5	6.8	274848	24.9
mn_T1_ChIP3	313	chrIX	275819	276466	648	276362	276449	88	276377	0.3	219	17.4	-3.49982	20.8998	276449	12.1	5.3	276422	12.1
mn_T1_ChIP3	314	chrIX	299988	300447	460					-27.6	259
mn_T1_ChIP3	315	chrIX	309481	310375	895	309481	309581	101	309617	2.4	626	54.7	9.15743	45.5426	309612	49.2	5.5	309546	39.7
mn_T1_ChIP3	316	chrIX	316683	317887	1205	317482	317861	380	317614	-19.2	46	-4.1	-27.3422	23.2422	317297	-17.1	13	317643	-8.2
mn_T1_ChIP3	317	chrIX	324230	324759	530	324369	324742	374	324618	-22.7	191	8.3	-33.7385	42.0385	324757	0	8.3	324689	-6.9
mn_T1_ChIP3	318	chrIX	325233	325991	759	325237	325613	377	325289	-38.3	5	8.6	-24.0351	32.6351	325867	-11.8	20.4	325269	-1
mn_T1_ChIP3	319	chrIX	333899	334402	504	333899	334028	130	334350	5.5	299	14	-6.00989	20.0099	334104	-13.4	27.4	333912	-5
mn_T1_ChIP3	320	chrIX	335703	336159	457	335825	335961	137	335825	-7.2	94	7.2	-7.51687	14.7169	335749	-11	18.2	335874	-10.9
mn_T1_ChIP3	321	chrIX	336350	336649	300	336523	336628	106	336541			5.8	-12.6108	18.4108	336507	-2.4	8.2	336604	-9.6
mn_T1_ChIP3	322	chrIX	343871	344413	543	343871	343956	86	343885			4	-19.1234	23.1234	343965	-6.8	10.8	343899	-6.9
mn_T1_ChIP3	323	chrIX	370022	371282	1261	370449	370821	373	370851	-10.4	466	22.1	-7.34223	29.4422	370856	19.4	2.7	370797	9.5
mn_T1_ChIP3	324	chrIX	378387	379119	733	378663	379062	400	378843	7.9	212	31.9	3.95976	27.9402	378466	11.6	20.3	378807	16.4
mn_T1_ChIP3	325	chrIX	389750	390049	300	389964	390049	86	390049			11.9	-0.401869	12.3019				390026	9
mn_T1_ChIP3	326	chrIX	392120	392439	320	392135	392439	305	392404			25.8	-14.94	40.74				392157	-15.9
mn_T1_ChIP3	327	chrIX	406439	406983	545	406621	406737	117	406794	13.9	16	24.1	8.1972	15.9028	406615	12.7	11.4	406712	18.4
mn_T1_ChIP3	328	chrIX	420121	420786	666	420121	420331	211	420247	-17.2	312	18.2	-7.28659	25.4866	420687	-22.5	40.7	420292	10
mn_T1_ChIP3	329	chrIX	421067	421821	755	421543	421612	70	421622	-1.5	421	18.2	-5.70146	23.9015	421539	8.9	9.3	421563	3.1
mn_T1_ChIP3	330	chrIX	422284	422765	482	422488	422765	278	422284	-17.8	395	10.4	-4.92794	15.3279				422520	-17.1
mn_T1_ChIP3	331	chrIX	439118	439835	718	439348	439835	488	439522	37.8	12	56.2	28.0374	28.1626	439250	37.9	18.3	439546	53.5
mn_T1_ChIP3	332	chrV	25936	26418	483	26089	26387	299	26395			25.3	7.40272	17.8973	26035	1.8	23.5	26353	14
mn_T1_ChIP3	333	chrV	26723	27235	513	26751	26825	75	26775	-18.1	282	18.8	-9.92557	28.7256				26771	16.1
mn_T1_ChIP3	334	chrV	42649	43832	1184	43491	43737	247	43748	-0.5	51	23	-2.54301	25.543	43774	16.1	6.9	43717	17.2
mn_T1_ChIP3	335	chrV	51827	52481	655	51827	52024	198	51998	-17.9	125	4.8	-28.9937	33.7937	52331	-34.2	39	51996	2
mn_T1_ChIP3	336	chrV	52758	53283	526	52768	53241	474	53095	-24.8	109	1.1	-18.7192	19.8192				53053	-3.5
mn_T1_ChIP3	337	chrV	58697	59241	545	59121	59218	98	59140	-26.1	263	-2.4	-23.715	21.315	59227	-17.4	15	59196	-16.1
mn_T1_ChIP3	338	chrV	60914	62135	1222	61267	61870	604	62134	-19.6	858	18.6	-20.8532	39.4532				61594	7.9
mn_T1_ChIP3	339	chrV	67636	69058	1423	69030	69058	29	69047	13	734	29.8	-4.14419	33.9442	68403	15.8	14	69053	22.9
mn_T1_ChIP3	340	chrV	69211	70376	1166	69258	70029	772	69555	8.5	508	80.9	10.5208	70.3792	70369	17.1	63.8	69534	72.5
mn_T1_ChIP3	341	chrV	78107	78595	489	78107	78595	489	78325	-7.5	35	19.4	-16.35	35.75				78345	14.1
mn_T1_ChIP3	342	chrV	79028	79510	483	79029	79510	482	79318	5.5	220	28.3	-0.5	28.8				79344	24
mn_T1_ChIP3	343	chrV	84057	84651	595	84156	84393	238	84634	-4.2	84	11.4	-7.34398	18.744				84180	-7.7
mn_T1_ChIP3	344	chrV	85495	86849	1355	85729	86127	399	85875	12.4	161	22.3	-11.6862	33.9862	85538	-2.4	24.7	85828	4.4
mn_T1_ChIP3	345	chrV	99557	100349	793					-3	244
mn_T1_ChIP3	346	chrV	100710	101639	930	101369	101639	271	100733	-9.7	84	25.2	-14.0634	39.2634	101361	-20.4	45.6	101609	-0.7
mn_T1_ChIP3	347	chrV	117083	117562	480	117083	117126	44	117115	-31.7	210	12.7	-27.3438	40.0438	117138	5.5	7.2	117106	4.5
mn_T1_ChIP3	348	chrV	117797	118465	669	117797	118131	335	117858	-7.1	149	29.8	9.99701	19.803	118342	23	6.8	117845	24.3
mn_T1_ChIP3	349	chrV	122200	123068	869	122445	122737	293	123063	-13.3	94	25.3	-11.4076	36.7076	122250	-12.3	37.6	122537	-9.3
mn_T1_ChIP3	350	chrV	130915	131507	593	131172	131432	261	130921	-8.1	70	8.6	-19.6503	28.2503	131488	-17	25.6	131382	-2.3
mn_T1_ChIP3	351	chrV	135259	135791	533	135723	135780	58	135786	-17.4	132	10.9	-22.0179	32.9179				135754	-0.1
mn_T1_ChIP3	352	chrV	138413	139739	1327	139159	139450	292	138485	7.4	672	35.8	-13.2356	49.0356	139636	-10.6	46.4	139330	-1.7
mn_T1_ChIP3	353	chrV	148170	148582	413	148297	148582	286	148479	6.1	86	38.6	-3.88031	42.4803	148220	-5.6	44.2	148553	14.3
mn_T1_ChIP3	354	chrV	159800	160159	360	159800	159966	167	160141	-8.6	29	-1.4	-15.8342	14.4342	160024	-24.6	23.2	159835	-6.4
mn_T1_ChIP3	355	chrV	166585	167236	652	166833	167011	179	166866	2.9	24	17.4	-0.8	18.2	166822	3.3	14.1	166872	10.5
mn_T1_ChIP3	356	chrV	176706	177591	886	176962	177414	453	177197	-37.1	174	15.1	-22.8813	37.9813	176734	-9.2	24.3	177164	12.6
mn_T1_ChIP3	357	chrV	191894	192768	875	191894	192307	414	192068	16.4	465	65.9	17.9432	47.9568	192329	28.1	37.8	192095	56.1
mn_T1_ChIP3	358	chrV	193090	194282	1193	193894	194250	357	194055	-1.5	158	27	-0.897368	27.8974	193791	20.1	6.9	194032	22.9
mn_T1_ChIP3	359	chrV	194300	194752	453	194492	194587	96	194495	2.3	5	12.3	-3.97927	16.2793	194457	9.4	2.9	194512	2.6
mn_T1_ChIP3	360	chrV	195029	195799	771	195039	195088	50	195101	9.9	291	28.3	4.00111	24.2989	195113	18.6	9.7	195068	11.7
mn_T1_ChIP3	361	chrV	205063	205478	416	205091	205247	157	205237	3.3	32	13.2	-2.0139	15.2139	205290	0.6	12.6	205205	0.8
mn_T1_ChIP3	362	chrV	207007	207692	686	207325	207592	268	207608	-35.1	101	3.2	-19.9411	23.1411	207600	-2.3	5.5	207549	-2.4
mn_T1_ChIP3	363	chrV	222594	223052	459	222704	222780	77	222827	-0.1	13	18.5	0.506806	17.9932				222739	-2.8
mn_T1_ChIP3	364	chrV	223352	223785	434	223605	223696	92	223419	0	71	22.7	3.58275	19.1173	223741	11.3	11.4	223657	-9.5
mn_T1_ChIP3	365	chrV	235855	236756	902	236521	236756	236	236547	16	643	37.5	5.21141	32.2886	236509	28.9	8.6	236550	34.7
mn_T1_ChIP3	366	chrV	240799	241335	537	240957	241037	81	241079	-6.7	52	9	-8.08487	17.0849	241053	-3.7	12.7	241010	-6.5
mn_T1_ChIP3	367	chrV	249972	251070	1099	250739	250841	103	250758	-4.6	125	8.1	-10.0621	18.1621	250711	-5.8	13.9	250797	5.4
mn_T1_ChIP3	368	chrV	266488	266998	511	266488	266687	200	266966	-12.9	85	19.6	-2.5865	22.1865	266738	-15.4	35	266560	0.5
mn_T1_ChIP3	369	chrV	269400	269699	300	269408	269699	292	269516			-6.9	-9.075	2.175				269433	-17.7
mn_T1_ChIP3	370	chrV	279924	280732	809	280142	280573	432	280572	4	464	27	-0.937931	27.9379	280592	22.7	4.3	280505	18.5
mn_T1_ChIP3	371	chrV	284619	285739	1121	284718	285296	579	284775	29.7	519	89.2	12.9018	76.2982	285499	17.7	71.5	284748	77
mn_T1_ChIP3	372	chrV	287921	289127	1207	288802	288953	152	288961	-2.6	337	18.8	-12.6921	31.4921	288963	17.4	1.4	288908	6.4
mn_T1_ChIP3	373	chrV	301000	301449	450
mn_T1_ChIP3	374	chrV	302686	303290	605	303216	303290	75	302686	-7.1	339	47.9	3.42925	44.4708	303211	1.4	46.5	303238	11
mn_T1_ChIP3	375	chrV	306761	307213	453	306761	306915	155	306952	-0.9	94	16.1	-18.2903	34.3903	306915	10.8	5.3	306889	8.1
mn_T1_ChIP3	376	chrV	311633	312449	817	312269	312349	81	311667	2.2	435	39.2	0.636005	38.564	312367	-18.6	57.8	312329	-20
mn_T1_ChIP3	377	chrV	322065	322724	660	322657	322724	68	322066	-8.5	301	35.3	-8.83834	44.1383	322651	-13	48.3	322699	-15.9
mn_T1_ChIP3	378	chrV	334460	335356	897	334733	335030	298	334853	14.6	2	37.5	8.10534	29.3947	334549	14.5	23	334928	18.2
mn_T1_ChIP3	379	chrV	335658	337090	1433	335675	335926	252	335902	18	760	33.9	6.95639	26.9436	337081	21.3	12.6	335881	27.1
mn_T1_ChIP3	380	chrV	348703	349925	1223	349317	349925	609	349588	36.7	225	59.4	2.96889	56.4311	349115	8.6	50.8	349613	56.6
mn_T1_ChIP3	381	chrV	354525	355256	732	355111	355218	108	354595	29	249	39	-4.05112	43.0511	355036	-21.4	60.4	355186	-22.7
mn_T1_ChIP3	382	chrV	358780	359342	563	359310	359342	33	359340	-14.8	242	23.8	2.86774	20.9323	359302	15.3	8.5	359331	18.1
mn_T1_ChIP3	383	chrV	363227	364356	1130	363378	363626	249	363227	-31.4	39	-5.3	-30.8072	25.5072	363633	-20.9	15.6	363582	-24.1
mn_T1_ChIP3	384	chrV	395268	395821	554	395770	395821	52	395277	-9.3	163	26.7	-5.79163	32.4916	395770	-11.8	38.5	395791	-3.6
mn_T1_ChIP3	385	chrV	397167	397638	472	397167	397267	101	397321	-20.3	108	-1.9	-25.0084	23.1084	397277	-14	12.1	397243	-19.5
mn_T1_ChIP3	386	chrV	400443	400925	483	400614	400903	290	400777	17.9	311	37.7	-0.327979	38.028				400868	33.5
mn_T1_ChIP3	387	chrV	424023	424490	468	424144	424490	347	424490	-29.9	29	2.2	-40.8174	43.0174	424134	-36.5	38.7	424299	-33.4
mn_T1_ChIP3	388	chrV	424500	425313	814	425039	425134	96	424516	-26.7	10	7.6	-18.6525	26.2525	424985	-6.1	13.7	425059	-22.4
mn_T1_ChIP3	389	chrV	430490	431100	611	430805	430979	175	430964	5.2	8	22.3	-5.58693	27.8869	431030	0	22.3	430927	10
mn_T1_ChIP3	390	chrV	431164	431602	439	431263	431498	236	431241	-14.8	131	9.4	-11.2448	20.6448	431252	9.3	0.1	431291	-8.9
mn_T1_ChIP3	391	chrV	434329	435494	1166	435207	435494	288	434358	-14.7	138	30.6	-6.47654	37.0765	434925	-15.4	46	435492	20.9
mn_T1_ChIP3	392	chrV	438331	439008	678	438349	438397	49	439008	-1.1	39	20.9	-2.2089	23.1089	438397	-0.5	21.4	438372	5.1
mn_T1_ChIP3	393	chrV	441564	442549	986	441564	441637	74	441612	5.7	61	23.3	-13.7039	37.0039	442264	-11.9	35.2	441575	15
mn_T1_ChIP3	394	chrV	463057	463526	470	463057	463360	304	463229	10.4	25	14.7	-2.53494	17.2349				463266	6.4
mn_T1_ChIP3	395	chrV	468379	468793	415	468379	468775	397	468539	5.5	59	18.5	1.33889	17.1611				468568	17.1
mn_T1_ChIP3	396	chrV	468985	469835	851	468985	469106	122	469835	10.6	56	32.3	-4.85254	37.1525	469571	-9.3	41.6	469053	13.9
mn_T1_ChIP3	397	chrV	473968	474790	823	474181	474453	273	474211	29.3	160	40.6	10.402	30.198	474181	33.8	6.8	474201	36.3
mn_T1_ChIP3	398	chrV	474975	475601	627	475415	475462	48	475031	-5.3	234	14.5	-3.9848	18.4848	475415	-6	20.5	475442	-7.4
mn_T1_ChIP3	399	chrV	487118	487761	644	487410	487501	92	487120	-23.7	23	13.4	-17.4018	30.8018	487399	-21.7	35.1	487480	-30.8
mn_T1_ChIP3	400	chrV	490146	490707	562	490146	490647	502	490309	12.2	74	30.8	3.62	27.18				490335	26.7
mn_T1_ChIP3	401	chrV	492229	492694	466					-13.9	165
mn_T1_ChIP3	402	chrV	495995	496833	839	496479	496833	355	496652	5.2	145	40.5	-1.60868	42.1087	496282	7.7	32.8	496699	35.3
mn_T1_ChIP3	403	chrV	503108	503848	741	503108	503202	95	503128	-12.7	252	8.5	-6.29675	14.7967	503627	-7.9	16.4	503119	5.6
mn_T1_ChIP3	404	chrV	503972	504501	530	504217	504501	285	504015	-43.7	155	4.4	-27.2327	31.6327				504491	-5.5
mn_T1_ChIP3	405	chrV	504844	505619	776	505110	505301	192	505112	10.5	39	29.1	8.53955	20.5604	504860	13.5	15.6	505135	24.9
mn_T1_ChIP3	406	chrV	510444	510914	471	510857	510914	58	510882	-21.2	28	-6.9	-23.2402	16.3402	510800	-20.8	13.9	510907	-22.2
mn_T1_ChIP3	407	chrV	511401	511867	467	511525	511638	114	511607	-21.8	19	-4.7	-16.9116	12.2116	511674	-10	5.3	511591	-11.6
mn_T1_ChIP3	408	chrV	522061	522658	598	522375	522447	73	522658	-14.3	40	29.8	-11.8112	41.6112	522354	-12.5	42.3	522421	-16.8
mn_T1_ChIP3	409	chrV	546714	547278	565	546714	546853	140	546873	13.3	460	33.5	4.69718	28.8028	546892	26.4	7.1	546820	23.3
mn_T1_ChIP3	410	chrV	550888	551699	812	551368	551600	233	551574	12.8	89	30	-13.6171	43.6171	551254	1.6	28.4	551571	27.2
mn_T1_ChIP3	411	chrV	569344	570465	1122	569799	570101	303	570282	40.5	19	51.6	25.6766	25.9234	570223	35.8	15.8	570052	40.7
mn_T1_ChIP3	412	chrV	572661	573183	523	573083	573183	101	573102	13.6	34	42.4	16.8242	25.5758	573077	39.4	3	573158	18.9
mn_T1_ChIP3	413	chrV	574960	575464	505	575010	575133	124	575273	10	92	21.3	8.14094	13.1591	575320	6.1	15.2	575042	3.9
mn_T1_ChIP3	414	chrVI	4432	5365	934	4735	5281	547	4432	29.3	46	52.1	16.4773	35.6227	5347	15.8	36.3	5039	26.9
mn_T1_ChIP3	415	chrVI	13600	13949	350	13699	13809	111	13753	10.1	2	20.2	9.68954	10.5105	13693	14.7	5.5	13733	11.9
mn_T1_ChIP3	416	chrVI	44633	45458	826	44779	44844	66	44858	-13	556	29.4	-2.25539	31.6554	44678	14.3	15.1	44817	12.6
mn_T1_ChIP3	417	chrVI	55338	56027	690	55352	55795	444	55595	8.5	147	37	-4.99837	41.9984				55565	30.3
mn_T1_ChIP3	418	chrVI	63854	64969	1116	63854	63992	139	63979	-35.7	80	22.5	-15.4418	37.9418	64844	3	19.5	63889	9.8
mn_T1_ChIP3	419	chrVI	73802	74492	691	73802	74035	234	74168	16.4	143	33.4	2.61488	30.7851	74111	12.8	20.6	73839	23.1
mn_T1_ChIP3	420	chrVI	76750	77149	400	76949	77041	93	76922	8.9	182	20.3	8.5127	11.7873	77060	5	15.3	77005	10.4
mn_T1_ChIP3	421	chrVI	83100	83755	656	83622	83755	134	83632	1.9	15	34.8	0.109195	34.6908	83389	-1.6	36.4	83710	14.5
mn_T1_ChIP3	422	chrVI	95403	96008	606	95457	96008	552	95631	25	182	32.2	-4.10185	36.3019	95446	-4.7	36.9	95705	21.1
mn_T1_ChIP3	423	chrVI	100879	101749	871	101323	101634	312	101559	-14.7	17	6.3	-18.1376	24.4376	101635	-1	7.3	101614	0.4
mn_T1_ChIP3	424	chrVI	105360	105659	300	105457	105659	203	105421	3.1	131	13.2	8.82577	4.37423				105614	-6.1
mn_T1_ChIP3	425	chrVI	115138	115642	505	115324	115576	253	115632	-2.7	299	19.9	-3.72341	23.6234				115344	-12.2
mn_T1_ChIP3	426	chrVI	149104	149562	459	149483	149530	48	149119	-17.4	13	3.5	-10.7499	14.2499	149458	-5.5	9	149508	-11.3
mn_T1_ChIP3	427	chrVI	157741	158356	616	157741	157909	169	158348			11.4	-15.8723	27.2723	157920	-18.8	30.2	157757	-9.2
mn_T1_ChIP3	428	chrVI	161867	162469	603	161889	161987	99	162006	-3.5	64	3.8	-15.9845	19.7845	161987	-5.8	9.6	161957	-12.8
mn_T1_ChIP3	429	chrVI	166979	167734	756	166993	167438	446	167168	25.3	174	34.1	-5.45161	39.5516				167122	26.9
mn_T1_ChIP3	430	chrVI	180836	181263	428	181183	181237	55	180852	-40.7	23	0.7	-24.1121	24.8121	181164	-51.3	52	181214	-34.6
mn_T1_ChIP3	431	chrVI	183610	184920	1311	184127	184539	413	184382	36.9	141	54.1	7.97684	46.1232	183961	25.7	28.4	184434	37.3
mn_T1_ChIP3	432	chrVI	191290	191773	484	191559	191773	215	191306			5.5	-19.0941	24.5941				191770	-15.9
mn_T1_ChIP3	433	chrVI	204411	205399	989	204557	204751	195	205346	-16.5	291	32.1	-12.9081	45.0081	204541	-5.4	37.5	204642	-5.8
mn_T1_ChIP3	434	chrVI	207042	207890	849	207042	207255	214	207249	42.3	43	52.2	29.2531	22.9469	207662	26.4	25.8	207232	49.6
mn_T1_ChIP3	435	chrVI	210212	211558	1347	210300	210625	326	210346	26.6	159	47.8	6.30548	41.4945	210278	25.8	22	210347	45
mn_T1_ChIP3	436	chrVI	219770	220343	574	219842	220343	502	220216	3.3	14	23.5	-18.3639	41.8639	219816	-17.6	41.1	220153	12.2
mn_T1_ChIP3	437	chrVI	220454	221967	1514	221242	221967	726	221674	3	489	82.1	-17.3256	99.4256	220861	-5.1	87.2	221691	72.4
mn_T1_ChIP3	438	chrVI	223123	223876	754	223254	223534	281	223876	-20.4	41	20	-15.2939	35.2939	223222	-41.1	61.1	223458	-20.1
mn_T1_ChIP3	439	chrVI	224402	226575	2174	224946	225229	284	225275	15.3	490	66.7	12.4137	54.2863	225229	57	9.7	225209	59.8
mn_T1_ChIP3	440	chrVI	226688	227422	735	226757	227113	357	226975	-5.6	127	22.7	-15.8545	38.5545	227135	-6.7	29.4	227028	4.7
mn_T1_ChIP3	441	chrVI	252240	252549	310	252484	252549	66	252501			4.5	-3.39795	7.89795	252484	3.2	1.3	252512	-1.1
mn_T1_ChIP3	442	chrVII	22672	23275	604	22830	22988	159	23274	-0.4	17	20.2	-0.531011	20.731	23031	8.1	12.1	22933	-1.1
mn_T1_ChIP3	443	chrVII	52831	53245	415	52846	53245	400	53102	10.9	95	25	-9.24	34.24				53054	16.8
mn_T1_ChIP3	444	chrVII	53493	54112	620	53537	53809	273	53822	16.4	64	34.8	12.5435	22.2565	53821	33.5	1.3	53787	25.2
mn_T1_ChIP3	445	chrVII	55373	56249	877	55665	55960	296	56219	-10.4	372	22.5	-5.45783	27.9578	55650	2.6	19.9	55720	-1.2
mn_T1_ChIP3	446	chrVII	56322	57240	919	56865	57141	277	56478	24.6	164	38.9	19.2383	19.6617	57187	32.5	6.4	57101	35.3
mn_T1_ChIP3	447	chrVII	73288	74333	1046	73288	73897	610	73288	-24.8	725	40.3	-26.6337	66.9337	74112	-31.5	71.8	73798	-31.4
mn_T1_ChIP3	448	chrVII	81221	81837	617	81221	81492	272	81335	-20.6	15	1.2	-20.5238	21.7238	81537	-22.7	23.9	81240	-2.8
mn_T1_ChIP3	449	chrVII	93806	94284	479	93905	94004	100	93860	-3.1	47	18.6	2.56148	16.0385	94034	1.4	17.2	93934	1.7
mn_T1_ChIP3	450	chrVII	110430	111050	621	110430	110530	101	110992	38.4	307	56.9	4.43904	52.461	110669	-18.9	75.8	110506	-7.2
mn_T1_ChIP3	451	chrVII	121916	122406	491	121916	122000	85	122011	-1.8	148	19.7	-9.24483	28.9448	122048	6.8	12.9	121960	3.1
mn_T1_ChIP3	452	chrVII	123750	124369	620	123890	123933	44	124324	8.2	194	28	0.996354	27.0036	123933	4.9	23.1	123910	-2
mn_T1_ChIP3	453	chrVII	148046	148651	606	148326	148517	192	148477	-28.7	153	-1.8	-26.572	24.772	148105	-24.2	22.4	148493	-13
mn_T1_ChIP3	454	chrVII	185710	186049	340	185818	186049	232	185932			0.9	-20.3019	21.2019	185809	-23.9	24.8	186021	-12
mn_T1_ChIP3	455	chrVII	191013	191696	684	191013	191212	200	191081	13.7	494	36.4	2.96054	33.4395	191289	15.9	20.5	191122	18.4
mn_T1_ChIP3	456	chrVII	205231	205630	400	205338	205394	57	205398	10.6	174	21.9	0.511662	21.3883	205325	5.4	16.5	205365	15.1
mn_T1_ChIP3	457	chrVII	225798	227195	1398	226361	226410	50	226413	8.4	351	49.8	11.6238	38.1762	226343	43.9	5.9	226387	41.3
mn_T1_ChIP3	458	chrVII	227731	228406	676	228377	228406	30	228269	1.3	123	28.3	-12.1248	40.4248	228356	18.1	10.2	228402	22.5
mn_T1_ChIP3	459	chrVII	254490	255436	947	255019	255276	258	254496	4.2	615	41.4	-1.99739	43.3974	254831	3.4	38	255040	2.2
mn_T1_ChIP3	460	chrVII	270650	272210	1561	271878	271958	81	271915	6.4	8	60.3	17.1014	43.1986	272087	56.4	3.9	271916	58.9
mn_T1_ChIP3	461	chrVII	272454	273003	550	272454	272557	104	272960	8.6	180	31.3	13.5895	17.7105				272537	20.4
mn_T1_ChIP3	462	chrVII	277542	278766	1225	278356	278766	411	277553	4.4	48	25.8	-15.4299	41.2299	277923	-19.5	45.3	278599	7.9
mn_T1_ChIP3	463	chrVII	287081	287823	743					-7.6	286
mn_T1_ChIP3	464	chrVII	306057	307025	969	306106	306774	669	306497	4.8	449	41.7	-2.357	44.057	306882	5.4	36.3	306473	30.7
mn_T1_ChIP3	465	chrVII	310817	312204	1388	311020	311262	243	311304	-10.2	130	14.3	-16.3146	30.6146	311272	-5.6	19.9	311238	5.4
mn_T1_ChIP3	466	chrVII	316670	317240	571					-25.3	107
mn_T1_ChIP3	467	chrVII	318996	320124	1129	319898	320124	227	319875	-10.5	33	22.2	-4.12561	26.3256	319262	5.9	16.3	319933	18.2
mn_T1_ChIP3	468	chrVII	364250	365000	751	364284	364740	457	364765	-1.1	165	11.8	-8.49796	20.298	364756	6.1	5.7	364715	0.6
mn_T1_ChIP3	469	chrVII	398971	399491	521	399037	399322	286	399103	1	103	27.9	-0.0476596	27.9477	399028	6.8	21.1	399121	19.6
mn_T1_ChIP3	470	chrVII	401467	402083	617	401705	401980	276	401726	-12.1	245	30.4	3.53519	26.8648	401660	13.9	16.5	401729	27.7
mn_T1_ChIP3	471	chrVII	405169	405711	543	405265	405558	294	405396	-4.6	64	12.6	-11.8602	24.4602	405240	6.6	6	405321	6.1
mn_T1_ChIP3	472	chrVII	411830	412748	919	411830	412067	238	412118	-39.8	328	5.4	-23.984	29.384	412096	-2.7	8.1	412042	-14
mn_T1_ChIP3	473	chrVII	422498	423271	774	422521	422982	462	422677	-32.4	236	11.6	-32.2865	43.8865				422620	-2.3
mn_T1_ChIP3	474	chrVII	432662	433159	498	432862	433113	252	433139	8.8	78	30.7	-0.104065	30.8041	432826	-6.4	37.1	432955	-8.9
mn_T1_ChIP3	475	chrVII	437022	437608	587					-6.3	503
mn_T1_ChIP3	476	chrVII	438059	438838	780	438127	438838	712	438594	30.6	188	83.3	-21.0456	104.346				438585	80.5
mn_T1_ChIP3	477	chrVII	439013	439680	668	439427	439661	235	439017	-39.2	388	31.5	-17.3314	48.8314				439640	-37.6
mn_T1_ChIP3	478	chrVII	440583	441074	492	440605	440752	148	441074	-17.8	47	0.6	-22.0323	22.6323	440787	-15.9	16.5	440707	-20.1
mn_T1_ChIP3	479	chrVII	451705	452664	960	451900	452632	733	452156	8.1	327	39.3	-0.173568	39.4736	451889	0.7	38.6	452175	32.5
mn_T1_ChIP3	480	chrVII	458099	458817	719	458776	458817	42	458170	-14.2	166	4.4	-9.98124	14.3812	458709	-6.7	11.1	458811	-9.3
mn_T1_ChIP3	481	chrVII	479008	479791	784	479371	479692	322	479704	-9.4	50	32.8	-7.94242	40.7424	479729	16.1	16.7	479648	22.9
mn_T1_ChIP3	482	chrVII	479929	482833	2905	481051	481559	509	481269	0.5	270	30.1	-12.1863	42.2863	480919	23.5	6.6	481259	23.2
mn_T1_ChIP3	483	chrVII	513200	513633	434	513200	513301	102	513281			24.6	-2.57711	27.1771	513315	13.7	10.9	513210	2.5
mn_T1_ChIP3	484	chrVII	516978	517467	490	517201	517263	63	517206	8.3	89	19.6	4.01405	15.5859	517267	10	9.6	517242	15.7
mn_T1_ChIP3	485	chrVII	522037	522562	526	522037	522271	235	522232	-14.7	42	11.4	-12.7746	24.1746	522408	-8.7	20.1	522198	1.7
mn_T1_ChIP3	486	chrVII	528027	528520	494	528027	528520	494	528276	27.8	140	40.7	4.35	36.35				528219	32.3
mn_T1_ChIP3	487	chrVII	529292	530393	1102	529500	529939	440	529781	29.5	236	73.2	11.905	61.295	530111	21.8	51.4	529739	62.2
mn_T1_ChIP3	488	chrVII	534141	534921	781	534819	534881	63	534747	-0.1	233	26.9	-10.7156	37.6156	534890	17.8	9.1	534843	21.6
mn_T1_ChIP3	489	chrVII	541653	542273	621	542035	542117	83	542069	-13	428	14	-8.23773	22.2377	542020	-1.3	15.3	542060	6.9
mn_T1_ChIP3	490	chrVII	545105	545851	747	545441	545608	168	545105	-9.3	89	5.8	-17.5489	23.3489	545409	-14.5	20.3	545461	-2.2
mn_T1_ChIP3	491	chrVII	546463	547781	1319	546977	547781	805	547412	8.6	1014	61.2	-14.6054	75.8054	546919	-12.2	73.4	547412	61.2
mn_T1_ChIP3	492	chrVII	556614	557547	934	557198	557360	163	557372	4.7	173	18.8	-11.3831	30.1831	557433	-0.3	19.1	557331	3.6
mn_T1_ChIP3	493	chrVII	561478	561943	466					-46.8	58
mn_T1_ChIP3	494	chrVII	609707	610256	550					10.6	362
mn_T1_ChIP3	495	chrVII	610879	611443	565	610895	611197	303	611019	16.3	266	37.5	7.96221	29.5378	611321	16.5	21	610988	16.9
mn_T1_ChIP3	496	chrVII	616299	616776	478	616517	616607	91	616313			15.4	-15.6615	31.0615	616621	-10.8	26.2	616555	-22.1
mn_T1_ChIP3	497	chrVII	619405	619838	434	619405	619838	434	619838	-26.7	35	14.4	4.85	9.55				619667	-26.6
mn_T1_ChIP3	498	chrVII	639158	639593	436	639416	639482	67	639366	0	241	18.6	-1.7252	20.3252	639382	10.2	8.4	639446	7.3
mn_T1_ChIP3	499	chrVII	640659	641934	1276	641330	641615	286	640705	3.7	725	53.4	1.8903	51.5097	641623	26.3	27.1	641570	11
mn_T1_ChIP3	500	chrVII	647833	649086	1254	647914	648194	281	649078	-13.5	33	35.3	-4.8594	40.1594	648422	-7.3	42.6	648140	-3.2
mn_T1_ChIP3	501	chrVII	661497	661979	483	661737	661979	243	661575	-15.7	89	-7.1	-20.4142	13.3142	661729	-24.3	17.2	661952	-17.3
mn_T1_ChIP3	502	chrVII	700123	701301	1179	700700	700969	270	700133	-26	28	8.1	-32.779	40.879	700986	-25.6	33.7	700911	-17.1
mn_T1_ChIP3	503	chrVII	706936	707499	564					-27.5	226
mn_T1_ChIP3	504	chrVII	727403	727810	408	727403	727711	309	727673	-3.9	146	16	-3.12828	19.1283	727723	3.7	12.3	727659	3.3
mn_T1_ChIP3	505	chrVII	730782	731487	706	730790	730872	83	730901	-27	89	11.6	-11.7653	23.3653	730879	-5	16.6	730815	0.7
mn_T1_ChIP3	506	chrVII	735953	736587	635	735953	736301	349	735955	-7.5	298	17.9	-6.88287	24.7829	736574	2.9	15	735969	15.1
mn_T1_ChIP3	507	chrVII	738715	739631	917	738941	739018	78	739306	4.6	79	18.7	-4.0683	22.7683	739292	9.2	9.5	738998	8.5
mn_T1_ChIP3	508	chrVII	761767	762202	436	761767	762202	436	761883	18.8	3	28	-3.4	31.4				761952	22.1
mn_T1_ChIP3	509	chrVII	779214	779963	750	779533	779772	240	779255	-32.8	147	6.2	-18.6131	24.8131	779474	-27.9	34.1	779591	-20.4
mn_T1_ChIP3	510	chrVII	780781	781280	500	780781	781149	369	780959	15.4	307	38.1	3.26718	34.8328	781200	0.4	37.7	780929	28.4
mn_T1_ChIP3	511	chrVII	786027	786681	655	786177	786681	505	786438	6.4	249	36.1	-8.96067	45.0607	786086	-16.4	52.5	786436	36.1
mn_T1_ChIP3	512	chrVII	786790	787840	1051	786818	787293	476	787062	-21.4	378	6.2	-29.3216	35.5216	787515	-16.4	22.6	787038	1.5
mn_T1_ChIP3	513	chrVII	794190	794852	663	794213	794496	284	794205	-12.8	647	25.3	-8.78839	34.0884	794202	22.5	2.8	794240	7.5
mn_T1_ChIP3	514	chrVII	806361	807769	1409	806496	806721	226	806494	-3.9	112	17.1	-6.16593	23.2659	806454	14.5	2.6	806523	8.7
mn_T1_ChIP3	515	chrVII	821910	822353	444	821910	822349	440	822141	25.1	105	51.9	8.75	43.15				822113	32.7
mn_T1_ChIP3	516	chrVII	823177	823698	522					-43.2	172
mn_T1_ChIP3	517	chrVII	823964	824479	516	824258	824479	222	823970	-8.9	84	29.8	-1.5	31.3				824428	-0.6
mn_T1_ChIP3	518	chrVII	845318	846019	702	845321	845373	53	845338			-14.5	-33.4827	18.9827	845504	-26.3	11.8	845349	-17.2
mn_T1_ChIP3	519	chrVII	847600	847899	300
mn_T1_ChIP3	520	chrVII	850976	851499	524	851220	851292	73	851290	-7.1	292	6.3	-8.53703	14.837	851215	-1.1	7.4	851262	2.1
mn_T1_ChIP3	521	chrVII	857389	857855	467	857755	857855	101	857823	-21.3	95	15.5	-13.1369	28.6369				857832	14.1
mn_T1_ChIP3	522	chrVII	866989	867615	627	867014	867170	157	867588	-11.6	41	9.8	-14.1538	23.9538	867220	-13.7	23.5	867141	-19.2
mn_T1_ChIP3	523	chrVII	867800	868249	450	867955	868035	81	868019			17.2	-2.82493	20.0249	868224	-8.3	25.5	868000	8.7
mn_T1_ChIP3	524	chrVII	876194	876786	593	876201	876261	61	876775	-13	508	5.4	-23.3111	28.7111	876283	-29.3	34.7	876239	-20.7
mn_T1_ChIP3	525	chrVII	878704	879189	486	878891	879189	299	879047	-22.8	34	-1.5	-41.7519	40.2519	878871	-55.2	53.7	879132	-7.5
mn_T1_ChIP3	526	chrVII	882500	883857	1358	882629	883608	980	883170	-6.6	336	50	-19.3997	69.3997	883632	-7.7	57.7	883224	32
mn_T1_ChIP3	527	chrVII	893849	894948	1100	893849	894417	569	894861	-67.9	253	2.4	-34.742	37.142	894800	-13.7	16.1	894027	-3.7
mn_T1_ChIP3	528	chrVII	902766	903354	589	903091	903354	264	903177	6.8	24	18.2	-2.53385	20.7338	903084	16.8	1.4	903117	12.7
mn_T1_ChIP3	529	chrVII	905007	906799	1793	905313	906098	786	905060	-1.1	138	54.4	10.8523	43.5477	906230	13.1	41.3	905813	37.9
mn_T1_ChIP3	530	chrVII	913444	913848	405	913720	913770	51	913446			7.6	-14.2952	21.8952	913794	-31	38.6	913749	-36.7
mn_T1_ChIP3	531	chrVII	921122	921767	646	921279	921562	284	921441	2.3	20	19.5	-4.23039	23.7304	921218	-11.8	31.3	921488	2.5
mn_T1_ChIP3	532	chrVII	930548	931783	1236	931237	931654	418	931512	17.1	84	32.7	-8.08068	40.7807	931680	6.8	25.9	931522	22.9
mn_T1_ChIP3	533	chrVII	939241	939694	454	939459	939545	87	939251	-7.2	194	-0.1	-17.3313	17.2313	939592	-15	14.9	939515	-15
mn_T1_ChIP3	534	chrVII	998617	999267	651	998617	999140	524	998827	3.4	149	27.7	-23.6276	51.3276	999146	-26.2	53.9	998868	15.3
mn_T1_ChIP3	535	chrVII	1000826	1001928	1103	1001523	1001928	406	1001241	-15.8	34	14.5	-8.38852	22.8885	1001291	2.2	12.3	1001732	5.9
mn_T1_ChIP3	536	chrVII	1026129	1026609	481	1026283	1026398	116	1026235	3	164	20	3.47507	16.5249	1026283	12.9	7.1	1026309	4.7
mn_T1_ChIP3	537	chrVII	1048954	1049604	651	1049156	1049237	82	1049604	-9.5	498	7.9	-6.16766	14.0677	1049267	3.5	4.4	1049204	1.9
mn_T1_ChIP3	538	chrVII	1058025	1058772	748	1058368	1058532	165	1058769	-10	34	18.5	-7.47238	25.9724	1058183	-5.3	23.8	1058453	-1.3
mn_T1_ChIP3	539	chrVII	1083787	1084917	1131	1084457	1084867	411	1084575	35.5	123	50.7	28.8422	21.8578	1084233	38.9	11.8	1084550	40.8
mn_T1_ChIP3	540	chrVII	1086728	1087143	416	1086852	1087143	292	1086879	1.3	10	25.4	9.13548	16.2645	1086815	11.7	13.7	1086914	12.7
mn_T1_ChIP3	541	chrVII	1087400	1087939	540	1087468	1087899	432	1087607	-2.8	103	13.2	-11.2037	24.4037				1087671	7.2
mn_T1_ChIP3	542	chrVIII	34499	36141	1643	34499	35036	538	34784	-18	99	40.3	-16.9306	57.2306	35441	-5.5	45.8	34776	34.8
mn_T1_ChIP3	543	chrVIII	49245	49812	568	49245	49678	434	49469	14	270	36.6	2.85672	33.7433	49757	0.6	36	49429	24.3
mn_T1_ChIP3	544	chrVIII	51091	51629	539	51248	51496	249	51410	11.2	233	31	7.9	23.1	51595	20.5	10.5	51470	17.2
mn_T1_ChIP3	545	chrVIII	54783	55882	1100	55461	55645	185	55484	-24.3	165	18.8	-10.8032	29.6032	55446	11.6	7.2	55494	15.9
mn_T1_ChIP3	546	chrVIII	62335	63243	909	63159	63241	83	63119	-7.9	14	18.2	-5.95206	24.1521	63136	12.7	5.5	63179	3
mn_T1_ChIP3	547	chrVIII	66450	66759	310	66450	66504	55	66560			23.1	11.1675	11.9325	66504	20.2	2.9	66472	9
mn_T1_ChIP3	548	chrVIII	81094	81550	457	81451	81550	100	81507			30.3	11.3154	18.9846	81438	27.7	2.6	81487	14.9
mn_T1_ChIP3	549	chrVIII	85164	85653	490	85164	85420	257	85640			30	-16.1197	46.1197				85189	-16.6
mn_T1_ChIP3	550	chrVIII	97594	98197	604	97980	98197	218	98034	15.6	6	28.7	6.33601	22.364	97963	17.2	11.5	98009	20.2
mn_T1_ChIP3	551	chrVIII	98318	99052	735	98859	99052	194	98881	43	75	51.6	8.39224	43.2078				98899	40.6
mn_T1_ChIP3	552	chrVIII	104600	104949	350	104735	104814	80	104772	-28.1	7	-20.1	-30.267	10.167	104829	-30.1	10	104780	-22.9
mn_T1_ChIP3	553	chrVIII	122914	123391	478	122914	123000	87	123367	-15	215	9.1	-20.2077	29.3077	123022	-18.6	27.7	122930	-28.3
mn_T1_ChIP3	554	chrVIII	132814	133869	1056	133283	133760	478	133583	-2.7	292	45.4	-20.441	65.841	133854	7.1	38.3	133544	44.1
mn_T1_ChIP3	555	chrVIII	134232	134879	648	134783	134864	82	134744	-14.5	28	18.2	-4.9659	23.1659	134768	4.4	13.8	134803	13
mn_T1_ChIP3	556	chrVIII	143120	143715	596					-6.4	271
mn_T1_ChIP3	557	chrVIII	146200	146519	320	146205	146519	315	146424			14.3	-24.66	38.96				146513	4.6
mn_T1_ChIP3	558	chrVIII	147238	147929	692	147586	147783	198	147584	6.1	75	20.4	-1.44089	21.8409	147578	16.3	4.1	147610	14.9
mn_T1_ChIP3	559	chrVIII	159800	160249	450	160150	160249	100	160174	0.4	427	9	-7.736	16.736	159974	-10.1	19.1	160226	4.7
mn_T1_ChIP3	560	chrVIII	173246	173678	433	173251	173346	96	173305	2.7	119	25.5	4.01454	21.4855	173356	17.1	8.4	173289	21.5
mn_T1_ChIP3	561	chrVIII	174445	175297	853	174766	175289	524	175010	38.9	222	50.2	21.0669	29.1331	174569	32.9	17.3	174982	44.5
mn_T1_ChIP3	562	chrVIII	175529	176057	529	175828	175877	50	175854	14.4	10	38.5	21.1271	17.3729	175886	23.4	15.1	175854	38.5
mn_T1_ChIP3	563	chrVIII	177291	177754	464	177291	177666	376	177699	23.8	71	35.2	26.6807	8.51932	177724	27	8.2	177641	28.1
mn_T1_ChIP3	564	chrVIII	189100	189817	718	189290	189480	191	189485	4.5	24	18.9	0.853321	18.0467	189502	9.3	9.6	189441	4.8
mn_T1_ChIP3	565	chrVIII	189880	190376	497	189880	190186	307	190165	44.3	196	57	28.2537	28.7463				190165	57
mn_T1_ChIP3	566	chrVIII	190409	190982	574	190703	190982	280	190773	-9.5	472	14.7	-1.32687	16.0269	190697	4.8	9.9	190727	10.6
mn_T1_ChIP3	567	chrVIII	206659	207269	611	207032	207130	99	207016	-4.5	67	12.6	-6.05547	18.6555	207008	8.4	4.2	207062	-4.2
mn_T1_ChIP3	568	chrVIII	212362	215207	2846	214571	214987	417	214951	9.4	10	60.3	-7.66764	67.9676	212987	22	38.3	214962	56.2
mn_T1_ChIP3	569	chrVIII	215251	216195	945	215590	215893	304	215644	-10	466	35.3	-9.36958	44.6696	216084	-8.3	43.6	215640	27
mn_T1_ChIP3	570	chrVIII	222795	223712	918	222892	223220	329	222892	28.7	816	42.8	18.2886	24.5114	222857	27.9	14.9	222944	34.5
mn_T1_ChIP3	571	chrVIII	234182	234639	458	234380	234639	260	234626	9.2	92	36.2	-0.632828	36.8328	234281	-6.3	42.5	234403	1.3
mn_T1_ChIP3	572	chrVIII	235256	236609	1354	235784	236609	826	236253	67.1	386	112.3	-0.748864	113.049	235479	17.8	94.5	236245	105.5
mn_T1_ChIP3	573	chrVIII	237750	238390	641	237750	237856	107	237844	-10	10	10.8	-4.36929	15.1693	238380	-5.8	16.6	237766	2.4
mn_T1_ChIP3	574	chrVIII	241569	242304	736	241828	242295	468	241571			20.9	-18.4451	39.3451				242265	-2.7
mn_T1_ChIP3	575	chrVIII	292012	292607	596	292131	292393	263	292174	-5.8	146	9.9	-7.9982	17.8982	292112	-3.7	13.6	292193	7.2
mn_T1_ChIP3	576	chrVIII	293355	294587	1233	293603	293653	51	293593	6.1	526	62	19.8285	42.1715	293653	56.6	5.4	293630	53.8
mn_T1_ChIP3	577	chrVIII	315893	316586	694	315893	316548	656	316241	15.2	347	45	5.56053	39.4395	316578	4.4	40.6	316242	42.3
mn_T1_ChIP3	578	chrVIII	335114	335947	834	335655	335821	167	335805	21.4	91	38.3	8.4982	29.8018	335880	28.5	9.8	335789	32.8
mn_T1_ChIP3	579	chrVIII	336900	337399	500	337114	337208	95	337335	-12.2	191	-3.3	-13.8558	10.5558	337069	-11.9	8.6	337142	-14.7
mn_T1_ChIP3	580	chrVIII	341050	342161	1112	341144	341652	509	341441	30.4	275	45.9	9.15721	36.7428	342155	14.5	31.4	341389	30.8
mn_T1_ChIP3	581	chrVIII	358112	358821	710	358164	358256	93	358423	-0.3	59	10.2	-11.1807	21.3807	358346	-4	14.2	358194	1.6
mn_T1_ChIP3	582	chrVIII	374516	375491	976	374874	375491	618	375206	35	422	77.3	-6.44469	83.7447	374579	-4	81.3	375258	60.8
mn_T1_ChIP3	583	chrVIII	381446	382453	1008	382025	382453	429	382219	8.7	135	25.7	-21.0339	46.7339	381508	-24.5	50.2	382244	14.5
mn_T1_ChIP3	584	chrVIII	386711	387117	407	386965	387117	153	386987	4	62	15.4	-4.56575	19.9657				386994	9.8
mn_T1_ChIP3	585	chrVIII	388591	389266	676	388591	388916	326	388726	9.1	8	37.3	-6.654	43.954	389247	-6.8	44.1	388645	18.1
mn_T1_ChIP3	586	chrVIII	410994	411807	814	411016	411154	139	411011	-16.8	334	14.5	-7.47733	21.9773	411190	-4	18.5	411043	7.5
mn_T1_ChIP3	587	chrVIII	451259	453253	1995	451574	452081	508	452736	-19.3	13	20.1	-2.70652	22.8065	452718	11.7	8.4	451812	8.8
mn_T1_ChIP3	588	chrVIII	466256	467449	1194	466463	466508	46	466399	-2.6	51	14.1	-2.83284	16.9328	466374	1.5	12.6	466484	-1.2
mn_T1_ChIP3	589	chrVIII	470320	470796	477	470325	470796	472	470625	44.1	82	58.4	5.82	52.58				470625	58.4
mn_T1_ChIP3	590	chrVIII	483368	483907	540	483368	483668	301	483681	3.1	218	18.6	3.34937	15.2506	483689	17.2	1.4	483646	10.4
mn_T1_ChIP3	591	chrVIII	487726	488316	591	487776	487922	147	487784	-15.4	19	-1.7	-15.0782	13.3782	488251	-13.2	11.5	487821	-17.5
mn_T1_ChIP3	592	chrVIII	499650	499999	350	499896	499999	104	499650	-8.1	33	1.9	-12.4447	14.3447	499887	-8.7	10.6	499949	-13.2
mn_T1_ChIP3	593	chrVIII	504438	505262	825	504438	504696	259	504734	-0.8	19	13.5	-2.22845	15.7284	504708	6.4	7.1	504667	7.8
mn_T1_ChIP3	594	chrVIII	505486	506585	1100	505486	506244	759	505773	1.6	17	64	-0.994135	64.9941	506254	2.5	61.5	505822	55.6
mn_T1_ChIP3	595	chrVIII	556144	557249	1106	556449	556862	414	556431	28.8	59	60.2	20.8266	39.3734	556436	57.4	2.8	556478	48.6
mn_T1_ChIP3	596	chrVIII	562187	562749	563	562187	562513	327	562284	7.7	22	48.1	1.74237	46.3576	562634	4.6	43.5	562233	39.9
mn_T1_ChIP3	597	chrX	3392	3899	508	3654	3751	98	3602	13.6	59	30.5	5.5222	24.9778	3648	13.8	16.7	3676	18
mn_T1_ChIP3	598	chrX	35750	37228	1479	36276	36850	575	36583	33	401	71.1	7.56338	63.5366	36995	42	29.1	36629	51.6
mn_T1_ChIP3	599	chrX	57950	58349	400
mn_T1_ChIP3	600	chrX	73616	74699	1084	74140	74393	254	73631	-34.8	350	37.3	-14.9336	52.2336	74580	-30.8	68.1	74357	-6.1
mn_T1_ChIP3	601	chrX	74700	75438	739	75182	75438	257	75393	-21	10	11.7	-17.9566	29.6566	75079	-5.2	16.9	75405	7.6
mn_T1_ChIP3	602	chrX	75831	76498	668	76308	76498	191	76345	16.8	120	42.3	5.62138	36.6786	75982	-0.1	42.4	76332	33.8
mn_T1_ChIP3	603	chrX	93867	94955	1089	94419	94580	162	94416	-4.8	514	51.8	9.85976	41.9402	94396	43.4	8.4	94452	32.3
mn_T1_ChIP3	604	chrX	96223	96705	483	96311	96514	204	96701	-0.7	161	26.3	1.10466	25.1953	96300	7.3	19	96339	8.6
mn_T1_ChIP3	605	chrX	98518	99006	489	98803	99006	204	98764	24.5	208	44.3	22.5042	21.7958	98617	18.1	26.2	98828	41.4
mn_T1_ChIP3	606	chrX	111520	112128	609	111520	111861	342	111643	-6.5	244	31.7	-6.0779	37.7779	111869	-19.9	51.6	111559	26.6
mn_T1_ChIP3	607	chrX	115870	116269	400
mn_T1_ChIP3	608	chrX	120405	123044	2640	122604	123044	441	122844	9.1	430	51.6	0.259573	51.3404	120436	17.2	34.4	122814	44.5
mn_T1_ChIP3	609	chrX	136335	136768	434	136335	136768	434	136562			43.2	-1.6	44.8				136510	28.2
mn_T1_ChIP3	610	chrX	139300	140232	933	139300	139536	237	140188	-27.5	193	31.2	-11.842	43.042	139586	-5.2	36.4	139510	-15.9
mn_T1_ChIP3	611	chrX	154083	154729	647	154209	154380	172	154678	-20.3	52	22.5	-7.24126	29.7413	154173	-2.6	25.1	154247	-4
mn_T1_ChIP3	612	chrX	156337	156869	533					-7.3	70
mn_T1_ChIP3	613	chrX	179835	180335	501	179835	180166	332	180318	-13	438	5.4	-10.0598	15.4598	180235	-15.1	20.5	180049	-2.4
mn_T1_ChIP3	614	chrX	187908	188397	490	187908	188397	490	188077	21.5	77	37.1	-10.6	47.7				188135	28.7
mn_T1_ChIP3	615	chrX	189805	190309	505	189805	190180	376	190019	-35.2	168	1.6	-36.6806	38.2806				189969	-8.2
mn_T1_ChIP3	616	chrX	190450	190749	300	190450	190749	300	190689	2.8	201	11.3	-11.4	22.7				190742	0.3
mn_T1_ChIP3	617	chrX	191666	192357	692	192292	192357	66	192253	8.1	145	22.2	0.646805	21.5532	192283	12.5	9.7	192319	10
mn_T1_ChIP3	618	chrX	194293	194779	487	194466	194521	56	194496	-3	6	7.3	-3.71671	11.0167	194446	-2.4	9.7	194493	4.5
mn_T1_ChIP3	619	chrX	197150	197781	632	197302	197720	419	197601	15.3	67	26.8	-10.093	36.893	197731	16.2	10.6	197697	20.2
mn_T1_ChIP3	620	chrX	227798	228628	831	227815	227941	127	228625	-47	85	20.2	-26.6852	46.8852	227808	-22.3	42.5	227848	-28
mn_T1_ChIP3	621	chrX	289915	290848	934	290227	290583	357	290443	16.8	375	40.8	4.43813	36.3619	290121	16.3	24.5	290415	25.7
mn_T1_ChIP3	622	chrX	291411	292504	1094	292285	292504	220	291411	-17	166	37.3	-5.82735	43.1273				292305	0.7
mn_T1_ChIP3	623	chrX	292900	293349	450	292900	293328	429	293078	-1	176	25.8	-2.83333	28.6333				293082	23
mn_T1_ChIP3	624	chrX	315068	315699	632	315288	315699	412	315470	-11.3	364	13	-14.7082	27.7082	315274	-12.2	25.2	315509	7.2
mn_T1_ChIP3	625	chrX	315746	317016	1271	316280	316569	290	316609	-4.5	126	27	2.01937	24.9806	316598	21.3	5.7	316527	18.1
mn_T1_ChIP3	626	chrX	338245	339035	791	338578	338761	184	339014	-11.4	367	11.6	-2.9659	14.5659	338385	1.7	9.9	338634	7.1
mn_T1_ChIP3	627	chrX	348124	348611	488	348215	348280	66	348209	22.9	263	38.9	14.7725	24.1275	348184	23.9	15	348249	33.2
mn_T1_ChIP3	628	chrX	354106	354599	494	354374	354599	226	354598	-10.9	485	7.5	-20.831	28.331	354184	-16.1	23.6	354595	4.8
mn_T1_ChIP3	629	chrX	354967	355488	522	354967	355127	161	355136	4.4	128	37.1	-2.3687	39.4687	355476	-16.2	53.3	355097	30.4
mn_T1_ChIP3	630	chrX	357071	357563	493	357204	357530	327	357254	0.1	273	24.1	7.11747	16.9825	357167	17.3	6.8	357239	18.6
mn_T1_ChIP3	631	chrX	360469	360965	497					7.2	272
mn_T1_ChIP3	632	chrX	361199	361821	623	361341	361793	453	361554	-1.2	196	24.3	-17.7547	42.0547				361625	16.2
mn_T1_ChIP3	633	chrX	374443	374917	475	374520	374917	398	374866	-4.6	158	26.7	-25.613	52.313	374476	-28.8	55.5	374558	-27.3
mn_T1_ChIP3	634	chrX	378300	378649	350
mn_T1_ChIP3	635	chrX	380384	381115	732	380705	380828	124	380692	29.6	52	49.4	15.6686	33.7314	380698	45.3	4.1	380726	29.9
mn_T1_ChIP3	636	chrX	390700	392273	1574	391237	391848	612	391669	-7.9	439	62.8	-6.01279	68.8128	391992	36.7	26.1	391636	51.7
mn_T1_ChIP3	637	chrX	392946	393424	479	392946	393212	267	393076	-5.3	206	14.7	-3.93915	18.6392	393389	-10.2	24.9	393142	10.4
mn_T1_ChIP3	638	chrX	396521	397031	511	396803	397031	229	396524	-4.6	459	12.3	-9.62482	21.9248	396777	-16	28.3	396824	-13.3
mn_T1_ChIP3	639	chrX	422763	423166	404	422905	423028	124	422900	-2.1	72	10.8	-2.00393	12.8039	422827	-4.8	15.6	422965	-1.8
mn_T1_ChIP3	640	chrX	424200	424975	776	424917	424975	59	424387	-40	29	-1.9	-22.8026	20.9026	424912	-8.2	6.3	424943	-3.8
mn_T1_ChIP3	641	chrX	453667	454667	1001	454360	454667	308	454514	21.5	100	37.2	13.7485	23.4515	454164	8.7	28.5	454449	12.3
mn_T1_ChIP3	642	chrX	462135	462535	401	462168	462535	368	462397	17.7	271	29.1	1.7303	27.3697				462369	22.1
mn_T1_ChIP3	643	chrX	464740	466280	1541	465494	465791	298	465759	11.9	315	31.7	0.26613	31.4339	465292	15.4	16.3	465737	25
mn_T1_ChIP3	644	chrX	466398	467127	730	466779	467028	250	466996	14.6	45	30.4	10.1244	20.2756	466449	10.3	20.1	466993	29
mn_T1_ChIP3	645	chrX	467305	469240	1936	467404	467704	301	467434	16.3	636	43.4	6.85566	36.5443	467370	29.3	14.1	467427	42
mn_T1_ChIP3	646	chrX	517613	518502	890	518157	518316	160	518165	7.5	261	19.1	-9.89507	28.9951	518122	12	7.1	518202	8.2
mn_T1_ChIP3	647	chrX	521911	522672	762	521911	522149	239	522018	-0.4	133	18	-2.45201	20.452	522363	4.5	13.5	521929	3.1
mn_T1_ChIP3	648	chrX	523816	524509	694	523820	524115	296	523886	-41.2	22	10.3	-23.5565	33.8565	524287	-19.6	29.9	523850	0.4
mn_T1_ChIP3	649	chrX	524912	525473	562	525069	525159	91	525261	9.1	46	23.3	5.25011	18.0499	525270	17.6	5.7	525119	11
mn_T1_ChIP3	650	chrX	531463	532289	827	531463	531739	277	531572	-12.1	454	15.3	-10.8435	26.1435	532158	-6.1	21.4	531513	-3.7
mn_T1_ChIP3	651	chrX	541136	541736	601	541136	541270	135	541270	-25.1	204	6	-24.7704	30.7704	541320	-22.1	28.1	541210	-27.3
mn_T1_ChIP3	652	chrX	542950	543249	300	542952	543249	298	543249	-3.2	252	2.4	-15.7	18.1				543049	-24.8
mn_T1_ChIP3	653	chrX	544769	545975	1207	545692	545934	243	545659	14.5	321	26.3	-0.515145	26.8151	545437	13.3	13	545717	10.2
mn_T1_ChIP3	654	chrX	570000	570627	628	570122	570627	506	570411	3.7	56	17.8	-20.8705	38.6705	570099	-22.9	40.7	570428	5.4
mn_T1_ChIP3	655	chrX	570926	571409	484	571091	571351	261	571064	-18.1	22	3.4	-11.9744	15.3744	571361	-12.4	15.8	571116	-2.4
mn_T1_ChIP3	656	chrX	571469	572164	696	571656	571911	256	571665	-19.9	403	17	-10.828	27.828	571622	5.8	11.2	571704	-3.8
mn_T1_ChIP3	657	chrX	572284	573758	1475	572774	572862	89	573743	-3.2	442	23.8	-2.68846	26.4885	572910	-2.8	26.6	572794	-2.8
mn_T1_ChIP3	658	chrX	577798	578206	409	578125	578206	82	578080	1.6	104	12.9	-6.8945	19.7945	578096	1.8	11.1	578145	-4.9
mn_T1_ChIP3	659	chrX	606408	607949	1542	606584	606675	92	607949	-228.9	829	16	-68.9627	84.9627	606584	0.7	15.3	606612	-6.2
mn_T1_ChIP3	660	chrX	608094	609173	1080	608491	608946	456	608132	-16.6	289	57	-1.69391	58.6939	608959	-8.3	65.3	608745	6.3
mn_T1_ChIP3	661	chrX	617563	618309	747	617563	617662	100	618302	-40.6	23	-2.1	-36.2227	34.1227	617675	-14	11.9	617616	-17.9
mn_T1_ChIP3	662	chrX	621927	624535	2609	623132	623626	495	623371	-17.4	782	33.6	-3.47167	37.0717	622239	8.6	25	623336	25.3
mn_T1_ChIP3	663	chrX	624638	625338	701	624638	625039	402	624826	13.2	243	31.5	-11.4448	42.9448				624776	23.2
mn_T1_ChIP3	664	chrX	637171	638251	1081	637767	638221	455	638002	6	65	23.4	-12.1324	35.5324	637759	-1.7	25.1	637985	13.5
mn_T1_ChIP3	665	chrX	639944	640655	712	640343	640613	271	640608	31.6	5	33.1	7.08163	26.0184	640613	30.3	2.8	640592	24.9
mn_T1_ChIP3	666	chrX	640790	641652	863	641150	641469	320	641129	20.1	234	51.3	13.2039	38.0961	641106	37.5	13.8	641176	38.9
mn_T1_ChIP3	667	chrX	651917	652718	802	652041	652159	119	652125	-5.3	437	7.4	-12.5987	19.9987	652177	6.4	1	652128	1.9
mn_T1_ChIP3	668	chrX	663971	664863	893	664213	664548	336	664430	-9.3	85	34.8	-0.947217	35.7472	664603	6.9	27.9	664459	27.6
mn_T1_ChIP3	669	chrX	702018	702894	877	702237	702316	80	702298	15.1	24	26.8	-5.34918	32.1492	702237	11.2	15.6	702259	14.2
mn_T1_ChIP3	670	chrX	703995	704400	406	704091	704400	310	704082	9.8	3	17.4	3.99167	13.4083	704073	13.1	4.3	704159	15.8
mn_T1_ChIP3	671	chrX	704821	705464	644	705165	705464	300	705445	16.3	260	47.3	-7.52878	54.8288	705141	-4	51.3	705230	1.5
mn_T1_ChIP3	672	chrX	728961	729507	547	728961	729122	162	729011	4	136	25.4	6.12468	19.2753	729311	11.2	14.2	729004	19.8
mn_T1_ChIP3	673	chrX	745037	745675	639	745286	745675	390	745504	45.9	142	57.2	22.9153	34.2847	745062	25.3	31.9	745495	54.5
mn_T1_ChIP3	674	chrXI	-50	677	728	-43	279	323	258	25.9	40	41.6	17.7637	23.8363	287	35.9	5.7	253	40.3
mn_T1_ChIP3	675	chrXI	23387	23849	463	23387	23445	59	23462	2.7	195	19.8	4.04505	15.755	23797	4.8	15	23399	11.6
mn_T1_ChIP3	676	chrXI	39039	39697	659	39253	39697	445	39644	-21.6	118	15.5	-18.4477	33.9477				39471	-13.7
mn_T1_ChIP3	677	chrXI	47965	48575	611	48239	48365	127	47987	16.8	15	32.1	15.1855	16.9145	48564	0.1	32	48311	15.9
mn_T1_ChIP3	678	chrXI	68362	68825	464	68739	68813	75	68399	10.7	342	22	7.95733	14.0427	68739	-1.6	23.6	68769	9.7
mn_T1_ChIP3	679	chrXI	68908	69429	522	69159	69276	118	68939	9.1	366	23.4	6.53614	16.8639				69203	3.9
mn_T1_ChIP3	680	chrXI	69517	70130	614	69517	69702	186	69737	10.3	117	40.3	4.07897	36.221	69703	31.9	8.4	69681	33.6
mn_T1_ChIP3	681	chrXI	74307	74899	593	74764	74842	79	74348	-22.6	49	-2.8	-20.5302	17.7302	74499	-30.4	27.6	74819	-11.2
mn_T1_ChIP3	682	chrXI	83844	84599	756	83992	84169	178	84572	-3.5	15	28.1	-8.65156	36.7516	84191	2.8	25.3	84128	6.5
mn_T1_ChIP3	683	chrXI	99053	100266	1214	99762	100266	505	100000	37	895	68.1	16.0839	52.0161	99739	35.4	32.7	100057	64
mn_T1_ChIP3	684	chrXI	107044	107775	732	107143	107256	114	107057	-9.9	331	9.3	-13.8079	23.1079	107283	-1.3	10.6	107193	-13.8
mn_T1_ChIP3	685	chrXI	109136	109720	585	109136	109285	150	109136	-12	78	8.6	-14.0444	22.6444	109376	-11.7	20.3	109223	-4
mn_T1_ChIP3	686	chrXI	109800	110228	429	109800	109872	73	109892	-46.2	32	-31.7	-43.9295	12.2295	109910	-34.8	3.1	109816	-39.7
mn_T1_ChIP3	687	chrXI	140787	141435	649	141116	141435	320	140839	-36.9	256	14.1	-9.8848	23.9848				141420	-4.1
mn_T1_ChIP3	688	chrXI	162242	162952	711	162400	162534	135	162952	10.6	70	28.1	-3.57274	31.6727	162341	-28.3	56.4	162502	-10.7
mn_T1_ChIP3	689	chrXI	163199	164443	1245	163199	163520	322	163318	9.8	86	25.6	-6.49285	32.0928	163736	15.4	10.2	163352	12.9
mn_T1_ChIP3	690	chrXI	164967	165704	738	165119	165495	377	165278	6.1	18	16.3	-9.85152	26.1515	165067	0.8	15.5	165248	7.7
mn_T1_ChIP3	691	chrXI	176017	176499	483	176036	176288	253	176293	-1.5	169	10	-2.98174	12.9817	176288	7.2	2.8	176255	0.1
mn_T1_ChIP3	692	chrXI	184627	185203	577	185000	185203	204	185014	30.3	3	45	18.0633	26.9367	184964	25.1	19.9	185044	35.3
mn_T1_ChIP3	693	chrXI	202264	203588	1325	203207	203526	320	203408	-17.5	128	19.2	-18.5072	37.7072	203564	8.3	10.9	203476	12.3
mn_T1_ChIP3	694	chrXI	219559	220011	453	219559	219819	261	219560	-29.6	16	0.6	-34.9573	35.5573	219876	-40	40.6	219791	-36.7
mn_T1_ChIP3	695	chrXI	259570	259899	330	259570	259899	330	259814			21.2	-4.95	26.15				259880	4.2
mn_T1_ChIP3	696	chrXI	283411	284469	1059	283535	283978	444	283808	2.3	533	15.4	-14.4764	29.8764	284115	-10.9	26.3	283735	8.1
mn_T1_ChIP3	697	chrXI	302385	303374	990	302385	302879	495	303361	-15.1	183	34.8	-11.103	45.903	303073	-18.6	53.4	302579	20.9
mn_T1_ChIP3	698	chrXI	308059	308591	533	308543	308585	43	308059	-1.6	126	8.6	-5.12327	13.7233	308503	-2.1	10.7	308564	0.5
mn_T1_ChIP3	699	chrXI	313281	313754	474	313281	313492	212	313696	-27.2	84	-4.1	-20.0469	15.9469				313451	-29.7
mn_T1_ChIP3	700	chrXI	325728	326413	686	325925	326200	276	325932	-11.6	18	11.2	-10.8717	22.0717				325963	0
mn_T1_ChIP3	701	chrXI	326467	328370	1904	327220	328113	894	327894	7.1	127	68	-0.939703	68.9397	326996	6.9	61.1	327875	57
mn_T1_ChIP3	702	chrXI	334331	335022	692	334572	335022	451	334899	-32	219	23.1	-38.4162	61.5162	334346	-27.6	50.7	334974	11.4
mn_T1_ChIP3	703	chrXI	335562	336001	440	335723	335908	186	335852	1.2	40	15.4	-10.2591	25.6591	335698	-9.5	24.9	335817	-1.5
mn_T1_ChIP3	704	chrXI	339675	341066	1392	340203	340249	47	339678	-38.9	129	-0.3	-19.8669	19.5669	340193	-7.7	7.4	340224	-7.8
mn_T1_ChIP3	705	chrXI	379330	379927	598	379330	379688	359	379551	-3.4	390	18	1.66318	16.3368	379824	-0.1	18.1	379559	13.7
mn_T1_ChIP3	706	chrXI	381337	382451	1115	381702	382282	581	382074	51.7	349	85.7	21.6974	64.0026	382296	64.7	21	382057	80
mn_T1_ChIP3	707	chrXI	382748	383531	784	382971	383241	271	382994	26.4	22	40.7	10.578	30.122	382961	31.3	9.4	383002	36.5
mn_T1_ChIP3	708	chrXI	396465	397032	568	396579	397032	454	396805	-6.3	191	29.1	12.3816	16.7184				396744	16.8
mn_T1_ChIP3	709	chrXI	402251	403484	1234	402371	402832	462	402532	2.3	95	23.7	-0.591062	24.2911	403170	18.6	5.1	402595	7.2
mn_T1_ChIP3	710	chrXI	430716	431210	495	430871	430947	77	430888	3	223	14.3	-2.83278	17.1328	431084	-7.9	22.2	430906	7.4
mn_T1_ChIP3	711	chrXI	432200	433133	934	433033	433088	56	432205	-31.2	353	4.6	-23.6211	28.2211	433118	-10.5	15.1	433068	-7.8
mn_T1_ChIP3	712	chrXI	458283	458897	615	458283	458465	183	458455	25.9	39	42.9	-0.0222222	42.9222	458479	21.9	21	458433	31.8
mn_T1_ChIP3	713	chrXI	463900	464969	1070	463915	464044	130	464057	9.2	348	37.6	-1.41809	39.0181	464712	-6.7	44.3	463997	16.8
mn_T1_ChIP3	714	chrXI	490489	491379	891	490489	490560	72	490601	-2.2	71	14.7	-16.868	31.568	490646	-1.9	16.6	490514	1
mn_T1_ChIP3	715	chrXI	508119	508529	411	508236	508529	294	508249	17.7	33	30.5	18.7957	11.7043	508189	16.6	13.9	508286	20.8
mn_T1_ChIP3	716	chrXI	519459	520723	1265	519717	519947	231	519916	-7.3	256	17.4	-9.36741	26.7674	519958	13.1	4.3	519927	10.3
mn_T1_ChIP3	717	chrXI	520823	521722	900	521350	521701	352	521343	-10	63	15.7	-3.33394	19.0339	521274	3.2	12.5	521375	4.5
mn_T1_ChIP3	718	chrXI	523380	523968	589	523689	523869	181	523825	14	434	29.5	4.92549	24.5745	523883	21.2	8.3	523785	15.7
mn_T1_ChIP3	719	chrXI	524219	525144	926	524542	524717	176	524547	7.1	395	21.5	4.14867	17.3513	524897	6.2	15.3	524603	15.8
mn_T1_ChIP3	720	chrXI	526952	527427	476	527026	527362	337	527158	14	75	24	2.73094	21.2691	526994	14.3	9.7	527092	14.3
mn_T1_ChIP3	721	chrXI	534132	534636	505	534245	534360	116	534606	-15.7	17	8	-10.9715	18.9715	534181	-20.6	28.6	534304	-15.3
mn_T1_ChIP3	722	chrXI	535651	536170	520	535960	536132	173	535958	2.4	92	18.1	1.82622	16.2738	535898	-1	19.1	536017	8.3
mn_T1_ChIP3	723	chrXI	551832	552339	508	551832	552249	418	552094	-15.1	159	20.3	-4.00444	24.3044	552321	-2.2	22.5	552161	-8.5
mn_T1_ChIP3	724	chrXI	554910	555532	623	555151	555532	382	555321	-7.9	125	24.6	-2.14523	26.7452				555315	16.3
mn_T1_ChIP3	725	chrXI	567050	567449	400	567220	567309	90	567051			22.9	-4.8429	27.7429	567414	-12.9	35.8	567266	-7.4
mn_T1_ChIP3	726	chrXI	578440	579548	1109	579496	579548	53	578446	-19	362	37.5	-15.7956	53.2956	578773	-18.6	56.1	579536	0.1
mn_T1_ChIP3	727	chrXI	666053	666899	847	666053	666362	310	666372	43.1	115	66.2	19.5497	46.6503	666716	20.3	45.9	666342	60.8
mn_T1_ChIP3	728	chrXII	10953	11969	1017	11204	11571	368	11611	13.4	414	64.4	27.8532	36.5468	11645	52.1	12.3	11541	53.1
mn_T1_ChIP3	729	chrXII	47848	48634	787	47852	48300	449	48115	-23.9	76	8.9	-21.0846	29.9846				48057	-2.3
mn_T1_ChIP3	730	chrXII	53941	54499	559	53941	54041	101	54040	5.5	125	34.2	9.87402	24.326	54053	31.1	3.1	54000	14.7
mn_T1_ChIP3	731	chrXII	81483	82175	693	81483	81752	270	82100	-0.1	343	23.9	-4.12459	28.0246	81760	-15.1	39	81520	12.9
mn_T1_ChIP3	732	chrXII	85726	86215	490	85726	85826	101	85841	-22.5	174	15.7	-13.1033	28.8033	85837	10.2	5.5	85780	-7.5
mn_T1_ChIP3	733	chrXII	92114	93002	889	92114	92183	70	92999	-15.8	520	19.8	-13.5286	33.3286	92191	1.8	18	92146	3.4
mn_T1_ChIP3	734	chrXII	96758	97478	721	97043	97478	436	97174	10.4	0	27.6	3.51368	24.0863	96972	5	22.6	97213	22.1
mn_T1_ChIP3	735	chrXII	98019	98797	779	98029	98157	129	98079	-14.4	566	-5.9	-25.0629	19.1629	98495	-27.7	21.8	98049	-16.6
mn_T1_ChIP3	736	chrXII	99399	99873	475	99399	99739	341	99399	-18.5	5	7.6	-15.0858	22.6858	99862	-13.7	21.3	99679	-14
mn_T1_ChIP3	737	chrXII	108627	109102	476	108627	108962	336	109102	-8.5	18	14.8	3.35429	11.4457				108641	-27
mn_T1_ChIP3	738	chrXII	166481	167015	535	166481	166764	284	166597	-20.4	14	2.4	-43.2092	45.6092	167011	-33.1	35.5	166520	-14.7
mn_T1_ChIP3	739	chrXII	167389	168364	976	167477	167668	192	168195	-3.9	368	10.3	-18.9721	29.2721	168197	7.5	2.8	167606	0.8
mn_T1_ChIP3	740	chrXII	178087	178596	510	178087	178487	401	178242	11	155	35	-13.3817	48.3817	178568	-14.6	49.6	178156	24.3
mn_T1_ChIP3	741	chrXII	198661	199858	1198	199489	199676	188	198688	-27	4	13.1	-10.3709	23.4709	199171	0.3	12.8	199656	7.3
mn_T1_ChIP3	742	chrXII	201522	202629	1108	202145	202433	289	201530	-39.8	187	1.8	-21.1145	22.9145	202128	-23.9	25.7	202171	-19.8
mn_T1_ChIP3	743	chrXII	218697	219367	671	219316	219367	52	219191	4.3	349	29.7	0.231179	29.4688	219275	21.4	8.3	219353	24.4
mn_T1_ChIP3	744	chrXII	232290	235049	2760	234080	234450	371	234408	-3.9	835	78.4	13.2859	65.1141	234467	71.5	6.9	234426	66.1
mn_T1_ChIP3	745	chrXII	246301	246801	501	246330	246397	68	246317	-23	149	11.8	-14.003	25.803	246492	-9.9	21.7	246372	-21.7
mn_T1_ChIP3	746	chrXII	252601	253806	1206	253108	253806	699	253515	4.7	14	62.8	-4.26193	67.0619	252924	1	61.8	253498	58.6
mn_T1_ChIP3	747	chrXII	259850	260624	775	260337	260624	288	259865	-6.3	64	41.8	3.31704	38.483	260308	5.1	36.7	260359	-1.7
mn_T1_ChIP3	748	chrXII	263560	264019	460	263622	263696	75	263700	-5.3	121	13.2	-13.266	26.466	263616	-1.1	14.3	263676	12.2
mn_T1_ChIP3	749	chrXII	281831	282477	647	282103	282477	375	282354	-32.8	202	22.5	-16.7621	39.2621				282394	15.5
mn_T1_ChIP3	750	chrXII	282796	283599	804	282824	282878	55	282842	-2.3	100	24	-7.89546	31.8955	282921	12.5	11.5	282850	17
mn_T1_ChIP3	751	chrXII	283675	284319	645	283948	284234	287	284264	-12.8	75	11.6	-8.46508	20.0651	283846	-6.8	18.4	284207	3.2
mn_T1_ChIP3	752	chrXII	328849	329609	761	329416	329506	91	329310	9.3	210	32.1	10.0188	22.0812	329523	27.1	5	329480	29.8
mn_T1_ChIP3	753	chrXII	340400	340749	350	340547	340711	165	340666	-8.1	0	1.8	-13.4665	15.2665	340432	-14.6	16.4	340608	-11.8
mn_T1_ChIP3	754	chrXII	341016	341941	926	341016	341417	402	341278	6	100	37.9	3.91832	33.9817	341598	13.3	24.6	341216	24.2
mn_T1_ChIP3	755	chrXII	347752	348289	538	347752	347793	42	347813	-2.5	27	26.7	0.51129	26.1887	347805	18.4	8.3	347762	3
mn_T1_ChIP3	756	chrXII	365894	366541	648	366377	366454	78	366516	-29.2	104	14	-14.3496	28.3496	366313	-1.8	15.8	366428	-11.3
mn_T1_ChIP3	757	chrXII	368864	370329	1466	368864	369375	512	369128	10.3	215	38.7	-1.09109	39.7911	370010	6.4	32.3	369118	33.1
mn_T1_ChIP3	758	chrXII	374150	374449	300	374348	374423	76	374297	-21.1	12	-8.1	-18.1879	10.0879	374320	-15.1	7	374390	-18.2
mn_T1_ChIP3	759	chrXII	387600	387999	400	387835	387999	165	387979	-10.6	250	2.2	-11.0353	13.2353	387638	-11.8	14	387909	-13.1
mn_T1_ChIP3	760	chrXII	388726	390042	1317	389115	389532	418	389386	0.1	454	25.5	1.96963	23.5304	389791	-0.9	26.4	389322	18.8
mn_T1_ChIP3	761	chrXII	403660	404120	461	403715	403846	132	403700			-8.8	-23.1924	14.3924	403912	-25.9	17.1	403759	-28.3
mn_T1_ChIP3	762	chrXII	416580	417523	944	416763	417385	623	417009	12.2	158	30.5	-6.21433	36.7143	417423	-19.8	50.3	417042	22.5
mn_T1_ChIP3	763	chrXII	423050	423399	350	423270	423313	44	423265	-10.9	30	-3.8	-13.519	9.71895	423269	-5.2	1.4	423290	-10.9
mn_T1_ChIP3	764	chrXII	423656	424797	1142	424471	424738	268	424498	24.6	693	55.7	19.1814	36.5186	424137	45.1	10.6	424495	51.5
mn_T1_ChIP3	765	chrXII	426635	427659	1025	426762	427034	273	426821	-5.2	716	29	-16.1721	45.1721	426648	10.4	18.6	426812	18
mn_T1_ChIP3	766	chrXII	440400	441311	912					-35.2	360
mn_T1_ChIP3	767	chrXII	473392	474080	689	473543	473829	287	473550	-9.8	458	18.8	-20.4445	39.2445	474021	-34	52.8	473570	13.1
mn_T1_ChIP3	768	chrXII	481945	482544	600	481945	482393	449	482141	-0.9	241	19.1	-15.0305	34.1305	482444	-25.3	44.4	482125	11.9
mn_T1_ChIP3	769	chrXII	482577	483505	929	482802	483313	512	483152	5.7	440	32.5	-14.3439	46.8439	483359	-16.8	49.3	483098	19.1
mn_T1_ChIP3	770	chrXII	485176	486011	836	485515	486011	497	485855	-16.9	283	17.3	-16.487	33.787				485819	11.8
mn_T1_ChIP3	771	chrXII	486215	486697	483	486437	486601	165	486442	-25.8	95	-4.4	-22.3833	17.9833	486676	-24.1	19.7	486534	-19.9
mn_T1_ChIP3	772	chrXII	488797	489549	753	489201	489521	321	489478	-8.5	8	24.4	-11.3986	35.7986	489079	-16.6	41	489437	19.9
mn_T1_ChIP3	773	chrXII	489917	490429	513	489917	490429	513	490185	64.1	9	71.3	2.65	68.65				490223	62.1
mn_T1_ChIP3	774	chrXII	498212	498665	454	498446	498665	220	498216	-20.9	105	8.9	-12.0188	20.9188				498485	-22.1
mn_T1_ChIP3	775	chrXII	498828	500227	1400	499818	500035	218	500014	-40.5	1	19.1	-10.3142	29.4142	500178	4.6	14.5	500012	19.1
mn_T1_ChIP3	776	chrXII	506589	507194	606	506589	507149	561	506897	0.3	279	35.9	-1.67111	37.5711				506852	28.7
mn_T1_ChIP3	777	chrXII	514249	514790	542	514539	514649	111	514543	13.5	61	22.1	5.29258	16.8074	514497	8.3	13.8	514570	13.9
mn_T1_ChIP3	778	chrXII	515346	516292	947	516146	516278	133	516142	7.1	218	29.8	4.23759	25.5624	515671	18.5	11.3	516179	10.4
mn_T1_ChIP3	779	chrXII	522580	523447	868	522974	523221	248	523044	-16.3	305	-0.7	-21.0465	20.3465	522867	-14.7	14	523003	-9
mn_T1_ChIP3	780	chrXII	540723	541529	807	541179	541492	314	541195	-4.5	196	15.4	-8.4071	23.8071	541156	0.1	15.3	541235	1.5
mn_T1_ChIP3	781	chrXII	544322	544790	469	544523	544661	139	544786	1.4	432	22.6	-1.19758	23.7976	544507	11.4	11.2	544556	6.2
mn_T1_ChIP3	782	chrXII	552131	552641	511	552269	552641	373	552467	6.5	95	19.6	3.80725	15.7928	552233	2.6	17	552433	12.5
mn_T1_ChIP3	783	chrXII	553645	554361	717	553645	554126	482	553895	-1.7	146	26.6	-0.232766	26.8328	554328	2	24.6	553919	18.5
mn_T1_ChIP3	784	chrXII	592231	593483	1253	593201	593284	84	593227	-6.6	501	29	-13.595	42.595	593193	19.1	9.9	593223	20.5
mn_T1_ChIP3	785	chrXII	604924	605658	735	605076	605400	325	605069	-10.8	289	12.2	-19.8456	32.0456	604998	-4	16.2	605104	-2
mn_T1_ChIP3	786	chrXII	625595	626101	507					-28.2	201
mn_T1_ChIP3	787	chrXII	628050	628649	600					-20.8	296
mn_T1_ChIP3	788	chrXII	636722	639329	2608	636835	637142	308	636963	-4.2	1278	17	-12.1701	29.1701	639327	-4.1	21.1	637032	4.3
mn_T1_ChIP3	789	chrXII	639447	639851	405	639691	639782	92	639672	-3.4	274	13.7	-7.29073	20.9907	639691	12.3	1.4	639719	5.1
mn_T1_ChIP3	790	chrXII	669086	669589	504	669385	669480	96	669089	-21.3	466	19.6	-14.3975	33.9975	669491	-20.5	40.1	669407	-23.2
mn_T1_ChIP3	791	chrXII	673076	673814	739	673212	673397	186	673085	-1.8	106	25	-10.6217	35.6217	673175	-4.5	29.5	673344	10.3
mn_T1_ChIP3	792	chrXII	687712	688119	408	687729	687869	141	687877	-14	2	6.1	-8.71086	14.8109	687903	0.4	5.7	687843	-1
mn_T1_ChIP3	793	chrXII	704642	705147	506	704845	704939	95	704669	2.5	25	32.8	12.9487	19.8513				704899	1.4
mn_T1_ChIP3	794	chrXII	707755	708277	523	708181	708231	51	708202	10.9	279	21.4	0.138983	21.261	708175	6	15.4	708207	18.6
mn_T1_ChIP3	795	chrXII	713452	714053	602	713512	713780	269	714044	-3.2	210	24.1	-6.00961	30.1096	713487	-1	25.1	713533	-5.5
mn_T1_ChIP3	796	chrXII	714417	714927	511					-7.5	117
mn_T1_ChIP3	797	chrXII	719700	720172	473	719812	720172	361	719965	-3	142	9.7	-24.3375	34.0375	719800	-30.3	40	720013	-1.3
mn_T1_ChIP3	798	chrXII	731764	732357	594	731764	732016	253	732339	-20.2	37	16.7	-14.7059	31.4059	732184	-14.3	31	731782	-0.6
mn_T1_ChIP3	799	chrXII	734443	735053	611	734469	734783	315	734585	7.3	136	34.1	-3.50101	37.601	734453	28.1	6	734495	22.3
mn_T1_ChIP3	800	chrXII	780630	781308	679	780630	781055	426	780852	-13	206	11.8	-21.1079	32.9079				780815	3.4
mn_T1_ChIP3	801	chrXII	783678	784491	814	784030	784196	167	784027	2	7	21.9	-0.75966	22.6597	783993	13.9	8	784059	7.8
mn_T1_ChIP3	802	chrXII	790680	791301	622	790779	791092	314	790734	10.5	241	39.3	10.6448	28.6552	790726	35.1	4.2	790813	36.2
mn_T1_ChIP3	803	chrXII	793411	796067	2657	795113	795631	519	795271	-19.7	827	32.7	-14.96	47.66	793612	14.3	18.4	795331	19.4
mn_T1_ChIP3	804	chrXII	805893	807089	1197	806368	806637	270	806666	-0.8	489	27.5	-5.23182	32.7318	806653	21.9	5.6	806617	14.9
mn_T1_ChIP3	805	chrXII	809793	810434	642	809958	810407	450	810119	-16.9	245	17.1	-15.8068	32.9068				810170	7.2
mn_T1_ChIP3	806	chrXII	827014	828613	1600	828382	828613	232	828599	-1.7	523	33.8	-1.83048	35.6305	828260	8.3	25.5	828611	22.7
mn_T1_ChIP3	807	chrXII	828719	829236	518	829053	829236	184	829086	7.2	178	21.3	-6.1515	27.4515	829042	8.8	12.5	829081	18.6
mn_T1_ChIP3	808	chrXII	829574	830059	486	829644	829816	173	829598	-5.8	305	14.7	-7.59936	22.2994				829795	-2.7
mn_T1_ChIP3	809	chrXII	832969	833442	474	833380	833442	63	833387	12.6	285	19.8	10.173	9.62701	833345	13	6.8	833402	8.7
mn_T1_ChIP3	810	chrXII	837650	837949	300
mn_T1_ChIP3	811	chrXII	838000	839370	1371	838400	838836	437	838662	-13	29	10.2	-16.3781	26.5781	838168	-6.6	16.8	838616	3.2
mn_T1_ChIP3	812	chrXII	854914	855576	663	855279	855454	176	854916	0.6	295	38.8	-10.8021	49.6021	855274	-6.9	45.7	855330	-1.4
mn_T1_ChIP3	813	chrXII	856231	857307	1077	856836	857284	449	857088	-32.5	91	4.4	-13.0134	17.4134	856330	-10.6	15	857023	-6.5
mn_T1_ChIP3	814	chrXII	871132	872399	1268	871132	871762	631	871543	33	649	61.4	-3.29812	64.6981	871907	11.8	49.6	871519	52.9
mn_T1_ChIP3	815	chrXII	877368	878479	1112	877841	878314	474	878007	36.6	135	62.5	21.3804	41.1196	877750	42.5	20	878041	55.2
mn_T1_ChIP3	816	chrXII	893014	893507	494					-24.6	114
mn_T1_ChIP3	817	chrXII	898220	899499	1280	899052	899305	254	899096	-28.4	455	1.3	-24.2494	25.5494	899039	-5.6	6.9	899080	-3
mn_T1_ChIP3	818	chrXII	921873	922344	472	922050	922173	124	922344	-19.4	78	10.6	-18.2322	28.8322				922148	-24.8
mn_T1_ChIP3	819	chrXII	924549	925275	727	924549	925184	636	924772	22.9	296	85.1	5.65495	79.4451				924752	79.6
mn_T1_ChIP3	820	chrXII	930906	932262	1357	931606	932262	657	932050	14.1	380	74.8	-14.93	89.73	931448	-2.7	77.5	932058	74.8
mn_T1_ChIP3	821	chrXII	962850	963457	608	963102	963457	356	963442	-25.6	143	11.3	-23.779	35.079	963067	-27.7	39	963126	-25.3
mn_T1_ChIP3	822	chrXII	975738	976224	487	975738	975879	142	976221			11.7	-17.893	29.593	975932	-34	45.7	975792	-27.6
mn_T1_ChIP3	823	chrXII	980861	981318	458	981044	981117	74	981317	2.2	122	26.4	-0.548958	26.949	981044	13.8	12.6	981074	5.3
mn_T1_ChIP3	824	chrXII	1013100	1013399	300
mn_T1_ChIP3	825	chrXII	1013916	1014353	438	1013916	1014270	355	1014247	15.1	126	36.6	22.9036	13.6964	1014320	17.3	19.3	1014211	22.7
mn_T1_ChIP3	826	chrXII	1051787	1052371	585	1051904	1052192	289	1051911	-16.8	216	21.6	-9.68784	31.2878	1051898	13.1	8.5	1051935	17.3
mn_T1_ChIP3	827	chrXII	1064223	1065399	1177	1064578	1065152	575	1064836	70.8	191	85	22.157	62.843	1064491	49	36	1064796	71.1
mn_T1_ChIP3	828	chrXII	1069383	1070141	759	1069956	1070045	90	1069844	1.3	615	21.3	2.4565	18.8435	1069927	12.8	8.5	1069982	17
mn_T1_ChIP3	829	chrXII	1073206	1074788	1583	1073206	1073641	436	1073654	18	269	44.9	0.415693	44.4843	1074517	13.7	31.2	1073620	39.3
mn_T1_ChIP3	830	chrXII	1074801	1075251	451	1074896	1074959	64	1075205	-0.5	1	7.6	-4.17881	11.7788	1074874	-4	11.6	1074938	2.6
mn_T1_ChIP3	831	chrXII	1076007	1076820	814	1076509	1076820	312	1076537	8.6	81	28.6	6.48964	22.1104	1076459	11.7	16.9	1076606	17.4
mn_T1_ChIP3	832	chrXIII	51	955	905	51	554	504	218	39.8	231	71.2	-9.49701	80.697	754	-3.2	74.4	238	64
mn_T1_ChIP3	833	chrXIII	1760	2109	350	1760	1925	166	1915	20	2	33	11.4609	21.5391	2097	5.3	27.7	1839	24.5
mn_T1_ChIP3	834	chrXIII	5496	6214	719	5896	6214	319	5899	40	99	54.9	28.4297	26.4703	5896	53.5	1.4	5920	48
mn_T1_ChIP3	835	chrXIII	19861	20365	505	19942	20365	424	20207	12.1	166	24.8	-10.6321	35.4321	19878	-7.9	32.7	20157	13.9
mn_T1_ChIP3	836	chrXIII	21000	21299	300
mn_T1_ChIP3	837	chrXIII	23966	26405	2440	25543	26405	863	26107	13.5	424	89.9	-4.68928	94.5893	25032	23.9	66	26105	88.5
mn_T1_ChIP3	838	chrXIII	42051	42450	400	42350	42401	52	42384	-13.9	101	2	-10.5497	12.5497	42427	-9.3	11.3	42377	-2.3
mn_T1_ChIP3	839	chrXIII	44022	44710	689	44236	44418	183	44415	4	36	31.3	7.31561	23.9844	44431	23.1	8.2	44372	20.5
mn_T1_ChIP3	840	chrXIII	68294	69049	756	68765	68815	51	68769	-8.2	111	12.1	-4.46823	16.5682	68705	0.6	11.5	68794	9.4
mn_T1_ChIP3	841	chrXIII	69132	69862	731	69722	69812	91	69803	-0.1	4	11.7	-1.03984	12.7398	69465	4.2	7.5	69787	0.7
mn_T1_ChIP3	842	chrXIII	77179	77744	566	77416	77744	329	77658	-6.2	175	27.7	-15.4764	43.1764				77708	4.4
mn_T1_ChIP3	843	chrXIII	110155	110622	468	110193	110456	264	110347	-13.1	73	-1.8	-14.8794	13.0794	110476	-11	9.2	110426	-11.2
mn_T1_ChIP3	844	chrXIII	111129	111633	505	111129	111483	355	111280	18.6	80	27.2	-0.608667	27.8087	111508	-4	31.2	111299	24.2
mn_T1_ChIP3	845	chrXIII	123276	123777	502	123276	123414	139	123569	-24.7	23	0.8	-18.9846	19.7846	123600	-13.2	14	123304	-12.6
mn_T1_ChIP3	846	chrXIII	131163	132419	1257	131595	131976	382	131733	-1.1	270	24.8	-6.17017	30.9702	131185	8.1	16.7	131668	18.8
mn_T1_ChIP3	847	chrXIII	157800	158199	400					-20.5	134
mn_T1_ChIP3	848	chrXIII	159277	159899	623	159499	159899	401	159844	-24.8	37	7.4	-15.0324	22.4324				159871	3.3
mn_T1_ChIP3	849	chrXIII	162195	163250	1056	162239	163009	771	162522	-3.2	534	44.8	-13.9144	58.7144	163236	-6.6	51.4	162592	39.3
mn_T1_ChIP3	850	chrXIII	163682	164328	647	163829	164047	219	164319	-35.5	47	7.5	-22.0757	29.5757	163815	-20.5	28	163855	-5.6
mn_T1_ChIP3	851	chrXIII	168533	169020	488	168534	168754	221	168580	-4.2	28	12.8	-12.0794	24.8794	168793	-8.1	20.9	168667	-9.6
mn_T1_ChIP3	852	chrXIII	183791	184374	584	184003	184046	44	184299	-11.1	73	21.9	-7.92093	29.8209				184026	-31.1
mn_T1_ChIP3	853	chrXIII	196003	196509	507	196410	196509	100	196463	-1.6	48	24.5	-6.75233	31.2523	196395	15.6	8.9	196495	9.6
mn_T1_ChIP3	854	chrXIII	197784	198330	547	198010	198231	222	198170	26.6	371	45.1	10.124	34.976	198247	31.7	13.4	198210	38.1
mn_T1_ChIP3	855	chrXIII	219401	221165	1765	219645	220158	514	219904	9.1	53	40.8	4.11775	36.6823	221047	24.9	15.9	219951	28.5
mn_T1_ChIP3	856	chrXIII	222493	223066	574	222993	223045	53	223064	-13.9	565	1.7	-16.3111	18.0111	222980	-13.6	15.3	223016	-6.7
mn_T1_ChIP3	857	chrXIII	223486	223943	458					1	371
mn_T1_ChIP3	858	chrXIII	225518	226663	1146	225753	226269	517	225722	30.5	383	65.3	8.82941	56.4706	226604	-4.7	70	225776	55.3
mn_T1_ChIP3	859	chrXIII	235200	235700	501	235316	235393	78	235367	12.2	176	29.1	14.0317	15.0683	235305	16.7	12.4	235350	19.5
mn_T1_ChIP3	860	chrXIII	243600	244317	718	243756	244286	531	244024	-7.2	104	32.5	-10.3599	42.8599	244299	-6.5	39	244040	25.6
mn_T1_ChIP3	861	chrXIII	247591	248378	788	247591	247873	283	247676	7.9	54	29.5	8.33287	21.1671	248068	21.1	8.4	247614	14.5
mn_T1_ChIP3	862	chrXIII	259000	259667	668	259297	259520	224	259021	-5.2	57	10.3	-14.9534	25.2534	259535	-13.4	23.7	259500	-10.5
mn_T1_ChIP3	863	chrXIII	279160	279715	556	279429	279628	200	279625	6.7	11	21.2	0.514045	20.686	279371	5.5	15.7	279556	12.6
mn_T1_ChIP3	864	chrXIII	290812	291310	499	290812	291131	320	291099	-5.9	149	6.9	-9.72346	16.6235				291074	0
mn_T1_ChIP3	865	chrXIII	296992	297968	977	296992	297131	140	297715	-25.7	192	5.4	-20.7307	26.1307	297178	-16.4	21.8	297036	-13.8
mn_T1_ChIP3	866	chrXIII	302800	303372	573	302991	303367	377	302817	0.9	150	36.5	1.55	34.95				303147	10.9
mn_T1_ChIP3	867	chrXIII	305038	305634	597	305082	305186	105	305236	-14.9	340	8.1	-11.0626	19.1626	305195	0.9	7.2	305161	-7.4
mn_T1_ChIP3	868	chrXIII	318087	319179	1093	318274	318315	42	318337	24.3	20	30	3.65947	26.3405	318255	12.3	17.7	318294	16.4
mn_T1_ChIP3	869	chrXIII	325180	325709	530	325318	325597	280	325554	17.3	247	37	-2.6708	39.6708	325613	26	11	325570	34.4
mn_T1_ChIP3	870	chrXIII	351806	352374	569	351830	351905	76	352372	-19	96	3.4	-22.0921	25.4921				351881	-11.6
mn_T1_ChIP3	871	chrXIII	352406	353319	914	353093	353142	50	353140	1	194	46.3	9.47523	36.8248	353148	42.1	4.2	353120	40.6
mn_T1_ChIP3	872	chrXIII	353917	354712	796	354091	354600	510	354322	6.7	198	40.6	-3.88776	44.4878	354693	-9.5	50.1	354328	36.3
mn_T1_ChIP3	873	chrXIII	362779	363188	410					-22.3	95
mn_T1_ChIP3	874	chrXIII	379310	379811	502	379628	379793	166	379601	-8	92	2	-17.4685	19.4685	379619	-3.8	5.8	379651	-16.1
mn_T1_ChIP3	875	chrXIII	388850	389732	883	389001	389167	167	389202	15.3	197	36.5	12.4747	24.0253	389175	22.5	14	389143	22.7
mn_T1_ChIP3	876	chrXIII	397019	397433	415	397019	397070	52	397125	-0.3	237	15.4	-12.5168	27.9168	397081	13.9	1.5	397045	5.8
mn_T1_ChIP3	877	chrXIII	407730	408569	840	408030	408476	447	408430	-1.5	79	54.1	6.16183	47.9382	407787	-2.2	56.3	408424	49.8
mn_T1_ChIP3	878	chrXIII	420416	420858	443	420629	420858	230	420430	-16.7	122	6.1	-15.462	21.562				420851	-9
mn_T1_ChIP3	879	chrXIII	463150	463959	810	463251	463559	309	463274	-6.6	154	29.5	-15.99	45.49	463223	19.9	9.6	463273	26.7
mn_T1_ChIP3	880	chrXIII	480256	481071	816	480760	480822	63	481071	-12.1	21	8.6	-18.1661	26.7661				480801	-44
mn_T1_ChIP3	881	chrXIII	499900	500763	864	499954	500526	573	500160	-13	277	8.2	-25.4206	33.6206	499946	-30.1	38.3	500211	0.1
mn_T1_ChIP3	882	chrXIII	504576	505259	684	504576	504881	306	504689	-35.6	76	5.8	-17.6069	23.4069	505116	-6.5	12.3	504612	-3.6
mn_T1_ChIP3	883	chrXIII	534098	534720	623	534098	534286	189	534286	0.5	250	20.3	-6.82419	27.1242	534289	14.7	5.6	534261	17.8
mn_T1_ChIP3	884	chrXIII	535016	535645	630	535595	535645	51	535639	-26.5	49	22.9	-6.66632	29.5663	535492	12.4	10.5	535631	20.1
mn_T1_ChIP3	885	chrXIII	550244	550791	548	550478	550597	120	550610	-17.2	207	1.1	-16.8871	17.9871	550656	-21	22.1	550543	-19.5
mn_T1_ChIP3	886	chrXIII	552509	553225	717	552509	552874	366	553155	8.7	16	22.2	-1.2416	23.4416	552886	-19.5	41.7	552681	10.5
mn_T1_ChIP3	887	chrXIII	557409	558117	709	557717	557972	256	557767	-7.2	206	19.6	-4.4479	24.0479	557703	3.1	16.5	557747	5.9
mn_T1_ChIP3	888	chrXIII	572176	573283	1108	573002	573283	282	573187	14.2	579	28.3	-12.9056	41.2056	572198	4.4	23.9	573277	19.9
mn_T1_ChIP3	889	chrXIII	605998	606432	435	606195	606268	74	606153	23.2	33	34.9	16.3017	18.5983	606187	16.5	18.4	606227	26
mn_T1_ChIP3	890	chrXIII	624430	625030	601	624470	624735	266	625030	12.6	537	33.8	10.9842	22.8158	624777	3.6	30.2	624700	10.4
mn_T1_ChIP3	891	chrXIII	651351	652892	1542	651753	652385	633	651964	-19.2	125	28.4	-16.5792	44.9792	651512	-7.2	35.6	652011	27
mn_T1_ChIP3	892	chrXIII	666477	666962	486	666621	666804	184	666736	-10	99	5.9	-14.1887	20.0887	666575	-26.3	32.2	666742	3.2
mn_T1_ChIP3	893	chrXIII	667416	668146	731	667416	667836	421	667651	14.7	156	27.6	-0.708065	28.3081	667967	0.3	27.3	667698	16.7
mn_T1_ChIP3	894	chrXIII	674182	675311	1130	674728	675311	584	675077	9.6	384	48	11.6866	36.3134	674257	21.3	26.7	675115	38.3
mn_T1_ChIP3	895	chrXIII	701781	702649	869	701781	702098	318	701957	-16.8	94	0.1	-25.0985	25.1985	702148	-20.5	20.6	701998	-16.4
mn_T1_ChIP3	896	chrXIII	715750	716199	450	716081	716199	119	716104			-1.9	-19.5619	17.6619	716068	-18.4	16.5	716184	-17.4
mn_T1_ChIP3	897	chrXIII	731660	732071	412	731993	732071	79	731959	-25	53	4.8	-14.276	19.076	731985	-7.7	12.5	732020	-11.8
mn_T1_ChIP3	898	chrXIII	733117	733604	488	733117	733596	480	733312	-24.7	193	34.7	-13.025	47.725				733354	29.3
mn_T1_ChIP3	899	chrXIII	742868	743538	671	743075	743310	236	743538	6.3	101	28.1	5.72966	22.3703				743261	6.4
mn_T1_ChIP3	900	chrXIII	751732	752341	610	752020	752341	322	752180	-18.1	123	-0.7	-19.8076	19.1076	751812	-15.1	14.4	752208	-3.8
mn_T1_ChIP3	901	chrXIII	753030	753625	596	753525	753602	78	753493	-10	33	3	-11.3981	14.3981	753515	-8.2	11.2	753554	-4
mn_T1_ChIP3	902	chrXIII	760518	761001	484	760518	761001	484	760803	14	211	36.6	-10.15	46.75				760793	28.4
mn_T1_ChIP3	903	chrXIII	762026	762548	523	762345	762489	145	762337	11.6	59	17.3	-6.99312	24.2931	762338	15.9	1.4	762366	10.4
mn_T1_ChIP3	904	chrXIII	768167	768749	583	768512	768650	139	768176	-8.6	83	10.1	-12.061	22.161	768743	-16.3	26.4	768601	-16.7
mn_T1_ChIP3	905	chrXIII	773232	773860	629	773561	773830	270	773717	-1.2	266	22.9	4.90641	17.9936	773848	10.4	12.5	773788	17.4
mn_T1_ChIP3	906	chrXIII	789334	789868	535					-0.9	176
mn_T1_ChIP3	907	chrXIII	797571	798066	496	797646	797803	158	798017	12.3	436	54.8	14.5003	40.2997				797678	1.8
mn_T1_ChIP3	908	chrXIII	807838	808544	707	808003	808233	231	808077	-51.1	565	-5.6	-35.1034	29.5034	807869	-28.3	22.7	808028	-10
mn_T1_ChIP3	909	chrXIII	814762	815246	485
mn_T1_ChIP3	910	chrXIII	818081	819999	1919	818557	818984	428	818784	2.3	1201	32	-2.6173	34.6173	818313	16.3	15.7	818771	23.7
mn_T1_ChIP3	911	chrXIII	820107	820680	574	820107	820465	359	820680			31.1	11.2363	19.8637				820274	23.1
mn_T1_ChIP3	912	chrXIII	837669	838498	830	837950	838357	408	837669	-8	24	11.4	-24.9886	36.3886	838369	-14.1	25.5	838224	-6.5
mn_T1_ChIP3	913	chrXIII	858369	858967	599	858677	858810	134	858930	8.2	2	20.1	4.00301	16.097	858379	-2.3	22.4	858789	4.5
mn_T1_ChIP3	914	chrXIII	860433	860922	490	860784	860922	139	860790	-10	76	15.7	-14.0313	29.7313				860870	-5.2
mn_T1_ChIP3	915	chrXIII	873723	874294	572	873986	874115	130	873964	5.9	460	25.1	9.94367	15.1563	873973	22.3	2.8	874026	19.3
mn_T1_ChIP3	916	chrXIII	879680	880201	522	879680	880024	345	879782	1.8	324	21.7	-11.4695	33.1695				879746	10.4
mn_T1_ChIP3	917	chrXIII	887788	888814	1027	888077	888269	193	887806	3.7	798	18	-5.22134	23.2213	888068	-1	19	888119	3.4
mn_T1_ChIP3	918	chrXIII	908120	908685	566	908120	908229	110	908213	10.6	13	39.1	11.1502	27.9498	908416	11	28.1	908154	25.7
mn_T1_ChIP3	919	chrXIII	911395	912211	817	912097	912211	115	912161	-13.1	79	19.8	-3.28205	23.0821	911958	5.5	14.3	912129	7.2
mn_T1_ChIP3	920	chrXIII	923681	924378	698	923904	924378	475	924150	44.6	33	53.1	15.5076	37.5924	923724	18.6	34.5	924175	40.9
mn_T1_ChIP3	921	chrXIV	1750	2299	550	1750	2143	394	1846	15.9	546	38.7	-5.80321	44.5032	2284	-5.6	44.3	1786	31.6
mn_T1_ChIP3	922	chrXIV	2992	3470	479	3133	3470	338	3268	9.6	1	33.8	10.9234	22.8766	3104	9.7	24.1	3279	31.1
mn_T1_ChIP3	923	chrXIV	3611	4312	702	3857	4280	424	4092	19.1	219	31.9	11.0899	20.8101	3638	25.8	6.1	4058	20.8
mn_T1_ChIP3	924	chrXIV	6656	7139	484	6656	7139	484	6846	36.8	89	56.6	1.5	55.1				6824	51.3
mn_T1_ChIP3	925	chrXIV	14950	16052	1103	15949	16026	78	15957	16.5	258	28.1	6.60176	21.4982	15177	17.2	10.9	15980	15.9
mn_T1_ChIP3	926	chrXIV	33334	34339	1006	33682	34123	442	33621	-5.4	372	32.8	0.38156	32.4184				33704	27.2
mn_T1_ChIP3	927	chrXIV	51877	52635	759	52194	52528	335	52394	-8.7	416	26.7	-3.40731	30.1073	52121	-5.8	32.5	52387	21.2
mn_T1_ChIP3	928	chrXIV	57580	58639	1060	57580	58223	644	57947	28.9	569	67.2	-10.669	77.869	58242	4.2	63	57926	57.3
mn_T1_ChIP3	929	chrXIV	60221	60691	471	60221	60475	255	60221	6.9	7	27.1	10.9602	16.1398				60454	5.9
mn_T1_ChIP3	930	chrXIV	63530	64084	555	63851	64084	234	63804			11	-5.86885	16.8688	63813	5.5	5.5	63875	-0.3
mn_T1_ChIP3	931	chrXIV	64133	64703	571	64405	64604	200	64228	-17.2	62	-1.3	-14.3089	13.0089	64700	-15.5	14.2	64573	-13.1
mn_T1_ChIP3	932	chrXIV	80108	80526	419	80291	80463	173	80490	10.5	24	25.2	4.94797	20.252	80284	4	21.2	80442	12.2
mn_T1_ChIP3	933	chrXIV	86737	87272	536	86791	87196	406	87050	31.6	21	40.4	17.0969	23.3031				87111	35.9
mn_T1_ChIP3	934	chrXIV	87982	88745	764	88249	88470	222	88460	10	28	20.1	5.50443	14.5956	88489	14.5	5.6	88442	18.7
mn_T1_ChIP3	935	chrXIV	88977	89998	1022	88977	89329	353	89178	-5.9	672	28	1.28117	26.7188	89635	-3.2	31.2	89188	19.6
mn_T1_ChIP3	936	chrXIV	90364	90799	436	90646	90754	109	90611	-5.8	384	18.5	-1.68349	20.1835	90635	4.4	14.1	90667	-1
mn_T1_ChIP3	937	chrXIV	96049	96667	619	96620	96667	48	96650	19.6	270	37.3	5.40753	31.8925	96585	20.1	17.2	96655	31.8
mn_T1_ChIP3	938	chrXIV	100098	100892	795	100479	100892	414	100664	14.1	154	49.4	6.62493	42.7751	100408	25.8	23.6	100688	42.6
mn_T1_ChIP3	939	chrXIV	101780	102301	522	101780	102301	522	102083	-5.8	264	28.1	-14.35	42.45				102028	15.8
mn_T1_ChIP3	940	chrXIV	102459	102960	502					-32.5	298
mn_T1_ChIP3	941	chrXIV	105633	106121	489	106022	106121	100	106002	22.2	101	39.2	7.17969	32.0203	106010	37.9	1.3	106052	32.6
mn_T1_ChIP3	942	chrXIV	108467	108926	460					-27	191
mn_T1_ChIP3	943	chrXIV	116078	116510	433	116182	116510	329	116484	2	163	19	-12.0962	31.0962				116500	14.9
mn_T1_ChIP3	944	chrXIV	118215	118711	497	118215	118290	76	118628	-2.7	24	9	-1.88646	10.8865	118548	4.7	4.3	118233	2.5
mn_T1_ChIP3	945	chrXIV	119215	119626	412	119486	119588	103	119219	9.2	177	36.1	5.38964	30.7104				119506	-19.4
mn_T1_ChIP3	946	chrXIV	138623	139399	777	138623	139340	718	138994	-25.3	293	18.5	-23.7661	42.2661				138972	12.8
mn_T1_ChIP3	947	chrXIV	167299	167841	543	167299	167350	52	167841	-25.7	101	12.6	-20.713	33.313	167372	-16.5	29.1	167321	-19
mn_T1_ChIP3	948	chrXIV	187087	187604	518	187445	187604	160	187578	-6.1	11	12	-11.3522	23.3522	187337	1.3	10.7	187525	-5.2
mn_T1_ChIP3	949	chrXIV	188039	188492	454	188039	188476	438	188425	23.7	71	35.5	22.8313	12.6687				188431	32.8
mn_T1_ChIP3	950	chrXIV	195800	196099	300
mn_T1_ChIP3	951	chrXIV	196980	197279	300	196980	197279	300	197064			11	-21.1	32.1				197006	-2.9
mn_T1_ChIP3	952	chrXIV	198305	199496	1192	199012	199316	305	199284	7.2	56	26.2	-0.503946	26.7039	199323	20.8	5.4	199295	22.1
mn_T1_ChIP3	953	chrXIV	199650	200049	400	200003	200049	47	199650	-12.4	125	7.5	-15.0445	22.5445	199987	-1	8.5	200031	-2.4
mn_T1_ChIP3	954	chrXIV	241710	242208	499	241726	241896	171	242152	14.9	316	43.3	19.0003	24.2997				241759	10.9
mn_T1_ChIP3	955	chrXIV	252007	254256	2250	253612	253962	351	253938	-9.9	137	27.2	-12.2632	39.4632	253979	8.9	18.3	253887	10.3
mn_T1_ChIP3	956	chrXIV	254376	255007	632	254393	254858	466	254706	-7.5	167	22.3	-1.28253	23.5825				254694	11.3
mn_T1_ChIP3	957	chrXIV	266080	266594	515	266281	266432	152	266290			21.2	-0.966942	22.1669	266273	10.2	11	266308	15.5
mn_T1_ChIP3	958	chrXIV	271900	272349	450	272098	272142	45	272344	0.1	173	12.9	-7.03704	19.937				272122	-16
mn_T1_ChIP3	959	chrXIV	282383	282938	556	282385	282935	551	282588	20.5	2	27.8	-15.88	43.68				282592	26.4
mn_T1_ChIP3	960	chrXIV	302642	303699	1058	302645	302691	47	302646	-21.9	303	11.6	-26.8108	38.4108	303205	-15.8	27.4	302669	0.1
mn_T1_ChIP3	961	chrXIV	317918	318378	461	318005	318091	87	318070	15.9	62	20.1	-3.50348	23.6035	317995	6.4	13.7	318037	16.1
mn_T1_ChIP3	962	chrXIV	336800	337369	570	337261	337336	76	337213	2.2	135	20.8	-10.8026	31.6026	337252	13.8	7	337287	11
mn_T1_ChIP3	963	chrXIV	344882	345347	466	345113	345347	235	345192	3.3	73	16.1	0.694372	15.4056	345113	4.7	11.4	345144	3.6
mn_T1_ChIP3	964	chrXIV	345616	346337	722	346110	346204	95	346082	15.7	58	25.8	8.94147	16.8585	346217	23.2	2.6	346130	20.1
mn_T1_ChIP3	965	chrXIV	357829	358765	937	358288	358376	89	358406	-1.2	865	27.4	6.34446	21.0555	358405	26	1.4	358340	22
mn_T1_ChIP3	966	chrXIV	393885	394385	501	393885	394140	256	394138	11.2	6	16.8	1.91061	14.8894				394106	12.7
mn_T1_ChIP3	967	chrXIV	413545	414862	1318	413796	414140	345	414005	-36.6	169	6	-24.422	30.422	414320	-6.5	12.5	414037	0.3
mn_T1_ChIP3	968	chrXIV	415121	415667	547	415429	415667	239	415432	-1.7	141	16.9	-11.9795	28.8795	415422	12.6	4.3	415456	5.8
mn_T1_ChIP3	969	chrXIV	415700	416469	770	415700	416100	401	415869	-15.4	189	10.3	-19.4564	29.7564	416242	-28.6	38.9	415899	5.9
mn_T1_ChIP3	970	chrXIV	427331	428279	949	427700	428107	408	427388	-18.4	519	30.1	5.25656	24.8434	428200	7.2	22.9	428046	13
mn_T1_ChIP3	971	chrXIV	441398	442042	645	441619	442042	424	441808	-1.7	228	38	5.46968	32.5303	441556	16.1	21.9	441830	32.6
mn_T1_ChIP3	972	chrXIV	442624	443154	531	442645	442768	124	442799	24.8	24	46.1	8.38943	37.7106	442815	36.3	9.8	442740	33
mn_T1_ChIP3	973	chrXIV	490454	491822	1369	491092	491465	374	491486	17.4	223	48.5	0.107638	48.3924	491487	47.1	1.4	491444	40.4
mn_T1_ChIP3	974	chrXIV	493202	493682	481	493410	493583	174	493266	-5.9	199	16.7	-3.47166	20.1717	493601	-9.3	26	493430	8.3
mn_T1_ChIP3	975	chrXIV	499586	500728	1143	499586	500115	530	499699	10.1	5	32.4	-25.9546	58.3546	500435	-31.2	63.6	499753	27.5
mn_T1_ChIP3	976	chrXIV	501907	502701	795	501907	502463	557	502158	19.4	278	39.3	-3.21765	42.5176				502136	36.6
mn_T1_ChIP3	977	chrXIV	507830	508344	515	508095	508344	250	508072	-0.7	28	13.5	-7.1683	20.6683				508124	4
mn_T1_ChIP3	978	chrXIV	510482	511099	618	510701	511099	399	510482	-4.4	129	21.7	1.65297	20.047				510909	10
mn_T1_ChIP3	979	chrXIV	531058	532167	1110	531339	531795	457	531604	10.2	44	35	3.30781	31.6922	531820	27.3	7.7	531597	32.2
mn_T1_ChIP3	980	chrXIV	541707	542240	534	542021	542240	220	541756	-8.3	229	3.1	-8.46656	11.5666	541983	0.1	3	542051	0.3
mn_T1_ChIP3	981	chrXIV	546907	547434	528	547037	547434	398	547404	-24.1	241	7.3	-36.8523	44.1523				547063	-45.7
mn_T1_ChIP3	982	chrXIV	560576	561111	536	560686	560781	96	560625	-13	117	8.4	-20.9461	29.3461	560788	4	4.4	560713	-7.7
mn_T1_ChIP3	983	chrXIV	567816	568710	895	568149	568677	529	568382	-3.8	298	33	-8.89372	41.8937	567836	7.2	25.8	568388	30.1
mn_T1_ChIP3	984	chrXIV	569486	570262	777	570168	570262	95	570207	-5.2	10	26.7	-6.28944	32.9894	570168	22.3	4.4	570191	25.2
mn_T1_ChIP3	985	chrXIV	575561	576021	461	575683	575897	215	575704	-15.7	31	-2.8	-21.6037	18.8037	575664	-12.6	9.8	575734	-12.7
mn_T1_ChIP3	986	chrXIV	578278	578894	617	578511	578741	231	578323	25.5	14	32.4	16.7363	15.6637				578718	29.7
mn_T1_ChIP3	987	chrXIV	585632	586599	968	585788	586220	433	586218	-5.2	18	20.7	-10.2407	30.9407	586271	-1.3	22	586164	-2.9
mn_T1_ChIP3	988	chrXIV	602047	602604	558	602047	602604	558	602574	4.7	24	21.2	2.75	18.45				602309	-30
mn_T1_ChIP3	989	chrXIV	628184	628650	467	628184	628607	424	628415	0.6	176	23.4	1.59767	21.8023	628623	3.4	20	628453	16.3
mn_T1_ChIP3	990	chrXIV	631652	632681	1030	632245	632631	387	632431	-0.3	67	18.6	-16.7434	35.3434	632078	-0.4	19	632409	11.4
mn_T1_ChIP3	991	chrXIV	634909	635367	459	635324	635367	44	635298	-3.4	162	15.3	-4.78892	20.0889	635324	8.6	6.7	635348	-5.1
mn_T1_ChIP3	992	chrXIV	652584	653157	574	652728	653136	409	652931	10	348	29.9	6.53576	23.3642	652626	10.4	19.5	652910	16
mn_T1_ChIP3	993	chrXIV	662762	663599	838	663246	663410	165	662781	-15.4	10	9	-13.9942	22.9942	663216	0.7	8.3	663294	-3.3
mn_T1_ChIP3	994	chrXIV	664292	664925	634	664655	664718	64	664603	-19.9	214	8.7	-10.9442	19.6442	664637	0	8.7	664680	-2.6
mn_T1_ChIP3	995	chrXIV	674847	675255	409	674847	675044	198	675051	-1.5	174	12.7	-6.74218	19.4422	675060	1.7	11	675016	5.5
mn_T1_ChIP3	996	chrXIV	687448	687977	530	687489	687902	414	687755	-8.9	223	26.6	-5.95345	32.5534	687916	-1.4	28	687797	9.7
mn_T1_ChIP3	997	chrXIV	694347	694810	464	694706	694810	105	694698	30.5	0	34.8	16.8008	17.9992	694668	29.3	5.5	694749	32.2
mn_T1_ChIP3	998	chrXIV	695473	696033	561	695736	695930	195	695914	-19.7	186	4.5	-16.8964	21.3964	695982	1.7	2.8	695894	3
mn_T1_ChIP3	999	chrXIV	701214	701740	527	701288	701535	248	701565	1.3	105	12.7	-1.97957	14.6796	701254	-3.7	16.4	701500	8.5
mn_T1_ChIP3	1000	chrXIV	701783	702294	512	701893	702244	352	701950	18	83	29.4	6.9325	22.4675	701872	12.7	16.7	701992	15.4
mn_T1_ChIP3	1001	chrXIV	703867	705228	1362	704119	704447	329	704457	18.7	483	47.1	18.2495	28.8505	704464	34.6	12.5	704420	40
mn_T1_ChIP3	1002	chrXIV	707623	708420	798	707685	708091	407	708054	26.9	219	31.2	3.95013	27.2499	708115	14.9	16.3	707979	24.6
mn_T1_ChIP3	1003	chrXIV	726450	726899	450	726541	726703	163	726850	15.3	259	18.2	2.63589	15.5641				726628	5.9
mn_T1_ChIP3	1004	chrXIV	727629	728159	531	727629	727872	244	727642	-9.1	391	9.3	-27.6763	36.9763	727901	-24.9	34.2	727639	3.7
mn_T1_ChIP3	1005	chrXIV	783435	784407	973	783658	783913	256	783441	20.2	19	32.5	13.4911	19.0089	783629	23.9	8.6	783711	29.4
mn_T1_ChIP3	1006	chrXV	-100	551	652	-12	448	461	248	40	174	51.5	14.2654	37.2346				289	50.1
mn_T1_ChIP3	1007	chrXV	28429	29364	936	28557	28975	419	28684	-12.7	14	24.3	-4.52495	28.825	28529	4.8	19.5	28723	8.6
mn_T1_ChIP3	1008	chrXV	30712	31326	615	30712	30866	155	31298	-16.4	228	19.2	-3.15217	22.3522	30904	-25.9	45.1	30752	-13.2
mn_T1_ChIP3	1009	chrXV	55456	55948	493	55591	55808	218	55599	-3.1	358	23.9	-1.64873	25.5487	55555	4.5	19.4	55627	8.7
mn_T1_ChIP3	1010	chrXV	60467	61008	542	60525	60995	471	60738	7.1	4	20.1	-4.40563	24.5056	60477	-1.5	21.6	60728	11.8
mn_T1_ChIP3	1011	chrXV	80364	81572	1209	81088	81507	420	81301	-12.6	256	22.9	-15.7978	38.6978	80943	-2.6	25.5	81296	18.8
mn_T1_ChIP3	1012	chrXV	87625	88294	670	87692	87779	88	87746	-14.7	21	7.7	-12.6741	20.3741	87658	0.5	7.2	87727	-0.6
mn_T1_ChIP3	1013	chrXV	92069	92489	421	92069	92489	421	92213	-6.6	105	5.2	-22.65	27.85				92302	2
mn_T1_ChIP3	1014	chrXV	93030	94099	1070	93071	93508	438	93201	-19.4	8	20.1	-22.0684	42.1684	93059	4.6	15.5	93193	15.8
mn_T1_ChIP3	1015	chrXV	94105	94550	446	94105	94490	386	94417	19.3	53	26.9	14.64	12.26				94400	18.4
mn_T1_ChIP3	1016	chrXV	110730	111457	728	110739	111027	289	111374	-15.7	28	5.8	-13.5604	19.3604	111440	-19.4	25.2	110788	-2
mn_T1_ChIP3	1017	chrXV	113419	114143	725	113473	113588	116	113594	27.3	103	34.4	0.989819	33.4102				113523	20.5
mn_T1_ChIP3	1018	chrXV	158994	161355	2362	160945	161068	124	161099	19.2	512	65.8	13.0407	52.7593	161100	64.4	1.4	161022	50.9
mn_T1_ChIP3	1019	chrXV	170179	170730	552	170222	170319	98	170181	15.9	114	39.2	6.40441	32.7956	170386	20.4	18.8	170268	13.7
mn_T1_ChIP3	1020	chrXV	201515	202668	1154	201515	202373	859	201761	17	316	44.3	-16.7075	61.0075	202594	-19.2	63.5	201809	34.5
mn_T1_ChIP3	1021	chrXV	212136	212607	472	212571	212607	37	212161	-17.1	362	2.7	-21.0464	23.7464	212564	-23.5	26.2	212594	-16.4
mn_T1_ChIP3	1022	chrXV	217155	218186	1032	217509	217777	269	217757	-1.8	83	19.7	1.40642	18.2936	217794	11.4	8.3	217709	11.4
mn_T1_ChIP3	1023	chrXV	219638	220206	569	219955	220206	252	220023	-0.1	211	18.5	-3.71009	22.2101	219950	10.2	8.3	219976	14.3
mn_T1_ChIP3	1024	chrXV	226198	226991	794	226313	226613	301	226331	-24.2	449	5.6	-25.8921	31.4921				226337	4.2
mn_T1_ChIP3	1025	chrXV	232668	233119	452	232668	232999	332	232773	-9.5	167	15.9	-13.87	29.77	233019	-14.6	30.5	232807	4.9
mn_T1_ChIP3	1026	chrXV	234196	234600	405	234382	234600	219	234368	25.5	32	35.5	13.0656	22.4344	234382	32.7	2.8	234406	29.9
mn_T1_ChIP3	1027	chrXV	235050	235479	430	235050	235463	414	235298	-18	65	1.8	-19.6625	21.4625				235245	-5.1
mn_T1_ChIP3	1028	chrXV	252689	253698	1010	252770	253141	372	253684	-24.3	616	19.7	-21.2969	40.9969				252806	8.6
mn_T1_ChIP3	1029	chrXV	254170	254667	498	254389	254667	279	254172	-15.7	104	9.3	-11.5009	20.8009				254642	-0.6
mn_T1_ChIP3	1030	chrXV	255210	255899	690	255773	255867	95	255210	-30.9	98	-4	-28.0545	24.0545	255884	-6.8	2.8	255797	-23.3
mn_T1_ChIP3	1031	chrXV	268387	268880	494	268655	268880	226	268642	8.1	271	25.3	2.0847	23.2153	268643	23.9	1.4	268675	15.7
mn_T1_ChIP3	1032	chrXV	270947	271468	522	270947	270998	52	270947	6.8	295	21.5	1.42085	20.0791	271009	8.5	13	270957	18.6
mn_T1_ChIP3	1033	chrXV	274082	275272	1191	274148	274263	116	274291	-23.8	49	25	-9.70363	34.7036	274104	6.2	18.8	274211	7.3
mn_T1_ChIP3	1034	chrXV	281651	282652	1002	282072	282652	581	282360	-3.5	191	34.7	-5.96176	40.6618	281697	-4.6	39.3	282352	26.4
mn_T1_ChIP3	1035	chrXV	284865	285560	696	284894	285183	290	285174	24.6	83	40.2	19.3232	20.8768	285392	22.2	18	285143	29
mn_T1_ChIP3	1036	chrXV	285608	286658	1051	285608	285838	231	285837	37.8	362	81.6	17.5222	64.0778	285838	78.9	2.7	285810	76.1
mn_T1_ChIP3	1037	chrXV	300712	301349	638	300828	301245	418	301026	-9.1	179	16.3	-20.1309	36.4309	300811	-25	41.3	301047	8.2
mn_T1_ChIP3	1038	chrXV	304210	305043	834	304662	305043	382	304850	14.6	483	43	11.2608	31.7392	304451	29.4	13.6	304870	35
mn_T1_ChIP3	1039	chrXV	315784	316362	579	315969	316063	95	316334	-7.2	2	28.6	0.411777	28.1882	315875	-14.9	43.5	316017	-5.4
mn_T1_ChIP3	1040	chrXV	339882	340708	827	339927	340383	457	340035	-11.8	503	11	-27.3186	38.3186	339917	-1.7	12.7	339948	1.4
mn_T1_ChIP3	1041	chrXV	341958	342358	401	341958	342358	401	342127	41	74	53.7	14.4	39.3				342048	40.4
mn_T1_ChIP3	1042	chrXV	342802	343403	602	342881	342959	79	342907	5	361	23.6	4.28891	19.3111	342987	16.8	6.8	342931	15.1
mn_T1_ChIP3	1043	chrXV	353874	354762	889	354043	354305	263	354700	-7.6	68	36.2	4.11454	32.0855	354029	21.2	15	354079	11.3
mn_T1_ChIP3	1044	chrXV	377754	378580	827	377761	378218	458	378040	35.6	222	54	16.7005	37.2995	378453	20.6	33.4	377986	38.7
mn_T1_ChIP3	1045	chrXV	407850	408149	300
mn_T1_ChIP3	1046	chrXV	427787	428444	658	427787	428263	477	427974	41	253	59.5	30.2757	29.2243	428394	25.4	34.1	428037	40.3
mn_T1_ChIP3	1047	chrXV	438324	438930	607	438869	438930	62	438842	-7.7	180	23.6	-16.8538	40.4538	438841	23.6	0	438921	16.5
mn_T1_ChIP3	1048	chrXV	444566	447199	2634	444601	444834	234	447134	-4.2	543	25.7	-21.6856	47.3856	446397	1	24.7	444676	10.8
mn_T1_ChIP3	1049	chrXV	464123	464749	627					-35.2	13
mn_T1_ChIP3	1050	chrXV	472522	473086	565	472958	473002	45	472574	7.1	6	36.1	4.59269	31.5073				472982	-10.3
mn_T1_ChIP3	1051	chrXV	479392	480549	1158	479859	480549	691	479855	16	81	37.3	16.9525	20.3475	479835	27.6	9.7	479895	33.4
mn_T1_ChIP3	1052	chrXV	482140	482459	320	482143	482382	240	482191	-21.8	72	-4.2	-18.41	14.21	482426	-18.8	14.6	482359	-27
mn_T1_ChIP3	1053	chrXV	487178	487863	686	487178	487223	46	487195	-14.5	319	-0.4	-24.8394	24.4394	487278	-14	13.6	487188	-3.1
mn_T1_ChIP3	1054	chrXV	490295	490803	509	490415	490584	170	490589	-0.8	86	23.2	-6.60737	29.8074	490590	21.8	1.4	490518	5.4
mn_T1_ChIP3	1055	chrXV	506847	507261	415	506953	507106	154	507232	-9.6	91	1.7	-16.2904	17.9904	506912	-18.6	20.3	507016	-17.6
mn_T1_ChIP3	1056	chrXV	571769	572289	521	571921	572148	228	572165			20.3	-6.15734	26.4573	572155	17.6	2.7	572126	13.5
mn_T1_ChIP3	1057	chrXV	575105	577020	1916	576368	576410	43	576205	-3.1	224	16.7	-3.04805	19.7481	576438	10.2	6.5	576389	8.6
mn_T1_ChIP3	1058	chrXV	579254	579881	628	579314	579617	304	579331	14.6	51	33.2	4.00216	29.1978	579275	4.5	28.7	579384	17.8
mn_T1_ChIP3	1059	chrXV	585800	586249	450	585853	585967	115	585827	-12.3	78	16.2	1.3794	14.8206	586028	-3.3	19.5	585906	-0.6
mn_T1_ChIP3	1060	chrXV	594214	594745	532	594646	594745	100	594635	-2.5	18	14.6	-16.7829	31.3829	594626	6.1	8.5	594722	-3
mn_T1_ChIP3	1061	chrXV	595138	595570	433	595138	595555	418	595269	12.5	69	28.2	-1.86667	30.0667	595565	-1.7	29.9	595334	22.7
mn_T1_ChIP3	1062	chrXV	623736	624314	579	624065	624148	84	624133	3.8	49	12.6	-6.70384	19.3038	624171	4.2	8.4	624107	10.9
mn_T1_ChIP3	1063	chrXV	639688	640205	518	639806	640093	288	639968	-5.4	130	27.1	-8.55522	35.6552	639734	-19.8	46.9	640031	9.5
mn_T1_ChIP3	1064	chrXV	642006	642721	716	642227	642605	379	642491	-24.7	164	15	-31.5409	46.5409	642673	4.9	10.1	642575	2.1
mn_T1_ChIP3	1065	chrXV	648591	649050	460	648746	649050	305	649044	-27	64	5.8	-37.4677	43.2677	648690	-37.2	43	648794	-36.1
mn_T1_ChIP3	1066	chrXV	663449	664224	776	663892	664210	319	664149	-1.4	656	21.3	-11.1245	32.4245	663488	0.3	21	664190	8.7
mn_T1_ChIP3	1067	chrXV	677874	678525	652	678056	678124	69	678184	-8.4	57	8.6	-7.21372	15.8137	678130	-1	9.6	678103	-3.7
mn_T1_ChIP3	1068	chrXV	709298	709726	429	709298	709726	429	709439	4	182	16.7	-19.55	36.25				709473	11.2
mn_T1_ChIP3	1069	chrXV	709861	710635	775	709861	710270	410	709873	-5.9	95	17.5	-16.591	34.091	710346	-46.5	64	709882	12
mn_T1_ChIP3	1070	chrXV	722817	723799	983	722817	722958	142	722932	-0.1	579	18.2	-16.7052	34.9052	722971	3	15.2	722862	0.4
mn_T1_ChIP3	1071	chrXV	724126	724849	724	724268	724433	166	724377	-7.9	107	10.4	-7.31828	17.7183	724226	-8.5	18.9	724341	-0.7
mn_T1_ChIP3	1072	chrXV	730056	730525	470	730111	730307	197	730300	8.6	26	17.4	5.52308	11.8769	730103	2	15.4	730285	11.9
mn_T1_ChIP3	1073	chrXV	743490	744069	580	743711	743861	151	743712	-7.3	22	14.4	-4.69604	19.096	743642	-7.7	22.1	743745	-0.7
mn_T1_ChIP3	1074	chrXV	758674	759583	910	758687	758773	87	758740	-4.2	192	17.2	-2.74569	19.9457	758780	14.1	3.1	758709	4.6
mn_T1_ChIP3	1075	chrXV	760820	761277	458	760994	761092	99	761049	-4.8	107	3.7	-15.1769	18.8769	761106	-1.7	5.4	761049	3.7
mn_T1_ChIP3	1076	chrXV	761681	762176	496	761681	762038	358	761825	-10.3	133	23.7	0.589855	23.1101				761861	15.5
mn_T1_ChIP3	1077	chrXV	778322	779188	867	778839	778893	55	778837	-17.4	159	-0.3	-21.9139	21.6139	778826	-3.1	2.8	778861	-8.8
mn_T1_ChIP3	1078	chrXV	779948	781188	1241	780509	780810	302	780776	-29.8	52	-3.7	-28.9499	25.2499	779962	-26.9	23.2	780774	-6.5
mn_T1_ChIP3	1079	chrXV	796048	796514	467	796048	796147	100	796158	5.9	210	28.5	-1.01962	29.5196	796180	6.5	22	796072	-1.9
mn_T1_ChIP3	1080	chrXV	831589	832123	535	831627	831882	256	831618	11.4	19	23.1	8.9871	14.1129	831970	3.4	19.7	831663	18.8
mn_T1_ChIP3	1081	chrXV	842410	842920	511					-18.8	501
mn_T1_ChIP3	1082	chrXV	854027	854775	749	854518	854608	91	854576	-18.6	279	11	-18.7201	29.7201	854650	-4.1	15.1	854584	8.3
mn_T1_ChIP3	1083	chrXV	866880	867402	523	866880	866935	56	866985	20.6	145	48.4	11.5197	36.8803	866963	43.2	5.2	866915	37.9
mn_T1_ChIP3	1084	chrXV	868353	868868	516	868361	868417	57	868642	-22.9	59	-1.7	-20.7085	19.0085	868687	-18.5	16.8	868391	-19.6
mn_T1_ChIP3	1085	chrXV	881686	882449	764	882159	882449	291	882186	23.3	140	49.3	19.649	29.651	882153	32.6	16.7	882236	45.1
mn_T1_ChIP3	1086	chrXV	882960	883660	701	883356	883649	294	883416	-8.6	422	8.8	-7.40663	16.2066	883177	-6.9	15.7	883405	1.7
mn_T1_ChIP3	1087	chrXV	922550	922999	450	922846	922999	154	922853	-2.6	82	15.8	-2.41824	18.2182	922833	10.3	5.5	922949	5.2
mn_T1_ChIP3	1088	chrXV	943372	944187	816	943580	943808	229	943854	19.7	360	49.9	10.9022	38.9978	943830	35.9	14	943781	44
mn_T1_ChIP3	1089	chrXV	957250	957549	300	957250	957472	223	957261			21.5	-4.09091	25.5909				957450	-5
mn_T1_ChIP3	1090	chrXV	959686	960143	458	959723	959998	276	959850	-32.6	124	-0.1	-24.8203	24.7203	959715	-9.6	9.5	959774	-8.2
mn_T1_ChIP3	1091	chrXV	970629	971067	439	970805	970935	131	970766	2.2	140	19.6	-0.758117	20.3581	970803	16.4	3.2	970825	12.2
mn_T1_ChIP3	1092	chrXV	976350	976649	300	976350	976649	300	976557			12.7	-3.9	16.6				976378	-16.8
mn_T1_ChIP3	1093	chrXV	977837	979491	1655	978997	979491	495	979271	42	1384	80.4	34.9211	45.4789	978611	69.8	10.6	979205	73.2
mn_T1_ChIP3	1094	chrXV	980406	981337	932	980552	980927	376	980737	-28	150	0.7	-20.1959	20.8959	981044	-9.5	10.2	980759	-10.3
mn_T1_ChIP3	1095	chrXV	1010104	1010754	651	1010152	1010300	149	1010312	-4.6	38	12.4	-14.3582	26.7582	1010352	-9.6	22	1010255	-8.7
mn_T1_ChIP3	1096	chrXV	1027623	1028774	1152	1028579	1028729	151	1028719	-13.8	121	26.4	-11.9321	38.3321	1027648	13.7	12.7	1028707	15.4
mn_T1_ChIP3	1097	chrXV	1031540	1031983	444	1031550	1031596	47	1031973	0.1	432	15.7	-7.85844	23.5584	1031550	-18.8	34.5	1031575	-21.5
mn_T1_ChIP3	1098	chrXV	1041727	1042397	671	1041826	1041912	87	1041832	20.9	97	29.4	10.4926	18.9074	1042033	11.7	17.7	1041890	21.3
mn_T1_ChIP3	1099	chrXV	1059455	1059981	527	1059455	1059863	409	1059732	30	74	40	20.472	19.528	1059882	22.1	17.9	1059708	34.5
mn_T1_ChIP3	1100	chrXV	1085919	1088112	2194	1087282	1087756	475	1087548	-13.8	116	25.6	-12.1033	37.7033	1085978	9.2	16.4	1087500	14.2
mn_T1_ChIP3	1101	chrXV	1089013	1089727	715	1089117	1089366	250	1089409	22.5	420	32.7	14.0944	18.6056	1089455	18.9	13.8	1089335	25.6
mn_T1_ChIP3	1102	chrXVI	3504	4229	726	3746	4118	373	3570	3.8	147	26.7	5.51501	21.185	4129	-8.7	35.4	3934	10.9
mn_T1_ChIP3	1103	chrXVI	58067	58525	459	58133	58203	71	58184	29.9	275	39.9	20.5139	19.3861	58207	28.7	11.2	58181	37.1
mn_T1_ChIP3	1104	chrXVI	73385	73817	433	73385	73784	400	73542	15.1	145	21.2	3.62727	17.5727				73582	14
mn_T1_ChIP3	1105	chrXVI	74181	74818	638	74472	74631	160	74672	1.7	34	14.9	-4.07238	18.9724	74678	3.8	11.1	74591	8.9
mn_T1_ChIP3	1106	chrXVI	75068	76444	1377	75068	75361	294	76420	1.5	323	68.1	-8.13693	76.2369	75384	-10.3	78.4	75326	-2.4
mn_T1_ChIP3	1107	chrXVI	85459	85937	479	85488	85673	186	85613	14.9	74	27.6	2.51502	25.085	85473	7.7	19.9	85581	12.6
mn_T1_ChIP3	1108	chrXVI	99456	99981	526	99456	99760	305	99487	-28.2	58	10.4	-23.743	34.143				99467	4.8
mn_T1_ChIP3	1109	chrXVI	106060	106859	800	106759	106859	101	106738	-7.7	226	37.5	-2.51731	40.0173	106281	2.7	34.8	106808	23.9
mn_T1_ChIP3	1110	chrXVI	132947	133410	464	132961	133154	194	133127	-1.4	81	15.8	-6.49148	22.2915				133103	6.2
mn_T1_ChIP3	1111	chrXVI	135759	136517	759	136025	136331	307	136061	-6.9	237	24.3	-3.59181	27.8918	135796	6.9	17.4	136079	16
mn_T1_ChIP3	1112	chrXVI	173022	173884	863	173226	173551	326	173022	-12.1	282	14.7	-21.9101	36.6101	173831	-26.2	40.9	173315	-17.2
mn_T1_ChIP3	1113	chrXVI	174108	174681	574	174208	174404	197	174255	3.4	32	34.7	6.10716	28.5928	174195	14.2	20.5	174256	33.2
mn_T1_ChIP3	1114	chrXVI	209949	210576	628	210000	210270	271	210496	-28	193	11.7	-10.7882	22.4882	210327	-27.7	39.4	210044	-7.5
mn_T1_ChIP3	1115	chrXVI	282659	283291	633	282992	283256	265	283250	10.9	51	20.3	-0.56712	20.8671	282704	-1.3	21.6	283230	12.1
mn_T1_ChIP3	1116	chrXVI	296884	297456	573	296884	296970	87	297004	3.5	224	32.1	-6.4214	38.5214	296970	22.5	9.6	296949	17.4
mn_T1_ChIP3	1117	chrXVI	302326	302794	469	302400	302609	210	302760	-4.5	155	10.2	-9.55753	19.7575				302469	-1.5
mn_T1_ChIP3	1118	chrXVI	303077	304163	1087	303096	303163	68	304101	-15.1	140	12.9	-14.482	27.382	303173	1	11.9	303116	3
mn_T1_ChIP3	1119	chrXVI	335917	336316	400	335917	336024	108	336036	9.2	71	24.8	11.7527	13.0473	336037	21.9	2.9	335978	20.9
mn_T1_ChIP3	1120	chrXVI	338790	339249	460
mn_T1_ChIP3	1121	chrXVI	351600	352196	597	351656	352196	541	352004	-15.9	133	6.8	-24.9232	31.7232	351620	-21.8	28.6	351945	-1.4
mn_T1_ChIP3	1122	chrXVI	370211	370761	551	370290	370388	99	370710	-15.9	329	9.5	-17.329	26.829				370341	-33.4
mn_T1_ChIP3	1123	chrXVI	372459	372977	519	372512	372977	466	372769	13.6	149	27.7	-13.8868	41.5868	372504	-13.5	41.2	372743	15.3
mn_T1_ChIP3	1124	chrXVI	404954	406136	1183	405053	405310	258	406128	-42.9	292	28	-26.8399	54.8399	404965	-8.8	36.8	405073	-6.4
mn_T1_ChIP3	1125	chrXVI	407089	407872	784	407135	407445	311	407227	1.7	256	18.8	-22.0192	40.8192	407135	5.2	13.6	407160	7.8
mn_T1_ChIP3	1126	chrXVI	432525	433032	508	432748	433032	285	432525	-2.1	96	25.4	0.947534	24.4525	432723	-8.6	34	432864	1.7
mn_T1_ChIP3	1127	chrXVI	435764	436243	480	435764	435847	84	435780	-32.9	30	0.4	-26.1391	26.5391	435867	-3.8	4.2	435776	-3.8
mn_T1_ChIP3	1128	chrXVI	454255	455059	805	454891	454955	65	454839	15.1	421	28.4	9.14946	19.2505	455028	21.6	6.8	454931	24
mn_T1_ChIP3	1129	chrXVI	462867	463373	507	462893	462958	66	462878	-4	51	16.1	-1.03039	17.1304	462966	3.4	12.7	462937	4.7
mn_T1_ChIP3	1130	chrXVI	479676	480186	511	479779	480186	408	480004	-0.4	44	19.5	-9.55243	29.0524				479997	18.2
mn_T1_ChIP3	1131	chrXVI	481202	482049	848	481971	482049	79	481851	-10.4	91	12.4	-7.35202	19.752	481889	-5.4	17.8	482043	2.2
mn_T1_ChIP3	1132	chrXVI	486260	486713	454	486614	486713	100	486279	5.4	270	29.8	7.60452	22.1955				486635	-27.3
mn_T1_ChIP3	1133	chrXVI	491909	492673	765	492212	492534	323	492660	-12.6	1	13.2	-14.7034	27.9034	492593	-16.1	29.3	492416	-2.6
mn_T1_ChIP3	1134	chrXVI	497509	497972	464	497509	497972	464	497814	35.1	172	49.5	3.2	46.3				497836	41.6
mn_T1_ChIP3	1135	chrXVI	498101	498760	660	498217	498728	512	498513	5.3	305	16.6	-24.9358	41.5358	498737	-4.7	21.3	498518	13.9
mn_T1_ChIP3	1136	chrXVI	503436	503965	530	503500	503625	126	503487	-15.8	36	1.5	-20.278	21.778	503651	-12.6	14.1	503536	-19.8
mn_T1_ChIP3	1137	chrXVI	517394	518016	623	517397	517553	157	517513	5.9	2	26.6	6.18991	20.4101	517717	3.3	23.3	517417	16.7
mn_T1_ChIP3	1138	chrXVI	553610	554196	587	553721	553914	194	553763	-3.2	403	25	-3.27964	28.2796	553699	12.6	12.4	553743	14
mn_T1_ChIP3	1139	chrXVI	560150	560449	300	560150	560253	104	560449			-25.4	-36.0041	10.6041	560268	-36.3	10.9	560167	-36.8
mn_T1_ChIP3	1140	chrXVI	571949	572549	601					-3.8	110
mn_T1_ChIP3	1141	chrXVI	578085	578553	469	578085	578226	142	578091	16.2	1	37.7	8.50428	29.1957	578243	15	22.7	578121	20.9
mn_T1_ChIP3	1142	chrXVI	581654	582230	577	581654	582055	402	581694	-37.8	109	-4.4	-44.0634	39.6634				581684	-12.7
mn_T1_ChIP3	1143	chrXVI	638434	639015	582					31	166
mn_T1_ChIP3	1144	chrXVI	642283	643322	1040	643154	643232	79	643268	-12.6	249	7.2	-13.1297	20.3297	643075	-8.1	15.3	643209	-13.7
mn_T1_ChIP3	1145	chrXVI	644351	645842	1492	644900	645537	638	645110	44.9	454	70.3	5.33115	64.9689	645608	21.6	48.7	645177	63.4
mn_T1_ChIP3	1146	chrXVI	646537	647010	474	646600	646908	309	646630	-16.8	103	15.8	-14.6012	30.4012	646583	-3.4	19.2	646699	3.5
mn_T1_ChIP3	1147	chrXVI	648585	649062	478	648773	649059	287	648587	-11.6	21	10.2	-2.46963	12.6696				648810	-14.2
mn_T1_ChIP3	1148	chrXVI	654071	655071	1001	654451	654847	397	654122	0.5	245	26	-8.20182	34.2018				654669	-1.1
mn_T1_ChIP3	1149	chrXVI	673622	674148	527	673633	673762	130	674122	-19.9	318	9.9	-13.4156	23.3156	673840	-25	34.9	673664	-15.3
mn_T1_ChIP3	1150	chrXVI	676037	676442	406	676050	676175	126	676039	-5.8	107	6	-8.07143	14.0714	676418	-11.2	17.2	676070	-6.7
mn_T1_ChIP3	1151	chrXVI	689500	689799	300
mn_T1_ChIP3	1152	chrXVI	694079	694963	885	694452	694963	512	694794	3.6	419	33.2	-11.7198	44.9198	694110	1.9	31.3	694758	27.8
mn_T1_ChIP3	1153	chrXVI	695698	696269	572	696169	696269	101	696165	-14	158	11.6	-12.8979	24.4979	695922	-12.2	23.8	696235	3.4
mn_T1_ChIP3	1154	chrXVI	700514	702507	1994	701166	701628	463	701408	1.5	588	28.3	-12.7339	41.0339	702022	5.3	23	701393	17.3
mn_T1_ChIP3	1155	chrXVI	718820	719412	593	718884	718965	82	719400	-14.2	300	5.5	-14.0937	19.5937	719084	-19.4	24.9	718919	-24.6
mn_T1_ChIP3	1156	chrXVI	719505	720127	623	719814	719892	79	719864	6.8	32	13.9	-3.8011	17.7011	719901	-2.5	16.4	719862	12.5
mn_T1_ChIP3	1157	chrXVI	731000	731675	676	731162	731675	514	731441	5.1	240	27.8	-26.2296	54.0296	731127	-24.1	51.9	731482	13.9
mn_T1_ChIP3	1158	chrXVI	743942	744772	831	744170	744435	266	743956	-20.4	38	22.5	-12.015	34.515				744365	-24.9
mn_T1_ChIP3	1159	chrXVI	752285	752951	667	752285	752417	133	752293	-22.9	31	10.7	-11.4985	22.1985	752605	-4	14.7	752296	7.9
mn_T1_ChIP3	1160	chrXVI	769074	769575	502	769110	769270	161	769574	-27.2	62	0.1	-18.8114	18.9114	769311	-18.6	18.7	769219	-18.2
mn_T1_ChIP3	1161	chrXVI	775614	776229	616	776137	776229	93	776111	-3.2	33	11	-20.7342	31.7342	776124	5.4	5.6	776188	-1.3
mn_T1_ChIP3	1162	chrXVI	780981	781605	625	781185	781360	176	781002	-6.2	34	19.9	2.55278	17.3472	781385	0.6	19.3	781326	6.1
mn_T1_ChIP3	1163	chrXVI	794817	795264	448
mn_T1_ChIP3	1164	chrXVI	810382	810888	507	810579	810740	162	810406	-17.5	92	15.3	-8.4429	23.7429	810781	0.7	14.6	810710	5.4
mn_T1_ChIP3	1165	chrXVI	819190	819951	762					-15.8	186
mn_T1_ChIP3	1166	chrXVI	821983	823162	1180	821983	822406	424	822287	10.2	502	54	11.3929	42.6071	822447	39	15	822294	48.5
mn_T1_ChIP3	1167	chrXVI	829941	830453	513	830069	830453	385	830225	21.6	106	30.1	3.38516	26.7148	830050	-1	31.1	830238	20.5
mn_T1_ChIP3	1168	chrXVI	845956	846805	850	845956	846063	108	846067	16.9	83	43.8	5.13073	38.6693	846754	10.3	33.5	845987	28.6
mn_T1_ChIP3	1169	chrXVI	856571	857051	481	856571	856670	100	856652	1.3	11	14.3	-7.24331	21.5433	856691	7.5	6.8	856591	0
mn_T1_ChIP3	1170	chrXVI	860168	860782	615	860392	860621	230	860647	-11.3	191	8.7	-10.7034	19.4034	860632	4.5	4.2	860599	-8.3
mn_T1_ChIP3	1171	chrXVI	880247	880760	514	880608	880684	77	880754	-26.7	146	-2.4	-20.6018	18.2018	880566	-18.1	15.7	880661	-19.2
mn_T1_ChIP3	1172	chrXVI	899191	899773	583	899191	899580	390	899358	-2.7	21	29.9	-1.33161	31.2316	899610	-5.2	35.1	899337	24.4
mn_T1_ChIP3	1173	chrXVI	899845	900574	730	899845	900150	306	900095	16.3	13	28.1	8.41132	19.6887	900307	17.8	10.3	900030	21.2
mn_T1_ChIP3	1174	chrXVI	900618	901449	832	900618	900747	130	900976	-4.4	419	12.8	-12.9382	25.7382	900975	12.8	0	900644	9
mn_T1_ChIP3	1175	chrXVI	945796	946703	908	945967	946308	342	946248	16.6	61	36.7	8.06484	28.6352	946322	25.2	11.5	946234	30
mn_T1_ChIP3	1176	2-micron	41	6268	6228	41	141	101	108	-26.2	739	70.5	-23.0412	93.5412	152	66.3	4.2	92	60.5
mn_T1_ChIP3	1177	chrI	66	634	569	576	634	59	229	50.8	36	60.7	43.9316	16.7684	470	49.3	11.4	630	54.7
mn_T1_ChIP3	1178	chrI	150862	151262	401	151084	151197	114	151054	31.7	32	38.7	21.9721	16.7279	151075	33.1	5.6	151139	30.3
mn_T1_ChIP3	1179	chrI	164147	164608	462	164161	164416	256	164423	18.4	114	38.2	21.5762	16.6238	164460	29.9	8.3	164380	31.5
mn_T1_ChIP3	1180	chrI	165323	165864	542	165361	165416	56	165816	13.9	146	46.4	13.4282	32.9718	165351	-10.3	56.7	165387	-5.9
mn_T1_ChIP3	1181	chrI	174984	175482	499	175414	175461	48	175474	-3.2	401	26.4	1.48603	24.914	175461	22.3	4.1	175437	12.5
mn_T1_ChIP3	1182	chrII	5465	6517	1053	5866	6445	580	5716	66.8	125	75.3	36.0822	39.2178	5692	61.2	14.1	6057	68.5
mn_T1_ChIP3	1183	chrII	29253	29767	515	29253	29624	372	29517	6.2	278	30.4	13.3035	17.0965	29637	9.5	20.9	29526	22.2
mn_T1_ChIP3	1184	chrII	49480	49924	445	49773	49924	152	49915	-5.1	241	13.3	-11.4843	24.7843	49764	-5.9	19.2	49910	9.1
mn_T1_ChIP3	1185	chrII	71981	72533	553	71981	72346	366	72359	-2.8	321	14.2	6.45722	7.74278	72361	11.4	2.8	72325	8.6
mn_T1_ChIP3	1186	chrII	89360	89926	567	89734	89838	105	89625			69.4	37.4255	31.9745	89693	47.3	22.1	89792	57.2
mn_T1_ChIP3	1187	chrII	124707	125185	479	124874	125185	312	124848			51.2	35.9665	15.2335	124865	44.1	7.1	124897	36
mn_T1_ChIP3	1188	chrII	135908	136368	461	135908	136368	461	136098	46.2	137	66	13.7	52.3				136095	64.6
mn_T1_ChIP3	1189	chrII	140422	141225	804	140521	140931	411	140515	17.5	105	68.5	31.7842	36.7158	140480	53.4	15.1	140577	58.6
mn_T1_ChIP3	1190	chrII	161471	162079	609	161594	161879	286	161592	-2.9	85	21.5	-3.0387	24.5387	161519	5	16.5	161623	11.4
mn_T1_ChIP3	1191	chrII	165029	165792	764	165308	165543	236	165302	26	177	58.5	29.3833	29.1167	165308	51.6	6.9	165333	47.6
mn_T1_ChIP3	1192	chrII	168101	168500	400	168199	168500	302	168241			57	45.1643	11.8357	168174	47.5	9.5	168234	52.9
mn_T1_ChIP3	1193	chrII	201396	201913	518	201541	201889	349	201887	-3.4	265	26.4	-9.19408	35.5941	201495	-28.8	55.2	201749	2.6
mn_T1_ChIP3	1194	chrII	222825	223402	578	222928	222980	53	222902	8.8	379	30.1	4.8981	25.2019	222991	20.7	9.4	222958	12.3
mn_T1_ChIP3	1195	chrII	225129	225592	464	225530	225583	54	225468	14.9	3	29	11.3866	17.6134	225530	22.2	6.8	225555	22.5
mn_T1_ChIP3	1196	chrII	237301	237950	650	237571	237950	380	237569			22.1	4.17037	17.9296	237560	20.5	1.6	237607	10.9
mn_T1_ChIP3	1197	chrII	238354	238774	421	238453	238509	57	238480	23.6	146	49.8	23.2948	26.5052	238441	40.7	9.1	238489	39.9
mn_T1_ChIP3	1198	chrII	251075	251831	757	251477	251831	355	251470	46.7	302	65	43.109	21.891	251215	37.7	27.3	251509	49.9
mn_T1_ChIP3	1199	chrII	259960	260379	420	260152	260379	228	260379	0.7	227	44.5	-6.12292	50.6229	260134	3.7	40.8	260177	-0.3
mn_T1_ChIP3	1200	chrII	263647	264121	475	263786	263831	46	263797	36.9	73	49.9	36.1462	13.7538	263852	34.4	15.5	263808	46.9
mn_T1_ChIP3	1201	chrII	280749	281295	547	280848	280972	125	280816	33.4	57	40.6	28.7329	11.8671	280832	35	5.6	280889	29.5
mn_T1_ChIP3	1202	chrII	332478	332880	403	332501	332880	380	332669	9.2	191	34.7	9.68696	25.013				332661	32.1
mn_T1_ChIP3	1203	chrII	336448	337024	577	336688	336927	240	336872	31.3	209	48.5	24.378	24.122	336680	21.9	26.6	336850	44.3
mn_T1_ChIP3	1204	chrII	341000	341509	510	341109	341410	302	341367	21.3	102	59.9	24.6149	35.2851	341447	47.8	12.1	341379	54.5
mn_T1_ChIP3	1205	chrII	341998	342398	401	342222	342352	131	342019	2.4	148	29.4	7.78444	21.6156				342269	-5.6
mn_T1_ChIP3	1206	chrII	407307	407775	469	407315	407366	52	407406			35.4	9.50576	25.8942	407419	27.1	8.3	407341	32.8
mn_T1_ChIP3	1207	chrII	411016	411779	764	411503	411779	277	411744	-12.2	10	36.1	-9.33101	45.431	411068	-17.1	53.2	411754	32.1
mn_T1_ChIP3	1208	chrII	415130	415737	608	415130	415737	608	415487	-3	335	86.1	-18.55	104.65				415490	83.4
mn_T1_ChIP3	1209	chrII	441318	441919	602	441318	441676	359	441495	8.2	95	31	1.55514	29.4449	441864	-2.6	33.6	441496	29.5
mn_T1_ChIP3	1210	chrII	463919	464445	527	464064	464186	123	464202	18.5	181	39.8	19.475	20.325				464162	24.4
mn_T1_ChIP3	1211	chrII	466159	466619	461	466159	466619	461	466333	50	282	76.9	34.15	42.75				466387	70
mn_T1_ChIP3	1212	chrII	555793	556289	497	555793	556289	497	555998	41.3	264	75.5	15.3	60.2				556046	65.6
mn_T1_ChIP3	1213	chrII	605848	606307	460	605848	606307	460	606116			45.7	-5.1	50.8				606132	41.3
mn_T1_ChIP3	1214	chrII	624834	625949	1116	624886	625371	486	625139	28.3	591	63.6	9.29794	54.3021	625520	21.5	42.1	625132	58.2
mn_T1_ChIP3	1215	chrII	683090	683625	536	683182	683233	52	683255	24.8	69	38.9	24.1335	14.7665	683244	32.1	6.8	683210	30.7
mn_T1_ChIP3	1216	chrII	697479	698053	575	697479	697704	226	697630	49.9	140	66	43.2264	22.7736				697663	59.1
mn_T1_ChIP3	1217	chrII	779858	780413	556	780171	780365	195	780306	14.4	371	31.5	15.2075	16.2925	780093	14.8	16.7	780247	24.6
mn_T1_ChIP3	1218	chrIII	16909	17652	744	16909	17156	248	17077	28.8	34	38.9	17.5107	21.3893	17170	26.2	12.7	17108	29.1
mn_T1_ChIP3	1219	chrIII	27243	28130	888	27497	27959	463	27742	-7.6	592	33.5	-4.11412	37.6141	28105	11	22.5	27756	29.3
mn_T1_ChIP3	1220	chrIII	28712	29561	850	29192	29493	302	29173	25.2	399	77.7	26.7438	50.9562	28812	10.4	67.3	29235	70.7
mn_T1_ChIP3	1221	chrIII	30012	30674	663	30012	30072	61	30645	1.1	12	45.5	9.78322	35.7168	30143	7.3	38.2	30039	1.7
mn_T1_ChIP3	1222	chrIII	37136	37542	407	37246	37542	297	37423	9.8	108	22.9	9.67273	13.2273	37235	3.1	19.8	37407	21.5
mn_T1_ChIP3	1223	chrIII	56221	56662	442	56337	56510	174	56339	1	68	15.7	1.17127	14.5287	56337	11.4	4.3	56361	11.4
mn_T1_ChIP3	1224	chrIII	61338	61815	478	61574	61815	242	61554	21.6	157	40	18.3869	21.6131	61551	35.9	4.1	61598	38.6
mn_T1_ChIP3	1225	chrIII	77300	77759	460	77300	77608	309	77759	17.8	195	37.6	14.8119	22.7881				77442	25
mn_T1_ChIP3	1226	chrIII	77864	78448	585	77889	78238	350	78182			63.5	35.7983	27.7017	78248	50	13.5	78189	56.7
mn_T1_ChIP3	1227	chrIII	85121	85601	481	85368	85601	234	85407	25.2	105	40.9	15.2915	25.6085				85392	38.1
mn_T1_ChIP3	1228	chrIII	122467	123018	552	122566	122628	63	122567	32.8	27	49.9	27.6951	22.2049	122530	35.8	14.1	122601	43.2
mn_T1_ChIP3	1229	chrIII	125071	125685	615	125510	125685	176	125502	13.7	2	32.5	14.7952	17.7048	125505	28.4	4.1	125532	28.4
mn_T1_ChIP3	1230	chrIII	144867	145293	427	144867	145127	261	145138	13.6	18	23.7	12.609	11.091	145212	8.7	15	145090	12.5
mn_T1_ChIP3	1231	chrIII	163825	164457	633	164154	164457	304	163850	21.5	26	46.1	28.362	17.738				164264	27.4
mn_T1_ChIP3	1232	chrIII	166259	166792	534	166310	166543	234	166544	26	140	44.4	17.187	27.213	166551	40.3	4.1	166521	33.4
mn_T1_ChIP3	1233	chrIII	196915	198235	1321	197727	198235	509	198072	40.2	305	70	28.5112	41.4888	197323	53	17	198029	54.9
mn_T1_ChIP3	1234	chrIII	207594	208010	417	207820	208010	191	207623			11.7	-0.374336	12.0743				207851	-15.4
mn_T1_ChIP3	1235	chrIII	216002	217167	1166	216737	217077	341	216411	18.3	7	28.6	4.64364	23.9564	216442	11.9	16.7	217006	23.9
mn_T1_ChIP3	1236	chrIII	271128	271909	782	271536	271865	330	271596	34.5	426	58.6	38.6801	19.9199	271518	50.3	8.3	271579	54.6
mn_T1_ChIP3	1237	chrIII	298972	299535	564	298972	299274	303	299128	35.8	168	54.4	28.1732	26.2268	299284	29.3	25.1	299183	37.7
mn_T1_ChIP3	1238	chrIV	106944	107346	403	106969	107044	76	107084	17.3	114	24.5	8.62171	15.8783	107055	21.7	2.8	107013	19.1
mn_T1_ChIP3	1239	chrIV	166966	167563	598	167281	167563	283	167450	26	253	41.7	11.1956	30.5044	166999	11.4	30.3	167537	38.8
mn_T1_ChIP3	1240	chrIV	167688	168306	619	168029	168099	71	168041	24.5	69	37.3	15.9069	21.3931	167998	24.7	12.6	168077	30.7
mn_T1_ChIP3	1241	chrIV	271620	272489	870	271986	272316	331	272130	31.5	181	45.8	17.1362	28.6638	271867	38.8	7	272113	38.8
mn_T1_ChIP3	1242	chrIV	285599	286088	490	285928	286011	84	285989	7.8	7	28	10.4182	17.5818	286032	15.8	12.2	285974	22.5
mn_T1_ChIP3	1243	chrIV	357135	357659	525	357200	357659	460	357386	45.9	2	54.5	31.8215	22.6785	357176	29	25.5	357422	46.1
mn_T1_ChIP3	1244	chrIV	361047	361464	418	361202	361365	164	361331	24.5	80	43	21.1106	21.8894	361406	26.6	16.4	361307	30.4
mn_T1_ChIP3	1245	chrIV	394105	394574	470	394105	394574	470	394323	51.4	97	61.3	-4.7	66				394320	59.9
mn_T1_ChIP3	1246	chrIV	407391	407850	460	407391	407850	460	407680	14.9	226	30.7	5.05	25.65				407668	22.3
mn_T1_ChIP3	1247	chrIV	473996	474677	682	474540	474677	138	474658	-20.3	52	8.5	-10.4873	18.9873	474037	-8.1	16.6	474585	3
mn_T1_ChIP3	1248	chrIV	507002	507866	865	507317	507866	550	507597	41	582	76.3	12.899	63.401	507282	29.7	46.6	507561	66.7
mn_T1_ChIP3	1249	chrIV	512328	512729	402	512406	512729	324	512433	24.2	233	44	26.4897	17.5103	512372	31.8	12.2	512446	35.6
mn_T1_ChIP3	1250	chrIV	536627	537029	403	536823	536937	115	536781	32.8	39	44.1	27.6792	16.4208	536697	36.3	7.8	536847	27.4
mn_T1_ChIP3	1251	chrIV	545105	545692	588	545488	545568	81	545444	14.7	62	27.6	13.3367	14.2633	545475	13.7	13.9	545510	18
mn_T1_ChIP3	1252	chrIV	546932	547538	607	546932	547538	607	547287	17.4	310	48.6	-17.55	66.15				547283	47.2
mn_T1_ChIP3	1253	chrIV	550655	551667	1013	550655	551022	368	550997	11.8	615	81	33.2874	47.7126	551034	70.2	10.8	550989	78.3
mn_T1_ChIP3	1254	chrIV	578680	579081	402	578900	579081	182	579061	-16.2	16	11.3	-9.63545	20.9355	578822	-21.6	32.9	578982	-12.6
mn_T1_ChIP3	1255	chrIV	591679	592410	732	591679	592052	374	591818	28.8	258	65.6	29.8511	35.7489	592114	38.9	26.7	591876	60.1
mn_T1_ChIP3	1256	chrIV	599691	600447	757	599691	600447	757	600175	58	484	94.7	20.95	73.75				600133	87.9
mn_T1_ChIP3	1257	chrIV	643288	643687	400	643425	643471	47	643353	8.9	13	16.7	5.40057	11.2994	643419	7.9	8.8	643447	6.3
mn_T1_ChIP3	1258	chrIV	646792	647294	503	646830	647294	465	647105	44.7	1	63.1	29.3132	33.7868	646802	29.7	33.4	647093	53.5
mn_T1_ChIP3	1259	chrIV	650071	650471	401	650071	650214	144	650177	8.1	45	22.7	8.86109	13.8389	650415	16.1	6.6	650100	17.6
mn_T1_ChIP3	1260	chrIV	699261	699788	528	699261	699469	209	699482	11	221	32.2	16.1439	16.0561	699484	28	4.2	699446	21.2
mn_T1_ChIP3	1261	chrIV	794026	794602	577	794109	794602	494	794374	-8.7	277	18.2	-23.8	42	794071	-22.9	41.1	794449	14
mn_T1_ChIP3	1262	chrIV	795621	796020	400	795837	796020	184	795815	28.6	185	42.7	21.4519	21.2481				795859	33
mn_T1_ChIP3	1263	chrIV	814124	814540	417	814262	814452	191	814410	16.1	50	30.3	9.0823	21.2177	814251	19.5	10.8	814327	20.5
mn_T1_ChIP3	1264	chrIV	877586	878304	719	878036	878198	163	878217	2.7	25	25.8	-3.50108	29.3011	878243	16	9.8	878145	18.6
mn_T1_ChIP3	1265	chrIV	879449	879934	486	879665	879934	270	879719	49.4	38	62.2	32.2176	29.9824	879656	54	8.2	879694	49.8
mn_T1_ChIP3	1266	chrIV	881854	882630	777	882149	882630	482	882435	29.6	269	43.7	2.54983	41.1502	882001	5.9	37.8	882443	38.2
mn_T1_ChIP3	1267	chrIV	959757	960277	521	959757	960277	521	959998	42.2	106	47.8	-11.45	59.25				959995	42.2
mn_T1_ChIP3	1268	chrIV	981522	981981	460	981522	981592	71	981533	-0.4	10	14.5	-0.340874	14.8409	981722	-1.3	15.8	981558	1.8
mn_T1_ChIP3	1269	chrIV	988028	988592	565	988154	988592	439	988411	26.1	143	61.7	12.8159	48.8841	988093	13.7	48	988396	54.7
mn_T1_ChIP3	1270	chrIV	990427	991129	703	990427	991129	703	990791	32.1	122	57.6	-8.95	66.55				990745	46.7
mn_T1_ChIP3	1271	chrIV	1005269	1005847	579	1005279	1005617	339	1005449	-10.3	30	18.4	-12.1088	30.5087	1005664	-15.5	33.9	1005400	14
mn_T1_ChIP3	1272	chrIV	1011197	1012096	900	1011617	1012083	467	1011722	29.6	192	65.4	31.6312	33.7688	1011445	48.3	17.1	1011696	50.2
mn_T1_ChIP3	1273	chrIV	1055313	1055902	590	1055313	1055583	271	1055356	9.5	182	34.9	-0.445455	35.3455	1055795	6	28.9	1055323	23.7
mn_T1_ChIP3	1274	chrIV	1062557	1063500	944	1063077	1063467	391	1063089	15.6	16	45.5	20.7881	24.7119	1063068	42.7	2.8	1063100	42.7
mn_T1_ChIP3	1275	chrIV	1080051	1080731	681	1080484	1080729	246	1080512	14.7	66	57.7	27.1623	30.5377	1080476	47.9	9.8	1080508	56.2
mn_T1_ChIP3	1276	chrIV	1097363	1097854	492	1097441	1097526	86	1097571	32.2	144	52	24.7904	27.2096	1097433	37.1	14.9	1097502	43.7
mn_T1_ChIP3	1277	chrIV	1099895	1100308	414	1099979	1100159	181	1100005	3.3	23	13.3	-1.77554	15.0755	1099926	-1.4	14.7	1100069	2.2
mn_T1_ChIP3	1278	chrIV	1125148	1125781	634	1125148	1125490	343	1125311	-2	107	26.4	4.45911	21.9409	1125637	10.2	16.2	1125290	20.9
mn_T1_ChIP3	1279	chrIV	1127309	1128058	750	1127624	1128058	435	1127616	23.1	281	33.1	11.1657	21.9343	1127617	33.1	0	1127659	27.6
mn_T1_ChIP3	1280	chrIV	1181491	1182001	511	1181712	1181897	186	1181494	20.1	152	43.4	22.8378	20.5622	1181912	27.7	15.7	1181860	34.4
mn_T1_ChIP3	1281	chrIV	1210869	1211513	645	1210887	1211014	128	1210964	7.1	127	31.5	1.46209	30.0379	1211107	19	12.5	1210982	21.8
mn_T1_ChIP3	1282	chrIV	1277005	1277556	552	1277005	1277457	453	1277441	-3.1	232	33.8	13.7838	20.0162	1277514	8.7	25.1	1277411	15.7
mn_T1_ChIP3	1283	chrIV	1337616	1338141	526					-9.3	72
mn_T1_ChIP3	1284	chrIV	1355510	1356008	499	1355510	1356008	499	1355798			61.3	-16.4	77.7				1355812	46.2
mn_T1_ChIP3	1285	chrIV	1384592	1385072	481	1384885	1384935	51	1384937	21.9	6	46.1	26.5328	19.5672	1384962	39.1	7	1384905	43.4
mn_T1_ChIP3	1286	chrIV	1385692	1386407	716	1385791	1386312	522	1385780	16.1	380	40.2	5.63763	34.5624	1385743	22.3	17.9	1385849	24.9
mn_T1_ChIP3	1287	chrIV	1436508	1437084	577	1436682	1436841	160	1436882	-10.7	163	16.3	-5.20288	21.5029	1436855	16.2	0.1	1436819	8.1
mn_T1_ChIP3	1288	chrIV	1445189	1446094	906	1445377	1445613	237	1445411	20.2	166	34.5	7.60957	26.8904	1445814	7.7	26.8	1445433	30.3
mn_T1_ChIP3	1289	chrIV	1468653	1469218	566	1468679	1469218	540	1468959	74.4	260	99.8	54.65	45.15				1468930	91.6
mn_T1_ChIP3	1290	chrIV	1476257	1476674	418	1476257	1476674	418	1476482	3.8	123	37.9	-5.05	42.95				1476530	25.3
mn_T1_ChIP3	1291	chrIV	1493770	1494303	534	1493770	1494303	534	1494071	79.5	29	92.3	18.7	73.6				1494052	86.7
mn_T1_ChIP3	1292	chrIV	1528674	1529312	639	1528933	1529057	125	1528917	3.8	113	25	1.14086	23.8591	1528933	19.5	5.5	1528959	5.8
mn_T1_ChIP3	1293	chrIX	21394	22054	661	21394	21699	306	21637	36.6	156	66.3	47.1899	19.1101	21709	51.2	15.1	21662	56.8
mn_T1_ChIP3	1294	chrIX	68185	68730	546	68185	68730	546	68455			58.9	-10.3	69.2				68480	53.3
mn_T1_ChIP3	1295	chrIX	96374	96908	535	96691	96830	140	96712	19.3	8	39.3	19.0286	20.2714	96664	33.8	5.5	96730	21.1
mn_T1_ChIP3	1296	chrIX	102194	102745	552	102194	102745	552	102541			52	-7.55	59.55				102498	39.6
mn_T1_ChIP3	1297	chrIX	117295	117827	533	117727	117827	101	117749	9.4	184	23.7	-4.94931	28.6493	117689	11.3	12.4	117768	12.6
mn_T1_ChIP3	1298	chrIX	142540	143181	642	142540	143166	627	142690	19	477	54.3	-17.82	72.12				142609	40.7
mn_T1_ChIP3	1299	chrIX	193008	193491	484	193054	193491	438	193334	14.2	367	31.8	16.3283	15.4717				193273	24.6
mn_T1_ChIP3	1300	chrIX	207163	207821	659	207780	207821	42	207435	-11.6	153	10	-5.6201	15.6201	207773	-1	11	207810	4.6
mn_T1_ChIP3	1301	chrIX	232191	232883	693	232191	232625	435	232562	21	136	77.8	51.4171	26.3829	232819	50.7	27.1	232576	73.8
mn_T1_ChIP3	1302	chrIX	278389	278864	476	278610	278718	109	278661	10.6	41	20.5	4.66458	15.8354	278604	5.3	15.2	278649	10.9
mn_T1_ChIP3	1303	chrIX	307634	308342	709	307984	308342	359	308162	30.4	267	45.9	22.0569	23.8431	307791	25.1	20.8	308163	44.5
mn_T1_ChIP3	1304	chrIX	332611	333560	950	333144	333461	318	333434	33	195	67	32.7253	34.2747	333491	49	18	333436	65.6
mn_T1_ChIP3	1305	chrIX	363414	363915	502	363414	363880	467	363588	24.2	166	46.9	1.64	45.26				363609	45.4
mn_T1_ChIP3	1306	chrIX	383694	384291	598	384083	384167	85	383957	24.6	118	38.7	20.5536	18.1464	384038	29	9.7	384116	34.8
mn_T1_ChIP3	1307	chrIX	384313	384775	463	384313	384775	463	384460	21.5	271	66.9	2.7	64.2				384473	58.4
mn_T1_ChIP3	1308	chrIX	388505	389430	926	388505	388713	209	388700	34.6	167	58.9	25.381	33.519	389142	25.4	33.5	388660	56.1
mn_T1_ChIP3	1309	chrIX	403325	403810	486	403347	403810	464	403540	41.5	228	62.8	11.75	51.05	403340	8.2	54.6	403577	52.9
mn_T1_ChIP3	1310	chrIX	403931	404390	460	404169	404291	123	403998	17	9	30	12.8614	17.1386	404084	7.8	22.2	404230	19
mn_T1_ChIP3	1311	chrIX	422815	423303	489	422815	423031	217	423046	3.8	104	26.6	9.87537	16.7246	423211	7.5	19.1	423004	14
mn_T1_ChIP3	1312	chrMito	6501	7923	1423	6501	7045	545	6789	114.1	7	114.2	63.0231	51.1769	7250	88.4	25.8	6821	107.3
mn_T1_ChIP3	1313	chrMito	10644	11086	443	10721	11086	366	10857	38.1	129	39.6	26.8481	12.7519	10717	32.7	6.9	10826	32.7
mn_T1_ChIP3	1314	chrMito	13645	23903	10259	13645	14679	1035	14247	209.4	2699	262.4	156.191	106.209	20733	252.7	9.7	14184	252.2
mn_T1_ChIP3	1315	chrMito	24060	25838	1779	24060	25104	1045	24812	168.4	48	204.7	111.553	93.147	25346	159.1	45.6	24805	199.2
mn_T1_ChIP3	1316	chrMito	25990	26893	904	25999	26893	895	26499	233.1	3	236.3	28.9667	207.333				26457	223.6
mn_T1_ChIP3	1317	chrMito	28278	29526	1249	28278	29526	1249	28896	246.2	9	250.8	17.7	233.1				28929	245
mn_T1_ChIP3	1318	chrMito	31405	32007	603	31405	32007	603	31732	153.1	9	154.6	12.9	141.7				31729	153.2
mn_T1_ChIP3	1319	chrMito	36411	42791	6381	37835	38933	1099	38231	244.2	45	266.2	132.795	133.405	36855	235	31.2	38249	260.8
mn_T1_ChIP3	1320	chrMito	43073	43793	721	43073	43793	721	43429	228	3	238.2	19.05	219.15				43456	226.6
mn_T1_ChIP3	1321	chrMito	44061	44797	737	44137	44797	661	44456	112.7	27	114.1	28.2276	85.8724	44121	28.4	85.7	44503	103.2
mn_T1_ChIP3	1322	chrMito	45461	45986	526	45461	45986	526	45676	77.6	48	79	21.8	57.2				45691	74.9
mn_T1_ChIP3	1323	chrMito	46606	47089	484	46606	47089	484	46848	145.5	0	145.5	2.05	143.45				46855	144.1
mn_T1_ChIP3	1324	chrMito	51010	51567	558	51010	51567	558	51328	74.6	42	77.4	19.05	58.35				51299	67.8
mn_T1_ChIP3	1325	chrMito	53524	54102	579	53887	54102	216	53885	51.7	138	54.5	33.9788	20.5212				53913	49.1
mn_T1_ChIP3	1326	chrMito	57948	60228	2281	59450	60228	779	59924	177.5	95	200.3	63.4175	136.882	58325	139.1	61.2	59923	200.3
mn_T1_ChIP3	1327	chrMito	60334	62351	2018	61058	61157	100	61098	177.6	48	204.9	130.234	74.666	61157	190.9	14	61115	202.2
mn_T1_ChIP3	1328	chrMito	73567	76101	2535	74265	74611	347	74275	216	12	249.9	153.641	96.2588	74265	244.3	5.6	74296	231.9
mn_T1_ChIP3	1329	chrMito	79097	80148	1052	79097	79635	539	79373	203.1	94	237.8	161.229	76.5708	79795	220.7	17.1	79433	218.5
mn_T1_ChIP3	1330	chrV	53384	53803	420	53384	53803	420	53641			66.6	7.15	59.45				53613	54.1
mn_T1_ChIP3	1331	chrV	84871	85419	549	84871	85089	219	85085	42.6	140	51.2	30.293	20.907				85068	48.4
mn_T1_ChIP3	1332	chrV	87052	87582	531	87101	87256	156	87468	19.2	0	25.4	11.3755	14.0245	87077	19.5	5.9	87134	11.4
mn_T1_ChIP3	1333	chrV	90001	90589	589	90131	90589	459	90104	15.6	121	41.3	24.7877	16.5123	90128	35.5	5.8	90156	27.2
mn_T1_ChIP3	1334	chrV	98835	99297	463	99234	99297	64	99178	17	179	26.9	7.43083	19.4692	99234	18.8	8.1	99256	22.9
mn_T1_ChIP3	1335	chrV	111875	112447	573	112043	112149	107	112072	30.3	189	43.1	21.5916	21.5084	111982	28	15.1	112070	41.7
mn_T1_ChIP3	1336	chrV	136862	137418	557	136961	137251	291	137005	20.1	157	48.5	18.8015	29.6985	137405	18.4	30.1	137037	31.5
mn_T1_ChIP3	1337	chrV	140537	141086	550	140887	141086	200	140854	33.5	209	42	29.9883	12.0117	140887	33.6	8.4	140908	30.8
mn_T1_ChIP3	1338	chrV	141127	142053	927	141384	141628	245	141377	39.3	460	69.2	33.1277	36.0723	141740	49.5	19.7	141408	63.5
mn_T1_ChIP3	1339	chrV	152218	152919	702	152243	152755	513	152546	41.2	148	61.1	20.6857	40.4143	152911	37.9	23.2	152542	57
mn_T1_ChIP3	1340	chrV	167782	168279	498	167782	168008	227	168260	4.7	22	21.8	5.08967	16.7103	168100	-4.6	26.4	167984	4
mn_T1_ChIP3	1341	chrV	174673	175150	478	174780	174827	48	174889	24.6	136	45.9	27.1479	18.7521	174834	29.5	16.4	174803	35.2
mn_T1_ChIP3	1342	chrV	200685	201133	449	200685	201039	355	200841	28.3	32	51	13.2968	37.7032				200833	47.1
mn_T1_ChIP3	1343	chrV	241973	242869	897	241973	242689	717	242321	50.4	306	73.5	16.0044	57.4956	242702	11	62.5	242352	70.4
mn_T1_ChIP3	1344	chrV	268271	268909	639	268271	268898	628	268524	29	364	67.3	13.4545	53.8455				268546	65.7
mn_T1_ChIP3	1345	chrV	270078	270571	494	270377	270449	73	270458	0.7	129	42.4	16.0067	26.3933	270449	38.1	4.3	270423	31.1
mn_T1_ChIP3	1346	chrV	280847	281448	602	280847	281423	577	281019	18.8	307	68.3	-3.332	71.632				281060	51.7
mn_T1_ChIP3	1347	chrV	285991	286494	504	285999	286306	308	286134	8.1	62	16.5	-8.42347	24.9235	286458	-10.5	27	286056	4.2
mn_T1_ChIP3	1348	chrV	294903	295834	932	294903	295642	740	295211	10.3	512	65.4	-0.399479	65.7995	295774	6.7	58.7	295207	62.6
mn_T1_ChIP3	1349	chrV	298186	298765	580	298198	298765	568	298496	36.1	318	51.6	-3.66667	55.2667				298529	42.1
mn_T1_ChIP3	1350	chrV	305921	306424	504	306176	306424	249	306210	15.5	111	48.5	25.0133	23.4867				306197	45.8
mn_T1_ChIP3	1351	chrV	313904	314326	423	313904	314326	423	314087	22.8	223	39.7	-2.7	42.4				314107	31.5
mn_T1_ChIP3	1352	chrV	386641	387306	666	387051	387306	256	387089	42.4	392	59.5	16.8241	42.6759	387045	41.6	17.9	387099	49.8
mn_T1_ChIP3	1353	chrV	444631	445190	560	444631	445130	500	444824	27	173	56.6	-6.605	63.205	445138	0.9	55.7	444832	51.1
mn_T1_ChIP3	1354	chrV	448583	449114	532	448583	448865	283	448749	22.5	110	41.2	19.1851	22.0149	449055	16.1	25.1	448778	26
mn_T1_ChIP3	1355	chrV	461235	462236	1002	462022	462077	56	462059	16.3	118	42.6	16.7881	25.8119	462000	41	1.6	462057	41.2
mn_T1_ChIP3	1356	chrV	467281	467829	549	467398	467829	432	467640	-0.9	268	34.6	-11.3282	45.9282	467325	-13.6	48.2	467703	20.4
mn_T1_ChIP3	1357	chrV	493801	494288	488	493962	494288	327	493947	21.4	252	48.5	33.7584	14.7416	493946	45.8	2.7	493987	37.2
mn_T1_ChIP3	1358	chrV	544638	545118	481	545018	545118	101	545015	25.8	144	53	16.2311	36.7689	544651	12.8	40.2	545068	39.8
mn_T1_ChIP3	1359	chrV	558923	559343	421	559036	559332	297	559096	14.9	16	30.7	7.3	23.4				559130	15.7
mn_T1_ChIP3	1360	chrV	576317	576813	497	576708	576813	106	576667	17.8	16	39.1	16.9499	22.1501	576648	36.4	2.7	576729	30.2
mn_T1_ChIP3	1361	chrVI	81675	82492	818	82165	82492	328	82134	55.8	446	84	35.3576	48.6424	82159	77.1	6.9	82186	75.8
mn_T1_ChIP3	1362	chrVI	90073	90563	491	90073	90317	245	90331	32.4	212	56.6	30.7667	25.8333	90346	44	12.6	90297	44.1
mn_T1_ChIP3	1363	chrVI	103326	103858	533	103326	103603	278	103623	42.3	129	49.5	18.398	31.102	103626	45.4	4.1	103564	38.3
mn_T1_ChIP3	1364	chrVI	109473	110230	758	109588	109988	401	109945	12.8	196	27.2	-3.79076	30.9908	109997	15.7	11.5	109967	24.1
mn_T1_ChIP3	1365	chrVI	119197	119615	419	119197	119615	419	119465	36.8	39	48.1	13.45	34.65				119395	32.8
mn_T1_ChIP3	1366	chrVI	130429	130924	496	130442	130738	297	130677	11.6	22	21.5	4.78844	16.7116	130746	5	16.5	130685	15.9
mn_T1_ChIP3	1367	chrVI	144041	144576	536	144041	144539	499	144209	8.1	16	15.5	-5.55676	21.0568	144555	-3.7	19.2	144275	9.5
mn_T1_ChIP3	1368	chrVI	195151	195561	411	195389	195494	106	195208	-11.6	59	15.7	-5.59672	21.2967	195524	-16.5	32.2	195437	-11.3
mn_T1_ChIP3	1369	chrVII	23	550	528	23	416	394	240	54.5	3	56.2	27.5515	28.6485	494	23.9	32.3	211	50.5
mn_T1_ChIP3	1370	chrVII	24409	24935	527	24647	24695	49	24923	-5.8	144	24.1	-13.2079	37.3079	24627	-16.3	40.4	24670	-17.8
mn_T1_ChIP3	1371	chrVII	67097	67843	747	67349	67596	248	67625	28.8	167	36.1	17.5547	18.5453	67604	31.8	4.3	67576	33.2
mn_T1_ChIP3	1372	chrVII	141537	142062	526	141537	142062	526	141868	47.7	150	63.8	0.25	63.55				141820	61.9
mn_T1_ChIP3	1373	chrVII	174057	174516	460	174392	174516	125	174413	12	131	26.6	10.2824	16.3176	174334	6.7	19.9	174471	19.5
mn_T1_ChIP3	1374	chrVII	192087	192520	434	192186	192261	76	192273	23.2	35	34.5	21.2659	13.2341	192261	30.5	4	192240	25.1
mn_T1_ChIP3	1375	chrVII	199781	200309	529	200047	200202	156	200207	5.4	94	21.2	8.06542	13.1346	200230	17	4.2	200178	15.4
mn_T1_ChIP3	1376	chrVII	224689	225270	582	224689	225241	553	224951	18.6	212	56.7	-7.72414	64.4241				224911	41.4
mn_T1_ChIP3	1377	chrVII	262033	262456	424	262096	262154	59	262075	5.6	307	22.7	7.99315	14.7068	262230	10.3	12.4	262124	10.3
mn_T1_ChIP3	1378	chrVII	276714	277245	532	276871	276984	114	277231	-5	74	22.5	-0.515789	23.0158	277000	-0.5	23	276949	2
mn_T1_ChIP3	1379	chrVII	286411	286966	556	286411	286510	100	286504	-14.8	8	17.2	-2.75636	19.9564	286539	0.5	16.7	286423	-10.9
mn_T1_ChIP3	1380	chrVII	323664	324164	501	323904	324164	261	323903	43.9	88	60.8	35.6287	25.1713	323885	59.5	1.3	323942	44.1
mn_T1_ChIP3	1381	chrVII	330389	330923	535	330700	330851	152	330422	23.3	2	33.5	18.4956	15.0044	330505	11.3	22.2	330771	22.2
mn_T1_ChIP3	1382	chrVII	413156	413628	473	413156	413628	473	413380			68.4	11.25	57.15				413417	65.6
mn_T1_ChIP3	1383	chrVII	413771	414445	675	413771	414244	474	413954	-0.7	79	29.4	-2.70299	32.103	414299	-7.3	36.7	413991	19.7
mn_T1_ChIP3	1384	chrVII	472222	473002	781	472222	472986	765	472654	34.9	408	70.4	-3.325	73.725				472622	67.6
mn_T1_ChIP3	1385	chrVII	482906	483437	532	482906	483411	506	483172			90.6	52.5731	38.0269				483174	89.2
mn_T1_ChIP3	1386	chrVII	483549	484558	1010	483918	483978	61	483983	55.2	0	62.5	38.5871	23.9129	483918	55.3	7.2	483941	51.4
mn_T1_ChIP3	1387	chrVII	489860	490463	604	489860	489947	88	490431	10	415	24.1	1.01434	23.0857	489959	-10.3	34.4	489881	-5.6
mn_T1_ChIP3	1388	chrVII	511722	512209	488	511722	511826	105	511863	9.5	389	30.8	6.86449	23.9355	511843	23.7	7.1	511801	18.2
mn_T1_ChIP3	1389	chrVII	515790	516482	693	516354	516447	94	516322	16.4	140	30.9	12.0905	18.8095	516325	26.8	4.1	516374	20.3
mn_T1_ChIP3	1390	chrVII	535996	536578	583	536035	536578	544	536288	40.2	105	55.9	18.8333	37.0667	536026	24.5	31.4	536328	52.9
mn_T1_ChIP3	1391	chrVII	537336	537742	407	537521	537742	222	537676	3.3	110	23.2	4.75676	18.4432				537735	9.2
mn_T1_ChIP3	1392	chrVII	563149	563655	507	563149	563655	507	563394	27.9	50	47.8	-8.85	56.65				563362	31
mn_T1_ChIP3	1393	chrVII	565391	566226	836	565817	565868	52	565617	12.1	489	35	10.9699	24.0301	565675	22.5	12.5	565841	30.8
mn_T1_ChIP3	1394	chrVII	576308	576948	641	576308	576788	481	576570	21.5	233	62.5	23.265	39.235				576579	58.4
mn_T1_ChIP3	1395	chrVII	589189	589846	658	589189	589520	332	589488	16.3	141	30.8	11.6822	19.1178	589555	23.9	6.9	589482	28
mn_T1_ChIP3	1396	chrVII	592135	592991	857	592424	592991	568	592720	5.8	8	77	0.986851	76.0131	592159	3.8	73.2	592757	68.8
mn_T1_ChIP3	1397	chrVII	701463	702325	863	701463	701955	493	701745	12.8	593	52.5	0.547838	51.9522	702030	10.9	41.6	701724	49.5
mn_T1_ChIP3	1398	chrVII	702652	703068	417	702875	703050	176	702873	48.6	198	62.8	38.4502	24.3498	702849	53	9.8	702912	57.5
mn_T1_ChIP3	1399	chrVII	709120	709614	495	709333	709395	63	709375	-0.5	63	32.4	7.68773	24.7123	709576	3.1	29.3	709368	28.1
mn_T1_ChIP3	1400	chrVII	718389	719216	828	718500	719011	512	718698	14.6	160	37.5	-2.96582	40.4658	718427	7.5	30	718722	30.4
mn_T1_ChIP3	1401	chrVII	720304	720864	561	720715	720864	150	720480	7.5	65	14.6	-2.24234	16.8423	720516	5	9.6	720849	13
mn_T1_ChIP3	1402	chrVII	767009	767434	426	767009	767434	426	767237	45.1	190	60.7	-0.25	60.95				767222	55
mn_T1_ChIP3	1403	chrVII	792857	793519	663	792887	793519	633	793272	56.9	202	75.7	-4.67	80.37	792874	-3.4	79.1	793242	71.4
mn_T1_ChIP3	1404	chrVII	795613	796136	524	795613	795835	223	795876	21.9	191	37.6	4.3186	33.2814	795853	29.3	8.3	795815	20.9
mn_T1_ChIP3	1405	chrVII	809424	810272	849	809424	809911	488	809612	39.9	626	59.7	20.79	38.91	810202	22.7	37	809618	58.4
mn_T1_ChIP3	1406	chrVII	810825	811331	507	810996	811331	336	811130	23.5	175	42	26.5959	15.4041				811099	34.9
mn_T1_ChIP3	1407	chrVII	813364	813787	424	813364	813787	424	813581	23.4	221	41.8	-1.55	43.35				813632	26.3
mn_T1_ChIP3	1408	chrVII	818617	819330	714	818753	818948	196	818791	10.1	217	39.9	6.68224	33.2178	818978	0.7	39.2	818774	32.8
mn_T1_ChIP3	1409	chrVII	821294	821877	584	821578	821877	300	821551	33	274	48.7	24.2972	24.4028	821570	36.1	12.6	821603	39.1
mn_T1_ChIP3	1410	chrVII	847963	848428	466					-8.9	165
mn_T1_ChIP3	1411	chrVII	850349	850754	406	850367	850461	95	850744	-1.8	46	24.4	5.8463	18.5537				850424	-2.8
mn_T1_ChIP3	1412	chrVII	856561	857090	530	856561	857090	530	856831			92.1	1.75	90.35				856825	90.7
mn_T1_ChIP3	1413	chrVII	874893	875613	721	875359	875607	249	875425	27.6	60	32.2	18.447	13.753	875277	19.9	12.3	875384	18.2
mn_T1_ChIP3	1414	chrVII	883902	884336	435	884220	884336	117	884278	27.7	167	58.9	26.7733	32.1267	884208	56.2	2.7	884284	53.4
mn_T1_ChIP3	1415	chrVII	914819	915402	584	914962	915118	157	915079	20.4	176	43.1	23.5562	19.5438	915126	26.6	16.5	915008	39.1
mn_T1_ChIP3	1416	chrVII	920083	920771	689	920131	920285	155	920286	-23.4	255	74.3	17.7382	56.5618	920321	60.3	14	920234	57.8
mn_T1_ChIP3	1417	chrVII	958362	958919	558	958362	958919	558	958631	32.4	236	69.1	6	63.1				958602	67.9
mn_T1_ChIP3	1418	chrVII	974249	974783	535	974258	974783	526	974584	31.3	311	62.5	23.7111	38.7889				974516	55.7
mn_T1_ChIP3	1419	chrVII	989891	990318	428	990235	990318	84	990215	27.2	46	32.2	19.4828	12.7172	990168	16.7	15.5	990293	21.1
mn_T1_ChIP3	1420	chrVII	995570	996044	475	995909	996015	107	995967	13.3	113	24.6	4.3462	20.2538	995903	20.5	4.1	995973	20.6
mn_T1_ChIP3	1421	chrVII	999763	1000353	591	1000221	1000353	133	1000352	45.8	82	58.9	39.2716	19.6284	1000165	38.3	20.6	1000313	47.6
mn_T1_ChIP3	1422	chrVII	1017115	1017733	619	1017466	1017522	57	1017115	-4.5	148	19.8	-1.86975	21.6698	1017454	-7.8	27.6	1017499	-7.9
mn_T1_ChIP3	1423	chrVII	1051089	1051553	465	1051215	1051553	339	1051232	13.3	36	27.6	10.9984	16.6016	1051215	22.1	5.5	1051244	21.9
mn_T1_ChIP3	1424	chrVII	1089252	1089787	536	1089562	1089688	127	1089310	26.3	444	43.3	15.4768	27.8232	1089734	0.4	42.9	1089644	7.5
mn_T1_ChIP3	1425	chrVIII	5280	5845	566	5280	5377	98	5498	27.8	35	36.9	17.9015	18.9985	5436	13.4	23.5	5298	21.1
mn_T1_ChIP3	1426	chrVIII	21101	21587	487	21101	21528	428	21238	17.3	18	34.5	0.757627	33.7424	21567	0.1	34.4	21265	33.1
mn_T1_ChIP3	1427	chrVIII	45236	45642	407
mn_T1_ChIP3	1428	chrVIII	47996	48645	650	47996	48645	650	48276	82.5	270	92.5	7.75	84.75				48313	84.1
[truncated: 60,168 more rows]
