# Supplementary material for: Transcriptional Profiling of Saccharomyces cerevisiae Reveals the Impact of Variation of a Single Transcription Factor on Differential Gene Expression in 4NQO, Fermentable, and Nonfermentable Carbon Sources
Source: G3 (Bethesda). 2017 Dec 5;8(2):607–19. doi: 10.1534/g3.117.300138 (PMC5919752; doi:10.1534/g3.117.300138)
Supplement: Supplementary file 5 [file 607TableS8.xlsx]

## Sheet: Sheet1
Table S8
Gene Name	YJM789_gly/YJM789_ypd	S96_gly/S96_ypd	S96-I775E_gly/S96-I775E_ypd	S96-I775E_gly/YJM789_gly	S96-I775E_gly/S96_gly	YJM789_gly/S96_gly
RGI2	23.1789	23.9068	0	-23.1789	-23.9068	-0.727919
YLR307C-A	23.3785	23.6616	0	-23.3785	-23.6616	-0.283052
CSM4	4.28436	5.14666	0	-20.2982	-20.5345	-0.236309
PCL1	1.05851	2.47985	-18.1836	-18.4659	-19.5514	-1.08552
AIM34	0.541461	0.619147	-18.1313	-18.42	-19.1617	-0.741733
RPC11	-0.347015	0.462036	-20.7337	-18.6503	-20.7211	-2.07088
RPC25	-1.91038	-0.91689	-19.7426	-16.975	-18.2826	-1.3076
DUS4	-1.2082	-0.951	-18.503	-17.2917	-17.7761	-0.48439
AAH1	-1.21328	-2.391	-21.3776	-19.6703	-18.9785	0.691834
GRX8	1.89578	1.24163	-21.6089	-20.1741	-19.6	0.574049
YLR211C	18.7023	2.00297	-1.75834	-3.09708	-3.14182	-0.0447434
MRP21	19.04	1.56254	-0.369073	-0.88183	-1.35745	-0.475622
CUR1	18.9056	0.746253	0.300879	-0.567815	0.477968	1.04578
YPR014C	20.5667	2.20533	-0.131159	-2.17701	-0.400176	1.77683
YPR195C	21.1395	1.00855	1.17933	-1.35548	0.14077	1.49625
YGR161W-C	23.2196	2.46805	1.72528	-0.580828	0.490649	1.07148
YIL014C-A	20.9865	1.90529	1.23526	0.429155	0.63218	0.203026
YDR248C	19.2336	2.12444	2.964	1.76383	1.56774	-0.196088
RRT1	22.7414	3.87079	5.97379	0.74813	1.1524	0.404272
GPM2	19.3279	5.52337	3.18083	1.48767	0.537046	-0.950626
ATG34	20.25	5.39558	3.44598	-0.289968	-0.255132	0.0348365
SIP4	19.7527	5.31993	2.71665	-0.665312	-1.00814	-0.342829
YMR206W	20.599	5.43021	4.07425	-0.755442	-1.59044	-0.834993
CRC1	21.3263	7.26045	6.26477	0.0292477	-0.356382	-0.38563
NQM1	23.5466	9.28753	7.45347	0.115382	0.00114173	-0.11424
FMP16	25.6631	8.07482	6.0023	0.527784	0.282293	-0.245491
SIP18,YMR175W-A	26.9849	7.22287	7.4059	-1.28905	-1.30418	-0.0151271
ADY2	24.2516	10.1732	1.43536	-7.313	-8.06008	-0.747087
FDH1	19.2312	20.2911	2.02335	-3.23883	-4.29873	-1.0599
YLR311C	20.1213	20.506	2.31126	-1.06665	-1.45129	-0.384634
YHR140W	20.6317	20.8441	2.20315	-0.128416	-0.340879	-0.212463
YJL144W	21.6491	21.0264	1.22418	-0.137791	0.4849	0.622691
RTC2	20.7614	20.8612	4.73513	0.114382	0.014582	-0.0997997
LEE1	21.8189	21.7757	4.17942	-1.80102	-1.75778	0.0432381
YDR034W-B	26.0364	25.7657	5.72522	-0.097396	0.173307	0.270703
PAI3	25.9161	25.6013	6.44784	-1.09886	-0.784135	0.314723
SFC1	20.7579	21.6414	14.72	-6.03791	-6.92144	-0.883524
SPG4	25.0184	24.8165	23.3502	-1.66812	-1.4663	0.201813
YCL048W-A	23.9708	24.0047	23.4851	-0.485643	-0.519595	-0.033952
YER121W	20.2855	20.0065	19.2923	-0.993277	-0.714254	0.279023
YGR039W	17.3972	18.4639	20.984	3.58689	2.52018	-1.06672
SPG1	24.3216	7.30061	21.8558	-2.46583	-2.88584	-0.420009
POT1	21.419	5.43001	19.3211	-2.09789	-2.15026	-0.0523746
SPS100	21.8339	7.32562	21.1734	-0.660525	-1.05633	-0.395808
UIP4	20.3146	6.22793	20.5051	0.190482	-0.280541	-0.471023
HXT6	20.0237	3.52878	19.4867	-0.537019	1.45776	1.99477
YNR034W-A	7.37388	5.82573	25.0907	0.156506	1.3634	1.20689
CMC4	4.31175	4.08583	22.8314	-0.168016	0.562965	0.73098
RRT6	2.90761	6.40412	19.8942	-0.742202	-0.538489	0.203712
YGR016W	0.337342	0.722413	19.5271	1.29795	1.51448	0.216531
YNR068C	1.19331	4.54126	19.0963	2.61309	0.313172	-2.29992
AI1,AI2,AI3,AI4,AI5_ALPHA,AI5_BETA,COX1	0.0556888	13.6471	20.3363	5.83901	6.6892	0.850186
CYC7	2.97038	17.7877	21.9859	2.22533	4.19822	1.97289
YER053C-A	2.74469	24.9626	27.8826	2.28527	2.92	0.634734
FMP43	5.58939	24.0468	21.4973	-2.5203	-2.54946	-0.029163
FDH2,YPL276W	4.8819	21.3779	15.1257	-5.71207	-6.25214	-0.540067
PCK1	8.45021	23.2287	3.64944	-4.07414	-3.94015	0.133989
IDP3	2.89847	19.4659	1.27192	-1.44078	-2.187	-0.746221
YIR017W-A	2.9904	19.0093	-0.120349	0.78393	0.411058	-0.372872
YPR077C,YPR078C	2.81363	18.8781	2.16639	2.02506	0.584773	-1.44028
SDP1	3.2451	18.7861	2.33928	0.263968	0.334956	0.0709886
INO1	3.0752	18.7779	4.22623	-0.109973	0.726565	0.836537
UGX2	4.58279	20.6427	5.79565	-0.119705	-0.502832	-0.383127
FMP33	5.27199	20.1048	4.66618	0.470304	1.29294	0.822634
HSP12	7.1891	10.3073	6.12451	0.750935	0.790976	0.0400413
GRE1	8.91774	9.59458	8.36746	-0.940819	-0.987083	-0.0462641
ADH2	9.24182	10.6761	0.691659	-8.6979	-9.17648	-0.478575
PHO89	2.86217	2.75251	-0.384492	-6.48607	-5.99843	0.48764
FBP1	7.62859	7.63521	1.92776	-5.73656	-5.51609	0.220468
IDP2	6.31132	7.73096	2.41484	-4.53889	-4.90732	-0.368423
ACS1	7.22115	9.37939	3.6758	-3.58503	-4.5756	-0.990576
JEN1	8.0123	10.5151	4.69165	-3.56836	-4.29756	-0.729198
HSP26	7.58281	8.67398	2.85673	-0.426907	-0.543848	-0.116941
HXT5	7.45576	7.80648	6.08743	-0.826138	-0.890549	-0.0644107
NDE2	6.80359	8.09959	5.39002	-1.37317	-1.6791	-0.305933
MDH2	4.55172	6.725	4.67823	-2.03117	-2.40927	-0.378095
ALD4	6.03123	7.12563	4.08206	-2.43309	-2.85733	-0.424239
PUT4	6.50608	7.86217	4.44437	-1.58745	-2.26202	-0.674562
OM45	6.23953	6.9224	4.20323	-1.18601	-1.78525	-0.599235
HEF3	7.09219	5.98034	3.69562	-1.87532	-2.1339	-0.25858
TMA10	7.01803	7.64451	2.80183	-2.45666	-2.32671	0.129951
SSA3	6.2876	6.66927	1.55269	-2.30744	-2.30682	0.000623694
ICL2	5.56151	6.41504	1.72282	-2.62393	-3.66295	-1.03902
POX1	5.04959	5.76062	1.69207	-2.38338	-3.40884	-1.02545
YKL187C	5.24517	5.76618	2.11639	-3.21217	-3.49104	-0.278871
YGR067C	5.37063	6.12324	2.30381	-3.46793	-3.72117	-0.253234
PMA2	4.99567	5.97221	3.42036	-3.58158	-3.95968	-0.378096
ALP1	5.06555	6.6583	2.71736	-3.05279	-4.53695	-1.48416
FIT2	3.68379	5.69427	0.186222	-2.50989	-3.23845	-0.728554
ICL1	3.66746	4.60734	0.496516	-3.24721	-3.92176	-0.674546
SIT1	2.65809	4.58645	-0.0502926	-2.81247	-3.28146	-0.468996
LPX1	2.92589	3.00672	0.317162	-2.56933	-2.89744	-0.328108
TIP1	2.08746	1.79968	0.20111	-2.62139	-2.43495	0.186445
FUM1	3.30946	3.29862	1.29725	-2.13146	-2.01566	0.115795
CAR2	4.04828	4.07006	0.641217	-2.18486	-2.28215	-0.0972921
FIT3	3.92192	4.04054	1.29222	-1.9076	-1.79469	0.112903
ARO10	4.58443	4.06819	1.96514	-1.94709	-2.00149	-0.0543968
CTA1	4.00113	4.30956	2.14693	-1.85542	-1.93514	-0.0797247
FAA2	3.28024	4.06694	1.87909	-1.75211	-2.10903	-0.35692
ATO3	3.71321	4.25766	2.09301	-2.06423	-2.80345	-0.739215
YAT2	4.21328	5.14043	1.06575	-2.60879	-2.83777	-0.228975
ODC1	4.31342	4.77185	1.62987	-2.77246	-2.45724	0.315214
GDH2	3.4295	4.00243	2.55336	-1.22937	-1.43141	-0.202031
SDH1	2.98806	3.96582	2.93075	-1.46294	-1.39293	0.0700124
NDI1	2.91839	3.33598	3.07311	-1.14905	-1.10664	0.0424105
SDH2	3.13478	3.54487	3.10804	-1.10811	-0.734935	0.373175
SPG5	4.4379	3.45477	2.75613	-1.61027	-1.23877	0.371505
YML131W	4.44595	4.06849	2.52428	-1.3783	-1.39387	-0.0155788
FOX2	3.98552	4.62527	2.88811	-1.14496	-1.90077	-0.755813
AAC1	4.13456	4.86739	3.00598	-1.08101	-1.12733	-0.0463271
CIT1	3.94279	4.67082	2.96381	-1.37074	-1.31656	0.0541783
ACH1	4.65402	4.81137	3.01544	-1.79652	-1.73011	0.0664106
CYB2	4.58552	5.30916	2.61906	-1.77469	-1.692	0.0826893
STL1	4.21441	5.03768	3.02916	-2.39463	-2.92098	-0.526348
CAT2	5.7077	5.32566	2.82824	-1.94937	-2.11062	-0.16125
ATO2	4.57939	6.09363	3.05525	-1.43246	-1.75237	-0.319909
OM14	4.96095	5.3327	3.8894	-1.3303	-1.23922	0.0910878
ATH1	4.55289	5.58925	4.5797	-0.71935	-0.846535	-0.127185
NCA3	5.03482	5.26173	4.19877	-0.622622	-0.481921	0.140701
FMP40	5.79934	5.28464	3.46856	-0.489271	-0.699822	-0.210551
NCE103	5.26294	5.31553	4.73312	0.111132	0.229761	0.118629
GAD1	4.54161	6.05947	4.9767	0.340226	0.37552	0.0352941
AMS1	4.00737	5.58379	3.52432	0.528572	0.14445	-0.384122
PIR3	4.29324	5.56642	4.54973	0.106229	-0.448599	-0.554827
YLR149C	3.55294	5.76693	4.79829	-0.0158745	-0.171984	-0.156109
XBP1	2.80779	5.43141	4.69727	0.236032	-0.224775	-0.460808
ADR1	4.39317	4.16824	5.92011	-0.411378	-0.46332	-0.0519421
FMP45,HBT1	5.94364	5.86771	6.14035	0.28623	0.397404	0.111174
AIM39,PSH1	6.5701	5.92889	6.3474	0.406094	0.5168	0.110707
RTN2	6.05469	7.07973	6.53551	0.385427	0.114712	-0.270714
MSC1	6.65435	7.34478	6.74523	0.195811	0.146225	-0.0495864
ALD3	6.38816	6.79161	7.0221	1.40184	1.23737	-0.164471
CTT1	5.78058	5.60087	7.14397	1.638	1.93255	0.294557
SPI1	7.33837	5.05086	4.42527	0.429337	1.13595	0.706611
MOH1	5.64205	5.19235	4.53318	1.10942	1.4224	0.312977
TSA2	4.71573	4.7203	5.37219	1.19344	1.29698	0.103537
URA10	3.88718	5.22994	5.40976	1.63061	1.82036	0.189748
GPH1	3.51822	4.28506	5.7933	1.42329	1.55785	0.134561
TSL1	2.99626	4.4919	5.12094	1.12938	1.06185	-0.0675303
GLK1,YCL042W	3.15733	4.60911	4.70137	0.794979	0.733546	-0.0614331
PGM2	4.20104	4.38722	4.58865	0.684064	0.960278	0.276214
TFS1	4.50991	4.6299	4.48992	0.729333	1.05206	0.322727
YBR085C-A	3.93344	4.1162	4.67678	0.450133	1.30233	0.852202
GCY1	4.54002	3.59567	4.56542	0.870185	1.17801	0.307822
FRE7	4.03682	4.32224	4.9489	2.16241	1.50247	-0.659939
YKL151C	2.95983	3.63278	5.48165	2.14986	1.69982	-0.450037
REE1	2.86248	3.70889	5.07457	2.42024	1.97098	-0.449255
YOR289W	2.70622	3.63319	4.26866	1.80651	1.21505	-0.591457
YPS6	2.83535	3.99869	3.81376	2.55906	1.95856	-0.600497
HSP30	4.05013	3.30301	3.4804	2.26731	3.14339	0.876077
SNO1	4.85764	1.97135	3.2713	2.34841	2.99596	0.647549
OPI3	3.68986	3.133	4.67925	1.38039	2.28555	0.905159
YOL153C	3.38601	2.69774	4.37381	1.17613	1.50734	0.331218
AIM17	2.80069	2.65017	3.84249	0.763177	1.89352	1.13035
SNZ1	3.27383	2.85479	3.40703	1.44812	2.01907	0.57095
HSP82	3.79092	4.54557	1.00742	-0.122873	-0.549755	-0.426882
HSP78	3.66659	5.53159	0.957259	0.191025	-0.312151	-0.503175
SSA4	3.24408	4.7214	0.424251	1.09592	0.752117	-0.3438
BTN2	1.79045	3.11482	0.753718	1.92172	0.834864	-1.08686
PDR15,YDR406W-A	-0.167492	3.01921	3.66147	1.97931	0.690018	-1.28929
ADH5	-0.0569745	1.28898	1.73846	3.2369	3.47284	0.235941
MCH4	1.72322	0.442984	2.60685	2.01239	3.09954	1.08715
PCL5	1.37376	0.162432	0.653078	1.42667	2.61262	1.18594
CPA2	0.580438	0.19312	0.977031	2.31776	2.8067	0.488941
ARG7	0.425471	0.0839751	1.11534	1.97249	2.11393	0.141437
LEU2	0.339094	0.889367	1.58554	2.34546	2.20208	-0.14338
YCR013C	0.461273	0.390646	2.0986	2.30995	2.34006	0.030117
PGK1	0.360535	0.269686	2.11647	2.18205	2.29802	0.115975
ASK10	0.160686	-0.159031	2.13467	2.47975	2.63483	0.155083
SNR86	0.762693	0.36623	2.50859	2.3156	2.68425	0.368646
GPD2	0.864444	0.624221	2.46402	1.75047	2.25832	0.507848
AVT4	1.02449	0.466839	2.59996	1.31498	1.99027	0.675286
MCT1	0.57742	0.0672228	2.4218	1.42422	2.23591	0.811689
UTR4	0.367309	0.223172	1.53222	1.31988	2.12561	0.805724
YIL169C	0.497744	0.236447	1.73469	1.77368	2.48731	0.713629
NUP1	0.0966625	-0.737025	2.08792	2.11945	2.52547	0.406022
GSH1	-0.21305	-0.378536	1.2944	2.0373	2.34114	0.303839
LDB17	-0.41707	-0.28786	1.94592	1.95326	2.34996	0.396696
ECM3	-0.0272034	0.108335	2.02185	1.46652	1.85023	0.383704
ATF1	0.124974	-0.322931	1.93515	1.15352	1.61241	0.458889
DMA1	-0.250005	-0.151515	2.19883	1.41736	1.3569	-0.0604568
SCS3	-0.0948659	-0.0762698	1.88551	2.07356	1.75167	-0.321892
YHR078W	-0.445225	0.166344	1.51452	1.96026	1.66593	-0.294336
RSF2	-0.618837	-0.015037	1.59232	1.56771	1.49434	-0.0733638
BUD9	-0.824532	0.0722625	0.644907	1.91391	1.22477	-0.689132
TNA1	-0.212959	0.453443	1.01901	1.1128	0.650507	-0.462291
TDH2	0.466935	0.252949	0.698301	1.62327	1.21651	-0.406758
GPI16	0.212839	-0.286748	0.736389	0.794572	1.15182	0.357248
HAP1	-0.178775	-0.208289	0.930643	0.937875	1.02109	0.0832136
PFK2	-0.333602	-0.277132	0.719848	0.943953	0.978513	0.0345598
YPS7	-0.245765	-0.0334363	0.639375	1.13805	1.1927	0.0546469
ALR1	-0.12273	-0.309885	0.844372	1.18823	1.25254	0.0643176
YOR1	-0.107548	-0.171881	0.932327	1.18937	1.29434	0.10497
GPM1	-0.119967	-0.0481934	0.827205	1.29341	1.37789	0.0844826
FBA1	-0.0581382	0.0199945	1.17816	1.24991	1.26635	0.0164486
KRE9	-0.119973	-0.059533	1.10029	1.02238	1.34049	0.31811
CAN1	-0.174094	-0.187125	1.13196	1.20741	1.45593	0.24852
YDR034C-A	-0.500642	-0.224499	0.874235	1.66719	1.86742	0.200234
YJL171C	-0.391544	-0.337134	0.841857	1.63312	1.8561	0.22298
PFK1	-0.666705	-0.703643	0.702583	1.37402	1.58522	0.211203
HOM3	-0.478958	-0.391576	-0.356747	1.26223	1.39062	0.128394
GFA1	-0.476001	-0.51083	0.244871	1.22286	1.20179	-0.0210747
PGI1	-0.482814	-0.6473	0.236805	0.99351	1.11272	0.119213
ARO1	-0.329866	-0.134613	0.307901	0.991241	1.05684	0.065595
TPI1	-0.477565	-0.495074	0.208702	0.641722	0.844786	0.203064
RHR2	0.0945798	-0.827754	0.111045	0.218157	1.07071	0.852549
YHR162W	0.270115	-1.15611	0.406199	0.62554	1.6973	1.07176
CHO2	0.449575	-0.538085	1.2753	1.14227	2.00701	0.864739
YGR125W	0.624291	-0.273003	1.41009	0.722423	1.71628	0.993853
EHT1	0.214263	-0.472576	1.96329	0.313464	1.57676	1.2633
ITR1	0.709947	-0.105327	1.56884	0.160181	0.984186	0.824005
GCN4	0.691178	0.0898059	0.911552	0.528429	1.18948	0.661054
ORM2	0.971572	0.292635	1.25361	0.295633	0.950281	0.654648
PDA1	0.988135	0.378541	1.03597	0.474342	0.944757	0.470414
MEP3	0.708239	0.596072	1.18237	0.522048	0.919848	0.3978
GRH1	0.426011	0.14647	1.24544	0.571493	0.845046	0.273553
RVS167	0.193864	0.253497	1.047	0.725486	0.948728	0.223241
YLR241W	0.420003	0.19681	1.34352	0.903803	1.16596	0.262154
YLR257W	-0.0295281	0.230284	1.41885	1.05893	1.07442	0.0154843
PPH21	0.256972	0.206276	1.40312	0.926163	0.679276	-0.246887
ARP3	0.234488	0.594574	1.23221	0.671486	0.5334	-0.138087
SCS7	0.37969	0.576517	1.42445	0.441386	0.498823	0.0574373
PIL1	0.370711	0.653637	1.32188	0.263553	0.343331	0.079778
NHX1	0.620685	0.475857	1.33114	0.431804	0.560684	0.12888
NAP1	0.505606	0.390904	1.24689	0.554172	0.536148	-0.0180239
BMH1	0.460188	0.442266	1.04034	0.558985	0.665874	0.106889
ADE16	0.347897	0.410192	1.10707	0.327707	0.362589	0.0348823
HNT1	0.459419	0.56354	1.02256	0.35301	0.510745	0.157735
TSA1	0.576697	0.487649	0.793109	0.182614	0.539207	0.356592
YOP1	0.825048	0.492961	1.54879	0.267223	0.584745	0.317522
CHO1	0.728395	0.589647	1.88123	0.453217	0.934447	0.48123
COQ6	0.618629	0.432551	1.72698	0.621977	0.932263	0.310286
CCC1	0.704903	0.507294	1.80546	0.653289	0.897849	0.24456
UFD4	0.547969	0.531122	1.87215	0.662127	0.868604	0.206477
VPS70	0.507254	0.541781	1.92228	0.791613	0.852625	0.0610124
UGP1	0.319424	0.830711	2.1441	0.989273	1.16481	0.175536
TPS3	0.17994	0.320909	2.01717	0.821083	1.05658	0.235499
HOL1	0.351766	0.143173	1.77348	1.00902	1.41169	0.402666
YIP4	0.67774	0.267489	1.71307	1.112	1.38755	0.275547
DAP2	0.663249	0.583263	1.50869	0.799063	1.35859	0.559528
CDH1	0.677226	0.672379	1.67496	0.86935	1.27539	0.406036
TMS1	0.787274	0.923502	1.77909	0.917732	0.863479	-0.0542528
AIM14	0.686668	1.12768	1.5335	0.894859	0.612948	-0.281911
VBA1	0.546097	0.740989	1.34828	0.853605	0.810137	-0.0434676
SKN1	0.608962	0.557713	1.44527	0.789359	0.844979	0.0556205
ELO1	0.427166	0.51857	1.32072	0.775662	0.693955	-0.0817077
MAS1	0.73161	0.61432	1.39815	1.09427	0.958265	-0.136001
PDR3	0.515888	0.373742	1.15973	1.28848	1.22395	-0.0645288
YGL114W	0.336648	0.581652	1.36858	1.15371	1.29634	0.142629
VNX1	0.439101	0.609145	1.50455	1.22941	1.19748	-0.0319339
APD1	0.350621	0.777732	1.69177	1.11448	1.15571	0.0412305
YBR235W	0.101368	0.66761	1.49716	1.10381	1.0389	-0.0649021
TOK1	0.252047	0.840613	1.67886	1.32482	1.20693	-0.117889
MNR2	0.292118	1.04321	1.78072	1.44645	1.24122	-0.20523
BAP2	0.818576	0.523252	2.01276	1.27426	1.44032	0.166066
COS6	0.800064	0.815267	2.28685	1.24664	1.44881	0.202178
HST2	0.985456	0.516341	2.417	1.29801	1.45387	0.155856
VPS17	1.14839	0.303449	2.56903	1.54704	1.42385	-0.123187
DOT6	-0.178185	0.503953	2.63088	1.93598	1.68429	-0.25169
JSN1	0.134108	0.431234	2.27487	1.4983	1.39343	-0.104871
GCR1	0.340814	0.529395	2.30383	1.5324	1.24147	-0.290936
GLR1	0.105363	0.68055	2.0718	1.33147	1.06142	-0.270042
PTK2	0.128193	0.721552	2.09534	1.66314	0.717498	-0.945637
LSB5	0.155405	1.25981	1.99244	1.5269	0.852174	-0.674724
KIN1	0.323156	1.06914	2.13133	0.83841	0.185311	-0.653099
AHC1	0.718489	1.45551	1.94531	0.657322	0.0453093	-0.612013
SEC17	0.729007	1.72291	1.45392	0.51661	-0.120614	-0.637224
TGL4	0.485398	1.57036	1.56186	0.913775	0.59811	-0.315665
CBK1	0.586426	1.56371	1.82643	1.06537	0.601487	-0.463883
GID7	0.644866	1.94168	2.12718	0.943521	0.789993	-0.153528
URA8	0.760601	1.51425	2.1853	0.508147	0.792846	0.284699
AYR1	1.05384	1.39748	2.34821	0.425899	0.474698	0.0487982
TUL1	0.937797	1.56245	1.86498	0.719543	0.764248	0.0447045
PGC1	0.948407	1.52007	1.54756	0.589352	0.524384	-0.0649682
MAM3	1.00027	1.45868	1.65611	0.393899	0.259344	-0.134555
YGR130C	0.941886	1.46287	1.79446	0.222838	0.0638403	-0.158998
YMR027W	1.05098	1.52638	1.43205	-0.0375477	-0.0401695	-0.00262179
TVP15	1.13136	1.45695	1.23532	0.272363	0.114441	-0.157921
YCP4	1.47107	1.74812	1.18809	-0.0520611	0.0405146	0.0925757
ARF2,RGT2	1.32636	1.54386	0.984715	-0.195369	0.0487755	0.244145
AVT7	1.4639	1.14978	0.996071	-0.0234303	0.328072	0.351502
APE2	1.32847	1.23234	1.17812	0.0390798	0.23349	0.19441
YET3	1.32793	1.52375	1.50268	0.175422	0.379049	0.203627
COQ5	1.39037	1.26089	1.34853	0.454193	0.661487	0.207293
BSC2	1.38374	1.33843	1.71214	0.425886	0.763197	0.337312
YDR387C	1.15929	0.919845	1.77399	0.587805	0.760207	0.172402
CSG2	1.15002	0.828067	1.41725	0.597097	0.762317	0.165219
CPR4	1.23642	1.15385	1.39742	0.267004	0.416947	0.149943
AGX1,HAC1,YFL032W	0.936283	1.02248	1.45828	0.308086	0.41246	0.104374
VCX1	0.886159	0.826025	1.23305	0.440276	0.474542	0.0342661
MBF1	0.679431	0.910979	1.07688	0.39585	0.570478	0.174628
AIM6	0.862611	1.1691	1.25348	0.439803	0.586468	0.146665
PDC1	0.924251	1.38859	0.863122	0.661191	0.590191	-0.0709997
DDR48,YMR173W-A	0.809984	2.20464	0.933834	0.379324	0.257839	-0.121486
OPY2	1.32907	1.36915	2.09458	0.372784	0.146765	-0.226019
DAK1	1.67476	1.48568	2.39473	0.232403	0.371607	0.139204
YKR018C	1.69652	1.23854	2.30336	0.403407	0.615967	0.212559
YDL206W	1.56531	1.16704	2.51033	0.527503	0.868766	0.341263
BCY1	1.58438	1.19781	2.18106	0.406848	0.928327	0.521479
SOD1	1.51732	1.24673	1.96704	0.601038	0.984333	0.383295
YET1	1.73052	1.23598	1.7917	0.466582	0.690992	0.224409
YMR226C	1.79719	1.3205	1.81398	0.538056	0.570714	0.032658
PEX29	1.64675	1.10157	2.04807	0.74157	0.811061	0.0694902
ADP1	1.74308	1.52298	2.19218	0.743048	0.82717	0.0841217
YSA1	1.65342	1.72038	2.01202	0.747402	0.904957	0.157555
EMI2	1.57147	1.67781	2.29638	0.71283	0.927184	0.214354
PAH1	1.64821	1.47921	2.45423	0.856236	0.943887	0.0876507
POM33	1.921	1.59491	2.44843	0.515043	0.765076	0.250033
YMR315W	2.2968	1.84265	2.00998	0.940505	1.15869	0.218183
AVT6	1.9675	1.73814	1.92741	0.564127	0.98009	0.415963
NCR1	2.27536	1.79476	1.90805	0.417737	0.709984	0.292248
PLB1	2.06014	2.03757	1.61392	0.518737	0.714607	0.19587
LEU4	2.27794	1.87012	1.23692	0.50951	0.642123	0.132613
YDL027C	2.35513	0.764966	1.82969	0.539593	0.998622	0.459029
PPM1	1.36143	0.138772	2.32592	0.737108	1.69413	0.957019
YBR287W	1.17887	0.321953	2.00069	0.876291	1.6589	0.78261
HMS2,YJR146W	1.41029	0.699136	1.8806	0.827756	1.65807	0.830318
HUL5	1.02372	0.74215	1.89978	0.742368	1.22371	0.481343
PEX2	1.07419	0.905955	2.24213	0.858491	1.15749	0.299001
VPS68	1.44001	1.02922	1.9128	0.959412	1.14258	0.18317
SNA4	1.75651	0.916601	2.1166	0.733667	1.17139	0.43772
MLF3	1.65644	0.746303	1.77152	0.609183	1.26882	0.659641
TRX2	1.44931	0.97618	1.47388	0.425273	1.13661	0.71134
ZWF1	1.27779	1.41631	1.64904	0.736494	1.14431	0.407815
COX15	0.850562	1.18227	1.81608	0.367118	1.04858	0.681461
KRE1	1.43208	0.807158	1.7395	-0.0970962	0.677817	0.774913
GIS1	1.73533	1.38806	2.57158	-0.413443	0.567683	0.981127
UGA1	3.15355	1.22046	2.74961	0.886082	1.66579	0.779708
TPS2	1.36253	2.43667	3.0187	0.70127	0.112961	-0.588309
VPS62	1.14298	2.11303	2.2963	1.41748	0.921906	-0.495573
TMT1	1.62454	2.28398	1.6824	1.46098	1.59074	0.129768
BNA1	1.57951	2.57756	1.02551	1.57389	2.06148	0.487583
ENO1	1.85432	2.24865	2.86742	2.19608	2.29067	0.0945975
TDH1	1.83886	2.29457	2.11943	1.77677	2.03493	0.258163
MTL1	1.69508	1.96327	2.62832	1.58815	1.85367	0.265517
HPF1	1.99073	1.50202	2.4109	1.71752	2.08643	0.368915
MET13	1.94371	1.48889	2.1936	1.7026	2.16926	0.466653
COS8	1.05317	1.59243	2.03884	1.37704	2.2627	0.885658
GAT1	1.33529	1.69826	1.9078	1.51056	1.79574	0.285174
FLP1	1.24935	1.25025	1.92225	1.24529	1.6594	0.414112
IME4	1.3156	1.16694	1.82905	1.3567	1.58827	0.231571
PDE1	1.5407	0.965317	2.43184	1.44795	1.82305	0.375099
ATG22	1.66472	1.47868	2.17996	1.172	1.7293	0.557296
SNA3	1.8797	1.28602	1.90687	1.04815	1.71765	0.669504
RTS3	1.92684	1.80877	1.74178	1.03252	1.54327	0.510751
YNL134C	1.88276	1.74124	2.60001	0.824714	1.53197	0.70726
MAL11	2.14599	1.11042	3.03713	0.699204	1.41181	0.712608
APA2	2.20166	1.50718	2.84872	0.79469	1.23872	0.444026
HMS1	2.33145	1.82539	2.78471	1.21995	1.43163	0.211675
CCP1	2.07892	2.05287	2.51027	1.04413	1.22434	0.180208
YLR152C	1.79921	1.82581	3.16277	1.12069	1.07283	-0.0478641
HER1	1.28794	1.02117	2.93976	0.861456	1.00427	0.142814
AGP1	1.57602	1.20862	2.81873	1.08327	1.28775	0.204482
FAA1	1.63251	1.32562	2.85518	0.736873	1.17589	0.439014
VHS1	1.84878	1.227	2.39782	0.891525	1.27077	0.37925
BNA6	1.68165	1.55409	2.5208	1.06708	1.36676	0.299676
YKL100C	1.43766	1.46048	2.474	1.10422	1.20124	0.0970266
YGR111W	1.34891	1.48165	2.21312	1.14925	1.06059	-0.088666
PHO87	1.50128	1.79795	2.22764	1.32369	1.36818	0.0444874
YGR149W	1.51357	1.8309	2.46942	1.44558	1.51324	0.0676665
YCL049C	1.61727	1.25327	2.75278	1.83418	1.52071	-0.313462
YSC84	1.61656	0.903629	3.25578	1.53326	1.88529	0.352032
YOR292C	1.2396	1.16261	3.78998	2.36712	2.55689	0.189763
RIM8	1.14775	1.58867	2.99056	2.81015	2.19834	-0.611813
YDR391C	0.849556	1.93273	3.37521	2.00939	1.7969	-0.212499
SSU1	1.16068	1.68792	3.56979	1.74863	1.67282	-0.0758117
LAP2	1.17705	1.53656	3.11727	1.66787	1.55361	-0.114265
YPL247C	1.31597	2.19272	3.28096	1.48519	1.49635	0.011158
COS1	1.59695	2.37637	3.1367	1.91156	1.83243	-0.0791308
PIC2	1.25539	2.73936	3.63143	1.9538	1.89565	-0.0581508
BDH1	1.41803	2.00904	4.37572	1.62426	1.87758	0.253317
HXT7	1.97044	2.40119	5.0273	-0.087272	1.06377	1.15104
-	5.10199	3.85751	2.50942	0.367614	1.25619	0.888572
UGA2	4.99468	4.01684	2.85409	-0.444821	-0.233113	0.211708
GDB1	4.8928	3.74152	4.32188	-0.303439	0.0445043	0.347943
YGR201C	4.40467	4.03341	3.53161	-0.115491	-0.0846432	0.0308474
YBR241C	4.39152	4.18202	3.69172	0.285722	0.379183	0.0934605
PUS2,PYC1	4.05618	3.73094	3.23645	-0.240648	0.394366	0.635014
CSR2	3.80097	4.511	3.82522	-0.779515	-0.213008	0.566507
PRX1	4.2564	4.63246	3.20722	-0.723165	-0.503141	0.220024
GTT1	3.65575	4.5902	2.40975	-0.616301	-0.398873	0.217428
HSP42	4.48746	4.56005	1.51992	0.576374	0.268701	-0.307673
CIT2	4.16398	4.15653	2.41565	0.586912	0.355022	-0.23189
YRO2	4.12462	3.92952	2.77453	0.425555	0.590708	0.165154
GSP2	4.25545	4.65227	2.96961	0.14472	0.416634	0.271914
YGP1	3.46852	3.94919	2.42573	0.248779	0.207796	-0.0409825
SSE2	3.53472	3.72849	2.20381	0.34375	-0.00359453	-0.347344
LAP4	2.55594	3.95138	1.89056	0.621214	0.226877	-0.394338
VPS73	1.96327	3.87069	3.06818	0.855083	0.853866	-0.00121722
YJR096W	2.28359	4.20035	3.48788	1.10112	1.1301	0.0289832
HXK1,YFR052C-A	2.87914	3.67304	4.31133	0.325728	0.508991	0.183263
YMR181C	2.87327	3.20067	4.10421	0.437499	0.879885	0.442386
PNS1	2.35904	2.68268	4.59873	0.836483	0.769427	-0.0670568
GSY2	2.11886	2.43033	4.14453	0.630732	0.863114	0.232382
SUE1,URN1	2.94901	2.3574	4.03405	0.498988	0.739759	0.240771
YNL305C	3.23689	3.06765	3.44637	0.714585	0.979636	0.265051
MAL31	2.75286	3.16252	3.51844	0.543802	0.734786	0.190983
SDS24	2.7056	3.24157	3.52974	0.560489	0.688719	0.12823
GLO1	2.611	2.98525	3.2131	0.693256	0.669363	-0.0238928
RAF1	2.69583	2.8578	3.03671	0.471522	0.868954	0.397432
YDL124W	2.8099	3.40721	2.91815	0.612324	0.594984	-0.0173408
ATG33	3.12067	2.90643	2.8967	0.612468	0.551865	-0.0606028
GSC2	3.30765	3.10072	2.72294	0.47384	0.690672	0.216833
BAT2	2.97423	2.45236	2.7687	0.258385	0.611113	0.352728
YNK1	2.66062	2.62949	2.67258	-0.0643019	0.445016	0.509318
FMP21	3.10647	2.55361	2.56034	-0.230362	0.560993	0.791355
YJR085C	3.01529	2.04427	2.32314	0.308631	0.800348	0.491717
GRE3	2.38674	2.48457	1.90106	0.724245	0.65375	-0.0704949
RCR2	2.32498	2.54394	2.39535	0.575829	0.347739	-0.22809
ROM1	1.85541	2.16326	2.27578	0.611105	0.436318	-0.174787
PET10	1.9048	2.39151	2.84114	0.640234	0.619431	-0.0208027
TPS1	1.7061	2.41941	3.05979	0.724862	0.736651	0.0117893
PYK2	1.64833	2.59301	2.62208	0.904591	0.973232	0.0686418
YDC1	2.28885	2.53334	2.80694	0.627465	1.08113	0.453666
ESBP6	2.46925	2.39697	2.73037	0.696978	0.890351	0.193373
NTH1	2.1565	2.47957	2.4297	0.643047	0.886883	0.243836
COQ4	2.17416	2.42055	2.58154	0.437067	0.681625	0.244558
REP1	2.13111	2.24077	2.73972	0.549295	0.805937	0.256642
POR1	2.289	2.15882	2.64094	0.300092	0.769373	0.469281
QCR8	2.34878	2.03812	2.62613	0.115148	0.459521	0.344373
GRX2	2.25569	2.59348	2.58853	0.239941	0.46043	0.220488
PRB1	2.33096	2.97322	2.8992	0.362685	0.106433	-0.256251
VID30	2.08462	3.29765	2.56289	0.459064	0.372532	-0.0865321
AGP2	1.94069	3.1551	2.83472	-0.245183	0.381205	0.626388
DCS1	2.41415	2.89855	3.33102	-0.00476205	0.209542	0.214304
NCE102	2.46354	2.59766	3.72852	0.169559	0.395059	0.2255
RIP1	2.65399	2.48138	3.51348	-0.269943	0.139973	0.409915
GPD1	2.01254	2.00757	3.2311	0.211851	0.301447	0.0895966
GID8	2.28392	1.77557	3.6506	0.309143	0.786441	0.477298
MEP1	2.5166	2.0686	3.50337	1.08258	1.42207	0.33949
YCR061W	2.50885	2.08837	4.2294	1.60052	1.69587	0.0953549
RRT8	2.04198	2.85929	3.41307	1.36318	1.50837	0.145189
YOR152C	2.29087	2.92623	3.1768	1.06813	1.35159	0.283453
IRC15	2.37561	2.5108	2.59582	1.52282	1.30421	-0.218602
CPA1	3.2382	2.74956	2.63126	1.11693	1.73499	0.618055
ERV2	3.35768	3.18173	2.43657	0.863514	1.30672	0.443201
YPR036W-A	3.98408	2.72702	2.05296	0.690474	0.81955	0.129077
HSP31	3.79529	3.00476	2.44618	0.491413	0.714435	0.223022
YMR252C,YMR253C,YMR254C	3.84388	3.1081	2.85806	-0.174462	0.722035	0.896496
HOR7	3.68633	3.09666	2.31159	-0.568131	0.259073	0.827205
SDH4	3.54587	2.96959	2.7824	-0.965625	-0.490206	0.47542
RDL1	3.60927	3.37315	2.71813	-0.416813	-0.220936	0.195877
CTR1	3.46969	3.29034	2.95154	-0.181636	0.0705505	0.252187
DIP5	3.58772	3.98005	3.25426	0.2355	-0.0720667	-0.307567
GAP1	3.10883	3.97279	3.68117	0.577297	0.241572	-0.335725
YMR090W	3.64835	4.3368	4.04271	0.25394	0.317247	0.0633066
GLC3	3.50231	3.95318	3.87374	-0.172364	-0.0144168	0.157947
YMR196W	3.07391	3.70333	3.46703	-0.21719	-0.153431	0.0637589
GAC1	2.83443	3.42771	3.0792	-0.379142	-0.234645	0.144497
MCR1	3.04928	3.74687	3.11843	0.153402	0.31242	0.159018
PNC1	2.89358	3.65472	2.96227	0.267256	-0.0597647	-0.327021
YNL115C	2.79279	3.34252	3.09262	0.0136772	-0.362404	-0.376081
ISU1	3.04775	3.08074	2.47173	-0.252584	-0.186003	0.0665814
HFD1	2.96278	2.96637	2.90661	-0.579429	-0.415388	0.164041
KGD1	2.7565	2.77631	2.63628	-0.495312	-0.3938	0.101512
YPR098C	2.97847	2.55403	2.28894	-0.565975	-0.171734	0.394241
ARA1	2.6189	2.80708	2.19034	-0.295998	-0.281489	0.0145088
YBR053C	2.48892	3.03036	2.24929	-0.00984175	0.151582	0.161424
YJL068C	2.60614	2.95982	1.87023	0.105381	0.0391189	-0.0662616
MRP8	3.08191	2.63956	2.26078	0.0644553	-0.112617	-0.177072
UBP15	2.42255	2.34631	2.88522	0.12789	-0.387449	-0.515339
YPK2	2.5308	2.99716	2.69134	-0.283857	-0.819803	-0.535946
YHR137C-A	2.12379	2.67543	1.98121	-0.428287	-0.988492	-0.560205
MDH1	2.32923	3.55698	2.51302	-0.898131	-1.21281	-0.314681
BDH2	2.75965	3.35591	2.27246	-0.755077	-0.724063	0.0310141
ECM15	2.51149	3.90387	1.11592	-0.989829	-0.805829	0.184
UBI4	3.35738	2.97422	1.09283	-0.425449	-0.441574	-0.0161252
SSA1	3.10276	3.57488	1.01053	-0.610769	-0.778663	-0.167894
HSP104	2.67579	3.26582	0.721066	-0.587753	-0.881849	-0.294096
ARN1	2.89737	3.03688	0.0330217	-0.736597	-1.02534	-0.288742
LSC2	2.4317	3.90331	1.3775	-1.3667	-2.0019	-0.6352
GPT2	2.83691	3.45916	1.95405	-1.27274	-1.70857	-0.435836
GUT1	2.729	3.16287	2.02975	-1.45003	-1.69225	-0.24222
RPM2	2.94402	2.9564	1.86238	-1.89511	-1.81545	0.079661
UBC5	3.60691	3.28108	2.04231	-1.44523	-1.45604	-0.0108064
KGD2	2.93324	2.95355	1.66265	-1.3529	-1.17454	0.178357
PDR10	2.87918	2.89909	1.31009	-1.22449	-1.21009	0.014395
ETR1	2.99497	3.01152	1.26883	-1.32317	-1.53483	-0.211656
ATP17	2.31333	2.93071	1.13324	-1.48864	-1.34793	0.14071
QCR2	2.37578	2.61509	1.5696	-1.37809	-1.20959	0.168502
PST2	2.6228	2.90054	1.26736	-0.966659	-0.835796	0.130863
PEX11	2.31637	2.62643	1.56024	-0.908511	-0.924621	-0.0161104
CYT1	2.23291	2.86979	1.99499	-0.911256	-0.833538	0.0777183
DLD1	2.81019	2.77595	2.12835	-1.13208	-0.959894	0.172189
SDH3	3.23274	3.12655	1.96682	-1.04034	-0.866313	0.174031
ATP15	3.01932	2.81587	1.78381	-0.953838	-0.419679	0.534159
COX5A	2.64588	2.60095	1.84699	-0.84531	-0.534032	0.311278
ATP7	2.93531	2.59377	1.70802	-0.983321	-0.758548	0.224773
INH1	3.13766	2.16611	2.09174	-1.14175	-0.723513	0.418235
VID24	2.88287	2.12772	1.64362	-1.64511	-0.277127	1.36799
RIB1	2.44501	2.40113	1.35042	-1.01548	-0.436795	0.578681
GFD1	2.40636	2.88042	1.28265	-0.557655	-0.0561338	0.501521
YNL208W	2.27216	2.31023	1.24598	-0.22069	0.211521	0.43221
LYS20	1.96307	2.14362	0.934734	0.11692	0.172108	0.0551873
GYP7	1.80198	2.14049	1.74906	0.312638	0.182878	-0.12976
RUP1	1.2912	2.13945	1.96648	0.430761	0.179915	-0.250846
PPZ2	1.42623	2.30935	2.08598	0.282788	0.181564	-0.101224
PSP1	1.57457	2.63914	2.02937	0.402369	0.51839	0.116021
PRC1	2.28524	2.11934	2.13398	0.158646	0.445834	0.287188
PEP4	2.4152	2.46251	2.13883	-0.0600127	0.25168	0.311693
YDR262W	2.37081	2.14746	2.03625	-0.0410298	0.0973603	0.13839
NGR1	1.83236	2.12688	2.33489	-0.105493	0.149482	0.254975
LSP1	2.22718	1.97743	2.40427	-0.451336	0.0395003	0.490837
YBR139W	2.49337	2.00539	2.46178	-0.218635	0.550246	0.76888
YDL068W	2.44086	1.96428	1.62148	-0.580795	-0.0434677	0.537327
YCL057C-A	2.42029	2.14227	2.10687	-0.399374	-0.363426	0.0359478
SOD2	2.13785	2.30514	1.91401	-0.431888	-0.344781	0.0871068
QCR9	2.06851	2.06223	1.89617	-0.458082	-0.449817	0.0082651
ARO9	1.96148	2.12507	1.81217	-0.530301	-0.566505	-0.036204
AVT3	1.83281	2.0989	1.84615	-0.200528	-0.227801	-0.0272738
ALT2	2.08579	1.59491	2.10696	-0.54304	-0.386853	0.156188
COX4,TPN1,YGL188C	1.75482	1.65457	1.78969	-0.617971	-0.324629	0.293342
COX6	1.9045	1.88268	1.61072	-0.526658	-0.0520462	0.474612
MIR1	1.87118	1.57239	1.1769	-0.579917	-0.264333	0.315584
NPC2	1.57184	1.23774	1.39225	-0.456625	-0.0599855	0.396639
ATP2	1.60299	1.52908	1.6819	-0.271711	0.00587281	0.277584
HYR1	1.90377	1.45579	1.4636	-0.271074	0.142897	0.413971
MDH3	1.94239	1.40977	1.3623	-0.127962	-0.0617552	0.0662072
IRA2	1.5371	1.5516	1.12273	-0.312477	-0.228007	0.0844698
FMP52	1.56362	1.737	1.4056	-0.407743	-0.364682	0.0430611
IDH2	1.1838	1.70453	1.5182	-0.31088	-0.323288	-0.0124081
YPR1	1.46382	1.30764	1.54995	-0.300506	-0.306428	-0.00592178
GAT2	1.5477	1.71035	1.92979	-0.841881	-0.741975	0.099906
CUP9	1.64395	1.84236	1.42831	-0.936588	-0.700614	0.235974
YML082W	1.72656	1.77548	1.17568	-0.86015	-0.818847	0.0413034
ATP10,CST9	1.51354	1.36167	1.36227	-0.914439	-0.509379	0.40506
YOR356W	1.61747	0.643167	1.23257	-0.695946	-0.523149	0.172796
ATP14,YLR294C	1.8346	1.20526	0.784632	-0.891238	-0.600365	0.290873
LYS9	1.88171	1.83931	0.373994	-1.07384	-0.973173	0.100671
LSC1	1.56678	1.9094	0.798573	-0.994577	-1.17625	-0.181677
LPD1	1.58503	1.85061	0.716708	-0.790275	-0.964649	-0.174374
FTH1	1.16992	1.8122	0.259155	-0.825168	-0.982448	-0.15728
STI1	1.77811	1.64127	0.315941	-0.621866	-0.891845	-0.269979
WTM1	1.60362	1.84546	0.315278	-0.591704	-0.513825	0.0778787
PST1	2.10026	1.96938	0.836813	-0.7829	-0.500815	0.282084
CAR1	2.03999	1.94241	0.805509	-0.469039	-0.463509	0.0055295
LAP3	1.80716	2.20172	0.835448	-0.584849	-0.632462	-0.0476124
FRE1	2.05591	2.06474	0.814711	-0.388961	-0.711641	-0.32268
COT1	1.65856	2.17344	1.13553	-0.38104	-0.717636	-0.336596
AHA1	2.43223	2.57855	0.774824	-0.44191	-0.780142	-0.338232
YGR250C	2.34671	2.53352	0.372149	-1.14023	-1.17224	-0.0320035
TIM11	2.34302	2.28233	0.57394	-1.30345	-1.36646	-0.0630151
QCR7	2.79656	2.1139	1.18718	-1.33588	-1.04899	0.286896
PCS60	2.35166	2.19255	1.54186	-1.03924	-0.988519	0.0507198
ATP1	2.06882	2.16144	1.26631	-1.20508	-1.10089	0.104187
COR1	2.06461	2.23972	1.42792	-1.1723	-0.874599	0.297701
IDH1	2.263	1.82752	1.28648	-1.10022	-0.833675	0.266547
ATP5	2.06451	1.61847	1.03804	-1.17381	-0.814336	0.359469
ATP4	1.86806	1.71724	0.785649	-1.27779	-0.959897	0.317896
ATP16	2.18555	1.57319	0.677652	-1.51602	-0.984931	0.531093
SUR1	2.23577	1.86253	0.894832	-1.43258	-0.837094	0.595481
ATP3	2.44472	2.03083	0.802964	-1.42196	-1.11042	0.311542
PET9	2.16726	1.95509	0.774009	-1.59226	-1.35953	0.232727
SKS1	2.26779	1.8194	1.12547	-2.06806	-1.55458	0.513478
ACO1	2.12821	1.93268	0.970172	-1.81935	-1.80643	0.0129193
HAP4	1.23748	1.55776	1.49054	-1.29422	-1.54892	-0.254702
PMC1	1.0371	1.93998	1.10006	-0.444552	-0.605412	-0.160859
FLC1	1.11236	1.5769	0.601102	-0.681676	-0.521339	0.160337
SIS1	0.927345	1.18005	0.495295	-0.446588	-0.437119	0.00946864
SED1	0.900838	1.32249	0.366967	-0.343199	-0.650086	-0.306887
YMR099C	1.03491	1.54446	0.499406	0.234478	-0.234401	-0.468879
ERV29	1.09989	1.28994	0.503143	0.123925	-0.122325	-0.24625
RAD51	1.22759	1.35107	0.280564	-0.273434	0.100039	0.373473
FLC2	1.55945	1.1196	0.168248	-0.313657	0.0541248	0.367782
CPS1	1.80975	1.09983	0.740821	-0.654498	0.0611474	0.715645
MMF1	1.13605	0.656405	0.249814	-0.780568	-0.389538	0.39103
CPR1,YDR154C	0.850993	0.87736	-0.0987326	-0.742942	-0.704114	0.0388283
ACC1	0.837502	0.507586	0.803169	-0.832547	-0.654327	0.17822
YDR133C,YDR134C	0.0191151	0.209068	0.881084	-0.137011	0.0553237	0.192334
HEM1	1.12144	0.527669	0.602396	-0.251859	0.206042	0.457902
APE3	0.955075	0.96099	1.05136	-0.36127	-0.107785	0.253485
SSD1	0.621679	0.857157	1.03477	0.147145	0.156731	0.0095852
BMH2	0.717933	1.035	0.676734	-0.0603273	0.0382149	0.0985422
LAT1	0.401062	0.974535	0.738711	0.0914092	-0.0794071	-0.170816
TPO4	0.0264198	1.92549	-0.129923	0.176036	-0.508357	-0.684393
IMD2	-3.8917	-3.81958	-4.75111	1.38267	1.21196	-0.170712
HXT1	-4.26404	-5.74299	-3.41513	1.87123	2.02944	0.158214
SAM1	-4.94506	-5.32725	-4.00792	1.37389	1.73719	0.363304
HXT3	-5.88252	-5.78617	-3.87404	1.83619	1.74656	-0.089632
YLR413W	-5.22522	-6.00394	-4.60949	0.0845514	0.770903	0.686352
RPL27B	-1.34098	-1.53356	-4.32675	-2.59061	-2.85025	-0.259643
RPL8A	-1.16943	-1.3641	-3.47263	-2.62155	-2.6258	-0.00424566
NSR1	-0.544484	-1.41308	-4.05934	-2.85424	-2.35698	0.497255
HTB2	-1.24651	-0.631464	-3.59034	-3.13236	-3.2486	-0.116241
HXT2	0.268232	-0.535654	-1.95709	-4.18265	-3.48216	0.700493
CHA1	2.03014	1.28745	-2.16428	-3.35124	-3.16354	0.1877
ALD6	1.27778	1.21087	-1.43886	-3.01635	-2.83836	0.177997
FET3	0.57873	1.98855	-1.95988	-2.47689	-2.80401	-0.327124
FTR1	0.524088	1.07803	-2.57486	-2.39624	-2.55257	-0.156324
ERG6	0.283397	0.316092	-1.88452	-2.13791	-2.73017	-0.592262
MCH5	1.08119	0.738084	-2.16419	-1.97043	-1.66061	0.309819
HHT1	0.732865	0.289986	-1.08532	-1.68314	-1.27598	0.40716
PDE2	0.588532	0.41395	-0.662857	-1.95803	-1.07689	0.881139
IZH3	1.58715	0.701261	-0.296044	-1.6269	-0.91021	0.716691
STP4	0.697651	0.157612	0.3664	-1.79769	-0.801159	0.99653
SDS23	1.51845	1.26749	-0.714524	-1.61356	-1.33017	0.283393
HOR2	1.52185	1.98499	-0.362183	-1.61568	-1.48699	0.128696
FUI1	1.42377	1.25842	-0.543966	-2.4513	-2.00655	0.444749
NDE1	1.16116	1.05557	0.148458	-1.71737	-1.80666	-0.0892973
MIC17	1.03637	1.00394	0.075399	-1.52164	-1.81211	-0.290471
TAT1	0.371905	0.757418	-0.612433	-1.56728	-1.92542	-0.35814
HMG1	0.2847	0.578202	-1.17191	-1.94872	-2.14341	-0.194686
ERG5	0.405797	0.461197	-1.23517	-1.93382	-2.12532	-0.191502
OLE1	0.200774	0.406402	-1.34653	-1.64631	-1.80035	-0.15404
RPL9B	0.0136884	0.347958	-1.57225	-1.64635	-1.6558	-0.0094539
RNR4	0.302613	0.554525	-1.69644	-1.78785	-1.80794	-0.0200924
ECM33	0.521344	0.790753	-1.62247	-1.35932	-1.53988	-0.180559
PRY2	-0.2253	0.138379	-1.93876	-1.30045	-1.18954	0.110917
HTA1	0.015872	-0.0225923	-1.33454	-1.81289	-1.47735	0.335534
HYP2	0.080542	-0.205401	-1.30521	-1.26499	-1.2529	0.0120888
ERG1	-0.0455102	-0.25132	-1.72237	-1.33964	-1.26254	0.077097
HTB1	-0.102228	0.00940934	-1.48082	-1.51001	-1.53842	-0.0284076
PLB2	-0.363023	-0.102823	-1.44201	-1.50675	-1.67159	-0.164838
FAA4	-0.647829	-0.608835	-1.40511	-1.54944	-1.84616	-0.296724
GSF2	0.25985	0.316072	-0.541355	-1.10143	-0.913273	0.188153
FPR1	0.509913	0.50779	-0.6442	-0.996865	-0.738364	0.2585
HSC82	0.644758	0.353447	-0.594402	-0.9865	-0.986778	-0.000278369
SSE1	-0.0701438	-0.0164112	-1.14223	-0.903573	-1.00479	-0.101213
CRH1	0.250192	0.039856	-1.46608	-0.793936	-0.695762	0.0981739
CWP1	0.142673	0.697787	-1.36637	-0.483454	-0.33655	0.146904
THI7	0.932327	0.159315	-1.252	-0.136489	0.536581	0.673071
SAM3	0.302931	0.0105789	-1.2333	0.531699	0.571804	0.0401042
MET5	0.694091	0.961664	-1.85936	0.996043	1.00007	0.00403143
EEB1	-1.00864	0.522066	-1.90868	0.207922	0.269147	0.0612247
AGA1	-1.37639	-0.360358	-2.00465	0.62043	0.333065	-0.287365
AGA2	-1.81677	-0.833736	-2.69292	0.847196	0.609038	-0.238158
MET17	-1.06761	-0.958343	-3.25389	1.63112	1.79178	0.16066
MET6	-0.869195	-0.866501	-1.86045	1.25437	1.68555	0.431175
NPL3,YDR433W	-0.0743823	-1.94758	-1.23198	-1.08278	0.332024	1.41481
GCV2	-1.80085	-1.03045	-0.0649437	-0.473588	-0.470762	0.00282623
GCV1	-1.48735	-0.638028	1.07346	0.484593	0.399271	-0.0853215
YBT1	-0.742128	-1.16691	0.217299	0.729491	0.954545	0.225054
VMA16	-0.769933	-1.26148	0.0302963	0.73648	1.04788	0.311402
ADO1	-1.03402	-1.1537	-0.0871388	1.01398	1.16821	0.154225
SPF1	-0.793973	-1.0981	-0.33588	0.481938	0.701394	0.219456
PFK27	-0.837698	-1.71348	-0.218663	0.106379	0.808969	0.702591
MAE1	-1.0273	-1.77071	-0.31783	0.41994	0.993277	0.573337
VMA6	-1.26849	-1.65305	-0.379347	0.510093	0.829382	0.319289
HNM1	-1.40713	-1.69257	0.287307	0.665343	1.0996	0.434257
ASN1	-1.03276	-1.64926	-0.151147	0.835295	1.58667	0.751373
SAM2	-1.85591	-2.25746	-0.863444	1.77289	2.00148	0.228587
YNL144C	-2.05301	-2.42651	-0.915691	1.27026	1.40563	0.135365
YHR020W	-2.31777	-2.00861	-1.05422	1.40061	1.07731	-0.323299
DSE2	-2.12936	-1.86654	-1.39659	1.39602	1.08179	-0.314232
IZH2	-1.47498	-1.82422	-0.937425	1.029	1.30418	0.275179
OYE2	-1.58632	-1.61276	-0.549831	1.29364	1.46805	0.174413
CTS1	-1.77119	-1.31467	-0.720472	1.2389	1.00782	-0.231075
PMT2	-1.42648	-0.890101	-0.0882248	1.08831	0.567211	-0.521097
URA2	-1.24191	-0.943376	-0.771694	0.804612	0.514635	-0.289977
PUB1	-1.40337	-0.864294	-0.681338	0.660085	0.326969	-0.333116
NCP1	-1.27553	-0.855081	-0.788104	0.597269	0.117314	-0.479955
PDR5	-1.42701	-1.29769	-1.19845	0.57935	0.461324	-0.118026
ARO8	-1.32717	-1.3148	-1.16419	0.501328	0.664997	0.163669
ERG4	-1.17713	-1.22504	-1.13084	0.52491	0.539334	0.0144235
PMT4	-1.07216	-1.29015	-0.918249	0.349908	0.394735	0.0448273
ILV1	-1.10573	-1.05741	-0.909874	0.640466	0.773881	0.133415
HOM2	-1.02837	-0.883767	-1.24545	0.565569	0.690773	0.125204
BAP3	-0.550691	-0.506121	-1.08994	0.658734	0.668335	0.009601
EAF5	-1.10794	-1.46709	-1.14565	0.257089	0.647566	0.390477
HIS1	-1.07298	-1.77778	-1.03941	0.32311	0.707262	0.384152
VTC3	-1.31307	-1.77947	-1.24888	0.392023	0.755219	0.363196
ASP1	-1.40447	-1.98173	-1.16803	0.298945	0.644687	0.345742
THR1	-1.50278	-1.83598	-1.23763	0.457379	0.617545	0.160166
TIF2	-1.48991	-1.99447	-0.911821	0.282318	0.740301	0.457983
ADE12	-1.57548	-2.09121	-0.96067	-0.146226	0.472001	0.618226
HPT1	-1.59158	-2.07616	-0.827353	-0.269001	0.124151	0.393152
THS1	-1.78434	-1.96178	-1.34224	0.205944	0.236336	0.0303928
EFT1	-1.62644	-1.79698	-1.2824	0.311078	0.338994	0.0279163
ILS1	-1.87692	-1.81834	-1.4108	0.459727	0.316505	-0.143222
SUN4	-1.90256	-2.04058	-1.71855	0.517436	0.320283	-0.197153
ASN2	-2.20231	-1.89236	-1.54784	0.485681	0.247369	-0.238312
ADE3	-2.3418	-2.24981	-0.968849	0.312331	0.568983	0.256652
RPS22B,YLR365W,YLR366W	-1.98337	-2.31921	-0.957544	0.693379	0.600909	-0.0924708
RPL18B	-2.1216	-1.97125	-0.589663	0.714993	0.570482	-0.144512
GCN1	-1.79145	-1.72243	-0.794506	0.825461	0.73587	-0.0895908
DYS1	-1.89129	-1.99566	-1.04166	0.666141	0.894599	0.228457
BAT1	-1.9052	-1.97748	-1.57118	0.676013	0.756309	0.0802957
ARO2	-1.81466	-1.89518	-1.45257	0.810512	0.790249	-0.020263
SER33	-2.02035	-1.34136	-1.69208	0.891864	0.656383	-0.23548
FKS1	-1.7904	-2.25216	-2.02894	0.322959	0.605233	0.282275
GIC2	-1.74553	-1.93233	-2.09435	0.0595344	0.347652	0.288118
STE6	-2.01318	-2.28746	-2.00056	-0.184207	0.260249	0.444456
RPS27A	-1.86607	-2.31305	-1.57379	-0.262464	0.117257	0.379722
GND1	-2.13533	-2.31377	-2.21053	-0.271358	-0.216865	0.0544928
RPS15	-1.91737	-1.9877	-2.0885	-0.511134	-0.514163	-0.00302847
TPO1	-2.09455	-2.04023	-1.86684	-0.729526	-0.0993503	0.630175
RPL12A	-2.10795	-2.39166	-2.33528	-0.745717	-0.317654	0.428063
GSP1	-1.72069	-2.12935	-2.30009	-0.533919	-0.13298	0.400939
RPL33B	-1.35069	-2.14172	-2.03159	-0.662728	-0.287165	0.375563
DBP3	-0.907489	-1.78465	-2.37595	-0.723867	-0.386647	0.33722
KAP123	-1.24836	-1.62006	-2.37244	-0.675581	-0.57726	0.0983211
TKL1	-1.41681	-1.73103	-1.96296	-0.594831	-0.398698	0.196133
EFT2	-1.35662	-1.63999	-1.82448	-0.668528	-0.445119	0.223409
ADH6	-1.33175	-1.58862	-1.87339	-0.888997	-0.419621	0.469376
VRG4	-1.16613	-1.51577	-2.02003	-0.837737	-0.569697	0.26804
SXM1	-1.20011	-1.28047	-2.0403	-0.633461	-0.500688	0.132773
CCT4	-1.27831	-1.16439	-1.64128	-0.683717	-0.692682	-0.00896557
PEX30	-1.12819	-1.42299	-1.57651	-0.381571	-0.608002	-0.226431
GCD11	-1.37217	-1.24816	-1.58944	-0.2231	-0.532057	-0.308956
RPL19A	-1.37251	-1.14117	-1.69614	-0.432546	-1.01049	-0.577944
RPS14A	-1.59697	-1.48641	-1.68935	-0.559661	-0.783294	-0.223632
SCP160	-1.71373	-1.6063	-1.817	-0.482348	-0.659494	-0.177147
NSG1	-1.66907	-1.61006	-1.74582	-0.470336	-0.59734	-0.127004
SSZ1	-1.72592	-1.62679	-1.85303	-0.344609	-0.480477	-0.135868
ZUO1	-1.67053	-1.6011	-1.97996	-0.405839	-0.478388	-0.0725489
RPS23A	-1.54162	-1.65499	-2.02728	-0.300922	-0.346533	-0.0456105
TYS1	-1.7972	-1.59297	-1.66459	-0.221651	-0.406209	-0.184557
DED81	-1.69748	-1.44953	-1.71722	-0.0249398	-0.268777	-0.243837
RPL35B	-1.482	-1.9464	-1.76367	0.00749515	-0.3308	-0.338295
PSA1	-1.4861	-1.28526	-1.92722	-0.336902	-0.31151	0.0253925
FUR1	-1.43458	-1.2693	-2.19718	-0.308957	-0.0369959	0.271961
CYS4	-1.38023	-1.5181	-1.87276	-2.96103e-05	0.234443	0.234473
SRL1,YOR248W	-1.31532	-1.77183	-1.9492	-0.275404	-0.0443226	0.231082
TMA19	-1.41964	-1.80058	-1.76838	-0.265668	-0.00556314	0.260105
PRT1	-1.49821	-1.72835	-1.45952	-0.21875	0.0340358	0.252786
YDR524C-B	-1.30864	-1.62116	-1.69697	-0.368474	0.162233	0.530707
SAH1	-1.27678	-1.92343	-1.71893	-0.405483	0.128638	0.534121
RPS7B	-1.27001	-2.03085	-1.57581	-0.480788	0.13256	0.613348
PRS3	-0.826875	-1.69973	-1.5177	-0.312014	0.431505	0.743519
VBA4	-0.810725	-1.2781	-0.90734	-0.17978	0.239159	0.418939
PSE1	-1.23989	-1.4073	-0.798253	-0.0307879	0.288345	0.319133
ALA1	-1.24067	-1.45178	-1.12869	-0.0441442	0.192246	0.23639
GUS1	-1.24706	-1.34423	-0.83674	0.112813	0.11701	0.00419718
SER1	-1.78831	-1.54699	-0.846245	-0.0442948	0.00692607	0.0512209
MAP1	-0.863933	-1.3867	-1.14723	-0.147645	-0.0404636	0.107181
SUP45	-1.04363	-1.29945	-1.1423	-0.345915	-0.280532	0.065383
NTF2	-1.25403	-1.1576	-1.42967	-0.419116	-0.200121	0.218995
PRS1	-1.1352	-1.30481	-1.63274	-0.409779	-0.0929141	0.316865
UTH1	-1.12229	-1.34219	-1.74543	-0.381115	-0.0999831	0.281132
TEF1	-0.902068	-1.48449	-1.4056	-0.466159	-0.105093	0.361065
ARO4	-0.776192	-1.06587	-1.46353	-0.170836	0.229993	0.400829
YDR341C	-1.20168	-1.1287	-1.34776	-0.0983674	-0.057961	0.0404063
ILV3	-1.27798	-1.25536	-1.59078	0.092475	0.11949	0.0270149
UTP10	-1.3647	-1.36881	-1.52143	0.161852	-0.0267594	-0.188611
RPS25B	-1.86024	-1.52888	-1.45534	0.31581	-0.193421	-0.509231
CDC60	-1.72799	-1.15892	-1.37857	0.031219	-0.66842	-0.699639
SEC53	-1.36061	-1.10937	-1.3012	0.107954	-0.313416	-0.42137
GGC1	-0.751805	-0.693178	-2.08862	-0.160529	0.0089418	0.169471
MEU1	-0.694313	-1.19139	-1.69009	-0.959955	-0.490954	0.469001
IZH1	-0.699875	-1.26187	-1.56684	-1.1386	-0.693078	0.445525
URA5	-0.779912	-1.10141	-1.40646	-0.623505	-0.542836	0.0806687
ARF1	-0.664665	-1.06215	-1.51092	-0.568224	-0.471518	0.0967059
GUK1	-0.767401	-1.13926	-1.86238	-0.72837	-0.504486	0.223884
EGD2	-0.763517	-1.18449	-1.68755	-0.760219	-0.580862	0.179357
CDC55,RPS26A,YGL188C-A	-0.789907	-1.32845	-1.68671	-0.728991	-0.702876	0.0261146
SUP35	-0.799004	-1.06935	-1.77709	-0.900467	-0.808308	0.0921587
GAS3	-0.903963	-1.036	-1.6604	-0.979342	-0.875538	0.103804
RPS25A	-0.939767	-0.921856	-1.62899	-0.746573	-0.781103	-0.0345296
YNR021W	-1.01202	-0.789812	-1.62449	-0.923371	-0.925401	-0.00203074
APT1	-0.68724	-0.666602	-1.77062	-0.951641	-1.0994	-0.147759
OLA1	-0.584212	-0.548936	-1.52507	-0.984733	-1.07942	-0.094685
ACS2	-0.586262	-0.614968	-1.54335	-0.794716	-0.792542	0.00217422
TRP4	-0.405388	-0.430843	-1.85909	-0.847364	-0.803068	0.0442961
MSB2	-0.690127	-0.508289	-1.83273	-0.75883	-0.800593	-0.0417633
TRX1	-0.690233	-0.0817114	-1.51175	-0.455252	-0.911646	-0.456393
MRH1	-0.769782	-0.534416	-1.33837	-0.399087	-0.62172	-0.222633
ERG2	-0.684335	-0.654622	-1.29546	-0.478919	-0.943354	-0.464435
ERG11	-1.01507	-0.510719	-1.21291	-0.536185	-0.952881	-0.416696
PIR1	-1.15678	-0.547335	-0.992046	-0.338292	-0.679526	-0.341235
COP1	-1.0718	-0.791992	-0.923079	-0.0103383	-0.166102	-0.155763
FAS2	-1.10177	-1.19305	-0.707712	-0.558884	-0.420448	0.138436
SEC61	-0.980985	-0.888972	-1.09281	-0.352218	-0.280679	0.0715397
SIM1	-0.851724	-0.90763	-1.18996	-0.455846	-0.374564	0.0812822
SUB2	-0.915094	-0.890971	-1.20419	-0.415867	-0.409386	0.00648063
TCP1	-0.826203	-0.718138	-1.23171	-0.355928	-0.38376	-0.0278328
PAB1	-0.728662	-0.831616	-1.17071	-0.330196	-0.25691	0.0732853
TIF6	-0.533196	-0.864926	-1.24864	-0.631371	-0.346677	0.284694
EGD1	-0.543429	-0.873578	-1.22172	-0.697278	-0.520955	0.176324
TEF2	-0.784582	-0.872779	-1.20107	-0.607952	-0.587473	0.0204795
ADK1	-0.585912	-0.812015	-0.978174	-0.634539	-0.631479	0.00306056
FAS1	-0.714995	-0.561261	-0.4426	-0.731149	-0.866441	-0.135292
FCY2	-0.172192	-0.889879	-0.943829	-1.13457	-0.412122	0.722449
SUR2	-0.0479703	-0.713308	-1.31393	-1.40466	-0.738384	0.666273
PHO88	-0.532828	-0.594233	-2.24571	-1.57075	-1.47014	0.100618
ILV5	-0.750485	-1.07027	-2.40228	-1.58774	-1.48504	0.102701
RPL42A	-0.523137	-1.43156	-2.66572	-1.56333	-1.43121	0.132113
SCW4	-1.12502	-1.03352	-2.91341	-1.47214	-1.45495	0.0171891
RPL43B	-1.14314	-0.958246	-2.93178	-1.51539	-1.74552	-0.230133
ERG13	-0.472067	-0.53956	-2.70816	-2.66016	-2.74307	-0.0829095
RNR1	-0.493554	-0.431175	-2.62467	-2.20091	-2.183	0.0179032
CWP2	-0.375578	-0.202789	-2.69985	-2.01667	-1.93527	0.0814011
ERG25	-0.569387	-0.390837	-2.94775	-1.88733	-2.07213	-0.184799
ZEO1	-0.451681	-0.352438	-2.43974	-1.43734	-1.91038	-0.473038
NIP1	-1.01021	-1.19219	-2.28894	-1.26043	-1.48366	-0.223226
RPS10B	-1.14781	-1.342	-2.15567	-1.32748	-1.23454	0.0929358
RPS8A,YBL071C-B	-1.07226	-1.42316	-2.42256	-1.1953	-1.23234	-0.0370316
RPL11B	-0.952568	-1.62913	-2.56232	-1.19693	-1.12316	0.0737703
RPS23B	-0.957828	-1.50465	-2.46258	-1.32031	-1.17958	0.140733
RPL6A	-1.19617	-1.48603	-2.49612	-1.37437	-1.15525	0.219128
RPS30B	-0.871041	-1.48344	-2.18265	-1.34722	-0.946243	0.400973
TIF5	-0.91366	-1.45705	-1.91259	-1.20795	-0.812331	0.395618
PGA3	-1.03385	-1.40505	-2.05385	-1.10011	-0.811913	0.288194
RPL29,YFR032C-B	-0.976568	-1.39614	-2.1185	-1.04654	-0.90496	0.141584
RPL4B	-1.09862	-1.2829	-1.79386	-1.07087	-0.901404	0.169463
RPL4A	-1.15314	-1.48918	-1.8556	-1.0127	-0.765097	0.247606
RPL40A	-1.26077	-1.36844	-2.20516	-0.873981	-0.875466	-0.00148472
EFB1	-1.11735	-1.4688	-2.23191	-1.02489	-0.944617	0.0802697
YPL250W-A	-1.08463	-1.55153	-2.18615	-0.989961	-0.948724	0.0412374
SES1	-0.989609	-1.43143	-2.27063	-0.937369	-0.904806	0.0325631
RPL11A	-0.948896	-1.28727	-2.11623	-0.877928	-0.861955	0.0159727
GRS1	-0.964148	-1.17919	-1.95453	-0.903649	-0.787588	0.116061
ARB1	-0.737876	-1.01105	-2.00529	-1.04441	-1.00412	0.0402903
EXG1	-0.748101	-0.884454	-2.21168	-0.999202	-0.9136	0.0856016
BUD19	-0.77701	-0.838416	-2.31236	-0.803769	-0.964449	-0.16068
TOS1	-1.13082	-0.962423	-2.3708	-0.797879	-0.948597	-0.150718
FEN1	-1.46253	-1.29853	-2.35446	-0.971232	-1.10391	-0.132681
RPS29B	-1.519	-1.39128	-2.24301	-0.98662	-1.06865	-0.0820292
RPL21B	-1.42483	-1.44742	-2.29636	-1.05612	-1.17188	-0.115755
OPI11	-1.42287	-1.48839	-2.34774	-1.18253	-1.28233	-0.0998021
DGK1,RPL20B	-1.32826	-1.59307	-2.5378	-1.18628	-1.18954	-0.00325512
RPS6B	-1.34591	-1.37617	-2.70405	-1.12028	-1.18742	-0.0671345
PMA1,YGL007C-A	-1.41978	-1.37392	-2.57622	-0.886145	-0.989024	-0.102879
RLI1	-1.61	-1.50908	-2.57905	-0.95938	-0.934825	0.024555
PRP43	-1.50703	-1.54206	-2.5932	-1.02968	-0.883812	0.145863
RPS18A	-1.51346	-1.72329	-2.69236	-1.06911	-1.04304	0.0260717
RPL3	-1.59926	-1.81194	-2.30266	-1.17828	-1.03259	0.145688
YGL102C	-1.33582	-1.65799	-2.41217	-1.00883	-0.886743	0.122086
SSB2	-1.27684	-1.62531	-2.25752	-0.984486	-0.75213	0.232356
YPL142C	-1.31844	-1.81445	-2.20747	-1.0008	-0.682461	0.318344
RPL23A	-1.48897	-1.56576	-2.21703	-1.11137	-0.881477	0.229891
TIF1	-1.49982	-1.35251	-2.23363	-1.02112	-0.867119	0.153996
RSN1	-1.8146	-1.56742	-2.30346	-0.721783	-0.596108	0.125674
RPL42B	-1.59431	-1.67879	-2.32875	-0.696737	-0.769703	-0.072966
TIF4631	-1.48486	-1.79866	-2.08933	-0.599455	-0.669689	-0.070233
RPS10A	-1.59838	-1.75891	-2.22303	-0.55138	-0.714275	-0.162895
RPL35A	-1.57707	-1.52611	-2.25912	-0.552446	-0.835417	-0.28297
VAS1	-1.58719	-1.51614	-2.15615	-0.525643	-0.731428	-0.205785
RPP1A	-1.56321	-1.52617	-2.07152	-0.812683	-0.846915	-0.0342315
RPS28A	-1.40838	-1.55166	-2.24545	-0.840677	-0.876698	-0.0360211
RPS3	-1.47687	-1.69546	-2.29416	-0.827505	-0.986784	-0.159279
RPL19B	-1.61337	-1.74274	-2.62913	-0.917092	-1.3238	-0.406713
RPP2A	-1.78254	-1.68361	-2.70093	-1.19025	-1.34843	-0.158187
RPL16B	-1.8318	-1.61823	-2.69841	-1.05824	-1.27532	-0.217077
RPL14B	-1.76873	-1.45703	-2.22804	-0.812406	-1.22068	-0.408278
RPS21B	-1.62285	-1.37594	-2.54227	-0.611027	-1.1328	-0.521773
RPL24A	-1.76878	-1.47085	-2.46334	-0.434814	-1.13147	-0.696656
RPS4B	-2.10519	-1.97345	-2.37304	-0.480353	-0.857382	-0.377029
RPL26B	-2.03902	-2.07207	-2.52867	-0.513322	-0.642238	-0.128915
RPS2	-1.97298	-1.88367	-2.45616	-0.657744	-0.680998	-0.0232546
RPS4A	-1.87697	-2.01346	-2.42498	-0.737365	-0.615471	0.121894
RPL36A	-1.61996	-2.2347	-2.41743	-0.707697	-0.569726	0.137971
SSA2	-1.85292	-2.24188	-2.46294	-0.749623	-0.711446	0.0381764
RPS12	-1.88257	-2.05627	-2.67205	-0.849052	-0.837955	0.0110968
RPL2B	-1.86859	-1.97167	-2.57277	-0.868865	-0.917753	-0.0488886
RPL17A	-1.99931	-1.87313	-2.60659	-0.849775	-1.00049	-0.150716
RPS1A	-1.66899	-1.95409	-2.50043	-0.720991	-0.8575	-0.13651
RPL30	-1.7931	-1.88147	-2.3517	-0.861456	-0.810457	0.0509985
RPS5	-1.74064	-1.83616	-2.52797	-0.98121	-0.850686	0.130524
RPP2B	-1.64348	-1.88061	-2.63168	-1.18824	-0.948778	0.239466
WRS1	-1.82201	-1.95483	-2.57366	-1.20573	-1.08247	0.123259
RPL21A,YBR190W	-1.8223	-1.94548	-2.86092	-1.19044	-1.14536	0.0450758
RPA135	-1.70246	-2.02503	-2.81779	-1.00045	-0.968572	0.0318797
RPS24B	-1.65473	-2.10856	-2.78456	-1.09413	-0.846046	0.248089
RPL15A	-1.50472	-2.04508	-2.81751	-1.17794	-1.08208	0.0958675
RPL27A	-1.44358	-2.06593	-2.91406	-1.19436	-1.12622	0.0681404
RPS28B	-1.54173	-1.87449	-2.77843	-1.28033	-1.20374	0.0765882
RPL1B	-1.66795	-2.12824	-2.78664	-1.55356	-1.096	0.457557
SRP40	-1.46016	-2.05904	-2.68516	-1.13913	-0.673719	0.465409
YGL123C-A	-1.68476	-1.99925	-2.56376	-1.02134	-0.707028	0.314315
KRS1	-1.42552	-1.91816	-2.45769	-0.986094	-0.610536	0.375559
RPL1A	-1.57201	-1.98331	-2.21815	-0.988592	-0.53626	0.452333
HEM13	-1.68781	-2.30308	-2.06683	-1.24276	-1.0287	0.21406
RPB8	-1.10081	-1.80623	-1.98979	-1.03564	-0.276726	0.758913
NEW1	-1.13435	-2.09184	-2.14677	-1.18967	-0.367378	0.822293
RPL34B	-1.14653	-2.12054	-2.31858	-1.15224	-0.596902	0.555333
TIF3	-0.924248	-1.91845	-2.30482	-1.25586	-0.635866	0.619993
NOG1	-0.706676	-1.7772	-2.67792	-1.23097	-0.620946	0.61002
TIF35	-0.776755	-2.08755	-2.63794	-1.5483	-0.781257	0.767039
MIS1	-1.09166	-1.932	-2.64465	-1.65142	-1.03828	0.613143
RPL37B	-1.20265	-1.67457	-2.76143	-1.48101	-1.28601	0.194995
RPS1B	-1.13838	-1.55246	-2.6767	-1.4808	-1.43895	0.0418527
RPS19A	-1.32474	-1.46154	-2.55286	-1.31646	-1.36014	-0.0436822
ASC1	-1.44451	-1.51273	-2.57877	-1.39218	-1.43341	-0.0412267
RPL32	-1.33862	-1.47717	-2.58505	-1.5329	-1.50499	0.0279102
RPL13B,YMR141C	-1.23219	-1.34808	-2.68155	-1.56688	-1.66587	-0.0989829
RPS0A,RSM27	-1.60172	-1.53157	-2.46416	-1.64854	-1.49448	0.154063
RPL12B	-1.55835	-1.56727	-2.83203	-1.63215	-1.60829	0.0238558
RPS16A	-1.57234	-1.4589	-2.86678	-1.52681	-1.61509	-0.0882804
STM1	-1.50226	-1.68424	-2.857	-1.51563	-1.68438	-0.168746
RPL25	-1.48118	-1.64335	-2.90333	-1.31713	-1.49771	-0.180581
RPS30A	-1.67164	-1.65269	-3.0707	-1.52084	-1.64584	-0.125008
RPS21A	-1.80999	-1.6105	-3.05562	-1.65144	-1.71549	-0.0640479
RPL18A	-1.80356	-1.80562	-2.93551	-1.60009	-1.61071	-0.0106133
RPS19B	-1.74219	-1.75053	-3.08903	-1.26191	-1.57064	-0.30872
RPS27B	-1.67856	-1.81423	-2.92064	-1.41945	-1.43717	-0.0177162
RPS7A	-1.71384	-1.84174	-2.80347	-1.4267	-1.3237	0.103005
RPL5	-1.72582	-1.83811	-2.73188	-1.44623	-1.37253	0.0736989
RPP1B	-1.46584	-1.72034	-2.7289	-1.4696	-1.30642	0.163185
RPS17A	-1.4188	-1.88502	-2.87715	-1.68329	-1.45056	0.232732
RPS13	-1.55793	-1.79806	-3.08659	-1.72731	-1.58777	0.139549
RPL2A	-1.55416	-1.85967	-2.98807	-1.86255	-1.64141	0.221142
PHO3	-1.66358	-2.21579	-3.19327	-1.9417	-1.57147	0.370228
RPL40B	-1.70684	-2.12485	-3.2166	-1.68457	-1.27508	0.40949
RPL38	-1.71421	-2.18273	-3.3499	-1.54766	-1.35544	0.19222
RPL13A	-1.73927	-2.18799	-3.22859	-1.58972	-1.35829	0.231433
RPL20A	-1.83772	-1.96391	-3.03934	-1.59475	-1.36658	0.228169
HXK2	-1.63554	-1.89699	-3.203	-1.43301	-1.39015	0.0428654
RPS29A	-2.14981	-2.16371	-3.65884	-1.47663	-1.87268	-0.396041
RPS18B	-2.29305	-1.87404	-3.69258	-1.74391	-2.13466	-0.390742
RPS24A	-1.70032	-1.25997	-3.05936	-1.28164	-1.95832	-0.676683
RPL23B	-1.68413	-1.28273	-3.33846	-1.47706	-1.92964	-0.452581
RPS17B	-1.48476	-1.52263	-3.40959	-1.5543	-1.81059	-0.256291
RRP5	-1.54855	-1.66451	-3.47242	-1.76273	-1.89416	-0.131421
RPS9B	-1.65886	-1.72957	-3.11333	-1.79895	-1.99337	-0.194418
MKC7	-1.4642	-1.6175	-3.52696	-1.7187	-2.11951	-0.400809
RPL24B	-1.5423	-1.655	-3.58214	-1.83322	-2.18409	-0.350864
RPS6A	-1.5237	-1.67483	-3.57476	-1.89914	-2.22457	-0.325433
RPL31A	-1.57718	-1.63411	-3.72592	-1.98087	-2.29189	-0.311029
SDA1	-1.5305	-1.97993	-3.51806	-2.07063	-2.14662	-0.0759926
RPL34A	-1.37452	-1.84296	-3.18308	-2.10408	-1.92588	0.1782
GAS1	-1.29933	-1.56142	-3.44842	-2.10172	-1.8487	0.253023
ARX1	-1.16588	-1.88022	-3.72952	-2.21404	-1.68781	0.526228
URA7	-0.827304	-2.04347	-3.91263	-2.5986	-1.73933	0.859277
GUA1	-1.60251	-2.19193	-3.95674	-2.58023	-2.06691	0.513316
RPL6B	-1.47734	-2.94016	-3.43453	-1.80367	-0.971701	0.831965
IMD3	-1.79197	-2.35429	-3.35459	-1.46854	-0.995183	0.473362
RPS8B	-1.44792	-2.34227	-3.33113	-1.55777	-0.866349	0.69142
SCW10,YMR304C-A	-1.30739	-1.95443	-3.18507	-1.32845	-0.72336	0.605093
GAR1	-2.06415	-2.53223	-2.96403	-0.692354	-0.359697	0.332657
RPL8B	-2.44062	-2.77759	-2.77227	-0.752982	-0.586322	0.16666
RPA190	-2.35758	-2.57557	-2.86967	-0.585096	-0.601151	-0.0160541
RPL26A	-2.18816	-2.30596	-2.81965	-0.806371	-0.690241	0.116129
MES1	-2.02886	-2.21439	-2.6482	-0.76589	-0.628106	0.137784
RPS26B	-2.0015	-2.50833	-2.91328	-0.893391	-0.724515	0.168876
RPS20	-2.17557	-2.47386	-2.85235	-1.06777	-0.817536	0.250237
RPL16A	-1.93266	-2.31091	-2.67268	-1.1541	-0.893518	0.260578
TEF4	-2.16458	-2.08074	-2.80888	-1.0802	-0.958569	0.12163
RPS11B	-2.21212	-2.02031	-2.95646	-1.1511	-1.22189	-0.0707969
RPS11A	-2.17299	-2.06811	-2.87845	-1.04618	-1.19976	-0.153573
RPL17B	-2.12854	-1.80893	-3.03439	-1.05841	-1.37491	-0.3165
RPL7A	-2.05796	-2.08561	-3.1278	-1.21002	-1.40114	-0.19112
RPS31	-1.81798	-2.24046	-3.16507	-1.17119	-1.27735	-0.106157
RPP0	-2.1628	-2.42142	-3.03294	-1.17638	-1.0901	0.0862807
YLL044W	-2.17842	-2.49545	-3.05428	-1.32331	-1.16357	0.159732
RPL37A	-2.03285	-2.26736	-3.24987	-1.29846	-1.18758	0.110878
YEL053W-A	-1.89256	-2.30801	-3.17385	-1.40779	-1.20366	0.204131
RPS16B	-2.02769	-2.39816	-3.24536	-1.64385	-1.39509	0.248759
RPS22A	-2.53864	-2.50117	-3.49608	-1.43677	-1.28634	0.15042
RPL31B	-2.36405	-2.58975	-3.27084	-1.09081	-1.1463	-0.0554851
UTP21	-2.01401	-2.25397	-3.34665	-0.971171	-0.829824	0.141346
SNU13	-1.99024	-2.68885	-3.4627	-1.22854	-0.870433	0.358106
NOP58,YOR309C	-1.9711	-2.54301	-3.58856	-1.35575	-1.10713	0.248622
SUR4	-2.02071	-2.50965	-3.66282	-1.5739	-1.29082	0.283081
SSB1	-2.26248	-2.71513	-3.74092	-1.68398	-1.36084	0.323132
NOP7	-1.96528	-2.51909	-4.07639	-1.5172	-1.35516	0.162037
NOP1	-1.9397	-2.41376	-4.1043	-2.1258	-1.80887	0.316933
RPL14A	-2.24151	-2.28513	-3.744	-1.80349	-1.66169	0.141799
CBF5	-2.23834	-2.39411	-4.09489	-1.76386	-1.73555	0.0283058
NOP56	-2.52182	-2.86631	-4.16771	-1.67818	-1.57934	0.0988357
YHB1	-2.7066	-2.90464	-4.01429	-1.64144	-1.49356	0.14788
UTR2	-3.60371	-4.36079	-5.0895	-1.57269	-0.992169	0.580522
DBP2	-2.7315	-3.85091	-4.2502	-1.55559	-0.66137	0.894217
RPL9A	-2.55577	-3.38795	-3.83502	-1.39925	-0.963968	0.43528
YEF3	-2.33036	-3.12453	-3.76837	-1.56652	-0.923856	0.642662
YDL228C	-2.16353	-3.11633	-3.59546	-1.49849	-0.875145	0.623348
IMD4	-2.39848	-3.28462	-4.02063	-0.957387	-0.411974	0.545413
FPR4	-2.80554	-2.42429	-3.29403	-0.380079	-0.934152	-0.554073
MTD1	-2.71963	-2.11655	-0.700325	-0.481451	-0.909347	-0.427896
ADE4	-2.65155	-2.63982	-0.999122	-0.4718	-0.322476	0.149324
ADE2	-2.13926	-2.66855	0.139482	-0.443736	0.143602	0.587339
HXT4	-2.98282	-3.27573	-1.29409	-0.853902	0.543252	1.39715
ADE13	-3.37251	-3.45537	-1.19762	-0.367337	0.0806869	0.448024
ADE17	-4.05066	-4.24045	0.0739345	-0.59366	-0.0752191	0.51844
ADE1	-4.00975	-2.79111	-0.558428	0.748886	-0.376729	-1.12561
ADE5,7	-3.70449	-3.22381	-1.28637	0.693262	0.394762	-0.2985
SST2	-3.59781	-3.05335	-2.43395	1.1219	0.657358	-0.46454
BAR1	-3.28816	-2.01076	-1.93889	1.95726	0.75487	-1.20239
CYS3	-2.02226	-2.7746	-2.42568	0.714939	0.853261	0.138322
ZRT1	-1.9905	-2.91755	-1.59442	0.514675	0.916047	0.401371
YLR179C	-1.78846	-2.5073	-1.98767	1.23984	1.65242	0.412576
PHO5	-2.31838	-2.50342	-1.71135	1.94058	1.89454	-0.0460391
LEU9	-3.14196	-3.2438	-1.66216	1.64303	1.67169	0.0286638
STE2	-3.73888	-4.14578	-1.74788	2.07331	2.54363	0.470326
TPO2	-4.1192	-3.39168	-2.6032	2.9114	2.52478	-0.386616
MFA1	-3.92786	-2.88939	-2.40256	2.3811	2.00853	-0.372576
HIS4	-3.1681	-2.54452	-0.0553507	2.77925	2.41651	-0.362735
QDR2	-1.41428	-3.3196	0.465977	1.85468	3.88702	2.03234
ADH1	-1.80361	-2.13243	1.02557	2.74112	3.08168	0.340555
ENO2	-1.82449	-1.97724	0.458985	2.29559	2.31437	0.0187781
URH1	-1.09425	-0.929332	1.08699	2.79	2.47044	-0.31956
YAL037C-B	-0.965786	-1.31912	0.656261	1.73786	1.83872	0.100859
CDC19	-1.38162	-1.45462	0.299716	1.5005	1.53224	0.0317471
PIS1	-1.35455	-1.51082	0.253889	1.69512	2.22827	0.533151
ARG1	-1.37215	-1.19609	-0.396691	1.8238	2.04329	0.219495
DLD3	-0.329103	-1.11501	-0.23744	2.09232	2.81743	0.725104
ARG4	-0.659892	-0.500049	0.864145	2.62628	3.50509	0.878817
ODC2	-0.202304	-0.998957	1.50421	2.79365	3.28146	0.487809
MEP2	1.10265	1.87011	4.2805	3.07188	3.4138	0.341914
TPC1	0.651873	0.859606	5.20499	3.99717	4.50862	0.511448
LSR1	0.433294	0.439551	5.51224	4.18824	5.55325	1.36501
SCR1	-0.77751	1.97184	6.03776	4.86652	5.14488	0.27836
YJL133C-A	4.66261	4.35537	6.64615	4.09099	5.58233	1.49134
SNR17B	17.1769	-18.9458	4.78185	4.82444	22.0014	17.1769
PAU5	18.2693	0	3.82951	1.87603	20.1453	18.2693
SNR3	1.00317	0	3.29875	1.94886	22.7011	20.7522
SNR190	0.944489	0	4.76834	5.01217	25.3455	20.3333
COX3	-15.4367	0	19.1371	19.1371	19.1371	0
