# Supplementary material for: Transcriptional Profiling of Saccharomyces cerevisiae Reveals the Impact of Variation of a Single Transcription Factor on Differential Gene Expression in 4NQO, Fermentable, and Nonfermentable Carbon Sources
Source: G3 (Bethesda). 2017 Dec 5;8(2):607–19. doi: 10.1534/g3.117.300138 (PMC5919752; doi:10.1534/g3.117.300138)
Supplement: Supplementary file 6 [file 607TableS9.xlsx]

## Sheet: downS96_nqo
GO term	p-score	GO term ID	Genes
cytoplasmic translation	3.26107e-83	GO:0002181	YAL035W,YAL036C,YBL027W,YBL072C,YBL087C,YBL092W,YBR031W,YBR048W,YBR061C,YBR079C,YBR084C-A,YBR181C,YBR191W,YCR031C,YDL061C,YDL075W,YDL081C,YDL082W,YDL083C,YDL130W,YDL136W,YDL184C,YDL191W,YDL229W,YDR012W,YDR025W,YDR064W,YDR172W,YDR382W,YDR418W,YDR429C,YDR447C,YDR450W,YDR471W,YDR500C,YEL054C,YER007C-A,YER056C-A,YER074W,YER102W,YER117W,YER131W,YFL034C-A,YFR031C-A,YFR032C-A,YGL030W,YGL031C,YGL076C,YGL…
ribosome biogenesis	2.19016e-80	GO:0042254	YAL025C,YAL035W,YAL059W,YBL004W,YBL072C,YBR048W,YBR181C,YBR189W,YBR247C,YCL054W,YCL059C,YCR031C,YCR047C,YCR057C,YDL014W,YDL060W,YDL083C,YDL136W,YDL153C,YDL166C,YDL191W,YDL208W,YDL213C,YDL229W,YDR025W,YDR060W,YDR064W,YDR083W,YDR087C,YDR091C,YDR101C,YDR161W,YDR280W,YDR324C,YDR339C,YDR361C,YDR398W,YDR418W,YDR432W,YDR447C,YDR450W,YDR496C,YDR500C,YEL026W,YEL054C,YER002W,YER006W,YER007C-A,YER036C,YER05…
ribonucleoprotein complex biogenesis	3.49763e-71	GO:0022613	YAL025C,YAL035W,YAL059W,YBL004W,YBL072C,YBR048W,YBR079C,YBR181C,YBR189W,YBR247C,YCL054W,YCL059C,YCR031C,YCR047C,YCR057C,YCR077C,YDL014W,YDL060W,YDL083C,YDL136W,YDL153C,YDL166C,YDL191W,YDL208W,YDL213C,YDL229W,YDR025W,YDR060W,YDR064W,YDR083W,YDR087C,YDR091C,YDR101C,YDR161W,YDR190C,YDR280W,YDR324C,YDR339C,YDR361C,YDR398W,YDR418W,YDR432W,YDR447C,YDR450W,YDR496C,YDR500C,YEL026W,YEL054C,YER002W,YER006W…
ncRNA metabolic process	1.75788e-56	GO:0034660	YAL025C,YAL035W,YBL004W,YBL024W,YBL072C,YBL076C,YBR048W,YBR061C,YBR121C,YBR181C,YBR189W,YBR247C,YCL054W,YCL059C,YCR031C,YCR047C,YCR057C,YDL014W,YDL051W,YDL060W,YDL083C,YDL112W,YDL136W,YDL153C,YDL166C,YDL191W,YDL201W,YDL208W,YDL213C,YDL229W,YDR023W,YDR025W,YDR037W,YDR064W,YDR083W,YDR087C,YDR091C,YDR120C,YDR165W,YDR267C,YDR280W,YDR324C,YDR339C,YDR341C,YDR398W,YDR432W,YDR450W,YDR500C,YEL026W,YEL055C…
rRNA processing	9.18259e-48	GO:0006364	YAL025C,YAL035W,YBL004W,YBL072C,YBR048W,YBR181C,YBR189W,YBR247C,YCL054W,YCL059C,YCR031C,YCR047C,YCR057C,YDL014W,YDL060W,YDL083C,YDL136W,YDL153C,YDL166C,YDL191W,YDL208W,YDL213C,YDL229W,YDR025W,YDR064W,YDR083W,YDR087C,YDR091C,YDR280W,YDR324C,YDR339C,YDR398W,YDR432W,YDR450W,YDR500C,YEL026W,YER002W,YER006W,YER074W,YER102W,YER126C,YGL029W,YGL030W,YGL076C,YGL078C,YGL111W,YGL120C,YGL123W,YGL135W,YGL246C…
ncRNA processing	3.89114e-47	GO:0034470	YAL025C,YAL035W,YBL004W,YBL024W,YBL072C,YBR048W,YBR061C,YBR181C,YBR189W,YBR247C,YCL054W,YCL059C,YCR031C,YCR047C,YCR057C,YDL014W,YDL051W,YDL060W,YDL083C,YDL112W,YDL136W,YDL153C,YDL166C,YDL191W,YDL201W,YDL208W,YDL213C,YDL229W,YDR025W,YDR064W,YDR083W,YDR087C,YDR091C,YDR120C,YDR165W,YDR267C,YDR280W,YDR324C,YDR339C,YDR398W,YDR432W,YDR450W,YDR500C,YEL026W,YER002W,YER006W,YER074W,YER102W,YER126C,YGL029W…
ribosomal small subunit biogenesis	8.01766e-45	GO:0042274	YAL035W,YBL004W,YBL072C,YBR048W,YBR181C,YBR189W,YBR247C,YCL059C,YCR031C,YCR047C,YCR057C,YDL060W,YDL083C,YDL153C,YDL166C,YDL213C,YDR025W,YDR064W,YDR324C,YDR339C,YDR398W,YDR447C,YDR450W,YEL026W,YER074W,YER102W,YGL120C,YGR090W,YGR103W,YGR118W,YGR128C,YGR145W,YGR159C,YGR214W,YHL015W,YHR021C,YHR196W,YIL019W,YIL069C,YJL010C,YJL069C,YJL109C,YJL136C,YJL191W,YJR002W,YJR123W,YKL099C,YKL156W,YKR057W,YLL011W…
rRNA metabolic process	2.47502e-44	GO:0016072	YAL025C,YAL035W,YBL004W,YBL072C,YBR048W,YBR181C,YBR189W,YBR247C,YCL054W,YCL059C,YCR031C,YCR047C,YCR057C,YDL014W,YDL060W,YDL083C,YDL136W,YDL153C,YDL166C,YDL191W,YDL208W,YDL213C,YDL229W,YDR025W,YDR064W,YDR083W,YDR087C,YDR091C,YDR280W,YDR324C,YDR339C,YDR398W,YDR432W,YDR450W,YDR500C,YEL026W,YER002W,YER006W,YER074W,YER102W,YER126C,YGL029W,YGL030W,YGL076C,YGL078C,YGL111W,YGL120C,YGL123W,YGL135W,YGL246C…
ribosomal large subunit biogenesis	1.19526e-43	GO:0042273	YAL025C,YCL054W,YDL136W,YDL191W,YDL208W,YDR060W,YDR083W,YDR091C,YDR418W,YDR496C,YDR500C,YEL026W,YEL054C,YER002W,YER006W,YER126C,YGL031C,YGL076C,YGL078C,YGL099W,YGL111W,YGL120C,YGL135W,YGL246C,YGR034W,YGR085C,YGR103W,YGR148C,YGR162W,YGR245C,YHL001W,YHL033C,YHR088W,YHR197W,YIL148W,YIR012W,YIR026C,YJL122W,YJL177W,YKL006W,YKL009W,YKL014C,YKL021C,YKL172W,YKL180W,YKR081C,YKR094C,YLL045C,YLR009W,YLR075W…
maturation of SSU-rRNA	9.7766e-38	GO:0030490	YAL035W,YBL004W,YBL072C,YBR048W,YBR181C,YBR189W,YBR247C,YCL059C,YCR031C,YCR047C,YCR057C,YDL060W,YDL083C,YDL153C,YDL166C,YDR025W,YDR064W,YDR324C,YDR339C,YDR398W,YDR450W,YEL026W,YER074W,YER102W,YGL120C,YGR090W,YGR103W,YGR118W,YGR128C,YGR145W,YGR214W,YHL015W,YHR021C,YHR196W,YIL019W,YIL069C,YJL010C,YJL069C,YJL109C,YJL136C,YJL191W,YJR002W,YKL099C,YKL156W,YKR057W,YLL011W,YLR048W,YLR129W,YLR167W,YLR186W…
organonitrogen compound biosynthetic process	5.59974e-36	GO:1901566	YAL003W,YAL035W,YAL036C,YAR015W,YBL027W,YBL032W,YBL039C,YBL072C,YBL076C,YBL087C,YBL092W,YBR031W,YBR048W,YBR061C,YBR079C,YBR084C-A,YBR084W,YBR118W,YBR121C,YBR143C,YBR181C,YBR189W,YBR191W,YBR248C,YBR249C,YBR263W,YBR265W,YCL030C,YCR031C,YCR034W,YCR053W,YCR059C,YCR077C,YDL061C,YDL075W,YDL081C,YDL082W,YDL083C,YDL130W,YDL136W,YDL171C,YDL184C,YDL191W,YDL208W,YDL229W,YDR012W,YDR023W,YDR025W,YDR035W,YDR03…
maturation of SSU-rRNA from tricistronic rRNA transcript (SSU-rRNA, 5.8S rRNA, LSU-rRNA)	9.12764e-35	GO:0000462	YAL035W,YBL004W,YBL072C,YBR048W,YBR181C,YBR189W,YBR247C,YCL059C,YCR031C,YCR047C,YCR057C,YDL060W,YDL083C,YDL153C,YDL166C,YDR025W,YDR064W,YDR324C,YDR339C,YDR398W,YDR450W,YEL026W,YER074W,YER102W,YGL120C,YGR090W,YGR103W,YGR118W,YGR128C,YGR145W,YGR214W,YHL015W,YHR021C,YHR196W,YIL019W,YIL069C,YJL010C,YJL069C,YJL109C,YJL136C,YJL191W,YJR002W,YKL099C,YKL156W,YKR057W,YLL011W,YLR048W,YLR129W,YLR186W,YLR192C…
organonitrogen compound metabolic process	2.49309e-32	GO:1901564	YAL003W,YAL035W,YAL036C,YAL038W,YAL044C,YAR015W,YBL027W,YBL032W,YBL039C,YBL068W,YBL072C,YBL076C,YBL087C,YBL092W,YBR031W,YBR048W,YBR061C,YBR079C,YBR084C-A,YBR084W,YBR092C,YBR118W,YBR121C,YBR127C,YBR143C,YBR181C,YBR189W,YBR191W,YBR196C,YBR208C,YBR248C,YBR249C,YBR263W,YBR265W,YCL030C,YCL050C,YCR031C,YCR034W,YCR053W,YCR059C,YCR077C,YDL061C,YDL075W,YDL081C,YDL082W,YDL083C,YDL130W,YDL136W,YDL171C,YDL18…
ribosome assembly	1.99834e-31	GO:0042255	YAL035W,YBR048W,YCR031C,YCR057C,YDR025W,YDR060W,YDR418W,YDR447C,YEL054C,YER131W,YGL031C,YGL099W,YGL189C,YGR085C,YGR148C,YGR159C,YGR214W,YHR021C,YHR088W,YHR197W,YIL148W,YIR012W,YIR026C,YJL191W,YJR123W,YKL009W,YKL021C,YKL156W,YKR081C,YKR094C,YLR009W,YLR048W,YLR075W,YLR106C,YLR167W,YLR221C,YLR264W,YLR340W,YLR448W,YML024W,YML073C,YMR229C,YMR230W,YNL182C,YNL302C,YOL040C,YOL077C,YOL080C,YOL121C,YOL127W…
amide biosynthetic process	2.10012e-29	GO:0043604	YAL003W,YAL035W,YAL036C,YBL027W,YBL032W,YBL072C,YBL076C,YBL087C,YBL092W,YBR031W,YBR048W,YBR061C,YBR079C,YBR084C-A,YBR084W,YBR118W,YBR121C,YBR143C,YBR181C,YBR189W,YBR191W,YCR031C,YCR059C,YCR077C,YDL061C,YDL075W,YDL081C,YDL082W,YDL083C,YDL130W,YDL136W,YDL184C,YDL191W,YDL208W,YDL229W,YDR012W,YDR023W,YDR025W,YDR037W,YDR064W,YDR091C,YDR172W,YDR206W,YDR211W,YDR341C,YDR382W,YDR385W,YDR404C,YDR418W,YDR42…
translation	1.52177e-27	GO:0006412	YAL003W,YAL035W,YAL036C,YBL027W,YBL032W,YBL072C,YBL076C,YBL087C,YBL092W,YBR031W,YBR048W,YBR061C,YBR079C,YBR084C-A,YBR118W,YBR121C,YBR143C,YBR181C,YBR189W,YBR191W,YCR031C,YCR059C,YCR077C,YDL061C,YDL075W,YDL081C,YDL082W,YDL083C,YDL130W,YDL136W,YDL184C,YDL191W,YDL208W,YDL229W,YDR012W,YDR023W,YDR025W,YDR037W,YDR064W,YDR091C,YDR172W,YDR206W,YDR211W,YDR341C,YDR382W,YDR385W,YDR404C,YDR418W,YDR429C,YDR43…
RNA processing	3.55447e-27	GO:0006396	YAL025C,YAL035W,YBL004W,YBL024W,YBL072C,YBR048W,YBR061C,YBR181C,YBR189W,YBR247C,YCL054W,YCL059C,YCR031C,YCR047C,YCR057C,YCR077C,YDL014W,YDL051W,YDL060W,YDL083C,YDL084W,YDL112W,YDL136W,YDL153C,YDL166C,YDL191W,YDL201W,YDL208W,YDL213C,YDL229W,YDR025W,YDR064W,YDR083W,YDR087C,YDR091C,YDR120C,YDR165W,YDR267C,YDR280W,YDR324C,YDR339C,YDR398W,YDR432W,YDR450W,YDR500C,YEL026W,YER002W,YER006W,YER074W,YER102W…
peptide biosynthetic process	3.56075e-27	GO:0043043	YAL003W,YAL035W,YAL036C,YBL027W,YBL032W,YBL072C,YBL076C,YBL087C,YBL092W,YBR031W,YBR048W,YBR061C,YBR079C,YBR084C-A,YBR118W,YBR121C,YBR143C,YBR181C,YBR189W,YBR191W,YCR031C,YCR059C,YCR077C,YDL061C,YDL075W,YDL081C,YDL082W,YDL083C,YDL130W,YDL136W,YDL184C,YDL191W,YDL208W,YDL229W,YDR012W,YDR023W,YDR025W,YDR037W,YDR064W,YDR091C,YDR172W,YDR206W,YDR211W,YDR341C,YDR382W,YDR385W,YDR404C,YDR418W,YDR429C,YDR43…
cellular amide metabolic process	4.48159e-27	GO:0043603	YAL003W,YAL035W,YAL036C,YBL027W,YBL032W,YBL072C,YBL076C,YBL087C,YBL092W,YBR031W,YBR048W,YBR061C,YBR079C,YBR084C-A,YBR084W,YBR118W,YBR121C,YBR143C,YBR181C,YBR189W,YBR191W,YBR208C,YBR263W,YCR031C,YCR059C,YCR077C,YDL061C,YDL075W,YDL081C,YDL082W,YDL083C,YDL130W,YDL136W,YDL184C,YDL191W,YDL208W,YDL229W,YDR012W,YDR023W,YDR025W,YDR037W,YDR064W,YDR091C,YDR172W,YDR206W,YDR211W,YDR321W,YDR341C,YDR382W,YDR38…
peptide metabolic process	3.23427e-24	GO:0006518	YAL003W,YAL035W,YAL036C,YBL027W,YBL032W,YBL072C,YBL076C,YBL087C,YBL092W,YBR031W,YBR048W,YBR061C,YBR079C,YBR084C-A,YBR118W,YBR121C,YBR143C,YBR181C,YBR189W,YBR191W,YCR031C,YCR059C,YCR077C,YDL061C,YDL075W,YDL081C,YDL082W,YDL083C,YDL130W,YDL136W,YDL184C,YDL191W,YDL208W,YDL229W,YDR012W,YDR023W,YDR025W,YDR037W,YDR064W,YDR091C,YDR172W,YDR206W,YDR211W,YDR341C,YDR382W,YDR385W,YDR404C,YDR418W,YDR429C,YDR43…
gene expression	3.71954e-24	GO:0010467	YAL003W,YAL025C,YAL035W,YAL036C,YBL003C,YBL004W,YBL024W,YBL027W,YBL032W,YBL072C,YBL076C,YBL087C,YBL092W,YBR009C,YBR031W,YBR034C,YBR048W,YBR061C,YBR079C,YBR084C-A,YBR106W,YBR118W,YBR121C,YBR143C,YBR181C,YBR189W,YBR191W,YBR247C,YCL054W,YCL059C,YCR031C,YCR033W,YCR047C,YCR057C,YCR059C,YCR077C,YCR084C,YDL014W,YDL051W,YDL060W,YDL061C,YDL070W,YDL075W,YDL081C,YDL082W,YDL083C,YDL084W,YDL112W,YDL130W,YDL13…
nitrogen compound metabolic process	8.86686e-23	GO:0006807	YAL003W,YAL025C,YAL035W,YAL036C,YAL038W,YAL044C,YAR015W,YBL003C,YBL004W,YBL024W,YBL027W,YBL032W,YBL039C,YBL068W,YBL072C,YBL076C,YBL087C,YBL092W,YBR009C,YBR031W,YBR034C,YBR048W,YBR061C,YBR079C,YBR084C-A,YBR084W,YBR092C,YBR118W,YBR121C,YBR127C,YBR143C,YBR181C,YBR189W,YBR191W,YBR196C,YBR208C,YBR247C,YBR248C,YBR249C,YBR263W,YBR265W,YCL030C,YCL050C,YCL054W,YCL059C,YCR031C,YCR033W,YCR034W,YCR047C,YCR05…
maturation of 5.8S rRNA	1.86241e-21	GO:0000460	YAL025C,YBL004W,YBR247C,YCL054W,YCL059C,YCR047C,YCR057C,YDL153C,YDR280W,YDR339C,YDR450W,YDR500C,YER126C,YGL078C,YGL120C,YGL246C,YGR214W,YHR088W,YJL010C,YJL050W,YJL069C,YJL109C,YJL136C,YJL177W,YJR002W,YKL014C,YKL021C,YKL099C,YKL180W,YKR057W,YKR081C,YLR048W,YLR129W,YLR185W,YLR186W,YLR222C,YLR293C,YML026C,YMR229C,YNL002C,YNL232W,YNL308C,YOL021C,YOL142W,YOR001W,YOR004W,YOR145C,YOR272W,YOR294W,YOR310C…
maturation of 5.8S rRNA from tricistronic rRNA transcript (SSU-rRNA, 5.8S rRNA, LSU-rRNA)	8.68942e-21	GO:0000466	YAL025C,YBL004W,YBR247C,YCL054W,YCL059C,YCR047C,YCR057C,YDL153C,YDR280W,YDR339C,YDR450W,YDR500C,YER126C,YGL078C,YGL120C,YGL246C,YGR214W,YHR088W,YJL010C,YJL050W,YJL069C,YJL109C,YJL136C,YJL177W,YJR002W,YKL014C,YKL021C,YKL099C,YKL180W,YKR057W,YKR081C,YLR048W,YLR129W,YLR185W,YLR186W,YLR222C,YLR293C,YML026C,YMR229C,YNL002C,YNL232W,YNL308C,YOL021C,YOL142W,YOR001W,YOR004W,YOR145C,YOR294W,YOR310C,YPR016C…
ribonucleoprotein complex export from nucleus	1.27468e-19	GO:0071426	YAL059W,YBR034C,YBR118W,YBR247C,YCR047C,YDL084W,YDL166C,YDL229W,YDR091C,YDR101C,YDR206W,YDR361C,YDR381W,YDR395W,YDR432W,YDR450W,YER006W,YER036C,YER107C,YER131W,YGL092W,YGL097W,YGL099W,YGL123W,YGL189C,YGR090W,YGR116W,YGR128C,YGR214W,YGR245C,YGR285C,YHR088W,YHR170W,YHR197W,YIL040W,YIL148W,YJL010C,YJL050W,YJR123W,YKL068W,YKR094C,YLR048W,YLR264W,YLR293C,YML026C,YML103C,YMR125W,YMR230W,YMR235C,YMR308C…
ribonucleoprotein complex localization	3.74412e-19	GO:0071166	YAL059W,YBR034C,YBR118W,YBR247C,YCR047C,YDL084W,YDL166C,YDL229W,YDR091C,YDR101C,YDR206W,YDR361C,YDR381W,YDR395W,YDR432W,YDR450W,YER006W,YER036C,YER107C,YER131W,YGL092W,YGL097W,YGL099W,YGL123W,YGL189C,YGR090W,YGR116W,YGR128C,YGR214W,YGR245C,YGR285C,YHR088W,YHR170W,YHR197W,YIL040W,YIL148W,YJL010C,YJL050W,YJR123W,YKL068W,YKR094C,YLR048W,YLR264W,YLR293C,YML026C,YML103C,YMR125W,YMR230W,YMR235C,YMR308C…
nuclear export	1.33055e-18	GO:0051168	YAL059W,YBL016W,YBR034C,YBR118W,YBR247C,YCR047C,YDL084W,YDL166C,YDL229W,YDR091C,YDR101C,YDR206W,YDR361C,YDR381W,YDR395W,YDR432W,YDR450W,YER006W,YER036C,YER107C,YER131W,YGL092W,YGL097W,YGL099W,YGL123W,YGL189C,YGR090W,YGR116W,YGR128C,YGR214W,YGR245C,YGR285C,YHR088W,YHR170W,YHR197W,YIL040W,YIL148W,YJL010C,YJL050W,YJR123W,YKL068W,YKR094C,YLR048W,YLR264W,YLR293C,YML026C,YML103C,YMR125W,YMR230W,YMR235C…
maturation of LSU-rRNA	1.90437e-18	GO:0000470	YAL025C,YCL054W,YDL136W,YDL191W,YDL208W,YDR500C,YEL026W,YER006W,YER126C,YGL076C,YGL078C,YGL120C,YGL135W,YGL246C,YGR103W,YHL033C,YHR088W,YJL177W,YKL014C,YKL021C,YKL180W,YKR081C,YLL045C,YLR185W,YLR276C,YMR049C,YMR229C,YMR290C,YNL002C,YNL061W,YNR046W,YOL041C,YOR272W,YPL043W,YPL198W,YPL211W,YPL220W,YPR016C,YPR143W
cleavage involved in rRNA processing	3.87172e-18	GO:0000469	YBL004W,YBR247C,YCL059C,YCR047C,YCR057C,YDL060W,YDL153C,YDL208W,YDR280W,YDR339C,YDR450W,YDR500C,YGL078C,YGL246C,YGR214W,YHR021C,YHR072W-A,YJL010C,YJL050W,YJL069C,YJL109C,YJL136C,YJL177W,YJR002W,YKL099C,YKL180W,YKR057W,YLR048W,YLR129W,YLR185W,YLR186W,YLR222C,YLR293C,YML026C,YMR229C,YNL002C,YNL232W,YNL308C,YOL021C,YOL142W,YOR001W,YOR004W,YOR145C,YOR294W,YOR310C,YPL217C,YPR112C,YPR144C
cellular component biogenesis	1.13797e-17	GO:0044085	YAL003W,YAL025C,YAL035W,YAL059W,YBL002W,YBL004W,YBL072C,YBR009C,YBR048W,YBR079C,YBR127C,YBR181C,YBR189W,YBR247C,YCL054W,YCL059C,YCR031C,YCR047C,YCR057C,YCR077C,YCR084C,YDL014W,YDL055C,YDL060W,YDL070W,YDL083C,YDL136W,YDL153C,YDL166C,YDL191W,YDL208W,YDL213C,YDL229W,YDR025W,YDR060W,YDR064W,YDR083W,YDR087C,YDR091C,YDR101C,YDR161W,YDR170C,YDR190C,YDR245W,YDR267C,YDR280W,YDR303C,YDR324C,YDR339C,YDR361C…
cellular nitrogen compound metabolic process	1.53183e-17	GO:0034641	YAL003W,YAL025C,YAL035W,YAL036C,YAL038W,YAR015W,YBL003C,YBL004W,YBL024W,YBL027W,YBL032W,YBL039C,YBL068W,YBL072C,YBL076C,YBL087C,YBL092W,YBR009C,YBR031W,YBR034C,YBR048W,YBR061C,YBR079C,YBR084C-A,YBR084W,YBR092C,YBR118W,YBR121C,YBR127C,YBR143C,YBR181C,YBR189W,YBR191W,YBR196C,YBR208C,YBR247C,YBR248C,YBR263W,YCL030C,YCL050C,YCL054W,YCL059C,YCR031C,YCR033W,YCR047C,YCR057C,YCR059C,YCR077C,YCR084C,YDL01…
ribonucleoprotein complex assembly	2.19505e-17	GO:0022618	YAL035W,YBR048W,YBR079C,YCR031C,YCR057C,YCR077C,YDR025W,YDR060W,YDR190C,YDR418W,YDR447C,YEL054C,YER007C-A,YER025W,YER131W,YER172C,YGL031C,YGL099W,YGL189C,YGR085C,YGR148C,YGR159C,YGR162W,YGR214W,YHR021C,YHR088W,YHR165C,YHR197W,YIL148W,YIR012W,YIR026C,YJL191W,YJR007W,YJR123W,YKL009W,YKL021C,YKL156W,YKR081C,YKR094C,YLR009W,YLR048W,YLR075W,YLR106C,YLR167W,YLR221C,YLR264W,YLR325C,YLR340W,YLR448W,YML02…
rRNA-containing ribonucleoprotein complex export from nucleus	2.56503e-17	GO:0071428	YAL059W,YCR047C,YDL166C,YDL229W,YDR091C,YDR101C,YDR361C,YDR450W,YER006W,YER036C,YER131W,YGL097W,YGL099W,YGL123W,YGL189C,YGR214W,YGR245C,YGR285C,YHR088W,YHR170W,YHR197W,YIL148W,YJL010C,YJR123W,YKR094C,YLR048W,YLR264W,YLR293C,YML026C,YMR230W,YMR235C,YNL178W,YNL209W,YNL302C,YOL040C,YOL121C,YOR167C,YOR293W,YOR294W,YPL093W,YPL239W,YPR016C
ribonucleoprotein complex subunit organization	9.50882e-17	GO:0071826	YAL035W,YBR048W,YBR079C,YCR031C,YCR057C,YCR077C,YDR025W,YDR060W,YDR091C,YDR190C,YDR418W,YDR447C,YEL054C,YER007C-A,YER025W,YER131W,YER172C,YGL031C,YGL099W,YGL120C,YGL189C,YGR085C,YGR148C,YGR159C,YGR162W,YGR214W,YHR021C,YHR088W,YHR165C,YHR197W,YIL148W,YIR012W,YIR026C,YJL191W,YJR007W,YJR123W,YKL009W,YKL021C,YKL156W,YKR081C,YKR094C,YLR009W,YLR048W,YLR075W,YLR106C,YLR167W,YLR221C,YLR264W,YLR325C,YLR34…
endonucleolytic cleavage involved in rRNA processing	5.16232e-16	GO:0000478	YBL004W,YBR247C,YCL059C,YCR047C,YCR057C,YDL060W,YDL153C,YDR339C,YDR450W,YDR500C,YGL078C,YGL246C,YGR214W,YHR021C,YJL010C,YJL069C,YJL109C,YJL136C,YJL177W,YJR002W,YKL099C,YKL180W,YKR057W,YLR048W,YLR129W,YLR185W,YLR186W,YLR222C,YML026C,YMR229C,YNL308C,YOR004W,YOR145C,YOR294W,YOR310C,YPL217C,YPR112C,YPR144C
endonucleolytic cleavage of tricistronic rRNA transcript (SSU-rRNA, 5.8S rRNA, LSU-rRNA)	5.16232e-16	GO:0000479	YBL004W,YBR247C,YCL059C,YCR047C,YCR057C,YDL060W,YDL153C,YDR339C,YDR450W,YDR500C,YGL078C,YGL246C,YGR214W,YHR021C,YJL010C,YJL069C,YJL109C,YJL136C,YJL177W,YJR002W,YKL099C,YKL180W,YKR057W,YLR048W,YLR129W,YLR185W,YLR186W,YLR222C,YML026C,YMR229C,YNL308C,YOR004W,YOR145C,YOR294W,YOR310C,YPL217C,YPR112C,YPR144C
ribosomal large subunit assembly	1.73329e-15	GO:0000027	YDR060W,YDR418W,YEL054C,YGL031C,YGL099W,YGR085C,YGR148C,YHR088W,YHR197W,YIL148W,YIR012W,YIR026C,YKL009W,YKL021C,YKR081C,YKR094C,YLR009W,YLR075W,YLR106C,YLR221C,YLR340W,YLR448W,YML073C,YMR229C,YNL182C,YOL077C,YOL080C,YOL127W,YOR063W,YPL131W,YPR102C
nucleocytoplasmic transport	6.66361e-15	GO:0006913	YAL059W,YBL016W,YBR034C,YBR118W,YBR247C,YCR047C,YDL084W,YDL166C,YDL229W,YDR091C,YDR101C,YDR206W,YDR361C,YDR381W,YDR395W,YDR432W,YDR450W,YER006W,YER009W,YER036C,YER107C,YER110C,YER120W,YER131W,YGL092W,YGL097W,YGL099W,YGL123W,YGL189C,YGR090W,YGR116W,YGR119C,YGR128C,YGR214W,YGR245C,YGR285C,YHR088W,YHR170W,YHR197W,YIL040W,YIL148W,YJL010C,YJL050W,YJR123W,YJR132W,YKL068W,YKR092C,YKR094C,YLR048W,YLR264W…
nuclear transport	9.54389e-15	GO:0051169	YAL059W,YBL016W,YBR034C,YBR118W,YBR247C,YCR047C,YDL084W,YDL166C,YDL229W,YDR091C,YDR101C,YDR206W,YDR361C,YDR381W,YDR395W,YDR432W,YDR450W,YER006W,YER009W,YER036C,YER107C,YER110C,YER120W,YER131W,YGL092W,YGL097W,YGL099W,YGL123W,YGL189C,YGR090W,YGR116W,YGR119C,YGR128C,YGR214W,YGR245C,YGR285C,YHR088W,YHR170W,YHR197W,YIL040W,YIL148W,YJL010C,YJL050W,YJR123W,YJR132W,YKL068W,YKR092C,YKR094C,YLR048W,YLR264W…
translational elongation	3.30349e-14	GO:0006414	YAL003W,YAL036C,YBL027W,YBL072C,YBL076C,YBL087C,YBL092W,YBR031W,YBR048W,YBR061C,YBR084C-A,YBR118W,YBR181C,YBR189W,YBR191W,YCR031C,YDL061C,YDL075W,YDL081C,YDL082W,YDL083C,YDL130W,YDL136W,YDL184C,YDL191W,YDL229W,YDR012W,YDR025W,YDR064W,YDR341C,YDR382W,YDR385W,YDR418W,YDR447C,YDR450W,YDR471W,YDR500C,YEL054C,YER025W,YER056C-A,YER074W,YER102W,YER117W,YER131W,YFL022C,YFL034C-A,YFR009W,YFR031C-A,YFR032C…
maturation of LSU-rRNA from tricistronic rRNA transcript (SSU-rRNA, 5.8S rRNA, LSU-rRNA)	5.30465e-14	GO:0000463	YAL025C,YCL054W,YDL136W,YDL191W,YDR500C,YER006W,YER126C,YGL076C,YGL078C,YGL120C,YGL246C,YGR103W,YHR088W,YJL177W,YKL014C,YKL021C,YKL180W,YKR081C,YLR185W,YLR276C,YMR049C,YMR229C,YMR290C,YNL002C,YNL061W,YOL041C,YPL043W,YPL198W,YPL211W,YPR016C,YPR143W
biosynthetic process	4.20088e-13	GO:0009058	YAL003W,YAL023C,YAL035W,YAL036C,YAR015W,YBL003C,YBL027W,YBL032W,YBL039C,YBL068W,YBL072C,YBL076C,YBL087C,YBL092W,YBR009C,YBR031W,YBR034C,YBR048W,YBR061C,YBR079C,YBR084C-A,YBR084W,YBR118W,YBR121C,YBR143C,YBR181C,YBR189W,YBR191W,YBR196C,YBR218C,YBR248C,YBR249C,YBR263W,YBR265W,YCL030C,YCL050C,YCR031C,YCR033W,YCR034W,YCR053W,YCR059C,YCR077C,YCR084C,YDL052C,YDL055C,YDL061C,YDL070W,YDL075W,YDL081C,YDL08…
rRNA export from nucleus	1.37478e-12	GO:0006407	YDR450W,YER131W,YGL097W,YGL123W,YGL189C,YGR214W,YJR123W,YLR048W,YLR264W,YML026C,YMR230W,YMR235C,YNL178W,YNL302C,YOL040C,YOL121C,YOR167C,YOR293W
rRNA transport	1.37478e-12	GO:0051029	YDR450W,YER131W,YGL097W,YGL123W,YGL189C,YGR214W,YJR123W,YLR048W,YLR264W,YML026C,YMR230W,YMR235C,YNL178W,YNL302C,YOL040C,YOL121C,YOR167C,YOR293W
cellular nitrogen compound biosynthetic process	1.51103e-12	GO:0044271	YAL003W,YAL035W,YAL036C,YAR015W,YBL003C,YBL027W,YBL032W,YBL039C,YBL068W,YBL072C,YBL076C,YBL087C,YBL092W,YBR009C,YBR031W,YBR034C,YBR048W,YBR061C,YBR079C,YBR084C-A,YBR084W,YBR118W,YBR121C,YBR143C,YBR181C,YBR189W,YBR191W,YCL050C,YCR031C,YCR033W,YCR059C,YCR077C,YCR084C,YDL055C,YDL061C,YDL070W,YDL075W,YDL081C,YDL082W,YDL083C,YDL084W,YDL130W,YDL136W,YDL140C,YDL166C,YDL179W,YDL184C,YDL191W,YDL208W,YDL22…
organic substance biosynthetic process	1.75906e-12	GO:1901576	YAL003W,YAL023C,YAL035W,YAL036C,YAR015W,YBL003C,YBL027W,YBL032W,YBL039C,YBL068W,YBL072C,YBL076C,YBL087C,YBL092W,YBR009C,YBR031W,YBR034C,YBR048W,YBR061C,YBR079C,YBR084C-A,YBR084W,YBR118W,YBR121C,YBR143C,YBR181C,YBR189W,YBR191W,YBR196C,YBR218C,YBR248C,YBR249C,YBR263W,YBR265W,YCL030C,YCL050C,YCR031C,YCR033W,YCR034W,YCR053W,YCR059C,YCR077C,YCR084C,YDL052C,YDL055C,YDL061C,YDL070W,YDL075W,YDL081C,YDL08…
cellular biosynthetic process	4.44006e-12	GO:0044249	YAL003W,YAL023C,YAL035W,YAL036C,YAR015W,YBL003C,YBL027W,YBL032W,YBL039C,YBL068W,YBL072C,YBL076C,YBL087C,YBL092W,YBR009C,YBR031W,YBR034C,YBR048W,YBR061C,YBR079C,YBR084C-A,YBR084W,YBR118W,YBR121C,YBR143C,YBR181C,YBR189W,YBR191W,YBR248C,YBR249C,YBR263W,YBR265W,YCL030C,YCL050C,YCR031C,YCR033W,YCR034W,YCR053W,YCR059C,YCR077C,YCR084C,YDL052C,YDL055C,YDL061C,YDL070W,YDL075W,YDL081C,YDL082W,YDL083C,YDL08…
organelle assembly	5.377e-12	GO:0070925	YAL035W,YBR048W,YCR031C,YCR057C,YCR077C,YDR025W,YDR060W,YDR170C,YDR418W,YDR447C,YEL054C,YER131W,YGL031C,YGL099W,YGL189C,YGR085C,YGR148C,YGR159C,YGR162W,YGR214W,YHR021C,YHR088W,YHR197W,YIL148W,YIR012W,YIR026C,YJL178C,YJL191W,YJR123W,YKL009W,YKL021C,YKL156W,YKR081C,YKR094C,YLR009W,YLR048W,YLR075W,YLR106C,YLR167W,YLR221C,YLR264W,YLR340W,YLR448W,YML024W,YML073C,YMR229C,YMR230W,YNL016W,YNL182C,YNL302C…
ribosomal small subunit assembly	1.25961e-11	GO:0000028	YBR048W,YCR031C,YCR057C,YDR025W,YDR447C,YGR159C,YGR214W,YHR021C,YJL191W,YJR123W,YKL156W,YLR048W,YLR167W,YLR264W,YML024W,YMR229C,YMR230W,YNL302C,YOL040C,YOL121C,YOR167C,YOR293W,YPR112C
endonucleolytic cleavage in ITS1 to separate SSU-rRNA from 5.8S rRNA and LSU-rRNA from tricistronic rRNA transcript (SSU-rRNA, 5.8S rRNA, LSU-rRNA)	5.80749e-11	GO:0000447	YBL004W,YBR247C,YCL059C,YCR047C,YCR057C,YDL153C,YDR339C,YDR450W,YGR214W,YJL010C,YJL069C,YJL109C,YJL136C,YJR002W,YKL099C,YKR057W,YLR048W,YLR129W,YLR186W,YLR222C,YML026C,YMR229C,YNL308C,YOR004W,YOR145C,YOR294W,YOR310C,YPR112C,YPR144C
cellular amino acid metabolic process	3.07211e-10	GO:0006520	YAL044C,YBL039C,YBL076C,YBR084W,YBR121C,YBR208C,YBR248C,YBR249C,YBR263W,YCL030C,YCR053W,YDL171C,YDR019C,YDR023W,YDR035W,YDR037W,YDR111C,YDR158W,YDR234W,YDR300C,YDR321W,YDR341C,YDR465C,YER023W,YER043C,YER055C,YER081W,YER086W,YFL022C,YGL105W,YGL148W,YGL245W,YGR061C,YGR083C,YGR094W,YGR124W,YGR155W,YGR185C,YGR204W,YGR208W,YGR264C,YHR019C,YHR020W,YHR025W,YHR208W,YIL074C,YIL078W,YIL116W,YIL145C,YJL130C…
regulation of translation	5.40261e-10	GO:0006417	YAL003W,YAL035W,YBL032W,YBL076C,YBR189W,YCR059C,YCR077C,YDL075W,YDL229W,YDR091C,YDR206W,YDR211W,YDR385W,YDR404C,YDR432W,YDR496C,YER025W,YER049W,YER165W,YFL022C,YFR009W,YGL014W,YGL123W,YGL169W,YGL195W,YGR054W,YGR083C,YGR094W,YGR118W,YGR162W,YGR285C,YHL039W,YHR020W,YHR064C,YJL087C,YJL138C,YJR047C,YJR123W,YLR150W,YLR291C,YLR406C,YMR080C,YMR116C,YMR125W,YNL209W,YNL244C,YNL255C,YOL139C,YOR051C,YOR133W…
RNA metabolic process	6.80564e-10	GO:0016070	YAL025C,YAL035W,YBL003C,YBL004W,YBL024W,YBL072C,YBL076C,YBR009C,YBR034C,YBR048W,YBR061C,YBR121C,YBR143C,YBR181C,YBR189W,YBR247C,YCL054W,YCL059C,YCR031C,YCR033W,YCR047C,YCR057C,YCR077C,YCR084C,YDL014W,YDL051W,YDL060W,YDL070W,YDL083C,YDL084W,YDL112W,YDL136W,YDL140C,YDL153C,YDL166C,YDL179W,YDL191W,YDL201W,YDL208W,YDL213C,YDL229W,YDR023W,YDR025W,YDR037W,YDR064W,YDR083W,YDR087C,YDR091C,YDR120C,YDR121W…
tRNA metabolic process	1.5461e-09	GO:0006399	YBL024W,YBL076C,YBR061C,YBR121C,YDL014W,YDL051W,YDL112W,YDL201W,YDR023W,YDR037W,YDR120C,YDR165W,YDR267C,YDR280W,YDR341C,YFL022C,YGL105W,YGL169W,YGL245W,YGR094W,YGR185C,YGR200C,YGR264C,YHR019C,YHR020W,YHR143W-A,YIL008W,YIL078W,YJL011C,YJL050W,YJL087C,YKR028W,YKR056W,YKR079C,YLL018C,YLR060W,YLR384C,YLR401C,YLR405W,YMR259C,YNL119W,YNL132W,YNL151C,YNL232W,YNL247W,YNL251C,YNR046W,YOL021C,YOL097C,YOL14…
regulation of cellular amide metabolic process	2.76071e-09	GO:0034248	YAL003W,YAL035W,YBL032W,YBL076C,YBR189W,YCR059C,YCR077C,YDL075W,YDL229W,YDR091C,YDR206W,YDR211W,YDR385W,YDR404C,YDR432W,YDR496C,YER025W,YER049W,YER165W,YFL022C,YFR009W,YGL014W,YGL123W,YGL169W,YGL195W,YGR054W,YGR083C,YGR094W,YGR118W,YGR162W,YGR285C,YHL039W,YHR020W,YHR064C,YJL087C,YJL138C,YJR047C,YJR123W,YLR150W,YLR291C,YLR406C,YMR080C,YMR116C,YMR125W,YNL209W,YNL244C,YNL255C,YOL139C,YOR051C,YOR133W…
cellular aromatic compound metabolic process	4.2096e-09	GO:0006725	YAL025C,YAL035W,YAL038W,YAR015W,YBL003C,YBL004W,YBL024W,YBL032W,YBL039C,YBL068W,YBL072C,YBL076C,YBR009C,YBR034C,YBR048W,YBR061C,YBR084W,YBR092C,YBR121C,YBR127C,YBR143C,YBR181C,YBR189W,YBR196C,YBR247C,YBR248C,YBR249C,YBR263W,YCL030C,YCL050C,YCL054W,YCL059C,YCR031C,YCR033W,YCR047C,YCR057C,YCR077C,YCR084C,YDL014W,YDL051W,YDL055C,YDL060W,YDL070W,YDL083C,YDL084W,YDL112W,YDL136W,YDL140C,YDL153C,YDL166C…
posttranscriptional regulation of gene expression	4.67629e-09	GO:0010608	YAL003W,YAL035W,YBL032W,YBL076C,YBR189W,YCR059C,YCR077C,YDL075W,YDL229W,YDR091C,YDR206W,YDR211W,YDR385W,YDR404C,YDR432W,YDR496C,YER025W,YER049W,YER165W,YFL022C,YFR009W,YGL014W,YGL123W,YGL169W,YGL195W,YGR054W,YGR083C,YGR094W,YGR118W,YGR162W,YGR285C,YHL039W,YHR020W,YHR064C,YJL087C,YJL138C,YJR047C,YJR123W,YLR150W,YLR291C,YLR406C,YMR080C,YMR116C,YMR125W,YNL016W,YNL209W,YNL244C,YNL255C,YOL139C,YOR051C…
cellular metabolic process	5.3099e-09	GO:0044237	YAL003W,YAL023C,YAL025C,YAL035W,YAL036C,YAL038W,YAL044C,YAR015W,YAR071W,YBL003C,YBL004W,YBL016W,YBL024W,YBL027W,YBL032W,YBL039C,YBL056W,YBL067C,YBL068W,YBL072C,YBL076C,YBL087C,YBL092W,YBR009C,YBR031W,YBR034C,YBR048W,YBR061C,YBR079C,YBR084C-A,YBR084W,YBR085W,YBR092C,YBR093C,YBR118W,YBR121C,YBR127C,YBR143C,YBR181C,YBR189W,YBR191W,YBR196C,YBR208C,YBR218C,YBR247C,YBR248C,YBR249C,YBR263W,YBR265W,YCL03…
organic substance metabolic process	7.9877e-09	GO:0071704	YAL003W,YAL023C,YAL025C,YAL035W,YAL036C,YAL038W,YAL044C,YAR015W,YBL003C,YBL004W,YBL016W,YBL024W,YBL027W,YBL032W,YBL039C,YBL056W,YBL067C,YBL068W,YBL072C,YBL076C,YBL087C,YBL092W,YBR009C,YBR031W,YBR034C,YBR048W,YBR061C,YBR079C,YBR084C-A,YBR084W,YBR092C,YBR106W,YBR118W,YBR121C,YBR127C,YBR143C,YBR181C,YBR189W,YBR191W,YBR196C,YBR208C,YBR218C,YBR247C,YBR248C,YBR249C,YBR263W,YBR265W,YCL030C,YCL050C,YCL05…
primary metabolic process	8.74928e-09	GO:0044238	YAL003W,YAL023C,YAL025C,YAL035W,YAL036C,YAL038W,YAL044C,YAR015W,YBL003C,YBL004W,YBL016W,YBL024W,YBL027W,YBL032W,YBL039C,YBL056W,YBL067C,YBL068W,YBL072C,YBL076C,YBL087C,YBL092W,YBR009C,YBR031W,YBR034C,YBR048W,YBR061C,YBR079C,YBR084C-A,YBR084W,YBR106W,YBR118W,YBR121C,YBR127C,YBR143C,YBR181C,YBR189W,YBR191W,YBR196C,YBR208C,YBR218C,YBR247C,YBR248C,YBR249C,YBR263W,YBR265W,YCL030C,YCL050C,YCL054W,YCL05…
organic cyclic compound metabolic process	1.9263e-08	GO:1901360	YAL025C,YAL035W,YAL038W,YAR015W,YBL003C,YBL004W,YBL024W,YBL032W,YBL039C,YBL068W,YBL072C,YBL076C,YBR009C,YBR034C,YBR048W,YBR061C,YBR084W,YBR092C,YBR121C,YBR127C,YBR143C,YBR181C,YBR189W,YBR196C,YBR208C,YBR247C,YBR248C,YBR249C,YBR263W,YCL030C,YCL050C,YCL054W,YCL059C,YCR031C,YCR033W,YCR047C,YCR057C,YCR077C,YCR084C,YDL014W,YDL051W,YDL055C,YDL060W,YDL070W,YDL083C,YDL084W,YDL112W,YDL136W,YDL140C,YDL153C…
regulation of translational elongation	2.58528e-08	GO:0006448	YBL076C,YBR189W,YDL075W,YDL229W,YDR385W,YER025W,YFL022C,YFR009W,YGL123W,YGL169W,YGL195W,YGR094W,YGR118W,YGR285C,YHR020W,YHR064C,YJR047C,YJR123W,YLR406C,YMR116C,YNL209W,YOR133W,YPL160W,YPR132W
RNA export from nucleus	2.80781e-08	GO:0006405	YBR034C,YBR118W,YBR247C,YDL084W,YDR206W,YDR381W,YDR395W,YDR432W,YDR450W,YER107C,YER131W,YGL092W,YGL097W,YGL123W,YGL189C,YGR090W,YGR116W,YGR128C,YGR214W,YIL040W,YJL050W,YJR123W,YKL068W,YLR048W,YLR264W,YML026C,YML103C,YMR125W,YMR230W,YMR235C,YMR308C,YNL178W,YNL232W,YNL302C,YOL021C,YOL040C,YOL121C,YOR046C,YOR167C,YOR293W,YPL226W,YPR080W
heterocycle metabolic process	4.09026e-08	GO:0046483	YAL025C,YAL035W,YAL038W,YAR015W,YBL003C,YBL004W,YBL024W,YBL032W,YBL039C,YBL068W,YBL072C,YBL076C,YBR009C,YBR034C,YBR048W,YBR061C,YBR084W,YBR092C,YBR121C,YBR127C,YBR143C,YBR181C,YBR189W,YBR196C,YBR208C,YBR247C,YBR248C,YBR263W,YCL030C,YCL050C,YCL054W,YCL059C,YCR031C,YCR033W,YCR047C,YCR057C,YCR077C,YCR084C,YDL014W,YDL051W,YDL055C,YDL060W,YDL070W,YDL083C,YDL084W,YDL112W,YDL136W,YDL140C,YDL153C,YDL166C…
oxoacid metabolic process	5.03496e-08	GO:0043436	YAL038W,YAL044C,YBL039C,YBL076C,YBR084W,YBR121C,YBR196C,YBR208C,YBR218C,YBR248C,YBR249C,YBR263W,YCL030C,YCR034W,YCR053W,YCR084C,YDL171C,YDR019C,YDR023W,YDR035W,YDR037W,YDR089W,YDR111C,YDR158W,YDR234W,YDR297W,YDR300C,YDR321W,YDR341C,YDR465C,YER023W,YER043C,YER055C,YER072W,YER081W,YER086W,YFL004W,YFL022C,YGL105W,YGL148W,YGL245W,YGL253W,YGR061C,YGR083C,YGR094W,YGR124W,YGR155W,YGR185C,YGR204W,YGR208W…
organic acid metabolic process	5.86858e-08	GO:0006082	YAL038W,YAL044C,YBL039C,YBL076C,YBR084W,YBR121C,YBR196C,YBR208C,YBR218C,YBR248C,YBR249C,YBR263W,YCL030C,YCR034W,YCR053W,YCR084C,YDL171C,YDR019C,YDR023W,YDR035W,YDR037W,YDR089W,YDR111C,YDR158W,YDR234W,YDR297W,YDR300C,YDR321W,YDR341C,YDR465C,YER023W,YER043C,YER055C,YER072W,YER081W,YER086W,YFL004W,YFL022C,YGL105W,YGL148W,YGL245W,YGL253W,YGR061C,YGR083C,YGR094W,YGR124W,YGR155W,YGR185C,YGR204W,YGR208W…
metabolic process	9.31442e-08	GO:0008152	YAL003W,YAL023C,YAL025C,YAL035W,YAL036C,YAL038W,YAL044C,YAR015W,YAR071W,YBL003C,YBL004W,YBL016W,YBL024W,YBL027W,YBL032W,YBL039C,YBL056W,YBL067C,YBL068W,YBL072C,YBL076C,YBL087C,YBL092W,YBR009C,YBR031W,YBR034C,YBR048W,YBR061C,YBR079C,YBR084C-A,YBR084W,YBR085W,YBR092C,YBR093C,YBR106W,YBR118W,YBR121C,YBR127C,YBR143C,YBR181C,YBR189W,YBR191W,YBR196C,YBR208C,YBR218C,YBR247C,YBR248C,YBR249C,YBR263W,YBR26…
nucleobase-containing compound metabolic process	1.02116e-07	GO:0006139	YAL025C,YAL035W,YAL038W,YAR015W,YBL003C,YBL004W,YBL024W,YBL032W,YBL039C,YBL068W,YBL072C,YBL076C,YBR009C,YBR034C,YBR048W,YBR061C,YBR084W,YBR121C,YBR127C,YBR143C,YBR181C,YBR189W,YBR196C,YBR247C,YCL050C,YCL054W,YCL059C,YCR031C,YCR033W,YCR047C,YCR057C,YCR077C,YCR084C,YDL014W,YDL051W,YDL055C,YDL060W,YDL070W,YDL083C,YDL084W,YDL112W,YDL136W,YDL140C,YDL153C,YDL166C,YDL179W,YDL191W,YDL201W,YDL208W,YDL213C…
RNA localization	1.39986e-07	GO:0006403	YBL032W,YBR034C,YBR118W,YBR247C,YDL084W,YDR206W,YDR381W,YDR395W,YDR432W,YDR450W,YER107C,YER110C,YER131W,YER165W,YGL092W,YGL097W,YGL123W,YGL189C,YGR090W,YGR116W,YGR119C,YGR128C,YGR214W,YHR072W-A,YIL040W,YJL050W,YJL080C,YJR123W,YKL068W,YLR048W,YLR208W,YLR264W,YML010W,YML026C,YML103C,YMR080C,YMR125W,YMR230W,YMR235C,YMR308C,YNL178W,YNL232W,YNL302C,YOL021C,YOL040C,YOL121C,YOL142W,YOR001W,YOR046C,YOR16…
ribosomal subunit export from nucleus	1.91817e-07	GO:0000054	YAL059W,YCR047C,YDL166C,YDL229W,YDR091C,YDR101C,YDR361C,YER006W,YER036C,YGL097W,YGL099W,YGR245C,YGR285C,YHR088W,YHR170W,YHR197W,YIL148W,YJL010C,YKR094C,YLR293C,YMR235C,YNL178W,YNL209W,YOR294W,YPL093W,YPL239W,YPR016C
establishment of ribosome localization	1.91817e-07	GO:0033753	YAL059W,YCR047C,YDL166C,YDL229W,YDR091C,YDR101C,YDR361C,YER006W,YER036C,YGL097W,YGL099W,YGR245C,YGR285C,YHR088W,YHR170W,YHR197W,YIL148W,YJL010C,YKR094C,YLR293C,YMR235C,YNL178W,YNL209W,YOR294W,YPL093W,YPL239W,YPR016C
ribosome localization	3.56006e-07	GO:0033750	YAL059W,YCR047C,YDL166C,YDL229W,YDR091C,YDR101C,YDR361C,YER006W,YER036C,YGL097W,YGL099W,YGR245C,YGR285C,YHR088W,YHR170W,YHR197W,YIL148W,YJL010C,YKR094C,YLR293C,YMR235C,YNL178W,YNL209W,YOR294W,YPL093W,YPL239W,YPR016C
carboxylic acid metabolic process	5.45398e-07	GO:0019752	YAL038W,YAL044C,YBL039C,YBL076C,YBR084W,YBR121C,YBR196C,YBR208C,YBR218C,YBR248C,YBR249C,YBR263W,YCL030C,YCR034W,YCR053W,YCR084C,YDL171C,YDR019C,YDR023W,YDR035W,YDR037W,YDR111C,YDR158W,YDR234W,YDR297W,YDR300C,YDR321W,YDR341C,YDR465C,YER023W,YER043C,YER055C,YER081W,YER086W,YFL022C,YGL105W,YGL148W,YGL245W,YGL253W,YGR061C,YGR083C,YGR094W,YGR124W,YGR155W,YGR185C,YGR204W,YGR208W,YGR240C,YGR264C,YGR267C…
nucleobase biosynthetic process	7.16224e-07	GO:0046112	YAR015W,YBL039C,YBR084W,YDR399W,YDR408C,YEL021W,YGL234W,YGR204W,YJL130C,YKL216W,YKR080W,YLR420W,YML022W,YML106W,YMR300C,YNL141W,YOR128C,YOR184W
nucleobase-containing compound transport	8.51408e-07	GO:0015931	YBL032W,YBR034C,YBR085W,YBR118W,YBR247C,YDL084W,YDL198C,YDL229W,YDR091C,YDR206W,YDR381W,YDR395W,YDR432W,YDR450W,YER056C,YER107C,YER110C,YER131W,YER165W,YGL092W,YGL097W,YGL099W,YGL123W,YGL189C,YGR090W,YGR116W,YGR119C,YGR128C,YGR214W,YGR285C,YHR197W,YIL040W,YIL114C,YJL050W,YJR123W,YKL068W,YLR048W,YLR208W,YLR264W,YLR293C,YML026C,YML103C,YMR125W,YMR230W,YMR235C,YMR308C,YNL178W,YNL209W,YNL232W,YNL302C…
nucleic acid transport	1.06428e-06	GO:0050657	YBL032W,YBR034C,YBR118W,YBR247C,YDL084W,YDR206W,YDR381W,YDR395W,YDR432W,YDR450W,YER107C,YER110C,YER131W,YER165W,YGL092W,YGL097W,YGL123W,YGL189C,YGR090W,YGR116W,YGR119C,YGR128C,YGR214W,YIL040W,YIL114C,YJL050W,YJR123W,YKL068W,YLR048W,YLR208W,YLR264W,YML026C,YML103C,YMR125W,YMR230W,YMR235C,YMR308C,YNL178W,YNL232W,YNL302C,YOL021C,YOL040C,YOL121C,YOR046C,YOR167C,YOR293W,YPL226W,YPR080W
tRNA aminoacylation for protein translation	1.10897e-06	GO:0006418	YBL076C,YBR121C,YDR023W,YDR037W,YDR341C,YFL022C,YGL105W,YGL245W,YGR094W,YGR185C,YGR264C,YHR019C,YHR020W,YIL078W,YLL018C,YLR060W,YNL247W,YOL097C,YOR168W,YOR335C,YPL160W,YPR033C
RNA transport	2.12308e-06	GO:0050658	YBL032W,YBR034C,YBR118W,YBR247C,YDL084W,YDR206W,YDR381W,YDR395W,YDR432W,YDR450W,YER107C,YER110C,YER131W,YER165W,YGL092W,YGL097W,YGL123W,YGL189C,YGR090W,YGR116W,YGR119C,YGR128C,YGR214W,YIL040W,YJL050W,YJR123W,YKL068W,YLR048W,YLR208W,YLR264W,YML026C,YML103C,YMR125W,YMR230W,YMR235C,YMR308C,YNL178W,YNL232W,YNL302C,YOL021C,YOL040C,YOL121C,YOR046C,YOR167C,YOR293W,YPL226W,YPR080W
establishment of RNA localization	2.12308e-06	GO:0051236	YBL032W,YBR034C,YBR118W,YBR247C,YDL084W,YDR206W,YDR381W,YDR395W,YDR432W,YDR450W,YER107C,YER110C,YER131W,YER165W,YGL092W,YGL097W,YGL123W,YGL189C,YGR090W,YGR116W,YGR119C,YGR128C,YGR214W,YIL040W,YJL050W,YJR123W,YKL068W,YLR048W,YLR208W,YLR264W,YML026C,YML103C,YMR125W,YMR230W,YMR235C,YMR308C,YNL178W,YNL232W,YNL302C,YOL021C,YOL040C,YOL121C,YOR046C,YOR167C,YOR293W,YPL226W,YPR080W
ribonucleoside monophosphate biosynthetic process	2.41112e-06	GO:0009156	YAR015W,YBL068W,YDR226W,YDR399W,YDR408C,YEL021W,YGL008C,YGL234W,YGR061C,YHL011C,YHR128W,YHR216W,YJL130C,YJR105W,YKL181W,YKL216W,YLR359W,YLR420W,YLR432W,YML022W,YML106W,YMR120C,YMR217W,YMR300C,YNL141W,YNL220W,YOL061W,YOR128C,YPR062W
translational initiation	4.76478e-06	GO:0006413	YAL035W,YBR079C,YCR077C,YDR091C,YDR211W,YDR404C,YDR429C,YER007C-A,YER025W,YER165W,YGR054W,YGR083C,YGR162W,YJL138C,YJR007W,YKR059W,YLR150W,YLR192C,YLR291C,YMR146C,YMR260C,YMR309C,YNL244C,YOL139C,YOR260W,YOR276W,YOR361C,YPL237W,YPR016C,YPR041W,YPR163C
amino acid activation	8.07915e-06	GO:0043038	YBL076C,YBR121C,YDR023W,YDR037W,YDR341C,YFL022C,YGL105W,YGL245W,YGR094W,YGR185C,YGR264C,YHR019C,YHR020W,YIL078W,YLL018C,YLR060W,YNL247W,YOL097C,YOR168W,YOR335C,YPL160W,YPR033C
tRNA aminoacylation	8.07915e-06	GO:0043039	YBL076C,YBR121C,YDR023W,YDR037W,YDR341C,YFL022C,YGL105W,YGL245W,YGR094W,YGR185C,YGR264C,YHR019C,YHR020W,YIL078W,YLL018C,YLR060W,YNL247W,YOL097C,YOR168W,YOR335C,YPL160W,YPR033C
nucleoside monophosphate biosynthetic process	9.38861e-06	GO:0009124	YAR015W,YBL068W,YDR226W,YDR399W,YDR408C,YEL021W,YGL008C,YGL234W,YGR061C,YHL011C,YHR128W,YHR216W,YJL130C,YJR105W,YKL181W,YKL216W,YLR359W,YLR420W,YLR432W,YML022W,YML106W,YMR120C,YMR217W,YMR300C,YNL141W,YNL220W,YOL061W,YOR128C,YPR062W
regulation of translational fidelity	1.05152e-05	GO:0006450	YBL076C,YBR189W,YDL075W,YDL229W,YER025W,YFL022C,YGL123W,YGL169W,YGR094W,YGR118W,YGR285C,YHR020W,YHR064C,YJR123W,YLR406C,YNL209W,YPL160W,YPR132W
rRNA 5'-end processing	2.02431e-05	GO:0000967	YBL004W,YCR057C,YDL153C,YDR339C,YJL010C,YJL069C,YJL109C,YJR002W,YKL099C,YLR129W,YLR186W,YLR222C,YMR229C,YNL002C,YOR004W,YOR145C,YOR310C,YPL217C,YPR112C,YPR144C
ncRNA 5'-end processing	2.02431e-05	GO:0034471	YBL004W,YCR057C,YDL153C,YDR339C,YJL010C,YJL069C,YJL109C,YJR002W,YKL099C,YLR129W,YLR186W,YLR222C,YMR229C,YNL002C,YOR004W,YOR145C,YOR310C,YPL217C,YPR112C,YPR144C
RNA 5'-end processing	3.84172e-05	GO:0000966	YBL004W,YCR057C,YDL153C,YDR339C,YJL010C,YJL069C,YJL109C,YJR002W,YKL099C,YLR129W,YLR186W,YLR222C,YMR229C,YNL002C,YOR004W,YOR145C,YOR310C,YPL217C,YPR112C,YPR144C
ribose phosphate biosynthetic process	4.88002e-05	GO:0046390	YAR015W,YBL039C,YBL068W,YDR226W,YDR399W,YDR408C,YDR454C,YEL021W,YGL008C,YGL234W,YGR061C,YHL011C,YHR128W,YHR216W,YJL130C,YJR105W,YKL181W,YKL216W,YKR043C,YLR359W,YLR420W,YLR432W,YML022W,YML106W,YMR120C,YMR217W,YMR300C,YNL220W,YOL061W,YOR101W,YOR128C,YPR062W
purine nucleobase biosynthetic process	6.74601e-05	GO:0009113	YAR015W,YBR084W,YDR399W,YDR408C,YGL234W,YGR204W,YKR080W,YML022W,YMR300C,YNL141W,YOR128C,YOR184W
nucleobase metabolic process	7.07073e-05	GO:0009112	YAR015W,YBL039C,YBR084W,YDR399W,YDR408C,YEL021W,YGL234W,YGR204W,YJL130C,YJR105W,YKL216W,YKR080W,YLR420W,YML022W,YML106W,YMR300C,YNL141W,YOR128C,YOR184W,YPR062W
endonucleolytic cleavage to generate mature 5'-end of SSU-rRNA from (SSU-rRNA, 5.8S rRNA, LSU-rRNA)	8.37309e-05	GO:0000472	YBL004W,YCR057C,YDL153C,YDR339C,YJL010C,YJL069C,YJL109C,YJR002W,YKL099C,YLR129W,YLR186W,YLR222C,YMR229C,YOR004W,YOR145C,YOR310C,YPL217C,YPR112C,YPR144C
endonucleolytic cleavage in 5'-ETS of tricistronic rRNA transcript (SSU-rRNA, 5.8S rRNA, LSU-rRNA)	0.000182567	GO:0000480	YBL004W,YCR057C,YDL153C,YDR339C,YJL010C,YJL069C,YJL109C,YJR002W,YKL099C,YLR129W,YLR186W,YLR222C,YMR229C,YOR004W,YOR310C,YPL217C,YPR112C,YPR144C
alpha-amino acid metabolic process	0.000356563	GO:1901605	YAL044C,YBL039C,YBR084W,YBR208C,YBR248C,YBR263W,YCL030C,YCR053W,YDL171C,YDR019C,YDR111C,YDR158W,YDR234W,YDR300C,YDR321W,YDR465C,YER023W,YER043C,YER055C,YER081W,YER086W,YGR061C,YGR083C,YGR124W,YGR155W,YGR204W,YGR208W,YHR025W,YHR208W,YIL074C,YIL116W,YIL145C,YJL130C,YJL200C,YJR016C,YKL106W,YKL184W,YKL211C,YLR017W,YLR058C,YLR180W,YLR291C,YLR328W,YLR355C,YMR108W,YMR189W,YMR217W,YMR300C,YOR108W,YOR184W…
cellular macromolecule biosynthetic process	0.000827774	GO:0034645	YAL003W,YAL023C,YAL035W,YAL036C,YBL003C,YBL027W,YBL032W,YBL072C,YBL076C,YBL087C,YBL092W,YBR009C,YBR031W,YBR034C,YBR048W,YBR061C,YBR079C,YBR084C-A,YBR118W,YBR121C,YBR143C,YBR181C,YBR189W,YBR191W,YCR031C,YCR033W,YCR059C,YCR077C,YCR084C,YDL055C,YDL061C,YDL070W,YDL075W,YDL081C,YDL082W,YDL083C,YDL084W,YDL130W,YDL136W,YDL140C,YDL166C,YDL179W,YDL184C,YDL191W,YDL208W,YDL229W,YDR012W,YDR023W,YDR025W,YDR03…
macromolecule biosynthetic process	0.00134102	GO:0009059	YAL003W,YAL023C,YAL035W,YAL036C,YBL003C,YBL027W,YBL032W,YBL072C,YBL076C,YBL087C,YBL092W,YBR009C,YBR031W,YBR034C,YBR048W,YBR061C,YBR079C,YBR084C-A,YBR118W,YBR121C,YBR143C,YBR181C,YBR189W,YBR191W,YCR031C,YCR033W,YCR059C,YCR077C,YCR084C,YDL055C,YDL061C,YDL070W,YDL075W,YDL081C,YDL082W,YDL083C,YDL084W,YDL130W,YDL136W,YDL140C,YDL166C,YDL179W,YDL184C,YDL191W,YDL208W,YDL229W,YDR012W,YDR023W,YDR025W,YDR03…
nucleoside phosphate biosynthetic process	0.00144837	GO:1901293	YAR015W,YBL039C,YBL068W,YBR084W,YCL050C,YDR226W,YDR399W,YDR408C,YDR454C,YEL021W,YGL008C,YGL234W,YGR061C,YGR204W,YHL011C,YHR128W,YHR216W,YJL130C,YJR105W,YKL181W,YKL216W,YKR080W,YLR328W,YLR359W,YLR420W,YLR432W,YML022W,YML106W,YMR120C,YMR217W,YMR300C,YNL141W,YNL220W,YOL061W,YOR101W,YOR128C,YOR209C,YPR062W
small molecule metabolic process	0.00149616	GO:0044281	YAL038W,YAL044C,YAR015W,YBL039C,YBL068W,YBL076C,YBR084W,YBR092C,YBR121C,YBR127C,YBR196C,YBR208C,YBR218C,YBR248C,YBR249C,YBR263W,YBR265W,YCL030C,YCL050C,YCR034W,YCR053W,YCR084C,YDL166C,YDL171C,YDR019C,YDR023W,YDR035W,YDR037W,YDR089W,YDR111C,YDR158W,YDR226W,YDR234W,YDR297W,YDR300C,YDR321W,YDR341C,YDR399W,YDR408C,YDR454C,YDR465C,YDR481C,YEL021W,YER023W,YER043C,YER055C,YER072W,YER081W,YER086W,YFL004W…
RNA phosphodiester bond hydrolysis	0.00191951	GO:0090501	YBL004W,YBR247C,YCL059C,YCR047C,YCR057C,YDL060W,YDL153C,YDL208W,YDR206W,YDR280W,YDR339C,YDR450W,YDR500C,YGL070C,YGL078C,YGL246C,YGR214W,YHR021C,YHR072W-A,YJL010C,YJL050W,YJL069C,YJL109C,YJL136C,YJL177W,YJR002W,YJR063W,YKL099C,YKL180W,YKR057W,YKR079C,YLR048W,YLR129W,YLR185W,YLR186W,YLR222C,YLR293C,YML026C,YMR229C,YNL002C,YNL232W,YNL308C,YOL021C,YOL123W,YOL142W,YOR001W,YOR004W,YOR145C,YOR294W,YOR31…
translational termination	0.00207251	GO:0006415	YAL003W,YBR143C,YDL229W,YDR091C,YDR172W,YDR429C,YDR432W,YER049W,YJR047C,YLR075W,YLR249W,YMR080C,YOR046C,YOR051C
nucleotide biosynthetic process	0.00216018	GO:0009165	YAR015W,YBL039C,YBL068W,YBR084W,YCL050C,YDR226W,YDR399W,YDR408C,YDR454C,YEL021W,YGL008C,YGL234W,YGR061C,YGR204W,YHL011C,YHR128W,YHR216W,YJL130C,YJR105W,YKL181W,YKL216W,YKR080W,YLR328W,YLR359W,YLR420W,YLR432W,YML022W,YML106W,YMR120C,YMR217W,YMR300C,YNL220W,YOL061W,YOR101W,YOR128C,YOR209C,YPR062W
IMP metabolic process	0.00230139	GO:0046040	YAR015W,YDR399W,YDR408C,YGL234W,YGR061C,YLR359W,YMR120C,YMR300C,YNL220W,YOR128C
purine nucleobase metabolic process	0.00445729	GO:0006144	YAR015W,YBR084W,YDR399W,YDR408C,YGL234W,YGR204W,YJR105W,YKR080W,YML022W,YMR300C,YNL141W,YOR128C,YOR184W
'de novo' IMP biosynthetic process	0.00508856	GO:0006189	YAR015W,YDR408C,YGL234W,YGR061C,YLR359W,YMR120C,YMR300C,YOR128C
organic acid biosynthetic process	0.00521294	GO:0016053	YBR084W,YBR248C,YBR249C,YBR263W,YCL030C,YCR034W,YCR053W,YCR084C,YDL171C,YDR035W,YDR158W,YDR234W,YDR297W,YDR300C,YER023W,YER055C,YER081W,YER086W,YGL148W,YGR083C,YGR124W,YGR155W,YGR204W,YGR208W,YGR267C,YHR025W,YHR208W,YIL074C,YIL116W,YIL145C,YJL130C,YJL200C,YJR016C,YKL182W,YKL184W,YKL211C,YKR080W,YLR017W,YLR146C,YLR291C,YLR355C,YLR372W,YLR380W,YML081W,YMR108W,YNL256W,YOL052C,YOR108W,YOR184W,YOR202W…
carboxylic acid biosynthetic process	0.00521294	GO:0046394	YBR084W,YBR248C,YBR249C,YBR263W,YCL030C,YCR034W,YCR053W,YCR084C,YDL171C,YDR035W,YDR158W,YDR234W,YDR297W,YDR300C,YER023W,YER055C,YER081W,YER086W,YGL148W,YGR083C,YGR124W,YGR155W,YGR204W,YGR208W,YGR267C,YHR025W,YHR208W,YIL074C,YIL116W,YIL145C,YJL130C,YJL200C,YJR016C,YKL182W,YKL184W,YKL211C,YKR080W,YLR017W,YLR146C,YLR291C,YLR355C,YLR372W,YLR380W,YML081W,YMR108W,YNL256W,YOL052C,YOR108W,YOR184W,YOR202W…
nucleic acid metabolic process	0.00549459	GO:0090304	YAL025C,YAL035W,YBL003C,YBL004W,YBL024W,YBL032W,YBL072C,YBL076C,YBR009C,YBR034C,YBR048W,YBR061C,YBR121C,YBR143C,YBR181C,YBR189W,YBR247C,YCL054W,YCL059C,YCR031C,YCR033W,YCR047C,YCR057C,YCR077C,YCR084C,YDL014W,YDL051W,YDL060W,YDL070W,YDL083C,YDL084W,YDL112W,YDL136W,YDL140C,YDL153C,YDL166C,YDL179W,YDL191W,YDL201W,YDL208W,YDL213C,YDL227C,YDL229W,YDR023W,YDR025W,YDR037W,YDR064W,YDR083W,YDR087C,YDR091C…
ribonucleotide biosynthetic process	0.006458	GO:0009260	YAR015W,YBL039C,YDR226W,YDR399W,YDR408C,YDR454C,YEL021W,YGL008C,YGL234W,YGR061C,YHR128W,YHR216W,YJL130C,YJR105W,YKL216W,YLR359W,YLR420W,YLR432W,YML022W,YML106W,YMR120C,YMR217W,YMR300C,YNL220W,YOR101W,YOR128C,YPR062W
purine-containing compound biosynthetic process	0.0129267	GO:0072522	YAR015W,YBR084W,YDR226W,YDR399W,YDR408C,YDR454C,YGL008C,YGL234W,YGR061C,YGR204W,YHR216W,YJR105W,YKR080W,YLR017W,YLR359W,YLR432W,YML022W,YMR120C,YMR217W,YMR300C,YNL141W,YNL220W,YOL052C,YOR101W,YOR128C,YOR184W
IMP biosynthetic process	0.0130282	GO:0006188	YAR015W,YDR399W,YDR408C,YGL234W,YGR061C,YLR359W,YMR120C,YMR300C,YOR128C
RNA phosphodiester bond hydrolysis, endonucleolytic	0.0204363	GO:0090502	YBL004W,YBR247C,YCL059C,YCR047C,YCR057C,YDL060W,YDL153C,YDR339C,YDR450W,YDR500C,YGL078C,YGL246C,YGR214W,YHR021C,YJL010C,YJL069C,YJL109C,YJL136C,YJL177W,YJR002W,YKL099C,YKL180W,YKR057W,YKR079C,YLR048W,YLR129W,YLR185W,YLR186W,YLR222C,YML026C,YMR229C,YNL308C,YOL021C,YOR004W,YOR145C,YOR294W,YOR310C,YPL217C,YPR112C,YPR144C
assembly of large subunit precursor of preribosome	0.0223295	GO:1902626	YGL031C,YGR148C,YKR081C,YLR009W,YNL061W,YPL093W,YPL211W,YPR016C
transcription from RNA polymerase I promoter	0.0287168	GO:0006360	YDR174W,YDR324C,YDR398W,YER148W,YGL019W,YGR128C,YHR143W-A,YHR196W,YJL109C,YJL148W,YJR063W,YML010W,YMR093W,YNL248C,YOL004W,YOR061W,YOR119C,YOR210W,YOR224C,YOR340C,YOR341W,YPR010C,YPR110C,YPR187W
cellular amino acid biosynthetic process	0.0299502	GO:0008652	YBR084W,YBR248C,YBR249C,YBR263W,YCL030C,YCR053W,YDL171C,YDR035W,YDR158W,YDR234W,YDR300C,YER023W,YER055C,YER081W,YER086W,YGL148W,YGR083C,YGR124W,YGR155W,YGR204W,YGR208W,YHR025W,YHR208W,YIL074C,YIL116W,YJL130C,YJL200C,YJR016C,YKL211C,YLR017W,YLR291C,YLR355C,YMR108W,YOR108W,YOR184W,YOR202W,YPL273W,YPR035W,YPR118W,YPR145W
cellular protein metabolic process	0.0311667	GO:0044267	YAL003W,YAL023C,YAL035W,YAL036C,YAL044C,YBL016W,YBL027W,YBL032W,YBL056W,YBL067C,YBL072C,YBL076C,YBL087C,YBL092W,YBR009C,YBR031W,YBR034C,YBR048W,YBR061C,YBR079C,YBR084C-A,YBR118W,YBR121C,YBR143C,YBR181C,YBR189W,YBR191W,YCR031C,YCR033W,YCR059C,YCR077C,YDL014W,YDL040C,YDL055C,YDL061C,YDL064W,YDL075W,YDL081C,YDL082W,YDL083C,YDL130W,YDL136W,YDL179W,YDL184C,YDL191W,YDL208W,YDL229W,YDL236W,YDR012W,YDR02…
ribonucleoside monophosphate metabolic process	0.0361754	GO:0009161	YAL038W,YAR015W,YBL068W,YBR127C,YBR196C,YDR226W,YDR399W,YDR408C,YDR454C,YEL021W,YGL008C,YGL234W,YGL253W,YGR061C,YGR240C,YHL011C,YHR128W,YHR174W,YHR216W,YJL130C,YJR105W,YKL181W,YKL216W,YLR359W,YLR420W,YLR432W,YLR446W,YML022W,YML106W,YMR120C,YMR205C,YMR217W,YMR300C,YNL141W,YNL216W,YNL220W,YOL061W,YOR128C,YPR062W
'de novo' protein folding	0.0375298	GO:0006458	YDL143W,YDL229W,YDR188W,YDR212W,YHR193C,YIL142W,YJL008C,YJL014W,YJL111W,YJR064W,YNL209W,YPL037C
one-carbon metabolic process	0.0424118	GO:0006730	YAL044C,YBR084W,YBR263W,YDR019C,YER043C,YGR204W,YKR080W,YLR058C,YLR180W,YMR189W,YPL023C

## Sheet: upS96_nqo
GO term	p-score	GO term ID	Genes
oxidation-reduction process	5.31262e-33	GO:0055114	YAL017W,YAL061W,YBL030C,YBL045C,YBL064C,YBR006W,YBR026C,YBR046C,YBR052C,YBR149W,YBR244W,YCL018W,YCL033C,YCL035C,YCR004C,YCR083W,YDL010W,YDL022W,YDL067C,YDL085W,YDL124W,YDL168W,YDL174C,YDR032C,YDR148C,YDR178W,YDR216W,YDR231C,YDR368W,YDR453C,YDR513W,YEL011W,YEL024W,YEL039C,YEL070W,YER014W,YER042W,YER054C,YER070W,YER141W,YER177W,YFL018C,YFR015C,YFR017C,YFR030W,YFR033C,YFR049W,YGL012W,YGL125W,YGL187C…
single-organism metabolic process	1.82168e-27	GO:0044710	YAL017W,YAL053W,YAL061W,YAR019C,YAR035W,YBL015W,YBL030C,YBL033C,YBL045C,YBL064C,YBL080C,YBL099W,YBR001C,YBR006W,YBR026C,YBR039W,YBR046C,YBR052C,YBR053C,YBR105C,YBR117C,YBR126C,YBR139W,YBR149W,YBR183W,YBR204C,YBR244W,YCL018W,YCL033C,YCL035C,YCL040W,YCR004C,YCR036W,YCR068W,YCR083W,YDL010W,YDL021W,YDL022W,YDL067C,YDL085W,YDL124W,YDL130W-A,YDL168W,YDL174C,YDL181W,YDL238C,YDL244W,YDR001C,YDR009W,YDR01…
small molecule metabolic process	4.06868e-22	GO:0044281	YAL017W,YAR035W,YBL015W,YBL033C,YBL045C,YBL080C,YBL099W,YBR006W,YBR026C,YBR039W,YBR053C,YBR105C,YBR117C,YCL018W,YCL040W,YCR036W,YCR083W,YDL021W,YDL022W,YDL067C,YDL085W,YDL124W,YDL130W-A,YDL168W,YDL174C,YDL181W,YDL238C,YDL244W,YDR009W,YDR148C,YDR178W,YDR204W,YDR216W,YDR248C,YDR272W,YDR287W,YDR294C,YDR298C,YDR368W,YDR380W,YDR516C,YDR533C,YEL012W,YEL024W,YEL039C,YEL070W,YER037W,YER044C,YER062C,YER07…
generation of precursor metabolites and energy	2.28e-19	GO:0006091	YAL017W,YBL030C,YBL045C,YBR026C,YCL040W,YDL021W,YDL067C,YDL085W,YDR148C,YDR178W,YDR231C,YDR516C,YEL011W,YEL024W,YEL039C,YER054C,YER177W,YFR015C,YFR017C,YFR033C,YFR049W,YFR053C,YGL187C,YGR183C,YGR244C,YGR254W,YHR001W-A,YIL070C,YIL099W,YIL125W,YIR034C,YJL045W,YJL052W,YJL103C,YJL137C,YJL166W,YJR048W,YJR104C,YKL085W,YKL093W,YKL141W,YKL148C,YLL041C,YLR134W,YLR258W,YLR273C,YLR304C,YLR345W,YML070W,YML11…
energy derivation by oxidation of organic compounds	2.64027e-17	GO:0015980	YAL017W,YBL030C,YBL045C,YBR026C,YDL067C,YDL085W,YDR148C,YDR178W,YDR231C,YEL011W,YEL024W,YEL039C,YER054C,YER177W,YFR015C,YFR017C,YFR033C,YFR049W,YGL187C,YGR183C,YGR244C,YHR001W-A,YIL070C,YIL099W,YIL125W,YJL045W,YJL137C,YJL166W,YJR048W,YJR104C,YKL085W,YKL093W,YKL141W,YKL148C,YLL041C,YLR134W,YLR258W,YLR273C,YLR304C,YML070W,YML110C,YML120C,YMR105C,YMR145C,YMR256C,YNL009W,YNL037C,YNL117W,YNR001C,YOL07…
single-organism process	1.51206e-15	GO:0044699	R0030W,YAL002W,YAL005C,YAL008W,YAL017W,YAL030W,YAL040C,YAL053W,YAL061W,YAR019C,YAR035W,YBL015W,YBL030C,YBL033C,YBL045C,YBL064C,YBL075C,YBL078C,YBL080C,YBL099W,YBL100W-B,YBR001C,YBR006W,YBR026C,YBR037C,YBR039W,YBR046C,YBR052C,YBR053C,YBR105C,YBR108W,YBR117C,YBR126C,YBR132C,YBR137W,YBR139W,YBR147W,YBR149W,YBR179C,YBR183W,YBR203W,YBR204C,YBR214W,YBR244W,YCL018W,YCL033C,YCL035C,YCL038C,YCL040W,YCL057…
cellular respiration	1.24614e-12	GO:0045333	YBL030C,YBL045C,YBR026C,YDL067C,YDR148C,YDR178W,YDR231C,YEL024W,YEL039C,YFR033C,YFR049W,YGL187C,YGR183C,YGR244C,YHR001W-A,YIL070C,YIL125W,YJL045W,YJL166W,YJR048W,YJR104C,YKL085W,YKL093W,YKL141W,YKL148C,YLL041C,YLR304C,YML110C,YML120C,YMR256C,YNL009W,YNL037C,YNL117W,YNR001C,YOL071W,YOL126C,YOR065W,YOR136W,YOR142W,YPL159C,YPL262W,YPR140W,YPR155C,YPR191W
aerobic respiration	4.24728e-12	GO:0009060	YBL030C,YBL045C,YBR026C,YDR148C,YDR178W,YDR231C,YEL024W,YFR033C,YFR049W,YGL187C,YGR183C,YGR244C,YHR001W-A,YIL070C,YIL125W,YJL045W,YJL166W,YKL085W,YKL093W,YKL141W,YKL148C,YLL041C,YLR304C,YML110C,YNL009W,YNL037C,YNL117W,YNR001C,YOL071W,YOL126C,YOR136W,YOR142W,YPL159C,YPL262W,YPR155C,YPR191W
single-organism carbohydrate metabolic process	4.50408e-11	GO:0044723	YAL017W,YBR001C,YBR053C,YBR105C,YBR126C,YCL018W,YCL040W,YCR036W,YDL021W,YDL085W,YDR001C,YDR009W,YDR074W,YDR248C,YDR287W,YDR368W,YDR516C,YEL011W,YEL012W,YEL070W,YER054C,YER062C,YER096W,YER177W,YFR015C,YFR017C,YFR053C,YGL062W,YGL156W,YGL227W,YGR032W,YGR066C,YGR194C,YGR254W,YGR256W,YHR104W,YIL099W,YIL107C,YIL155C,YJL052W,YJL089W,YJL103C,YJL137C,YJL155C,YJR096W,YKR097W,YLL026W,YLR134W,YLR189C,YLR258W…
ATP metabolic process	6.02082e-11	GO:0046034	YBL045C,YBL099W,YBR039W,YCL040W,YDL021W,YDL067C,YDL085W,YDR178W,YDR298C,YDR516C,YEL024W,YEL039C,YFR033C,YFR053C,YGL187C,YGR183C,YGR254W,YHR001W-A,YJL045W,YJL052W,YJL103C,YJL166W,YJR048W,YJR121W,YKL016C,YKL141W,YKL148C,YLR134W,YLR345W,YML120C,YMR145C,YMR256C,YOL071W,YOL136C,YOR020W-A,YOR065W,YOR347C,YPL271W,YPR140W,YPR191W
purine ribonucleoside triphosphate metabolic process	7.09156e-11	GO:0009205	YBL045C,YBL099W,YBR039W,YCL040W,YDL021W,YDL067C,YDL085W,YDR178W,YDR298C,YDR516C,YEL024W,YEL039C,YFR033C,YFR053C,YGL187C,YGR183C,YGR254W,YHR001W-A,YJL045W,YJL052W,YJL103C,YJL166W,YJR048W,YJR121W,YKL016C,YKL067W,YKL141W,YKL148C,YLR134W,YLR345W,YML120C,YMR145C,YMR256C,YOL071W,YOL136C,YOR020W-A,YOR065W,YOR347C,YPL271W,YPR140W,YPR191W
purine nucleoside triphosphate metabolic process	1.5089e-10	GO:0009144	YBL045C,YBL099W,YBR039W,YCL040W,YDL021W,YDL067C,YDL085W,YDR178W,YDR298C,YDR516C,YEL024W,YEL039C,YFR033C,YFR053C,YGL187C,YGR183C,YGR254W,YHR001W-A,YJL045W,YJL052W,YJL103C,YJL166W,YJR048W,YJR121W,YKL016C,YKL067W,YKL141W,YKL148C,YLR134W,YLR345W,YML120C,YMR145C,YMR256C,YOL071W,YOL136C,YOR020W-A,YOR065W,YOR347C,YPL271W,YPR140W,YPR191W
nucleoside phosphate metabolic process	2.81382e-10	GO:0006753	YBL045C,YBL099W,YBR039W,YBR117C,YCL040W,YDL021W,YDL022W,YDL067C,YDL085W,YDR178W,YDR298C,YDR516C,YEL024W,YEL039C,YER037W,YER070W,YFR033C,YFR053C,YGL037C,YGL187C,YGR043C,YGR180C,YGR183C,YGR209C,YGR248W,YGR254W,YGR256W,YHR001W-A,YIL033C,YIL066C,YIL155C,YJL026W,YJL045W,YJL052W,YJL103C,YJL166W,YJR025C,YJR048W,YJR078W,YJR121W,YKL016C,YKL067W,YKL141W,YKL148C,YKL151C,YLR134W,YLR345W,YML120C,YMR145C,YMR25…
ribonucleoside triphosphate metabolic process	3.1381e-10	GO:0009199	YBL045C,YBL099W,YBR039W,YCL040W,YDL021W,YDL067C,YDL085W,YDR178W,YDR298C,YDR516C,YEL024W,YEL039C,YFR033C,YFR053C,YGL187C,YGR183C,YGR254W,YHR001W-A,YJL045W,YJL052W,YJL103C,YJL166W,YJR048W,YJR121W,YKL016C,YKL067W,YKL141W,YKL148C,YLR134W,YLR345W,YML120C,YMR145C,YMR256C,YOL071W,YOL136C,YOR020W-A,YOR065W,YOR347C,YPL271W,YPR140W,YPR191W
carbohydrate metabolic process	3.29699e-10	GO:0005975	YAL017W,YBR001C,YBR053C,YBR056W,YBR105C,YBR126C,YBR149W,YCL018W,YCL040W,YCR036W,YDL021W,YDL022W,YDL085W,YDR001C,YDR009W,YDR074W,YDR248C,YDR287W,YDR368W,YDR516C,YEL011W,YEL012W,YEL070W,YER054C,YER062C,YER096W,YER177W,YFR015C,YFR017C,YFR053C,YGL062W,YGL156W,YGL227W,YGR032W,YGR043C,YGR066C,YGR194C,YGR248W,YGR254W,YGR256W,YHR104W,YIL099W,YIL107C,YIL155C,YIR007W,YJL052W,YJL089W,YJL103C,YJL137C,YJL155C…
nucleotide metabolic process	3.40414e-10	GO:0009117	YBL045C,YBL099W,YBR039W,YBR117C,YCL040W,YDL021W,YDL022W,YDL067C,YDL085W,YDR178W,YDR298C,YDR516C,YEL024W,YEL039C,YER037W,YER070W,YFR033C,YFR053C,YGL037C,YGL187C,YGR043C,YGR180C,YGR183C,YGR209C,YGR248W,YGR254W,YGR256W,YHR001W-A,YIL033C,YIL066C,YIL155C,YJL026W,YJL045W,YJL052W,YJL103C,YJL166W,YJR025C,YJR048W,YJR078W,YJR121W,YKL016C,YKL067W,YKL141W,YKL148C,YKL151C,YLR134W,YLR345W,YML120C,YMR145C,YMR25…
nucleobase-containing small molecule metabolic process	6.51708e-10	GO:0055086	YBL045C,YBL099W,YBR039W,YBR117C,YCL040W,YDL021W,YDL022W,YDL067C,YDL085W,YDL238C,YDR178W,YDR298C,YDR516C,YEL024W,YEL039C,YER037W,YER070W,YFR033C,YFR053C,YGL037C,YGL187C,YGR043C,YGR180C,YGR183C,YGR209C,YGR248W,YGR254W,YGR256W,YHR001W-A,YIL033C,YIL066C,YIL155C,YIR027C,YJL026W,YJL045W,YJL052W,YJL103C,YJL166W,YJR025C,YJR048W,YJR078W,YJR121W,YKL016C,YKL067W,YKL141W,YKL148C,YKL151C,YLR134W,YLR345W,YML12…
tricarboxylic acid cycle	6.98356e-10	GO:0006099	YDR148C,YDR178W,YFR049W,YGR244C,YIL125W,YJL045W,YKL085W,YKL141W,YKL148C,YLL041C,YLR304C,YNL009W,YNL037C,YNL117W,YNR001C,YOL071W,YOL126C,YOR136W,YOR142W,YPL262W
citrate metabolic process	6.98356e-10	GO:0006101	YDR148C,YDR178W,YFR049W,YGR244C,YIL125W,YJL045W,YKL085W,YKL141W,YKL148C,YLL041C,YLR304C,YNL009W,YNL037C,YNL117W,YNR001C,YOL071W,YOL126C,YOR136W,YOR142W,YPL262W
nucleoside triphosphate metabolic process	1.31953e-09	GO:0009141	YBL045C,YBL099W,YBR039W,YCL040W,YDL021W,YDL067C,YDL085W,YDR178W,YDR298C,YDR516C,YEL024W,YEL039C,YFR033C,YFR053C,YGL187C,YGR183C,YGR254W,YHR001W-A,YJL045W,YJL052W,YJL103C,YJL166W,YJR048W,YJR121W,YKL016C,YKL067W,YKL141W,YKL148C,YLR134W,YLR345W,YML120C,YMR145C,YMR256C,YOL071W,YOL136C,YOR020W-A,YOR065W,YOR142W,YOR347C,YPL271W,YPR140W,YPR191W
tricarboxylic acid metabolic process	1.78124e-09	GO:0072350	YDR148C,YDR178W,YFR049W,YGR244C,YIL125W,YJL045W,YKL085W,YKL141W,YKL148C,YLL041C,YLR304C,YNL009W,YNL037C,YNL117W,YNR001C,YOL071W,YOL126C,YOR136W,YOR142W,YPL262W
oxidative phosphorylation	7.80539e-09	GO:0006119	YBL045C,YDL067C,YDR178W,YEL024W,YEL039C,YFR033C,YGL187C,YGR183C,YHR001W-A,YJL045W,YJL103C,YJL166W,YJR048W,YKL141W,YKL148C,YML120C,YMR256C,YOL071W,YOR065W,YPR140W,YPR191W
cellular response to oxidative stress	1.70005e-08	GO:0034599	YBL064C,YBR006W,YBR046C,YBR126C,YBR244W,YCL033C,YCL035C,YCR021C,YCR083W,YDL010W,YDL124W,YDR368W,YDR453C,YDR513W,YDR533C,YER042W,YFL014W,YGR023W,YGR043C,YGR209C,YHR008C,YHR104W,YHR106W,YIL101C,YIR037W,YJR096W,YJR104C,YKL026C,YKL086W,YKL150W,YKR066C,YLL026W,YLR109W,YMR173W,YMR250W,YNL036W,YNL259C,YOL052C-A,YOR120W
ATP synthesis coupled electron transport	2.17351e-08	GO:0042773	YBL045C,YDL067C,YDR178W,YEL024W,YEL039C,YFR033C,YGL187C,YGR183C,YHR001W-A,YJL045W,YJL166W,YJR048W,YKL141W,YKL148C,YML120C,YMR256C,YOL071W,YOR065W,YPR140W,YPR191W
mitochondrial ATP synthesis coupled electron transport	2.17351e-08	GO:0042775	YBL045C,YDL067C,YDR178W,YEL024W,YEL039C,YFR033C,YGL187C,YGR183C,YHR001W-A,YJL045W,YJL166W,YJR048W,YKL141W,YKL148C,YML120C,YMR256C,YOL071W,YOR065W,YPR140W,YPR191W
monosaccharide metabolic process	2.23476e-08	GO:0005996	YAL017W,YBR053C,YBR105C,YCL040W,YCR036W,YDL021W,YDL085W,YDR009W,YDR368W,YEL012W,YFR017C,YFR053C,YGL062W,YGL156W,YGL227W,YGR066C,YGR194C,YGR254W,YHR104W,YIL107C,YJL052W,YJL089W,YJL103C,YJL155C,YJR096W,YKR097W,YLR134W,YLR189C,YLR273C,YLR345W,YMR105C,YMR145C,YNL241C,YNR071C,YOL126C,YOL136C,YOR120W
response to oxidative stress	6.75836e-08	GO:0006979	YBL064C,YBR006W,YBR046C,YBR126C,YBR244W,YCL033C,YCL035C,YCR021C,YCR083W,YDL010W,YDL124W,YDR368W,YDR453C,YDR513W,YDR533C,YER042W,YFL014W,YGR023W,YGR043C,YGR088W,YGR209C,YHR008C,YHR104W,YHR106W,YIL101C,YIR037W,YJR096W,YJR104C,YKL026C,YKL086W,YKL150W,YKR066C,YLL026W,YLR109W,YMR173W,YMR250W,YNL036W,YNL241C,YNL259C,YOL052C-A,YOR120W
carboxylic acid metabolic process	1.40005e-07	GO:0019752	YAR035W,YBL015W,YBL080C,YBR006W,YBR026C,YBR053C,YCL018W,YCL040W,YDL021W,YDL085W,YDL130W-A,YDL168W,YDL174C,YDL181W,YDR148C,YDR178W,YDR216W,YDR248C,YDR272W,YDR294C,YDR380W,YDR516C,YDR533C,YER091C,YFL018C,YFL030W,YFR030W,YFR049W,YFR053C,YGL062W,YGL125W,YGL184C,YGR019W,YGR244C,YGR254W,YGR256W,YHR033W,YHR037W,YHR112C,YHR137W,YHR139C,YIL101C,YIL125W,YIR034C,YJL045W,YJL052W,YJL088W,YJR025C,YJR078W,YJR14…
purine ribonucleoside metabolic process	1.53133e-07	GO:0046128	YBL045C,YBL099W,YBR039W,YCL040W,YDL021W,YDL067C,YDL085W,YDR178W,YDR298C,YDR516C,YEL024W,YEL039C,YFR033C,YFR053C,YGL187C,YGR183C,YGR254W,YHR001W-A,YJL045W,YJL052W,YJL103C,YJL166W,YJR048W,YJR121W,YKL016C,YKL067W,YKL141W,YKL148C,YLR134W,YLR345W,YML120C,YMR145C,YMR256C,YOL071W,YOL136C,YOR020W-A,YOR054C,YOR065W,YOR347C,YPL271W,YPR140W,YPR191W
cellular oxidant detoxification	1.84254e-07	GO:0098869	YBL064C,YBR037C,YBR244W,YCL035C,YCR083W,YDL010W,YDR453C,YDR513W,YGR088W,YGR209C,YHR008C,YHR106W,YIR037W,YIR038C,YJR104C,YKL026C,YKL086W,YKR066C,YKR076W,YLR109W
purine nucleoside metabolic process	1.99729e-07	GO:0042278	YBL045C,YBL099W,YBR039W,YCL040W,YDL021W,YDL067C,YDL085W,YDR178W,YDR298C,YDR516C,YEL024W,YEL039C,YFR033C,YFR053C,YGL187C,YGR183C,YGR254W,YHR001W-A,YJL045W,YJL052W,YJL103C,YJL166W,YJR048W,YJR121W,YKL016C,YKL067W,YKL141W,YKL148C,YLR134W,YLR345W,YML120C,YMR145C,YMR256C,YOL071W,YOL136C,YOR020W-A,YOR054C,YOR065W,YOR347C,YPL271W,YPR140W,YPR191W
electron transport chain	2.29284e-07	GO:0022900	YBL045C,YDL067C,YDR178W,YEL024W,YEL039C,YFR033C,YGL187C,YGR183C,YHR001W-A,YJL045W,YJL166W,YJR048W,YKL141W,YKL148C,YLL041C,YML120C,YMR256C,YOL071W,YOR065W,YPR140W,YPR191W
respiratory electron transport chain	2.29284e-07	GO:0022904	YBL045C,YDL067C,YDR178W,YEL024W,YEL039C,YFR033C,YGL187C,YGR183C,YHR001W-A,YJL045W,YJL166W,YJR048W,YKL141W,YKL148C,YLL041C,YML120C,YMR256C,YOL071W,YOR065W,YPR140W,YPR191W
purine nucleoside monophosphate metabolic process	2.39309e-07	GO:0009126	YBL045C,YBL099W,YBR039W,YCL040W,YDL021W,YDL067C,YDL085W,YDR178W,YDR298C,YDR516C,YEL024W,YEL039C,YFR033C,YFR053C,YGL187C,YGR183C,YGR254W,YHR001W-A,YJL045W,YJL052W,YJL103C,YJL166W,YJR048W,YJR121W,YKL016C,YKL141W,YKL148C,YLR134W,YLR345W,YML120C,YMR145C,YMR256C,YOL071W,YOL136C,YOR020W-A,YOR065W,YOR347C,YPL271W,YPR140W,YPR191W
purine ribonucleoside monophosphate metabolic process	2.39309e-07	GO:0009167	YBL045C,YBL099W,YBR039W,YCL040W,YDL021W,YDL067C,YDL085W,YDR178W,YDR298C,YDR516C,YEL024W,YEL039C,YFR033C,YFR053C,YGL187C,YGR183C,YGR254W,YHR001W-A,YJL045W,YJL052W,YJL103C,YJL166W,YJR048W,YJR121W,YKL016C,YKL141W,YKL148C,YLR134W,YLR345W,YML120C,YMR145C,YMR256C,YOL071W,YOL136C,YOR020W-A,YOR065W,YOR347C,YPL271W,YPR140W,YPR191W
cellular carbohydrate metabolic process	2.84702e-07	GO:0044262	YAL017W,YBR001C,YBR056W,YBR105C,YBR126C,YBR149W,YCL018W,YCL040W,YCR036W,YDL021W,YDR001C,YDR009W,YDR074W,YDR248C,YDR287W,YDR516C,YEL011W,YEL012W,YEL070W,YER054C,YER062C,YER096W,YER177W,YFR015C,YFR017C,YFR053C,YGL156W,YGL227W,YGR032W,YGR066C,YGR194C,YGR256W,YIL099W,YIL107C,YIL155C,YJL089W,YJL103C,YJL137C,YLL026W,YLR258W,YLR273C,YLR345W,YML070W,YML100W,YMR105C,YNL009W,YNL117W,YOL030W,YOL136C,YOR120W…
oxidoreduction coenzyme metabolic process	2.93468e-07	GO:0006733	YBR117C,YCL040W,YDL021W,YDL022W,YDL085W,YDR204W,YDR516C,YFR053C,YGL037C,YGR043C,YGR248W,YGR254W,YGR255C,YGR256W,YIL155C,YJL052W,YJR025C,YJR078W,YKL151C,YLR134W,YLR201C,YLR345W,YML110C,YML120C,YMR110C,YMR145C,YMR315W,YNL009W,YNL200C,YNL241C,YOL136C,YOR125C,YOR347C,YOR374W,YPL061W
ribose phosphate metabolic process	3.129e-07	GO:0019693	YBL045C,YBL099W,YBR039W,YBR111C,YBR117C,YCL040W,YDL021W,YDL067C,YDL085W,YDR178W,YDR298C,YDR516C,YEL024W,YEL039C,YFR033C,YFR053C,YGL187C,YGR043C,YGR183C,YGR248W,YGR254W,YGR256W,YHR001W-A,YIL033C,YJL045W,YJL052W,YJL103C,YJL166W,YJR048W,YJR121W,YKL016C,YKL067W,YKL141W,YKL148C,YLR134W,YLR345W,YML120C,YMR145C,YMR256C,YNL241C,YOL071W,YOL136C,YOR020W-A,YOR054C,YOR065W,YOR347C,YPL271W,YPR140W,YPR191W
purine ribonucleotide metabolic process	3.8468e-07	GO:0009150	YBL045C,YBL099W,YBR039W,YCL040W,YDL021W,YDL067C,YDL085W,YDR178W,YDR298C,YDR516C,YEL024W,YEL039C,YFR033C,YFR053C,YGL187C,YGR183C,YGR254W,YHR001W-A,YIL033C,YJL045W,YJL052W,YJL103C,YJL166W,YJR048W,YJR121W,YKL016C,YKL067W,YKL141W,YKL148C,YLR134W,YLR345W,YML120C,YMR145C,YMR256C,YOL071W,YOL136C,YOR020W-A,YOR054C,YOR065W,YOR347C,YPL271W,YPR140W,YPR191W
detoxification	6.53627e-07	GO:0098754	YBL064C,YBR037C,YBR244W,YCL035C,YCR083W,YDL010W,YDR453C,YDR513W,YGR088W,YGR209C,YHR008C,YHR106W,YIR037W,YIR038C,YJR104C,YKL026C,YKL086W,YKR066C,YKR076W,YLR109W
cellular detoxification	6.53627e-07	GO:1990748	YBL064C,YBR037C,YBR244W,YCL035C,YCR083W,YDL010W,YDR453C,YDR513W,YGR088W,YGR209C,YHR008C,YHR106W,YIR037W,YIR038C,YJR104C,YKL026C,YKL086W,YKR066C,YKR076W,YLR109W
organophosphate metabolic process	7.5359e-07	GO:0019637	YBL045C,YBL099W,YBR039W,YBR111C,YBR117C,YCL040W,YCR068W,YDL021W,YDL022W,YDL067C,YDL085W,YDL244W,YDR018C,YDR178W,YDR287W,YDR298C,YDR319C,YDR516C,YEL024W,YEL039C,YER037W,YER070W,YFR019W,YFR033C,YFR053C,YGL037C,YGL187C,YGR043C,YGR149W,YGR157W,YGR180C,YGR183C,YGR209C,YGR248W,YGR254W,YGR256W,YHR001W-A,YIL033C,YIL066C,YIL107C,YIL124W,YIL155C,YJL026W,YJL045W,YJL052W,YJL103C,YJL132W,YJL155C,YJL166W,YJR02…
purine nucleotide metabolic process	1.02106e-06	GO:0006163	YBL045C,YBL099W,YBR039W,YCL040W,YDL021W,YDL067C,YDL085W,YDR178W,YDR298C,YDR516C,YEL024W,YEL039C,YFR033C,YFR053C,YGL187C,YGR183C,YGR254W,YHR001W-A,YIL033C,YJL045W,YJL052W,YJL103C,YJL166W,YJR048W,YJR121W,YKL016C,YKL067W,YKL141W,YKL148C,YLR134W,YLR345W,YML120C,YMR145C,YMR256C,YOL071W,YOL136C,YOR020W-A,YOR054C,YOR065W,YOR347C,YPL271W,YPR140W,YPR191W
oxoacid metabolic process	1.18635e-06	GO:0043436	YAR035W,YBL015W,YBL080C,YBR006W,YBR026C,YBR053C,YCL018W,YCL040W,YDL021W,YDL085W,YDL130W-A,YDL168W,YDL174C,YDL181W,YDR148C,YDR178W,YDR216W,YDR248C,YDR272W,YDR294C,YDR380W,YDR516C,YDR533C,YER091C,YFL018C,YFL030W,YFR030W,YFR049W,YFR053C,YGL062W,YGL125W,YGL184C,YGR019W,YGR244C,YGR254W,YGR256W,YHR033W,YHR037W,YHR112C,YHR137W,YHR139C,YIL101C,YIL125W,YIR034C,YJL045W,YJL052W,YJL088W,YJR025C,YJR078W,YJR14…
organic acid metabolic process	1.33849e-06	GO:0006082	YAR035W,YBL015W,YBL080C,YBR006W,YBR026C,YBR053C,YCL018W,YCL040W,YDL021W,YDL085W,YDL130W-A,YDL168W,YDL174C,YDL181W,YDR148C,YDR178W,YDR216W,YDR248C,YDR272W,YDR294C,YDR380W,YDR516C,YDR533C,YER091C,YFL018C,YFL030W,YFR030W,YFR049W,YFR053C,YGL062W,YGL125W,YGL184C,YGR019W,YGR244C,YGR254W,YGR256W,YHR033W,YHR037W,YHR112C,YHR137W,YHR139C,YIL101C,YIL125W,YIR034C,YJL045W,YJL052W,YJL088W,YJR025C,YJR078W,YJR14…
single-organism catabolic process	1.56939e-06	GO:0044712	YBR001C,YBR006W,YBR183W,YBR204C,YCL040W,YCR036W,YCR068W,YDL021W,YDL168W,YDL174C,YDL238C,YDR001C,YDR058C,YDR148C,YDR216W,YDR248C,YDR272W,YDR287W,YDR368W,YDR380W,YDR516C,YDR533C,YER037W,YFL018C,YFR017C,YFR053C,YGL141W,YGL156W,YGR019W,YGR194C,YGR254W,YHR037W,YHR104W,YHR137W,YHR139C,YIL099W,YIL101C,YIL124W,YIL155C,YIR007W,YIR027C,YJL052W,YJL068C,YJR078W,YJR096W,YJR148W,YLR134W,YLR142W,YLR345W,YLR438W…
response to toxic substance	3.59245e-06	GO:0009636	YBL064C,YBR037C,YBR244W,YCL035C,YCR083W,YDL010W,YDR453C,YDR513W,YGR088W,YGR209C,YHR008C,YHR106W,YIR037W,YIR038C,YJR104C,YKL026C,YKL086W,YKR066C,YKR076W,YLR109W,YML070W
purine-containing compound metabolic process	4.44063e-06	GO:0072521	YBL045C,YBL099W,YBR039W,YCL040W,YDL021W,YDL067C,YDL085W,YDL238C,YDR178W,YDR298C,YDR516C,YEL024W,YEL039C,YFR033C,YFR053C,YGL187C,YGR183C,YGR254W,YHR001W-A,YIL033C,YIR027C,YJL045W,YJL052W,YJL103C,YJL166W,YJR048W,YJR121W,YKL016C,YKL067W,YKL141W,YKL148C,YLR134W,YLR345W,YML120C,YMR145C,YMR256C,YOL071W,YOL136C,YOR020W-A,YOR054C,YOR065W,YOR347C,YPL271W,YPR140W,YPR191W
ion transmembrane transport	5.81573e-06	GO:0034220	YAL053W,YBL045C,YBL099W,YBR039W,YBR054W,YBR132C,YBR147W,YCL038C,YCR010C,YCR021C,YDL067C,YDR046C,YDR270W,YDR298C,YEL024W,YER053C,YER119C,YER141W,YER145C,YFL054C,YFL055W,YFR033C,YGL006W,YGL187C,YGR055W,YGR138C,YGR183C,YGR243W,YHR001W-A,YJL094C,YJL166W,YJR001W,YJR077C,YJR121W,YKL016C,YKL188C,YKL217W,YLL028W,YLR034C,YMR058W,YMR256C,YMR279C,YNL055C,YNL270C,YNR002C,YOL119C,YOL122C,YOR020W-A,YOR065W,YOR…
ribonucleoside metabolic process	7.49321e-06	GO:0009119	YBL045C,YBL099W,YBR039W,YCL040W,YDL021W,YDL067C,YDL085W,YDR178W,YDR298C,YDR516C,YEL024W,YEL039C,YFR033C,YFR053C,YGL187C,YGR183C,YGR254W,YHR001W-A,YJL045W,YJL052W,YJL103C,YJL166W,YJR048W,YJR121W,YKL016C,YKL067W,YKL141W,YKL148C,YLR134W,YLR345W,YML120C,YMR145C,YMR256C,YOL071W,YOL136C,YOR020W-A,YOR054C,YOR065W,YOR347C,YPL271W,YPR140W,YPR191W
ribonucleotide metabolic process	7.85064e-06	GO:0009259	YBL045C,YBL099W,YBR039W,YCL040W,YDL021W,YDL067C,YDL085W,YDR178W,YDR298C,YDR516C,YEL024W,YEL039C,YFR033C,YFR053C,YGL187C,YGR183C,YGR254W,YHR001W-A,YIL033C,YJL045W,YJL052W,YJL103C,YJL166W,YJR048W,YJR121W,YKL016C,YKL067W,YKL141W,YKL148C,YLR134W,YLR345W,YML120C,YMR145C,YMR256C,YOL071W,YOL136C,YOR020W-A,YOR054C,YOR065W,YOR347C,YPL271W,YPR140W,YPR191W
single-organism biosynthetic process	9.54652e-06	GO:0044711	YAL017W,YAL053W,YBL033C,YBL099W,YBR026C,YBR039W,YBR053C,YBR105C,YBR126C,YBR139W,YBR183W,YCL018W,YDL021W,YDL130W-A,YDL168W,YDL181W,YDL244W,YDR018C,YDR074W,YDR204W,YDR287W,YDR298C,YDR319C,YDR380W,YDR533C,YEL011W,YEL012W,YER014W,YER044C,YER062C,YER070W,YER091C,YER096W,YER141W,YER177W,YFL018C,YFL030W,YFR015C,YFR017C,YFR030W,YGL012W,YGL037C,YGL047W,YGL062W,YGL125W,YGL184C,YGL187C,YGL227W,YGR032W,YGR06…
ion transport	9.55779e-06	GO:0006811	YAL053W,YBL030C,YBL045C,YBL099W,YBR037C,YBR039W,YBR054W,YBR132C,YBR147W,YCL038C,YCR010C,YCR021C,YCR098C,YDL067C,YDL199C,YDR046C,YDR107C,YDR270W,YDR298C,YDR342C,YEL024W,YEL065W,YER053C,YER119C,YER141W,YER145C,YFL011W,YFL040W,YFL054C,YFL055W,YFR033C,YGL006W,YGL187C,YGR055W,YGR138C,YGR142W,YGR183C,YGR243W,YHL040C,YHR001W-A,YHR096C,YJL059W,YJL094C,YJL166W,YJR001W,YJR077C,YJR121W,YKL016C,YKL188C,YKL21…
transmembrane transport	1.24392e-05	GO:0055085	YAL005C,YAL053W,YBL030C,YBL045C,YBL075C,YBL099W,YBR039W,YBR054W,YBR132C,YBR147W,YBR241C,YCL038C,YCR010C,YCR011C,YCR021C,YCR098C,YDL022W,YDL067C,YDL199C,YDR011W,YDR046C,YDR270W,YDR298C,YDR342C,YDR406W,YEL024W,YEL065W,YER053C,YER103W,YER119C,YER141W,YER145C,YFL011W,YFL040W,YFL054C,YFL055W,YFR033C,YFR045W,YGL006W,YGL104C,YGL187C,YGR055W,YGR138C,YGR183C,YGR243W,YHL035C,YHL040C,YHR001W-A,YHR096C,YJL09…
ribonucleoside monophosphate metabolic process	1.29921e-05	GO:0009161	YBL045C,YBL099W,YBR039W,YCL040W,YDL021W,YDL067C,YDL085W,YDR178W,YDR298C,YDR516C,YEL024W,YEL039C,YFR033C,YFR053C,YGL187C,YGR183C,YGR254W,YHR001W-A,YJL045W,YJL052W,YJL103C,YJL166W,YJR048W,YJR121W,YKL016C,YKL141W,YKL148C,YLR134W,YLR345W,YML120C,YMR145C,YMR256C,YOL071W,YOL136C,YOR020W-A,YOR065W,YOR347C,YPL271W,YPR140W,YPR191W
coenzyme metabolic process	1.81972e-05	GO:0006732	YBL015W,YBR117C,YCL040W,YDL021W,YDL022W,YDL085W,YDL130W-A,YDL181W,YDL244W,YDR148C,YDR204W,YDR516C,YFR053C,YGL037C,YGL125W,YGR043C,YGR244C,YGR248W,YGR254W,YGR255C,YGR256W,YIL155C,YJL052W,YJR025C,YJR078W,YKL151C,YLR134W,YLR201C,YLR345W,YML110C,YML120C,YMR110C,YMR145C,YMR169C,YMR170C,YMR315W,YNL009W,YNL200C,YNL241C,YNL332W,YNR001C,YOL136C,YOR054C,YOR125C,YOR142W,YOR317W,YOR347C,YOR374W,YPL061W
nucleoside monophosphate metabolic process	2.52573e-05	GO:0009123	YBL045C,YBL099W,YBR039W,YCL040W,YDL021W,YDL067C,YDL085W,YDR178W,YDR298C,YDR516C,YEL024W,YEL039C,YFR033C,YFR053C,YGL187C,YGR183C,YGR254W,YHR001W-A,YJL045W,YJL052W,YJL103C,YJL166W,YJR048W,YJR121W,YKL016C,YKL141W,YKL148C,YLR134W,YLR345W,YML120C,YMR145C,YMR256C,YOL071W,YOL136C,YOR020W-A,YOR065W,YOR347C,YPL271W,YPR140W,YPR191W
small molecule catabolic process	2.9885e-05	GO:0044282	YBR006W,YCR036W,YDL168W,YDL174C,YDR148C,YDR216W,YDR248C,YDR272W,YDR287W,YDR368W,YDR380W,YDR533C,YFL018C,YGR019W,YGR194C,YHR037W,YHR104W,YHR137W,YHR139C,YIL101C,YIL155C,YJL068C,YJR078W,YJR096W,YJR148W,YLR134W,YLR142W,YLR438W,YML004C,YML070W,YMR105C,YMR250W,YNL009W,YNL160W,YNL202W,YNL274C,YNR071C,YOR120W,YPL061W,YPR002W,YPR006C
cofactor metabolic process	3.13294e-05	GO:0051186	YBL015W,YBR117C,YCL040W,YDL021W,YDL022W,YDL085W,YDL130W-A,YDL181W,YDL244W,YDR148C,YDR204W,YDR516C,YER014W,YER141W,YFR053C,YGL037C,YGL125W,YGR043C,YGR180C,YGR244C,YGR248W,YGR254W,YGR255C,YGR256W,YIL155C,YJL052W,YJR025C,YJR078W,YKL151C,YLR134W,YLR201C,YLR345W,YLR369W,YML110C,YML120C,YMR110C,YMR145C,YMR169C,YMR170C,YMR315W,YNL009W,YNL200C,YNL241C,YNL332W,YNR001C,YOL136C,YOR054C,YOR125C,YOR142W,YOR31…
pyridine nucleotide metabolic process	3.26148e-05	GO:0019362	YBR117C,YCL040W,YDL021W,YDL022W,YDL085W,YDR516C,YFR053C,YGL037C,YGR043C,YGR248W,YGR254W,YGR256W,YIL155C,YJL052W,YJR025C,YJR078W,YKL151C,YLR134W,YLR345W,YML120C,YMR145C,YMR315W,YNL009W,YNL200C,YNL241C,YOL136C,YOR347C,YOR374W,YPL061W
nicotinamide nucleotide metabolic process	3.26148e-05	GO:0046496	YBR117C,YCL040W,YDL021W,YDL022W,YDL085W,YDR516C,YFR053C,YGL037C,YGR043C,YGR248W,YGR254W,YGR256W,YIL155C,YJL052W,YJR025C,YJR078W,YKL151C,YLR134W,YLR345W,YML120C,YMR145C,YMR315W,YNL009W,YNL200C,YNL241C,YOL136C,YOR347C,YOR374W,YPL061W
hexose metabolic process	4.20919e-05	GO:0019318	YAL017W,YBR105C,YCL040W,YDL021W,YDL085W,YDR009W,YEL012W,YFR017C,YFR053C,YGL062W,YGL156W,YGL227W,YGR066C,YGR254W,YHR104W,YIL107C,YJL052W,YJL089W,YJL103C,YJL155C,YKR097W,YLR134W,YLR273C,YLR345W,YMR105C,YMR145C,YNL241C,YNR071C,YOL126C,YOL136C
glycosyl compound metabolic process	6.03522e-05	GO:1901657	YBL045C,YBL099W,YBR039W,YCL040W,YDL021W,YDL067C,YDL085W,YDR178W,YDR298C,YDR516C,YEL024W,YEL039C,YFR033C,YFR053C,YGL187C,YGR183C,YGR254W,YHR001W-A,YIR007W,YJL045W,YJL052W,YJL103C,YJL166W,YJR048W,YJR121W,YKL016C,YKL067W,YKL141W,YKL148C,YLR134W,YLR345W,YML120C,YMR145C,YMR256C,YOL071W,YOL136C,YOR020W-A,YOR054C,YOR065W,YOR347C,YPL271W,YPR140W,YPR191W
nucleoside metabolic process	7.36899e-05	GO:0009116	YBL045C,YBL099W,YBR039W,YCL040W,YDL021W,YDL067C,YDL085W,YDR178W,YDR298C,YDR516C,YEL024W,YEL039C,YFR033C,YFR053C,YGL187C,YGR183C,YGR254W,YHR001W-A,YJL045W,YJL052W,YJL103C,YJL166W,YJR048W,YJR121W,YKL016C,YKL067W,YKL141W,YKL148C,YLR134W,YLR345W,YML120C,YMR145C,YMR256C,YOL071W,YOL136C,YOR020W-A,YOR054C,YOR065W,YOR347C,YPL271W,YPR140W,YPR191W
mitochondrial electron transport, ubiquinol to cytochrome c	0.000131968	GO:0006122	YBL045C,YEL024W,YEL039C,YFR033C,YGR183C,YHR001W-A,YJL166W,YJR048W,YOR065W,YPR191W
catabolic process	0.000163936	GO:0009056	YAL005C,YBL075C,YBR001C,YBR006W,YBR056W,YBR062C,YBR101C,YBR105C,YBR139W,YBR183W,YBR204C,YBR280C,YCL040W,YCR036W,YCR068W,YDL021W,YDL022W,YDL132W,YDL168W,YDL174C,YDL238C,YDL248W,YDR001C,YDR058C,YDR148C,YDR216W,YDR248C,YDR272W,YDR287W,YDR330W,YDR358W,YDR368W,YDR380W,YDR516C,YDR533C,YEL012W,YEL060C,YER035W,YER037W,YFL016C,YFL018C,YFR017C,YFR053C,YGL141W,YGL156W,YGL227W,YGR019W,YGR066C,YGR088W,YGR194C…
cation transport	0.00018243	GO:0006812	YBL045C,YBL099W,YBR037C,YBR039W,YBR132C,YCR010C,YDL067C,YDL199C,YDR270W,YDR298C,YDR342C,YEL024W,YER053C,YER119C,YER141W,YER145C,YFL011W,YFL040W,YFR033C,YGL006W,YGL187C,YGR055W,YGR138C,YGR183C,YHR001W-A,YHR096C,YJL059W,YJL094C,YJL166W,YJR001W,YJR121W,YKL016C,YKL217W,YLL028W,YLR034C,YLR214W,YMR058W,YMR256C,YMR279C,YNL259C,YNL270C,YNR002C,YOL122C,YOL156W,YOR020W-A,YOR065W,YOR137C,YOR316C,YOR317W,YOR…
organic substance catabolic process	0.000395584	GO:1901575	YAL005C,YBL075C,YBR001C,YBR006W,YBR056W,YBR062C,YBR101C,YBR105C,YBR139W,YBR183W,YBR204C,YBR280C,YCL040W,YCR036W,YCR068W,YDL021W,YDL022W,YDL132W,YDL168W,YDL174C,YDL238C,YDL248W,YDR001C,YDR058C,YDR148C,YDR216W,YDR248C,YDR272W,YDR287W,YDR330W,YDR358W,YDR368W,YDR380W,YDR516C,YDR533C,YEL012W,YEL060C,YER035W,YER037W,YFL016C,YFL018C,YFR017C,YFR053C,YGL141W,YGL156W,YGL227W,YGR019W,YGR066C,YGR194C,YGR254W…
cation transmembrane transport	0.00040781	GO:0098655	YBL045C,YBL099W,YBR039W,YBR132C,YCR010C,YDL067C,YDR270W,YDR298C,YEL024W,YER053C,YER119C,YER141W,YER145C,YFR033C,YGL006W,YGL187C,YGR138C,YGR183C,YHR001W-A,YJL094C,YJL166W,YJR001W,YJR121W,YKL016C,YLL028W,YLR034C,YMR058W,YMR256C,YMR279C,YNL270C,YNR002C,YOL122C,YOR020W-A,YOR065W,YOR316C,YOR348C,YPL271W,YPL274W,YPR124W,YPR191W
pyridine-containing compound metabolic process	0.000846787	GO:0072524	YBR117C,YCL040W,YDL021W,YDL022W,YDL085W,YDR516C,YFR053C,YGL037C,YGR043C,YGR248W,YGR254W,YGR256W,YIL155C,YJL052W,YJR025C,YJR078W,YKL151C,YLR134W,YLR345W,YML120C,YMR145C,YMR315W,YNL009W,YNL200C,YNL241C,YOL136C,YOR347C,YOR374W,YPL061W
carbohydrate biosynthetic process	0.00106876	GO:0016051	YAL017W,YBR053C,YBR105C,YBR126C,YDL021W,YDR074W,YDR287W,YEL011W,YEL012W,YER062C,YER096W,YER177W,YFR015C,YFR017C,YGL062W,YGL227W,YGR032W,YGR066C,YGR254W,YJL052W,YJL089W,YJL103C,YJL137C,YKR097W,YLR258W,YLR273C,YML100W,YMR105C,YOL030W,YOL126C,YPR159W,YPR184W
glucose metabolic process	0.00239226	GO:0006006	YAL017W,YBR105C,YCL040W,YDL021W,YDL085W,YEL012W,YFR017C,YFR053C,YGL062W,YGL227W,YGR066C,YGR254W,YJL052W,YJL089W,YJL103C,YJL155C,YKR097W,YLR134W,YLR273C,YMR105C,YMR145C,YNL241C,YNR071C,YOL126C
single-organism cellular process	0.00386609	GO:0044763	R0030W,YAL002W,YAL005C,YAL008W,YAL017W,YAL030W,YAL040C,YAL053W,YAR019C,YAR035W,YBL015W,YBL030C,YBL033C,YBL045C,YBL064C,YBL075C,YBL078C,YBL080C,YBL099W,YBL100W-B,YBR001C,YBR006W,YBR026C,YBR037C,YBR039W,YBR053C,YBR108W,YBR117C,YBR126C,YBR137W,YBR139W,YBR179C,YBR183W,YBR214W,YCL018W,YCL035C,YCL040W,YCL057C-A,YCR010C,YCR030C,YCR061W,YCR068W,YCR079W,YCR083W,YDL010W,YDL021W,YDL022W,YDL024C,YDL067C,YDL0…
monocarboxylic acid metabolic process	0.00493499	GO:0032787	YAR035W,YBL015W,YBR006W,YBR026C,YCL018W,YCL040W,YDL021W,YDL085W,YDL174C,YDR216W,YDR248C,YDR272W,YDR380W,YDR516C,YDR533C,YFL018C,YFR053C,YGL062W,YGR019W,YGR254W,YGR256W,YHR139C,YIL101C,YJL052W,YLR134W,YLR189C,YLR345W,YML004C,YML042W,YML054C,YMR145C,YMR169C,YMR170C,YNL009W,YNL117W,YNL160W,YNL202W,YNL274C,YOL136C,YOR100C,YOR317W,YOR347C,YOR374W,YPL061W,YPR002W,YPR006C
single-organism carbohydrate catabolic process	0.0061869	GO:0044724	YBR001C,YCL040W,YCR036W,YDL021W,YDR001C,YDR248C,YDR368W,YDR516C,YFR017C,YFR053C,YGL156W,YGR194C,YGR254W,YHR104W,YIL099W,YIL155C,YJL052W,YJR096W,YLR345W,YML070W,YMR105C,YNR071C,YOL136C,YOR120W,YOR347C,YPR026W,YPR160W,YPR184W
carbohydrate phosphorylation	0.00757069	GO:0046835	YCL040W,YCR036W,YDR009W,YDR516C,YFR053C,YGR194C,YIL107C,YLR345W,YOL136C
proton transport	0.00804956	GO:0015992	YBL045C,YBL099W,YBR039W,YDL067C,YDL199C,YDR298C,YDR342C,YEL024W,YER141W,YFL011W,YFL040W,YFR033C,YGL187C,YGR183C,YHR001W-A,YHR096C,YJL094C,YJL166W,YJR121W,YKL016C,YKL217W,YMR256C,YOL122C,YOL156W,YOR020W-A,YOR065W,YOR137C,YPL271W,YPR191W
organelle disassembly	0.0092577	GO:1903008	YAL005C,YAL008W,YAR019C,YBL078C,YCR079W,YDL149W,YDR022C,YGL180W,YHR171W,YJL102W,YLL026W,YLR312C,YLR356W,YNL242W,YNR007C,YOR152C,YPL166W,YPL250C,YPR185W
hydrogen transport	0.00980025	GO:0006818	YBL045C,YBL099W,YBR039W,YDL067C,YDL199C,YDR298C,YDR342C,YEL024W,YER141W,YFL011W,YFL040W,YFR033C,YGL187C,YGR183C,YHR001W-A,YHR096C,YJL094C,YJL166W,YJR121W,YKL016C,YKL217W,YMR256C,YOL122C,YOL156W,YOR020W-A,YOR065W,YOR137C,YPL271W,YPR191W
phosphorus metabolic process	0.0101803	GO:0006793	YAL017W,YAL040C,YAR019C,YBL015W,YBL045C,YBL099W,YBR039W,YBR111C,YBR117C,YBR126C,YCL040W,YCR036W,YCR068W,YCR079W,YDL021W,YDL022W,YDL024C,YDL067C,YDL085W,YDL244W,YDR009W,YDR018C,YDR074W,YDR148C,YDR178W,YDR248C,YDR287W,YDR298C,YDR319C,YDR436W,YDR516C,YEL024W,YEL039C,YER037W,YER054C,YER062C,YER070W,YFR019W,YFR033C,YFR053C,YGL037C,YGL180W,YGL187C,YGL208W,YGR043C,YGR052W,YGR149W,YGR157W,YGR180C,YGR183C…
dicarboxylic acid metabolic process	0.0173414	GO:0043648	YBR006W,YDR148C,YFL018C,YFR049W,YHR037W,YIL125W,YJR025C,YJR148W,YKL085W,YLR142W,YLR438W,YMR250W,YNL037C,YNR001C,YOL126C,YOR136W,YOR142W,YPL262W
trehalose metabolic process	0.0204213	GO:0005991	YBR001C,YBR126C,YDR001C,YDR074W,YLL026W,YML100W,YMR105C,YPR026W
phosphate-containing compound metabolic process	0.0216396	GO:0006796	YAL017W,YAL040C,YAR019C,YBL045C,YBL099W,YBR039W,YBR111C,YBR117C,YBR126C,YCL040W,YCR036W,YCR068W,YCR079W,YDL021W,YDL022W,YDL024C,YDL067C,YDL085W,YDL244W,YDR009W,YDR018C,YDR074W,YDR178W,YDR248C,YDR287W,YDR298C,YDR319C,YDR436W,YDR516C,YEL024W,YEL039C,YER037W,YER054C,YER062C,YER070W,YFR019W,YFR033C,YFR053C,YGL037C,YGL180W,YGL187C,YGL208W,YGR043C,YGR052W,YGR149W,YGR157W,YGR180C,YGR183C,YGR194C,YGR209C…
response to water deprivation	0.0373704	GO:0009414	YBR126C,YDR001C,YGR008C,YJL144W,YMR175W,YPR026W
cellular response to water deprivation	0.0373704	GO:0042631	YBR126C,YDR001C,YGR008C,YJL144W,YMR175W,YPR026W

## Sheet: downS96_glyc
GO term	p-score	GO term ID	Genes
cytoplasmic translation	4.53801e-82	GO:0002181	YAL035W,YAL036C,YBL027W,YBL072C,YBL087C,YBL092W,YBR031W,YBR048W,YBR061C,YBR079C,YBR084C-A,YBR181C,YBR191W,YCR031C,YDL061C,YDL075W,YDL081C,YDL082W,YDL083C,YDL130W,YDL136W,YDL184C,YDL191W,YDL229W,YDR012W,YDR025W,YDR064W,YDR172W,YDR382W,YDR418W,YDR429C,YDR447C,YDR450W,YDR471W,YDR500C,YEL054C,YER007C-A,YER056C-A,YER074W,YER102W,YER117W,YER131W,YFL034C-A,YFR031C-A,YFR032C-A,YGL030W,YGL031C,YGL076C,YGL…
ribosome biogenesis	1.33374e-78	GO:0042254	YAL025C,YAL035W,YAL059W,YBL004W,YBL072C,YBR048W,YBR181C,YBR189W,YBR247C,YCL054W,YCL059C,YCR031C,YCR047C,YCR057C,YDL014W,YDL060W,YDL083C,YDL136W,YDL153C,YDL166C,YDL191W,YDL208W,YDL213C,YDL229W,YDR025W,YDR060W,YDR064W,YDR083W,YDR087C,YDR091C,YDR101C,YDR161W,YDR280W,YDR324C,YDR339C,YDR361C,YDR398W,YDR418W,YDR432W,YDR447C,YDR450W,YDR496C,YDR500C,YEL026W,YEL054C,YER002W,YER006W,YER007C-A,YER036C,YER05…
ribonucleoprotein complex biogenesis	2.35521e-69	GO:0022613	YAL025C,YAL035W,YAL059W,YBL004W,YBL072C,YBR048W,YBR079C,YBR181C,YBR189W,YBR247C,YCL054W,YCL059C,YCR031C,YCR047C,YCR057C,YCR077C,YDL014W,YDL060W,YDL083C,YDL136W,YDL153C,YDL166C,YDL191W,YDL208W,YDL213C,YDL229W,YDR025W,YDR060W,YDR064W,YDR083W,YDR087C,YDR091C,YDR101C,YDR161W,YDR190C,YDR280W,YDR324C,YDR339C,YDR361C,YDR398W,YDR418W,YDR432W,YDR447C,YDR450W,YDR496C,YDR500C,YEL026W,YEL054C,YER002W,YER006W…
ncRNA metabolic process	7.22945e-55	GO:0034660	YAL025C,YAL035W,YBL004W,YBL024W,YBL072C,YBL076C,YBR048W,YBR061C,YBR121C,YBR181C,YBR189W,YBR247C,YCL054W,YCL059C,YCR031C,YCR047C,YCR057C,YDL014W,YDL051W,YDL060W,YDL083C,YDL112W,YDL136W,YDL153C,YDL166C,YDL191W,YDL201W,YDL208W,YDL213C,YDL229W,YDR023W,YDR025W,YDR037W,YDR064W,YDR083W,YDR087C,YDR091C,YDR120C,YDR165W,YDR267C,YDR280W,YDR324C,YDR339C,YDR341C,YDR398W,YDR432W,YDR450W,YDR500C,YEL026W,YEL055C…
rRNA processing	1.24048e-46	GO:0006364	YAL025C,YAL035W,YBL004W,YBL072C,YBR048W,YBR181C,YBR189W,YBR247C,YCL054W,YCL059C,YCR031C,YCR047C,YCR057C,YDL014W,YDL060W,YDL083C,YDL136W,YDL153C,YDL166C,YDL191W,YDL208W,YDL213C,YDL229W,YDR025W,YDR064W,YDR083W,YDR087C,YDR091C,YDR280W,YDR324C,YDR339C,YDR398W,YDR432W,YDR450W,YDR500C,YEL026W,YER002W,YER006W,YER074W,YER102W,YER126C,YGL029W,YGL030W,YGL076C,YGL078C,YGL111W,YGL120C,YGL123W,YGL135W,YGL246C…
ncRNA processing	7.73004e-46	GO:0034470	YAL025C,YAL035W,YBL004W,YBL024W,YBL072C,YBR048W,YBR061C,YBR181C,YBR189W,YBR247C,YCL054W,YCL059C,YCR031C,YCR047C,YCR057C,YDL014W,YDL051W,YDL060W,YDL083C,YDL112W,YDL136W,YDL153C,YDL166C,YDL191W,YDL201W,YDL208W,YDL213C,YDL229W,YDR025W,YDR064W,YDR083W,YDR087C,YDR091C,YDR120C,YDR165W,YDR267C,YDR280W,YDR324C,YDR339C,YDR398W,YDR432W,YDR450W,YDR500C,YEL026W,YER002W,YER006W,YER074W,YER102W,YER126C,YGL029W…
ribosomal small subunit biogenesis	4.22261e-44	GO:0042274	YAL035W,YBL004W,YBL072C,YBR048W,YBR181C,YBR189W,YBR247C,YCL059C,YCR031C,YCR047C,YCR057C,YDL060W,YDL083C,YDL153C,YDL166C,YDL213C,YDR025W,YDR064W,YDR324C,YDR339C,YDR398W,YDR447C,YDR450W,YEL026W,YER074W,YER102W,YGL120C,YGR090W,YGR103W,YGR118W,YGR128C,YGR145W,YGR159C,YGR214W,YHL015W,YHR021C,YHR196W,YIL019W,YIL069C,YJL010C,YJL069C,YJL109C,YJL136C,YJL191W,YJR002W,YJR123W,YKL099C,YKL156W,YKR057W,YLL011W…
rRNA metabolic process	3.18086e-43	GO:0016072	YAL025C,YAL035W,YBL004W,YBL072C,YBR048W,YBR181C,YBR189W,YBR247C,YCL054W,YCL059C,YCR031C,YCR047C,YCR057C,YDL014W,YDL060W,YDL083C,YDL136W,YDL153C,YDL166C,YDL191W,YDL208W,YDL213C,YDL229W,YDR025W,YDR064W,YDR083W,YDR087C,YDR091C,YDR280W,YDR324C,YDR339C,YDR398W,YDR432W,YDR450W,YDR500C,YEL026W,YER002W,YER006W,YER074W,YER102W,YER126C,YGL029W,YGL030W,YGL076C,YGL078C,YGL111W,YGL120C,YGL123W,YGL135W,YGL246C…
ribosomal large subunit biogenesis	5.29176e-43	GO:0042273	YAL025C,YCL054W,YDL136W,YDL191W,YDL208W,YDR060W,YDR083W,YDR091C,YDR418W,YDR496C,YDR500C,YEL026W,YEL054C,YER002W,YER006W,YER126C,YGL031C,YGL076C,YGL078C,YGL099W,YGL111W,YGL120C,YGL135W,YGL246C,YGR034W,YGR085C,YGR103W,YGR148C,YGR162W,YGR245C,YHL001W,YHL033C,YHR088W,YHR197W,YIL148W,YIR012W,YIR026C,YJL122W,YJL177W,YKL006W,YKL009W,YKL014C,YKL021C,YKL172W,YKL180W,YKR081C,YKR094C,YLL045C,YLR009W,YLR075W…
maturation of SSU-rRNA	3.86798e-37	GO:0030490	YAL035W,YBL004W,YBL072C,YBR048W,YBR181C,YBR189W,YBR247C,YCL059C,YCR031C,YCR047C,YCR057C,YDL060W,YDL083C,YDL153C,YDL166C,YDR025W,YDR064W,YDR324C,YDR339C,YDR398W,YDR450W,YEL026W,YER074W,YER102W,YGL120C,YGR090W,YGR103W,YGR118W,YGR128C,YGR145W,YGR214W,YHL015W,YHR021C,YHR196W,YIL019W,YIL069C,YJL010C,YJL069C,YJL109C,YJL136C,YJL191W,YJR002W,YKL099C,YKL156W,YKR057W,YLL011W,YLR048W,YLR129W,YLR167W,YLR186W…
organonitrogen compound biosynthetic process	1.37565e-35	GO:1901566	YAL003W,YAL035W,YAL036C,YAR015W,YBL027W,YBL032W,YBL039C,YBL072C,YBL076C,YBL087C,YBL092W,YBR031W,YBR048W,YBR061C,YBR079C,YBR084C-A,YBR084W,YBR118W,YBR121C,YBR143C,YBR181C,YBR189W,YBR191W,YBR248C,YBR249C,YBR263W,YBR265W,YCL030C,YCR031C,YCR034W,YCR053W,YCR059C,YCR077C,YDL061C,YDL075W,YDL081C,YDL082W,YDL083C,YDL130W,YDL136W,YDL171C,YDL184C,YDL191W,YDL208W,YDL229W,YDR012W,YDR023W,YDR025W,YDR035W,YDR03…
maturation of SSU-rRNA from tricistronic rRNA transcript (SSU-rRNA, 5.8S rRNA, LSU-rRNA)	3.19509e-34	GO:0000462	YAL035W,YBL004W,YBL072C,YBR048W,YBR181C,YBR189W,YBR247C,YCL059C,YCR031C,YCR047C,YCR057C,YDL060W,YDL083C,YDL153C,YDL166C,YDR025W,YDR064W,YDR324C,YDR339C,YDR398W,YDR450W,YEL026W,YER074W,YER102W,YGL120C,YGR090W,YGR103W,YGR118W,YGR128C,YGR145W,YGR214W,YHL015W,YHR021C,YHR196W,YIL019W,YIL069C,YJL010C,YJL069C,YJL109C,YJL136C,YJL191W,YJR002W,YKL099C,YKL156W,YKR057W,YLL011W,YLR048W,YLR129W,YLR186W,YLR192C…
organonitrogen compound metabolic process	1.41254e-32	GO:1901564	YAL003W,YAL035W,YAL036C,YAL038W,YAL044C,YAR015W,YBL027W,YBL032W,YBL039C,YBL068W,YBL072C,YBL076C,YBL087C,YBL092W,YBR031W,YBR048W,YBR061C,YBR079C,YBR084C-A,YBR084W,YBR092C,YBR118W,YBR121C,YBR127C,YBR143C,YBR181C,YBR189W,YBR191W,YBR196C,YBR208C,YBR248C,YBR249C,YBR263W,YBR265W,YCL030C,YCL050C,YCR031C,YCR034W,YCR053W,YCR059C,YCR077C,YDL061C,YDL075W,YDL081C,YDL082W,YDL083C,YDL130W,YDL136W,YDL171C,YDL18…
ribosome assembly	5.57434e-31	GO:0042255	YAL035W,YBR048W,YCR031C,YCR057C,YDR025W,YDR060W,YDR418W,YDR447C,YEL054C,YER131W,YGL031C,YGL099W,YGL189C,YGR085C,YGR148C,YGR159C,YGR214W,YHR021C,YHR088W,YHR197W,YIL148W,YIR012W,YIR026C,YJL191W,YJR123W,YKL009W,YKL021C,YKL156W,YKR081C,YKR094C,YLR009W,YLR048W,YLR075W,YLR106C,YLR167W,YLR221C,YLR264W,YLR340W,YLR448W,YML024W,YML073C,YMR229C,YMR230W,YNL182C,YNL302C,YOL040C,YOL077C,YOL080C,YOL121C,YOL127W…
amide biosynthetic process	4.54295e-28	GO:0043604	YAL003W,YAL035W,YAL036C,YBL027W,YBL032W,YBL072C,YBL076C,YBL087C,YBL092W,YBR031W,YBR048W,YBR061C,YBR079C,YBR084C-A,YBR084W,YBR118W,YBR121C,YBR143C,YBR181C,YBR189W,YBR191W,YCR031C,YCR059C,YCR077C,YDL061C,YDL075W,YDL081C,YDL082W,YDL083C,YDL130W,YDL136W,YDL184C,YDL191W,YDL208W,YDL229W,YDR012W,YDR023W,YDR025W,YDR037W,YDR064W,YDR091C,YDR172W,YDR206W,YDR211W,YDR341C,YDR382W,YDR385W,YDR404C,YDR418W,YDR42…
translation	2.65146e-26	GO:0006412	YAL003W,YAL035W,YAL036C,YBL027W,YBL032W,YBL072C,YBL076C,YBL087C,YBL092W,YBR031W,YBR048W,YBR061C,YBR079C,YBR084C-A,YBR118W,YBR121C,YBR143C,YBR181C,YBR189W,YBR191W,YCR031C,YCR059C,YCR077C,YDL061C,YDL075W,YDL081C,YDL082W,YDL083C,YDL130W,YDL136W,YDL184C,YDL191W,YDL208W,YDL229W,YDR012W,YDR023W,YDR025W,YDR037W,YDR064W,YDR091C,YDR172W,YDR206W,YDR211W,YDR341C,YDR382W,YDR385W,YDR404C,YDR418W,YDR429C,YDR43…
RNA processing	4.83412e-26	GO:0006396	YAL025C,YAL035W,YBL004W,YBL024W,YBL072C,YBR048W,YBR061C,YBR181C,YBR189W,YBR247C,YCL054W,YCL059C,YCR031C,YCR047C,YCR057C,YCR077C,YDL014W,YDL051W,YDL060W,YDL083C,YDL084W,YDL112W,YDL136W,YDL153C,YDL166C,YDL191W,YDL201W,YDL208W,YDL213C,YDL229W,YDR025W,YDR064W,YDR083W,YDR087C,YDR091C,YDR120C,YDR165W,YDR267C,YDR280W,YDR324C,YDR339C,YDR398W,YDR432W,YDR450W,YDR500C,YEL026W,YER002W,YER006W,YER074W,YER102W…
peptide biosynthetic process	6.1261e-26	GO:0043043	YAL003W,YAL035W,YAL036C,YBL027W,YBL032W,YBL072C,YBL076C,YBL087C,YBL092W,YBR031W,YBR048W,YBR061C,YBR079C,YBR084C-A,YBR118W,YBR121C,YBR143C,YBR181C,YBR189W,YBR191W,YCR031C,YCR059C,YCR077C,YDL061C,YDL075W,YDL081C,YDL082W,YDL083C,YDL130W,YDL136W,YDL184C,YDL191W,YDL208W,YDL229W,YDR012W,YDR023W,YDR025W,YDR037W,YDR064W,YDR091C,YDR172W,YDR206W,YDR211W,YDR341C,YDR382W,YDR385W,YDR404C,YDR418W,YDR429C,YDR43…
cellular amide metabolic process	9.61539e-26	GO:0043603	YAL003W,YAL035W,YAL036C,YBL027W,YBL032W,YBL072C,YBL076C,YBL087C,YBL092W,YBR031W,YBR048W,YBR061C,YBR079C,YBR084C-A,YBR084W,YBR118W,YBR121C,YBR143C,YBR181C,YBR189W,YBR191W,YBR208C,YBR263W,YCR031C,YCR059C,YCR077C,YDL061C,YDL075W,YDL081C,YDL082W,YDL083C,YDL130W,YDL136W,YDL184C,YDL191W,YDL208W,YDL229W,YDR012W,YDR023W,YDR025W,YDR037W,YDR064W,YDR091C,YDR172W,YDR206W,YDR211W,YDR321W,YDR341C,YDR382W,YDR38…
peptide metabolic process	5.05293e-23	GO:0006518	YAL003W,YAL035W,YAL036C,YBL027W,YBL032W,YBL072C,YBL076C,YBL087C,YBL092W,YBR031W,YBR048W,YBR061C,YBR079C,YBR084C-A,YBR118W,YBR121C,YBR143C,YBR181C,YBR189W,YBR191W,YCR031C,YCR059C,YCR077C,YDL061C,YDL075W,YDL081C,YDL082W,YDL083C,YDL130W,YDL136W,YDL184C,YDL191W,YDL208W,YDL229W,YDR012W,YDR023W,YDR025W,YDR037W,YDR064W,YDR091C,YDR172W,YDR206W,YDR211W,YDR341C,YDR382W,YDR385W,YDR404C,YDR418W,YDR429C,YDR43…
nitrogen compound metabolic process	6.52628e-22	GO:0006807	YAL003W,YAL025C,YAL035W,YAL036C,YAL038W,YAL040C,YAL044C,YAR015W,YBL003C,YBL004W,YBL024W,YBL027W,YBL032W,YBL039C,YBL068W,YBL072C,YBL076C,YBL087C,YBL092W,YBR009C,YBR031W,YBR034C,YBR048W,YBR061C,YBR079C,YBR084C-A,YBR084W,YBR092C,YBR118W,YBR121C,YBR127C,YBR143C,YBR181C,YBR189W,YBR191W,YBR196C,YBR208C,YBR247C,YBR248C,YBR249C,YBR263W,YBR265W,YCL030C,YCL050C,YCL054W,YCL059C,YCR031C,YCR033W,YCR034W,YCR04…
gene expression	1.38252e-21	GO:0010467	YAL003W,YAL025C,YAL035W,YAL036C,YAL040C,YBL003C,YBL004W,YBL024W,YBL027W,YBL032W,YBL072C,YBL076C,YBL087C,YBL092W,YBR009C,YBR031W,YBR034C,YBR048W,YBR061C,YBR079C,YBR084C-A,YBR106W,YBR118W,YBR121C,YBR143C,YBR181C,YBR189W,YBR191W,YBR247C,YCL054W,YCL059C,YCR031C,YCR033W,YCR047C,YCR057C,YCR059C,YCR077C,YCR084C,YDL014W,YDL051W,YDL060W,YDL061C,YDL070W,YDL075W,YDL081C,YDL082W,YDL083C,YDL084W,YDL112W,YDL13…
maturation of 5.8S rRNA	4.53119e-21	GO:0000460	YAL025C,YBL004W,YBR247C,YCL054W,YCL059C,YCR047C,YCR057C,YDL153C,YDR280W,YDR339C,YDR450W,YDR500C,YER126C,YGL078C,YGL120C,YGL246C,YGR214W,YHR088W,YJL010C,YJL050W,YJL069C,YJL109C,YJL136C,YJL177W,YJR002W,YKL014C,YKL021C,YKL099C,YKL180W,YKR057W,YKR081C,YLR048W,YLR129W,YLR185W,YLR186W,YLR222C,YLR293C,YML026C,YMR229C,YNL002C,YNL232W,YNL308C,YOL021C,YOL142W,YOR001W,YOR004W,YOR145C,YOR272W,YOR294W,YOR310C…
maturation of 5.8S rRNA from tricistronic rRNA transcript (SSU-rRNA, 5.8S rRNA, LSU-rRNA)	2.07459e-20	GO:0000466	YAL025C,YBL004W,YBR247C,YCL054W,YCL059C,YCR047C,YCR057C,YDL153C,YDR280W,YDR339C,YDR450W,YDR500C,YER126C,YGL078C,YGL120C,YGL246C,YGR214W,YHR088W,YJL010C,YJL050W,YJL069C,YJL109C,YJL136C,YJL177W,YJR002W,YKL014C,YKL021C,YKL099C,YKL180W,YKR057W,YKR081C,YLR048W,YLR129W,YLR185W,YLR186W,YLR222C,YLR293C,YML026C,YMR229C,YNL002C,YNL232W,YNL308C,YOL021C,YOL142W,YOR001W,YOR004W,YOR145C,YOR294W,YOR310C,YPR016C…
ribonucleoprotein complex export from nucleus	3.50463e-19	GO:0071426	YAL059W,YBR034C,YBR118W,YBR247C,YCR047C,YDL084W,YDL166C,YDL229W,YDR091C,YDR101C,YDR206W,YDR361C,YDR381W,YDR395W,YDR432W,YDR450W,YER006W,YER036C,YER107C,YER131W,YGL092W,YGL097W,YGL099W,YGL123W,YGL189C,YGR090W,YGR116W,YGR128C,YGR214W,YGR245C,YGR285C,YHR088W,YHR170W,YHR197W,YIL040W,YIL148W,YJL010C,YJL050W,YJR123W,YKL068W,YKR094C,YLR048W,YLR264W,YLR293C,YML026C,YML103C,YMR125W,YMR230W,YMR235C,YMR308C…
ribonucleoprotein complex localization	1.02364e-18	GO:0071166	YAL059W,YBR034C,YBR118W,YBR247C,YCR047C,YDL084W,YDL166C,YDL229W,YDR091C,YDR101C,YDR206W,YDR361C,YDR381W,YDR395W,YDR432W,YDR450W,YER006W,YER036C,YER107C,YER131W,YGL092W,YGL097W,YGL099W,YGL123W,YGL189C,YGR090W,YGR116W,YGR128C,YGR214W,YGR245C,YGR285C,YHR088W,YHR170W,YHR197W,YIL040W,YIL148W,YJL010C,YJL050W,YJR123W,YKL068W,YKR094C,YLR048W,YLR264W,YLR293C,YML026C,YML103C,YMR125W,YMR230W,YMR235C,YMR308C…
nuclear export	3.65621e-18	GO:0051168	YAL059W,YBL016W,YBR034C,YBR118W,YBR247C,YCR047C,YDL084W,YDL166C,YDL229W,YDR091C,YDR101C,YDR206W,YDR361C,YDR381W,YDR395W,YDR432W,YDR450W,YER006W,YER036C,YER107C,YER131W,YGL092W,YGL097W,YGL099W,YGL123W,YGL189C,YGR090W,YGR116W,YGR128C,YGR214W,YGR245C,YGR285C,YHR088W,YHR170W,YHR197W,YIL040W,YIL148W,YJL010C,YJL050W,YJR123W,YKL068W,YKR094C,YLR048W,YLR264W,YLR293C,YML026C,YML103C,YMR125W,YMR230W,YMR235C…
maturation of LSU-rRNA	3.68969e-18	GO:0000470	YAL025C,YCL054W,YDL136W,YDL191W,YDL208W,YDR500C,YEL026W,YER006W,YER126C,YGL076C,YGL078C,YGL120C,YGL135W,YGL246C,YGR103W,YHL033C,YHR088W,YJL177W,YKL014C,YKL021C,YKL180W,YKR081C,YLL045C,YLR185W,YLR276C,YMR049C,YMR229C,YMR290C,YNL002C,YNL061W,YNR046W,YOL041C,YOR272W,YPL043W,YPL198W,YPL211W,YPL220W,YPR016C,YPR143W
cleavage involved in rRNA processing	8.46174e-18	GO:0000469	YBL004W,YBR247C,YCL059C,YCR047C,YCR057C,YDL060W,YDL153C,YDL208W,YDR280W,YDR339C,YDR450W,YDR500C,YGL078C,YGL246C,YGR214W,YHR021C,YHR072W-A,YJL010C,YJL050W,YJL069C,YJL109C,YJL136C,YJL177W,YJR002W,YKL099C,YKL180W,YKR057W,YLR048W,YLR129W,YLR185W,YLR186W,YLR222C,YLR293C,YML026C,YMR229C,YNL002C,YNL232W,YNL308C,YOL021C,YOL142W,YOR001W,YOR004W,YOR145C,YOR294W,YOR310C,YPL217C,YPR112C,YPR144C
rRNA-containing ribonucleoprotein complex export from nucleus	5.07551e-17	GO:0071428	YAL059W,YCR047C,YDL166C,YDL229W,YDR091C,YDR101C,YDR361C,YDR450W,YER006W,YER036C,YER131W,YGL097W,YGL099W,YGL123W,YGL189C,YGR214W,YGR245C,YGR285C,YHR088W,YHR170W,YHR197W,YIL148W,YJL010C,YJR123W,YKR094C,YLR048W,YLR264W,YLR293C,YML026C,YMR230W,YMR235C,YNL178W,YNL209W,YNL302C,YOL040C,YOL121C,YOR167C,YOR293W,YOR294W,YPL093W,YPL239W,YPR016C
cellular component biogenesis	5.16475e-17	GO:0044085	YAL003W,YAL025C,YAL035W,YAL059W,YBL002W,YBL004W,YBL072C,YBR009C,YBR048W,YBR079C,YBR127C,YBR181C,YBR189W,YBR247C,YCL054W,YCL059C,YCR031C,YCR047C,YCR057C,YCR077C,YCR084C,YDL014W,YDL055C,YDL060W,YDL070W,YDL083C,YDL136W,YDL153C,YDL166C,YDL191W,YDL208W,YDL213C,YDL229W,YDR025W,YDR060W,YDR064W,YDR083W,YDR087C,YDR091C,YDR101C,YDR161W,YDR170C,YDR190C,YDR245W,YDR267C,YDR280W,YDR303C,YDR324C,YDR339C,YDR361C…
ribonucleoprotein complex assembly	6.79132e-17	GO:0022618	YAL035W,YBR048W,YBR079C,YCR031C,YCR057C,YCR077C,YDR025W,YDR060W,YDR190C,YDR418W,YDR447C,YEL054C,YER007C-A,YER025W,YER131W,YER172C,YGL031C,YGL099W,YGL189C,YGR085C,YGR148C,YGR159C,YGR162W,YGR214W,YHR021C,YHR088W,YHR165C,YHR197W,YIL148W,YIR012W,YIR026C,YJL191W,YJR007W,YJR123W,YKL009W,YKL021C,YKL156W,YKR081C,YKR094C,YLR009W,YLR048W,YLR075W,YLR106C,YLR167W,YLR221C,YLR264W,YLR325C,YLR340W,YLR448W,YML02…
ribonucleoprotein complex subunit organization	2.97366e-16	GO:0071826	YAL035W,YBR048W,YBR079C,YCR031C,YCR057C,YCR077C,YDR025W,YDR060W,YDR091C,YDR190C,YDR418W,YDR447C,YEL054C,YER007C-A,YER025W,YER131W,YER172C,YGL031C,YGL099W,YGL120C,YGL189C,YGR085C,YGR148C,YGR159C,YGR162W,YGR214W,YHR021C,YHR088W,YHR165C,YHR197W,YIL148W,YIR012W,YIR026C,YJL191W,YJR007W,YJR123W,YKL009W,YKL021C,YKL156W,YKR081C,YKR094C,YLR009W,YLR048W,YLR075W,YLR106C,YLR167W,YLR221C,YLR264W,YLR325C,YLR34…
cellular nitrogen compound metabolic process	4.81974e-16	GO:0034641	YAL003W,YAL025C,YAL035W,YAL036C,YAL038W,YAL040C,YAR015W,YBL003C,YBL004W,YBL024W,YBL027W,YBL032W,YBL039C,YBL068W,YBL072C,YBL076C,YBL087C,YBL092W,YBR009C,YBR031W,YBR034C,YBR048W,YBR061C,YBR079C,YBR084C-A,YBR084W,YBR092C,YBR118W,YBR121C,YBR127C,YBR143C,YBR181C,YBR189W,YBR191W,YBR196C,YBR208C,YBR247C,YBR248C,YBR263W,YCL030C,YCL050C,YCL054W,YCL059C,YCR031C,YCR033W,YCR047C,YCR057C,YCR059C,YCR077C,YCR08…
endonucleolytic cleavage involved in rRNA processing	9.71079e-16	GO:0000478	YBL004W,YBR247C,YCL059C,YCR047C,YCR057C,YDL060W,YDL153C,YDR339C,YDR450W,YDR500C,YGL078C,YGL246C,YGR214W,YHR021C,YJL010C,YJL069C,YJL109C,YJL136C,YJL177W,YJR002W,YKL099C,YKL180W,YKR057W,YLR048W,YLR129W,YLR185W,YLR186W,YLR222C,YML026C,YMR229C,YNL308C,YOR004W,YOR145C,YOR294W,YOR310C,YPL217C,YPR112C,YPR144C
endonucleolytic cleavage of tricistronic rRNA transcript (SSU-rRNA, 5.8S rRNA, LSU-rRNA)	9.71079e-16	GO:0000479	YBL004W,YBR247C,YCL059C,YCR047C,YCR057C,YDL060W,YDL153C,YDR339C,YDR450W,YDR500C,YGL078C,YGL246C,YGR214W,YHR021C,YJL010C,YJL069C,YJL109C,YJL136C,YJL177W,YJR002W,YKL099C,YKL180W,YKR057W,YLR048W,YLR129W,YLR185W,YLR186W,YLR222C,YML026C,YMR229C,YNL308C,YOR004W,YOR145C,YOR294W,YOR310C,YPL217C,YPR112C,YPR144C
ribosomal large subunit assembly	2.94628e-15	GO:0000027	YDR060W,YDR418W,YEL054C,YGL031C,YGL099W,YGR085C,YGR148C,YHR088W,YHR197W,YIL148W,YIR012W,YIR026C,YKL009W,YKL021C,YKR081C,YKR094C,YLR009W,YLR075W,YLR106C,YLR221C,YLR340W,YLR448W,YML073C,YMR229C,YNL182C,YOL077C,YOL080C,YOL127W,YOR063W,YPL131W,YPR102C
nucleocytoplasmic transport	1.87114e-14	GO:0006913	YAL059W,YBL016W,YBR034C,YBR118W,YBR247C,YCR047C,YDL084W,YDL166C,YDL229W,YDR091C,YDR101C,YDR206W,YDR361C,YDR381W,YDR395W,YDR432W,YDR450W,YER006W,YER009W,YER036C,YER107C,YER110C,YER120W,YER131W,YGL092W,YGL097W,YGL099W,YGL123W,YGL189C,YGR090W,YGR116W,YGR119C,YGR128C,YGR214W,YGR245C,YGR285C,YHR088W,YHR170W,YHR197W,YIL040W,YIL148W,YJL010C,YJL050W,YJR123W,YJR132W,YKL068W,YKR092C,YKR094C,YLR048W,YLR264W…
nuclear transport	2.67233e-14	GO:0051169	YAL059W,YBL016W,YBR034C,YBR118W,YBR247C,YCR047C,YDL084W,YDL166C,YDL229W,YDR091C,YDR101C,YDR206W,YDR361C,YDR381W,YDR395W,YDR432W,YDR450W,YER006W,YER009W,YER036C,YER107C,YER110C,YER120W,YER131W,YGL092W,YGL097W,YGL099W,YGL123W,YGL189C,YGR090W,YGR116W,YGR119C,YGR128C,YGR214W,YGR245C,YGR285C,YHR088W,YHR170W,YHR197W,YIL040W,YIL148W,YJL010C,YJL050W,YJR123W,YJR132W,YKL068W,YKR092C,YKR094C,YLR048W,YLR264W…
maturation of LSU-rRNA from tricistronic rRNA transcript (SSU-rRNA, 5.8S rRNA, LSU-rRNA)	8.94488e-14	GO:0000463	YAL025C,YCL054W,YDL136W,YDL191W,YDR500C,YER006W,YER126C,YGL076C,YGL078C,YGL120C,YGL246C,YGR103W,YHR088W,YJL177W,YKL014C,YKL021C,YKL180W,YKR081C,YLR185W,YLR276C,YMR049C,YMR229C,YMR290C,YNL002C,YNL061W,YOL041C,YPL043W,YPL198W,YPL211W,YPR016C,YPR143W
translational elongation	1.98216e-13	GO:0006414	YAL003W,YAL036C,YBL027W,YBL072C,YBL076C,YBL087C,YBL092W,YBR031W,YBR048W,YBR061C,YBR084C-A,YBR118W,YBR181C,YBR189W,YBR191W,YCR031C,YDL061C,YDL075W,YDL081C,YDL082W,YDL083C,YDL130W,YDL136W,YDL184C,YDL191W,YDL229W,YDR012W,YDR025W,YDR064W,YDR341C,YDR382W,YDR385W,YDR418W,YDR447C,YDR450W,YDR471W,YDR500C,YEL054C,YER025W,YER056C-A,YER074W,YER102W,YER117W,YER131W,YFL022C,YFL034C-A,YFR009W,YFR031C-A,YFR032C…
biosynthetic process	2.03729e-13	GO:0009058	YAL003W,YAL023C,YAL035W,YAL036C,YAL040C,YAR015W,YBL003C,YBL027W,YBL032W,YBL039C,YBL068W,YBL072C,YBL076C,YBL087C,YBL092W,YBR009C,YBR031W,YBR034C,YBR048W,YBR061C,YBR079C,YBR084C-A,YBR084W,YBR118W,YBR121C,YBR143C,YBR181C,YBR189W,YBR191W,YBR196C,YBR218C,YBR248C,YBR249C,YBR263W,YBR265W,YCL030C,YCL050C,YCR031C,YCR033W,YCR034W,YCR053W,YCR059C,YCR077C,YCR084C,YDL052C,YDL055C,YDL061C,YDL070W,YDL075W,YDL08…
organic substance biosynthetic process	4.29241e-13	GO:1901576	YAL003W,YAL023C,YAL035W,YAL036C,YAL040C,YAR015W,YBL003C,YBL027W,YBL032W,YBL039C,YBL068W,YBL072C,YBL076C,YBL087C,YBL092W,YBR009C,YBR031W,YBR034C,YBR048W,YBR061C,YBR079C,YBR084C-A,YBR084W,YBR118W,YBR121C,YBR143C,YBR181C,YBR189W,YBR191W,YBR196C,YBR218C,YBR248C,YBR249C,YBR263W,YBR265W,YCL030C,YCL050C,YCR031C,YCR033W,YCR034W,YCR053W,YCR059C,YCR077C,YCR084C,YDL052C,YDL055C,YDL061C,YDL070W,YDL075W,YDL08…
rRNA export from nucleus	1.89524e-12	GO:0006407	YDR450W,YER131W,YGL097W,YGL123W,YGL189C,YGR214W,YJR123W,YLR048W,YLR264W,YML026C,YMR230W,YMR235C,YNL178W,YNL302C,YOL040C,YOL121C,YOR167C,YOR293W
rRNA transport	1.89524e-12	GO:0051029	YDR450W,YER131W,YGL097W,YGL123W,YGL189C,YGR214W,YJR123W,YLR048W,YLR264W,YML026C,YMR230W,YMR235C,YNL178W,YNL302C,YOL040C,YOL121C,YOR167C,YOR293W
cellular biosynthetic process	1.99935e-12	GO:0044249	YAL003W,YAL023C,YAL035W,YAL036C,YAL040C,YAR015W,YBL003C,YBL027W,YBL032W,YBL039C,YBL068W,YBL072C,YBL076C,YBL087C,YBL092W,YBR009C,YBR031W,YBR034C,YBR048W,YBR061C,YBR079C,YBR084C-A,YBR084W,YBR118W,YBR121C,YBR143C,YBR181C,YBR189W,YBR191W,YBR248C,YBR249C,YBR263W,YBR265W,YCL030C,YCL050C,YCR031C,YCR033W,YCR034W,YCR053W,YCR059C,YCR077C,YCR084C,YDL052C,YDL055C,YDL061C,YDL070W,YDL075W,YDL081C,YDL082W,YDL08…
organelle assembly	1.31732e-11	GO:0070925	YAL035W,YBR048W,YCR031C,YCR057C,YCR077C,YDR025W,YDR060W,YDR170C,YDR418W,YDR447C,YEL054C,YER131W,YGL031C,YGL099W,YGL189C,YGR085C,YGR148C,YGR159C,YGR162W,YGR214W,YHR021C,YHR088W,YHR197W,YIL148W,YIR012W,YIR026C,YJL178C,YJL191W,YJR123W,YKL009W,YKL021C,YKL156W,YKR081C,YKR094C,YLR009W,YLR048W,YLR075W,YLR106C,YLR167W,YLR221C,YLR264W,YLR340W,YLR448W,YML024W,YML073C,YMR229C,YMR230W,YNL016W,YNL182C,YNL302C…
ribosomal small subunit assembly	1.87117e-11	GO:0000028	YBR048W,YCR031C,YCR057C,YDR025W,YDR447C,YGR159C,YGR214W,YHR021C,YJL191W,YJR123W,YKL156W,YLR048W,YLR167W,YLR264W,YML024W,YMR229C,YMR230W,YNL302C,YOL040C,YOL121C,YOR167C,YOR293W,YPR112C
cellular nitrogen compound biosynthetic process	4.18605e-11	GO:0044271	YAL003W,YAL035W,YAL036C,YAL040C,YAR015W,YBL003C,YBL027W,YBL032W,YBL039C,YBL068W,YBL072C,YBL076C,YBL087C,YBL092W,YBR009C,YBR031W,YBR034C,YBR048W,YBR061C,YBR079C,YBR084C-A,YBR084W,YBR118W,YBR121C,YBR143C,YBR181C,YBR189W,YBR191W,YCL050C,YCR031C,YCR033W,YCR059C,YCR077C,YCR084C,YDL055C,YDL061C,YDL070W,YDL075W,YDL081C,YDL082W,YDL083C,YDL084W,YDL130W,YDL136W,YDL140C,YDL166C,YDL179W,YDL184C,YDL191W,YDL20…
cellular amino acid metabolic process	8.68017e-11	GO:0006520	YAL044C,YBL039C,YBL076C,YBR084W,YBR121C,YBR208C,YBR248C,YBR249C,YBR263W,YCL030C,YCR053W,YDL171C,YDR019C,YDR023W,YDR035W,YDR037W,YDR158W,YDR234W,YDR300C,YDR321W,YDR341C,YDR465C,YER023W,YER043C,YER055C,YER081W,YER086W,YER091C,YFL022C,YGL105W,YGL148W,YGL245W,YGR061C,YGR083C,YGR094W,YGR124W,YGR155W,YGR185C,YGR204W,YGR208W,YGR264C,YHR019C,YHR020W,YHR025W,YHR208W,YIL074C,YIL078W,YIL116W,YIL145C,YJL130C…
endonucleolytic cleavage in ITS1 to separate SSU-rRNA from 5.8S rRNA and LSU-rRNA from tricistronic rRNA transcript (SSU-rRNA, 5.8S rRNA, LSU-rRNA)	9.3351e-11	GO:0000447	YBL004W,YBR247C,YCL059C,YCR047C,YCR057C,YDL153C,YDR339C,YDR450W,YGR214W,YJL010C,YJL069C,YJL109C,YJL136C,YJR002W,YKL099C,YKR057W,YLR048W,YLR129W,YLR186W,YLR222C,YML026C,YMR229C,YNL308C,YOR004W,YOR145C,YOR294W,YOR310C,YPR112C,YPR144C
regulation of translation	1.16387e-09	GO:0006417	YAL003W,YAL035W,YBL032W,YBL076C,YBR189W,YCR059C,YCR077C,YDL075W,YDL229W,YDR091C,YDR206W,YDR211W,YDR385W,YDR404C,YDR432W,YDR496C,YER025W,YER049W,YER165W,YFL022C,YFR009W,YGL014W,YGL123W,YGL169W,YGL195W,YGR054W,YGR083C,YGR094W,YGR118W,YGR162W,YGR285C,YHL039W,YHR020W,YHR064C,YJL087C,YJL138C,YJR047C,YJR123W,YLR150W,YLR291C,YLR406C,YMR080C,YMR116C,YMR125W,YNL209W,YNL244C,YNL255C,YOL139C,YOR051C,YOR133W…
tRNA metabolic process	3.69566e-09	GO:0006399	YBL024W,YBL076C,YBR061C,YBR121C,YDL014W,YDL051W,YDL112W,YDL201W,YDR023W,YDR037W,YDR120C,YDR165W,YDR267C,YDR280W,YDR341C,YFL022C,YGL105W,YGL169W,YGL245W,YGR094W,YGR185C,YGR200C,YGR264C,YHR019C,YHR020W,YHR143W-A,YIL008W,YIL078W,YJL011C,YJL050W,YJL087C,YKR028W,YKR056W,YKR079C,YLL018C,YLR060W,YLR384C,YLR401C,YLR405W,YMR259C,YNL119W,YNL132W,YNL151C,YNL232W,YNL247W,YNL251C,YNR046W,YOL021C,YOL097C,YOL14…
regulation of cellular amide metabolic process	5.86581e-09	GO:0034248	YAL003W,YAL035W,YBL032W,YBL076C,YBR189W,YCR059C,YCR077C,YDL075W,YDL229W,YDR091C,YDR206W,YDR211W,YDR385W,YDR404C,YDR432W,YDR496C,YER025W,YER049W,YER165W,YFL022C,YFR009W,YGL014W,YGL123W,YGL169W,YGL195W,YGR054W,YGR083C,YGR094W,YGR118W,YGR162W,YGR285C,YHL039W,YHR020W,YHR064C,YJL087C,YJL138C,YJR047C,YJR123W,YLR150W,YLR291C,YLR406C,YMR080C,YMR116C,YMR125W,YNL209W,YNL244C,YNL255C,YOL139C,YOR051C,YOR133W…
posttranscriptional regulation of gene expression	9.98588e-09	GO:0010608	YAL003W,YAL035W,YBL032W,YBL076C,YBR189W,YCR059C,YCR077C,YDL075W,YDL229W,YDR091C,YDR206W,YDR211W,YDR385W,YDR404C,YDR432W,YDR496C,YER025W,YER049W,YER165W,YFL022C,YFR009W,YGL014W,YGL123W,YGL169W,YGL195W,YGR054W,YGR083C,YGR094W,YGR118W,YGR162W,YGR285C,YHL039W,YHR020W,YHR064C,YJL087C,YJL138C,YJR047C,YJR123W,YLR150W,YLR291C,YLR406C,YMR080C,YMR116C,YMR125W,YNL016W,YNL209W,YNL244C,YNL255C,YOL139C,YOR051C…
cellular metabolic process	1.31756e-08	GO:0044237	YAL003W,YAL023C,YAL025C,YAL035W,YAL036C,YAL038W,YAL040C,YAL044C,YAR015W,YAR071W,YBL003C,YBL004W,YBL016W,YBL024W,YBL027W,YBL032W,YBL039C,YBL056W,YBL068W,YBL072C,YBL076C,YBL087C,YBL092W,YBR009C,YBR031W,YBR034C,YBR048W,YBR061C,YBR079C,YBR084C-A,YBR084W,YBR085W,YBR092C,YBR093C,YBR118W,YBR121C,YBR127C,YBR143C,YBR181C,YBR189W,YBR191W,YBR196C,YBR208C,YBR218C,YBR247C,YBR248C,YBR249C,YBR263W,YBR265W,YCL03…
oxoacid metabolic process	1.36572e-08	GO:0043436	YAL038W,YAL044C,YBL039C,YBL076C,YBR084W,YBR121C,YBR196C,YBR208C,YBR218C,YBR248C,YBR249C,YBR263W,YCL030C,YCR034W,YCR053W,YCR084C,YDL171C,YDR019C,YDR023W,YDR035W,YDR037W,YDR089W,YDR158W,YDR234W,YDR297W,YDR300C,YDR321W,YDR341C,YDR465C,YER023W,YER043C,YER055C,YER072W,YER081W,YER086W,YER091C,YFL004W,YFL022C,YGL105W,YGL148W,YGL245W,YGL253W,YGR061C,YGR083C,YGR094W,YGR124W,YGR155W,YGR185C,YGR204W,YGR208W…
organic acid metabolic process	1.60188e-08	GO:0006082	YAL038W,YAL044C,YBL039C,YBL076C,YBR084W,YBR121C,YBR196C,YBR208C,YBR218C,YBR248C,YBR249C,YBR263W,YCL030C,YCR034W,YCR053W,YCR084C,YDL171C,YDR019C,YDR023W,YDR035W,YDR037W,YDR089W,YDR158W,YDR234W,YDR297W,YDR300C,YDR321W,YDR341C,YDR465C,YER023W,YER043C,YER055C,YER072W,YER081W,YER086W,YER091C,YFL004W,YFL022C,YGL105W,YGL148W,YGL245W,YGL253W,YGR061C,YGR083C,YGR094W,YGR124W,YGR155W,YGR185C,YGR204W,YGR208W…
RNA metabolic process	1.62757e-08	GO:0016070	YAL025C,YAL035W,YAL040C,YBL003C,YBL004W,YBL024W,YBL072C,YBL076C,YBR009C,YBR034C,YBR048W,YBR061C,YBR121C,YBR143C,YBR181C,YBR189W,YBR247C,YCL054W,YCL059C,YCR031C,YCR033W,YCR047C,YCR057C,YCR077C,YCR084C,YDL014W,YDL051W,YDL060W,YDL070W,YDL083C,YDL084W,YDL112W,YDL136W,YDL140C,YDL153C,YDL166C,YDL179W,YDL191W,YDL201W,YDL208W,YDL213C,YDL229W,YDR023W,YDR025W,YDR037W,YDR064W,YDR083W,YDR087C,YDR091C,YDR120C…
primary metabolic process	1.7935e-08	GO:0044238	YAL003W,YAL023C,YAL025C,YAL035W,YAL036C,YAL038W,YAL040C,YAL044C,YAR015W,YBL003C,YBL004W,YBL016W,YBL024W,YBL027W,YBL032W,YBL039C,YBL056W,YBL068W,YBL072C,YBL076C,YBL087C,YBL092W,YBR009C,YBR031W,YBR034C,YBR048W,YBR061C,YBR079C,YBR084C-A,YBR084W,YBR106W,YBR118W,YBR121C,YBR127C,YBR143C,YBR181C,YBR189W,YBR191W,YBR196C,YBR208C,YBR218C,YBR247C,YBR248C,YBR249C,YBR263W,YBR265W,YCL030C,YCL050C,YCL054W,YCL05…
cellular aromatic compound metabolic process	2.01762e-08	GO:0006725	YAL025C,YAL035W,YAL038W,YAL040C,YAR015W,YBL003C,YBL004W,YBL024W,YBL032W,YBL039C,YBL068W,YBL072C,YBL076C,YBR009C,YBR034C,YBR048W,YBR061C,YBR084W,YBR092C,YBR121C,YBR127C,YBR143C,YBR181C,YBR189W,YBR196C,YBR247C,YBR248C,YBR249C,YBR263W,YCL030C,YCL050C,YCL054W,YCL059C,YCR031C,YCR033W,YCR047C,YCR057C,YCR077C,YCR084C,YDL014W,YDL051W,YDL055C,YDL060W,YDL070W,YDL083C,YDL084W,YDL112W,YDL136W,YDL140C,YDL153C…
organic substance metabolic process	2.18052e-08	GO:0071704	YAL003W,YAL023C,YAL025C,YAL035W,YAL036C,YAL038W,YAL040C,YAL044C,YAR015W,YBL003C,YBL004W,YBL016W,YBL024W,YBL027W,YBL032W,YBL039C,YBL056W,YBL068W,YBL072C,YBL076C,YBL087C,YBL092W,YBR009C,YBR031W,YBR034C,YBR048W,YBR061C,YBR079C,YBR084C-A,YBR084W,YBR092C,YBR106W,YBR118W,YBR121C,YBR127C,YBR143C,YBR181C,YBR189W,YBR191W,YBR196C,YBR208C,YBR218C,YBR247C,YBR248C,YBR249C,YBR263W,YBR265W,YCL030C,YCL050C,YCL05…
regulation of translational elongation	3.81535e-08	GO:0006448	YBL076C,YBR189W,YDL075W,YDL229W,YDR385W,YER025W,YFL022C,YFR009W,YGL123W,YGL169W,YGL195W,YGR094W,YGR118W,YGR285C,YHR020W,YHR064C,YJR047C,YJR123W,YLR406C,YMR116C,YNL209W,YOR133W,YPL160W,YPR132W
RNA export from nucleus	5.09171e-08	GO:0006405	YBR034C,YBR118W,YBR247C,YDL084W,YDR206W,YDR381W,YDR395W,YDR432W,YDR450W,YER107C,YER131W,YGL092W,YGL097W,YGL123W,YGL189C,YGR090W,YGR116W,YGR128C,YGR214W,YIL040W,YJL050W,YJR123W,YKL068W,YLR048W,YLR264W,YML026C,YML103C,YMR125W,YMR230W,YMR235C,YMR308C,YNL178W,YNL232W,YNL302C,YOL021C,YOL040C,YOL121C,YOR046C,YOR167C,YOR293W,YPL226W,YPR080W
organic cyclic compound metabolic process	5.67886e-08	GO:1901360	YAL025C,YAL035W,YAL038W,YAL040C,YAR015W,YBL003C,YBL004W,YBL024W,YBL032W,YBL039C,YBL068W,YBL072C,YBL076C,YBR009C,YBR034C,YBR048W,YBR061C,YBR084W,YBR092C,YBR121C,YBR127C,YBR143C,YBR181C,YBR189W,YBR196C,YBR208C,YBR247C,YBR248C,YBR249C,YBR263W,YCL030C,YCL050C,YCL054W,YCL059C,YCR031C,YCR033W,YCR047C,YCR057C,YCR077C,YCR084C,YDL014W,YDL051W,YDL055C,YDL060W,YDL070W,YDL083C,YDL084W,YDL112W,YDL136W,YDL140C…
carboxylic acid metabolic process	1.46089e-07	GO:0019752	YAL038W,YAL044C,YBL039C,YBL076C,YBR084W,YBR121C,YBR196C,YBR208C,YBR218C,YBR248C,YBR249C,YBR263W,YCL030C,YCR034W,YCR053W,YCR084C,YDL171C,YDR019C,YDR023W,YDR035W,YDR037W,YDR158W,YDR234W,YDR297W,YDR300C,YDR321W,YDR341C,YDR465C,YER023W,YER043C,YER055C,YER081W,YER086W,YER091C,YFL022C,YGL105W,YGL148W,YGL245W,YGL253W,YGR061C,YGR083C,YGR094W,YGR124W,YGR155W,YGR185C,YGR204W,YGR208W,YGR240C,YGR264C,YGR267C…
metabolic process	1.67732e-07	GO:0008152	YAL003W,YAL023C,YAL025C,YAL035W,YAL036C,YAL038W,YAL040C,YAL044C,YAR015W,YAR071W,YBL003C,YBL004W,YBL016W,YBL024W,YBL027W,YBL032W,YBL039C,YBL056W,YBL068W,YBL072C,YBL076C,YBL087C,YBL092W,YBR009C,YBR031W,YBR034C,YBR048W,YBR061C,YBR079C,YBR084C-A,YBR084W,YBR085W,YBR092C,YBR093C,YBR106W,YBR118W,YBR121C,YBR127C,YBR143C,YBR181C,YBR189W,YBR191W,YBR196C,YBR208C,YBR218C,YBR244W,YBR247C,YBR248C,YBR249C,YBR26…
heterocycle metabolic process	1.83484e-07	GO:0046483	YAL025C,YAL035W,YAL038W,YAL040C,YAR015W,YBL003C,YBL004W,YBL024W,YBL032W,YBL039C,YBL068W,YBL072C,YBL076C,YBR009C,YBR034C,YBR048W,YBR061C,YBR084W,YBR092C,YBR121C,YBR127C,YBR143C,YBR181C,YBR189W,YBR196C,YBR208C,YBR247C,YBR248C,YBR263W,YCL030C,YCL050C,YCL054W,YCL059C,YCR031C,YCR033W,YCR047C,YCR057C,YCR077C,YCR084C,YDL014W,YDL051W,YDL055C,YDL060W,YDL070W,YDL083C,YDL084W,YDL112W,YDL136W,YDL140C,YDL153C…
RNA localization	2.78764e-07	GO:0006403	YBL032W,YBR034C,YBR118W,YBR247C,YDL084W,YDR206W,YDR381W,YDR395W,YDR432W,YDR450W,YER107C,YER110C,YER131W,YER165W,YGL092W,YGL097W,YGL123W,YGL189C,YGR090W,YGR116W,YGR119C,YGR128C,YGR214W,YHR072W-A,YIL040W,YJL050W,YJL080C,YJR123W,YKL068W,YLR048W,YLR208W,YLR264W,YML010W,YML026C,YML103C,YMR080C,YMR125W,YMR230W,YMR235C,YMR308C,YNL178W,YNL232W,YNL302C,YOL021C,YOL040C,YOL121C,YOL142W,YOR001W,YOR046C,YOR16…
ribosomal subunit export from nucleus	2.88084e-07	GO:0000054	YAL059W,YCR047C,YDL166C,YDL229W,YDR091C,YDR101C,YDR361C,YER006W,YER036C,YGL097W,YGL099W,YGR245C,YGR285C,YHR088W,YHR170W,YHR197W,YIL148W,YJL010C,YKR094C,YLR293C,YMR235C,YNL178W,YNL209W,YOR294W,YPL093W,YPL239W,YPR016C
establishment of ribosome localization	2.88084e-07	GO:0033753	YAL059W,YCR047C,YDL166C,YDL229W,YDR091C,YDR101C,YDR361C,YER006W,YER036C,YGL097W,YGL099W,YGR245C,YGR285C,YHR088W,YHR170W,YHR197W,YIL148W,YJL010C,YKR094C,YLR293C,YMR235C,YNL178W,YNL209W,YOR294W,YPL093W,YPL239W,YPR016C
nucleobase-containing compound metabolic process	3.92733e-07	GO:0006139	YAL025C,YAL035W,YAL038W,YAL040C,YAR015W,YBL003C,YBL004W,YBL024W,YBL032W,YBL039C,YBL068W,YBL072C,YBL076C,YBR009C,YBR034C,YBR048W,YBR061C,YBR084W,YBR121C,YBR127C,YBR143C,YBR181C,YBR189W,YBR196C,YBR247C,YCL050C,YCL054W,YCL059C,YCR031C,YCR033W,YCR047C,YCR057C,YCR077C,YCR084C,YDL014W,YDL051W,YDL055C,YDL060W,YDL070W,YDL083C,YDL084W,YDL112W,YDL136W,YDL140C,YDL153C,YDL166C,YDL179W,YDL191W,YDL201W,YDL208W…
ribosome localization	5.33127e-07	GO:0033750	YAL059W,YCR047C,YDL166C,YDL229W,YDR091C,YDR101C,YDR361C,YER006W,YER036C,YGL097W,YGL099W,YGR245C,YGR285C,YHR088W,YHR170W,YHR197W,YIL148W,YJL010C,YKR094C,YLR293C,YMR235C,YNL178W,YNL209W,YOR294W,YPL093W,YPL239W,YPR016C
nucleobase biosynthetic process	9.66725e-07	GO:0046112	YAR015W,YBL039C,YBR084W,YDR399W,YDR408C,YEL021W,YGL234W,YGR204W,YJL130C,YKL216W,YKR080W,YLR420W,YML022W,YML106W,YMR300C,YNL141W,YOR128C,YOR184W
tRNA aminoacylation for protein translation	1.5752e-06	GO:0006418	YBL076C,YBR121C,YDR023W,YDR037W,YDR341C,YFL022C,YGL105W,YGL245W,YGR094W,YGR185C,YGR264C,YHR019C,YHR020W,YIL078W,YLL018C,YLR060W,YNL247W,YOL097C,YOR168W,YOR335C,YPL160W,YPR033C
nucleobase-containing compound transport	1.76765e-06	GO:0015931	YBL032W,YBR034C,YBR085W,YBR118W,YBR247C,YDL084W,YDL198C,YDL229W,YDR091C,YDR206W,YDR381W,YDR395W,YDR432W,YDR450W,YER056C,YER107C,YER110C,YER131W,YER165W,YGL092W,YGL097W,YGL099W,YGL123W,YGL189C,YGR090W,YGR116W,YGR119C,YGR128C,YGR214W,YGR285C,YHR197W,YIL040W,YIL114C,YJL050W,YJR123W,YKL068W,YLR048W,YLR208W,YLR264W,YLR293C,YML026C,YML103C,YMR125W,YMR230W,YMR235C,YMR308C,YNL178W,YNL209W,YNL232W,YNL302C…
nucleic acid transport	1.98499e-06	GO:0050657	YBL032W,YBR034C,YBR118W,YBR247C,YDL084W,YDR206W,YDR381W,YDR395W,YDR432W,YDR450W,YER107C,YER110C,YER131W,YER165W,YGL092W,YGL097W,YGL123W,YGL189C,YGR090W,YGR116W,YGR119C,YGR128C,YGR214W,YIL040W,YIL114C,YJL050W,YJR123W,YKL068W,YLR048W,YLR208W,YLR264W,YML026C,YML103C,YMR125W,YMR230W,YMR235C,YMR308C,YNL178W,YNL232W,YNL302C,YOL021C,YOL040C,YOL121C,YOR046C,YOR167C,YOR293W,YPL226W,YPR080W
ribonucleoside monophosphate biosynthetic process	3.70284e-06	GO:0009156	YAR015W,YBL068W,YDR226W,YDR399W,YDR408C,YEL021W,YGL008C,YGL234W,YGR061C,YHL011C,YHR128W,YHR216W,YJL130C,YJR105W,YKL181W,YKL216W,YLR359W,YLR420W,YLR432W,YML022W,YML106W,YMR120C,YMR217W,YMR300C,YNL141W,YNL220W,YOL061W,YOR128C,YPR062W
RNA transport	3.8978e-06	GO:0050658	YBL032W,YBR034C,YBR118W,YBR247C,YDL084W,YDR206W,YDR381W,YDR395W,YDR432W,YDR450W,YER107C,YER110C,YER131W,YER165W,YGL092W,YGL097W,YGL123W,YGL189C,YGR090W,YGR116W,YGR119C,YGR128C,YGR214W,YIL040W,YJL050W,YJR123W,YKL068W,YLR048W,YLR208W,YLR264W,YML026C,YML103C,YMR125W,YMR230W,YMR235C,YMR308C,YNL178W,YNL232W,YNL302C,YOL021C,YOL040C,YOL121C,YOR046C,YOR167C,YOR293W,YPL226W,YPR080W
establishment of RNA localization	3.8978e-06	GO:0051236	YBL032W,YBR034C,YBR118W,YBR247C,YDL084W,YDR206W,YDR381W,YDR395W,YDR432W,YDR450W,YER107C,YER110C,YER131W,YER165W,YGL092W,YGL097W,YGL123W,YGL189C,YGR090W,YGR116W,YGR119C,YGR128C,YGR214W,YIL040W,YJL050W,YJR123W,YKL068W,YLR048W,YLR208W,YLR264W,YML026C,YML103C,YMR125W,YMR230W,YMR235C,YMR308C,YNL178W,YNL232W,YNL302C,YOL021C,YOL040C,YOL121C,YOR046C,YOR167C,YOR293W,YPL226W,YPR080W
translational initiation	7.44246e-06	GO:0006413	YAL035W,YBR079C,YCR077C,YDR091C,YDR211W,YDR404C,YDR429C,YER007C-A,YER025W,YER165W,YGR054W,YGR083C,YGR162W,YJL138C,YJR007W,YKR059W,YLR150W,YLR192C,YLR291C,YMR146C,YMR260C,YMR309C,YNL244C,YOL139C,YOR260W,YOR276W,YOR361C,YPL237W,YPR016C,YPR041W,YPR163C
amino acid activation	1.13796e-05	GO:0043038	YBL076C,YBR121C,YDR023W,YDR037W,YDR341C,YFL022C,YGL105W,YGL245W,YGR094W,YGR185C,YGR264C,YHR019C,YHR020W,YIL078W,YLL018C,YLR060W,YNL247W,YOL097C,YOR168W,YOR335C,YPL160W,YPR033C
tRNA aminoacylation	1.13796e-05	GO:0043039	YBL076C,YBR121C,YDR023W,YDR037W,YDR341C,YFL022C,YGL105W,YGL245W,YGR094W,YGR185C,YGR264C,YHR019C,YHR020W,YIL078W,YLL018C,YLR060W,YNL247W,YOL097C,YOR168W,YOR335C,YPL160W,YPR033C
regulation of translational fidelity	1.40831e-05	GO:0006450	YBL076C,YBR189W,YDL075W,YDL229W,YER025W,YFL022C,YGL123W,YGL169W,YGR094W,YGR118W,YGR285C,YHR020W,YHR064C,YJR123W,YLR406C,YNL209W,YPL160W,YPR132W
nucleoside monophosphate biosynthetic process	1.42935e-05	GO:0009124	YAR015W,YBL068W,YDR226W,YDR399W,YDR408C,YEL021W,YGL008C,YGL234W,YGR061C,YHL011C,YHR128W,YHR216W,YJL130C,YJR105W,YKL181W,YKL216W,YLR359W,YLR420W,YLR432W,YML022W,YML106W,YMR120C,YMR217W,YMR300C,YNL141W,YNL220W,YOL061W,YOR128C,YPR062W
rRNA 5'-end processing	2.77267e-05	GO:0000967	YBL004W,YCR057C,YDL153C,YDR339C,YJL010C,YJL069C,YJL109C,YJR002W,YKL099C,YLR129W,YLR186W,YLR222C,YMR229C,YNL002C,YOR004W,YOR145C,YOR310C,YPL217C,YPR112C,YPR144C
ncRNA 5'-end processing	2.77267e-05	GO:0034471	YBL004W,YCR057C,YDL153C,YDR339C,YJL010C,YJL069C,YJL109C,YJR002W,YKL099C,YLR129W,YLR186W,YLR222C,YMR229C,YNL002C,YOR004W,YOR145C,YOR310C,YPL217C,YPR112C,YPR144C
RNA 5'-end processing	5.24798e-05	GO:0000966	YBL004W,YCR057C,YDL153C,YDR339C,YJL010C,YJL069C,YJL109C,YJR002W,YKL099C,YLR129W,YLR186W,YLR222C,YMR229C,YNL002C,YOR004W,YOR145C,YOR310C,YPL217C,YPR112C,YPR144C
ribose phosphate biosynthetic process	7.57491e-05	GO:0046390	YAR015W,YBL039C,YBL068W,YDR226W,YDR399W,YDR408C,YDR454C,YEL021W,YGL008C,YGL234W,YGR061C,YHL011C,YHR128W,YHR216W,YJL130C,YJR105W,YKL181W,YKL216W,YKR043C,YLR359W,YLR420W,YLR432W,YML022W,YML106W,YMR120C,YMR217W,YMR300C,YNL220W,YOL061W,YOR101W,YOR128C,YPR062W
purine nucleobase biosynthetic process	8.28565e-05	GO:0009113	YAR015W,YBR084W,YDR399W,YDR408C,YGL234W,YGR204W,YKR080W,YML022W,YMR300C,YNL141W,YOR128C,YOR184W
alpha-amino acid metabolic process	9.32174e-05	GO:1901605	YAL044C,YBL039C,YBR084W,YBR208C,YBR248C,YBR263W,YCL030C,YCR053W,YDL171C,YDR019C,YDR158W,YDR234W,YDR300C,YDR321W,YDR465C,YER023W,YER043C,YER055C,YER081W,YER086W,YER091C,YGR061C,YGR083C,YGR124W,YGR155W,YGR204W,YGR208W,YHR025W,YHR208W,YIL074C,YIL116W,YIL145C,YJL130C,YJL200C,YJR016C,YKL106W,YKL184W,YKL211C,YLR017W,YLR058C,YLR134W,YLR180W,YLR291C,YLR303W,YLR328W,YLR355C,YMR108W,YMR189W,YMR217W,YMR300C…
nucleobase metabolic process	9.63149e-05	GO:0009112	YAR015W,YBL039C,YBR084W,YDR399W,YDR408C,YEL021W,YGL234W,YGR204W,YJL130C,YJR105W,YKL216W,YKR080W,YLR420W,YML022W,YML106W,YMR300C,YNL141W,YOR128C,YOR184W,YPR062W
endonucleolytic cleavage to generate mature 5'-end of SSU-rRNA from (SSU-rRNA, 5.8S rRNA, LSU-rRNA)	0.000112625	GO:0000472	YBL004W,YCR057C,YDL153C,YDR339C,YJL010C,YJL069C,YJL109C,YJR002W,YKL099C,YLR129W,YLR186W,YLR222C,YMR229C,YOR004W,YOR145C,YOR310C,YPL217C,YPR112C,YPR144C
endonucleolytic cleavage in 5'-ETS of tricistronic rRNA transcript (SSU-rRNA, 5.8S rRNA, LSU-rRNA)	0.000241848	GO:0000480	YBL004W,YCR057C,YDL153C,YDR339C,YJL010C,YJL069C,YJL109C,YJR002W,YKL099C,YLR129W,YLR186W,YLR222C,YMR229C,YOR004W,YOR310C,YPL217C,YPR112C,YPR144C
small molecule metabolic process	0.000357394	GO:0044281	YAL038W,YAL044C,YAR015W,YBL039C,YBL068W,YBL076C,YBR084W,YBR092C,YBR121C,YBR127C,YBR196C,YBR208C,YBR218C,YBR248C,YBR249C,YBR263W,YBR265W,YCL030C,YCL050C,YCR034W,YCR053W,YCR084C,YDL166C,YDL171C,YDR019C,YDR023W,YDR035W,YDR037W,YDR089W,YDR158W,YDR226W,YDR234W,YDR297W,YDR300C,YDR321W,YDR341C,YDR399W,YDR408C,YDR454C,YDR465C,YDR481C,YEL021W,YER023W,YER043C,YER055C,YER070W,YER072W,YER081W,YER086W,YER091C…
nucleoside phosphate biosynthetic process	0.0007486	GO:1901293	YAR015W,YBL039C,YBL068W,YBR084W,YCL050C,YDR226W,YDR399W,YDR408C,YDR454C,YEL021W,YER070W,YGL008C,YGL234W,YGR061C,YGR204W,YHL011C,YHR128W,YHR216W,YJL130C,YJR105W,YKL181W,YKL216W,YKR080W,YLR328W,YLR359W,YLR420W,YLR432W,YML022W,YML106W,YMR120C,YMR217W,YMR300C,YNL141W,YNL220W,YOL061W,YOR101W,YOR128C,YOR209C,YPR062W
nucleotide biosynthetic process	0.00110492	GO:0009165	YAR015W,YBL039C,YBL068W,YBR084W,YCL050C,YDR226W,YDR399W,YDR408C,YDR454C,YEL021W,YER070W,YGL008C,YGL234W,YGR061C,YGR204W,YHL011C,YHR128W,YHR216W,YJL130C,YJR105W,YKL181W,YKL216W,YKR080W,YLR328W,YLR359W,YLR420W,YLR432W,YML022W,YML106W,YMR120C,YMR217W,YMR300C,YNL220W,YOL061W,YOR101W,YOR128C,YOR209C,YPR062W
organic acid biosynthetic process	0.00161437	GO:0016053	YBR084W,YBR248C,YBR249C,YBR263W,YCL030C,YCR034W,YCR053W,YCR084C,YDL171C,YDR035W,YDR158W,YDR234W,YDR297W,YDR300C,YER023W,YER055C,YER081W,YER086W,YER091C,YGL148W,YGR083C,YGR124W,YGR155W,YGR204W,YGR208W,YGR267C,YHR025W,YHR208W,YIL074C,YIL116W,YIL145C,YJL130C,YJL200C,YJR016C,YKL182W,YKL184W,YKL211C,YKR080W,YLR017W,YLR146C,YLR291C,YLR303W,YLR355C,YLR372W,YLR380W,YML081W,YMR108W,YNL256W,YOL052C,YOR108W…
carboxylic acid biosynthetic process	0.00161437	GO:0046394	YBR084W,YBR248C,YBR249C,YBR263W,YCL030C,YCR034W,YCR053W,YCR084C,YDL171C,YDR035W,YDR158W,YDR234W,YDR297W,YDR300C,YER023W,YER055C,YER081W,YER086W,YER091C,YGL148W,YGR083C,YGR124W,YGR155W,YGR204W,YGR208W,YGR267C,YHR025W,YHR208W,YIL074C,YIL116W,YIL145C,YJL130C,YJL200C,YJR016C,YKL182W,YKL184W,YKL211C,YKR080W,YLR017W,YLR146C,YLR291C,YLR303W,YLR355C,YLR372W,YLR380W,YML081W,YMR108W,YNL256W,YOL052C,YOR108W…
cellular macromolecule biosynthetic process	0.00196855	GO:0034645	YAL003W,YAL023C,YAL035W,YAL036C,YAL040C,YBL003C,YBL027W,YBL032W,YBL072C,YBL076C,YBL087C,YBL092W,YBR009C,YBR031W,YBR034C,YBR048W,YBR061C,YBR079C,YBR084C-A,YBR118W,YBR121C,YBR143C,YBR181C,YBR189W,YBR191W,YCR031C,YCR033W,YCR059C,YCR077C,YCR084C,YDL055C,YDL061C,YDL070W,YDL075W,YDL081C,YDL082W,YDL083C,YDL084W,YDL130W,YDL136W,YDL140C,YDL166C,YDL179W,YDL184C,YDL191W,YDL208W,YDL229W,YDR012W,YDR023W,YDR02…
translational termination	0.00259005	GO:0006415	YAL003W,YBR143C,YDL229W,YDR091C,YDR172W,YDR429C,YDR432W,YER049W,YJR047C,YLR075W,YLR249W,YMR080C,YOR046C,YOR051C
IMP metabolic process	0.00272765	GO:0046040	YAR015W,YDR399W,YDR408C,YGL234W,YGR061C,YLR359W,YMR120C,YMR300C,YNL220W,YOR128C
macromolecule biosynthetic process	0.00315491	GO:0009059	YAL003W,YAL023C,YAL035W,YAL036C,YAL040C,YBL003C,YBL027W,YBL032W,YBL072C,YBL076C,YBL087C,YBL092W,YBR009C,YBR031W,YBR034C,YBR048W,YBR061C,YBR079C,YBR084C-A,YBR118W,YBR121C,YBR143C,YBR181C,YBR189W,YBR191W,YCR031C,YCR033W,YCR059C,YCR077C,YCR084C,YDL055C,YDL061C,YDL070W,YDL075W,YDL081C,YDL082W,YDL083C,YDL084W,YDL130W,YDL136W,YDL140C,YDL166C,YDL179W,YDL184C,YDL191W,YDL208W,YDL229W,YDR012W,YDR023W,YDR02…
RNA phosphodiester bond hydrolysis	0.00339818	GO:0090501	YBL004W,YBR247C,YCL059C,YCR047C,YCR057C,YDL060W,YDL153C,YDL208W,YDR206W,YDR280W,YDR339C,YDR450W,YDR500C,YGL070C,YGL078C,YGL246C,YGR214W,YHR021C,YHR072W-A,YJL010C,YJL050W,YJL069C,YJL109C,YJL136C,YJL177W,YJR002W,YJR063W,YKL099C,YKL180W,YKR057W,YKR079C,YLR048W,YLR129W,YLR185W,YLR186W,YLR222C,YLR293C,YML026C,YMR229C,YNL002C,YNL232W,YNL308C,YOL021C,YOL123W,YOL142W,YOR001W,YOR004W,YOR145C,YOR294W,YOR31…
purine nucleobase metabolic process	0.00548528	GO:0006144	YAR015W,YBR084W,YDR399W,YDR408C,YGL234W,YGR204W,YJR105W,YKR080W,YML022W,YMR300C,YNL141W,YOR128C,YOR184W
'de novo' IMP biosynthetic process	0.00584736	GO:0006189	YAR015W,YDR408C,YGL234W,YGR061C,YLR359W,YMR120C,YMR300C,YOR128C
cellular amino acid biosynthetic process	0.00641533	GO:0008652	YBR084W,YBR248C,YBR249C,YBR263W,YCL030C,YCR053W,YDL171C,YDR035W,YDR158W,YDR234W,YDR300C,YER023W,YER055C,YER081W,YER086W,YER091C,YGL148W,YGR083C,YGR124W,YGR155W,YGR204W,YGR208W,YHR025W,YHR208W,YIL074C,YIL116W,YJL130C,YJL200C,YJR016C,YKL211C,YLR017W,YLR291C,YLR303W,YLR355C,YMR108W,YOR108W,YOR184W,YOR202W,YPL273W,YPR035W,YPR118W,YPR145W
ribonucleoside monophosphate metabolic process	0.00819391	GO:0009161	YAL038W,YAR015W,YBL068W,YBR127C,YBR196C,YDR226W,YDR399W,YDR408C,YDR454C,YEL021W,YGL008C,YGL234W,YGL253W,YGR061C,YGR240C,YHL011C,YHR128W,YHR174W,YHR216W,YJL130C,YJR105W,YKL181W,YKL216W,YLR134W,YLR359W,YLR420W,YLR432W,YLR446W,YML022W,YML106W,YMR120C,YMR205C,YMR217W,YMR300C,YNL141W,YNL216W,YNL220W,YOL061W,YOL136C,YOR128C,YPR062W
ribonucleotide biosynthetic process	0.0091828	GO:0009260	YAR015W,YBL039C,YDR226W,YDR399W,YDR408C,YDR454C,YEL021W,YGL008C,YGL234W,YGR061C,YHR128W,YHR216W,YJL130C,YJR105W,YKL216W,YLR359W,YLR420W,YLR432W,YML022W,YML106W,YMR120C,YMR217W,YMR300C,YNL220W,YOR101W,YOR128C,YPR062W
nucleoside monophosphate metabolic process	0.0149309	GO:0009123	YAL038W,YAR015W,YBL068W,YBR127C,YBR196C,YDR226W,YDR399W,YDR408C,YDR454C,YEL021W,YGL008C,YGL234W,YGL253W,YGR061C,YGR240C,YHL011C,YHR128W,YHR174W,YHR216W,YJL130C,YJR105W,YKL181W,YKL216W,YLR134W,YLR359W,YLR420W,YLR432W,YLR446W,YML022W,YML106W,YMR120C,YMR205C,YMR217W,YMR300C,YNL141W,YNL216W,YNL220W,YOL061W,YOL136C,YOR128C,YPR062W
IMP biosynthetic process	0.0151665	GO:0006188	YAR015W,YDR399W,YDR408C,YGL234W,YGR061C,YLR359W,YMR120C,YMR300C,YOR128C
purine-containing compound biosynthetic process	0.0180959	GO:0072522	YAR015W,YBR084W,YDR226W,YDR399W,YDR408C,YDR454C,YGL008C,YGL234W,YGR061C,YGR204W,YHR216W,YJR105W,YKR080W,YLR017W,YLR359W,YLR432W,YML022W,YMR120C,YMR217W,YMR300C,YNL141W,YNL220W,YOL052C,YOR101W,YOR128C,YOR184W
nucleic acid metabolic process	0.023718	GO:0090304	YAL025C,YAL035W,YAL040C,YBL003C,YBL004W,YBL024W,YBL032W,YBL072C,YBL076C,YBR009C,YBR034C,YBR048W,YBR061C,YBR121C,YBR143C,YBR181C,YBR189W,YBR247C,YCL054W,YCL059C,YCR031C,YCR033W,YCR047C,YCR057C,YCR077C,YCR084C,YDL014W,YDL051W,YDL060W,YDL070W,YDL083C,YDL084W,YDL112W,YDL136W,YDL140C,YDL153C,YDL166C,YDL179W,YDL191W,YDL201W,YDL208W,YDL213C,YDL227C,YDL229W,YDR023W,YDR025W,YDR037W,YDR064W,YDR083W,YDR087C…
alpha-amino acid biosynthetic process	0.0247017	GO:1901607	YBR084W,YBR248C,YBR263W,YCL030C,YCR053W,YDL171C,YDR158W,YDR234W,YDR300C,YER023W,YER055C,YER081W,YER086W,YER091C,YGR083C,YGR124W,YGR155W,YGR204W,YGR208W,YHR025W,YHR208W,YIL074C,YIL116W,YJL130C,YJL200C,YJR016C,YKL211C,YLR017W,YLR291C,YLR303W,YLR355C,YMR108W,YOR108W,YOR184W,YOR202W,YPL273W,YPR035W,YPR118W,YPR145W
assembly of large subunit precursor of preribosome	0.0255908	GO:1902626	YGL031C,YGR148C,YKR081C,YLR009W,YNL061W,YPL093W,YPL211W,YPR016C
RNA phosphodiester bond hydrolysis, endonucleolytic	0.0318211	GO:0090502	YBL004W,YBR247C,YCL059C,YCR047C,YCR057C,YDL060W,YDL153C,YDR339C,YDR450W,YDR500C,YGL078C,YGL246C,YGR214W,YHR021C,YJL010C,YJL069C,YJL109C,YJL136C,YJL177W,YJR002W,YKL099C,YKL180W,YKR057W,YKR079C,YLR048W,YLR129W,YLR185W,YLR186W,YLR222C,YML026C,YMR229C,YNL308C,YOL021C,YOR004W,YOR145C,YOR294W,YOR310C,YPL217C,YPR112C,YPR144C
nucleobase-containing small molecule metabolic process	0.0390533	GO:0055086	YAL038W,YAR015W,YBL039C,YBL068W,YBR084W,YBR127C,YBR196C,YCL050C,YDL166C,YDR226W,YDR399W,YDR408C,YDR454C,YDR465C,YDR481C,YEL021W,YER043C,YER070W,YGL008C,YGL234W,YGL253W,YGR061C,YGR204W,YGR240C,YHL011C,YHR128W,YHR174W,YHR216W,YJL130C,YJR069C,YJR105W,YKL181W,YKL216W,YKR080W,YLR017W,YLR134W,YLR328W,YLR359W,YLR420W,YLR432W,YLR446W,YLR450W,YML022W,YML106W,YMR083W,YMR120C,YMR205C,YMR217W,YMR300C,YNL141W…
transcription from RNA polymerase I promoter	0.0391894	GO:0006360	YDR174W,YDR324C,YDR398W,YER148W,YGL019W,YGR128C,YHR143W-A,YHR196W,YJL109C,YJL148W,YJR063W,YML010W,YMR093W,YNL248C,YOL004W,YOR061W,YOR119C,YOR210W,YOR224C,YOR340C,YOR341W,YPR010C,YPR110C,YPR187W
'de novo' protein folding	0.0452577	GO:0006458	YDL143W,YDL229W,YDR188W,YDR212W,YHR193C,YIL142W,YJL008C,YJL014W,YJL111W,YJR064W,YNL209W,YPL037C
ribose phosphate metabolic process	0.0499324	GO:0019693	YAL038W,YAR015W,YBL039C,YBL068W,YBR127C,YBR196C,YDR226W,YDR399W,YDR408C,YDR454C,YEL021W,YGL008C,YGL234W,YGL253W,YGR061C,YGR240C,YHL011C,YHR128W,YHR174W,YHR216W,YJL130C,YJR105W,YKL181W,YKL216W,YKR043C,YLR134W,YLR359W,YLR420W,YLR432W,YLR446W,YLR450W,YML022W,YML106W,YMR120C,YMR205C,YMR217W,YMR300C,YNL216W,YNL220W,YOL061W,YOL136C,YOR095C,YOR101W,YOR128C,YPR062W,YPR074C

## Sheet: upS96_glyc
GO term	p-score	GO term ID	Genes
oxidation-reduction process	1.33634e-31	GO:0055114	YAL017W,YAL061W,YBL030C,YBL045C,YBL064C,YBR006W,YBR026C,YBR046C,YBR052C,YBR149W,YCL018W,YCL033C,YCL035C,YCR004C,YCR083W,YDL010W,YDL022W,YDL067C,YDL085W,YDL124W,YDL168W,YDL174C,YDR032C,YDR148C,YDR178W,YDR216W,YDR231C,YDR368W,YDR453C,YDR513W,YEL011W,YEL024W,YEL039C,YEL070W,YER014W,YER042W,YER054C,YER141W,YER177W,YFL018C,YFR015C,YFR017C,YFR030W,YFR033C,YFR049W,YGL125W,YGL187C,YGR088W,YGR180C,YGR183C…
single-organism metabolic process	3.99978e-25	GO:0044710	YAL017W,YAL053W,YAL061W,YAR019C,YAR035W,YBL015W,YBL030C,YBL033C,YBL045C,YBL064C,YBL080C,YBL099W,YBR001C,YBR006W,YBR026C,YBR039W,YBR046C,YBR052C,YBR053C,YBR105C,YBR117C,YBR126C,YBR139W,YBR149W,YBR183W,YBR204C,YCL018W,YCL033C,YCL035C,YCL040W,YCR004C,YCR036W,YCR068W,YCR083W,YDL010W,YDL021W,YDL022W,YDL067C,YDL085W,YDL124W,YDL130W-A,YDL168W,YDL174C,YDL181W,YDL238C,YDL244W,YDR001C,YDR009W,YDR018C,YDR03…
small molecule metabolic process	4.43311e-21	GO:0044281	YAL017W,YAR035W,YBL015W,YBL033C,YBL045C,YBL080C,YBL099W,YBR006W,YBR026C,YBR039W,YBR053C,YBR105C,YBR117C,YCL018W,YCL040W,YCR036W,YCR083W,YDL021W,YDL022W,YDL067C,YDL085W,YDL124W,YDL130W-A,YDL168W,YDL174C,YDL181W,YDL238C,YDL244W,YDR009W,YDR111C,YDR148C,YDR178W,YDR204W,YDR216W,YDR248C,YDR272W,YDR287W,YDR294C,YDR298C,YDR368W,YDR380W,YDR516C,YDR533C,YEL012W,YEL024W,YEL039C,YEL070W,YER037W,YER044C,YER06…
generation of precursor metabolites and energy	1.56427e-18	GO:0006091	YAL017W,YBL030C,YBL045C,YBR026C,YCL040W,YDL021W,YDL067C,YDL085W,YDR148C,YDR178W,YDR231C,YDR516C,YEL011W,YEL024W,YEL039C,YER054C,YER177W,YFR015C,YFR017C,YFR033C,YFR049W,YFR053C,YGL187C,YGR183C,YGR244C,YGR254W,YHR001W-A,YIL070C,YIL099W,YIL125W,YIR034C,YJL045W,YJL052W,YJL103C,YJL137C,YJL166W,YJR048W,YJR104C,YKL085W,YKL093W,YKL141W,YKL148C,YLL041C,YLR258W,YLR273C,YLR304C,YLR345W,YML070W,YML110C,YML12…
energy derivation by oxidation of organic compounds	4.29041e-17	GO:0015980	YAL017W,YBL030C,YBL045C,YBR026C,YDL067C,YDL085W,YDR148C,YDR178W,YDR231C,YEL011W,YEL024W,YEL039C,YER054C,YER177W,YFR015C,YFR017C,YFR033C,YFR049W,YGL187C,YGR183C,YGR244C,YHR001W-A,YIL070C,YIL099W,YIL125W,YJL045W,YJL137C,YJL166W,YJR048W,YJR104C,YKL085W,YKL093W,YKL141W,YKL148C,YLL041C,YLR258W,YLR273C,YLR304C,YML070W,YML110C,YML120C,YMR105C,YMR145C,YMR256C,YNL009W,YNL037C,YNL117W,YNR001C,YOL071W,YOL12…
single-organism process	1.5884e-13	GO:0044699	R0030W,YAL002W,YAL005C,YAL008W,YAL017W,YAL030W,YAL053W,YAL061W,YAR019C,YAR035W,YBL015W,YBL030C,YBL033C,YBL045C,YBL064C,YBL067C,YBL075C,YBL078C,YBL080C,YBL099W,YBL100W-B,YBR001C,YBR006W,YBR026C,YBR037C,YBR039W,YBR046C,YBR052C,YBR053C,YBR105C,YBR108W,YBR117C,YBR126C,YBR132C,YBR137W,YBR139W,YBR147W,YBR149W,YBR179C,YBR183W,YBR203W,YBR204C,YBR214W,YCL018W,YCL025C,YCL033C,YCL035C,YCL038C,YCL040W,YCL057…
cellular respiration	4.93454e-13	GO:0045333	YBL030C,YBL045C,YBR026C,YDL067C,YDR148C,YDR178W,YDR231C,YEL024W,YEL039C,YFR033C,YFR049W,YGL187C,YGR183C,YGR244C,YHR001W-A,YIL070C,YIL125W,YJL045W,YJL166W,YJR048W,YJR104C,YKL085W,YKL093W,YKL141W,YKL148C,YLL041C,YLR304C,YML110C,YML120C,YMR256C,YNL009W,YNL037C,YNL117W,YNR001C,YOL071W,YOL126C,YOR065W,YOR136W,YOR142W,YPL159C,YPL262W,YPR140W,YPR155C,YPR191W
aerobic respiration	1.94079e-12	GO:0009060	YBL030C,YBL045C,YBR026C,YDR148C,YDR178W,YDR231C,YEL024W,YFR033C,YFR049W,YGL187C,YGR183C,YGR244C,YHR001W-A,YIL070C,YIL125W,YJL045W,YJL166W,YKL085W,YKL093W,YKL141W,YKL148C,YLL041C,YLR304C,YML110C,YNL009W,YNL037C,YNL117W,YNR001C,YOL071W,YOL126C,YOR136W,YOR142W,YPL159C,YPL262W,YPR155C,YPR191W
tricarboxylic acid cycle	4.38616e-10	GO:0006099	YDR148C,YDR178W,YFR049W,YGR244C,YIL125W,YJL045W,YKL085W,YKL141W,YKL148C,YLL041C,YLR304C,YNL009W,YNL037C,YNL117W,YNR001C,YOL071W,YOL126C,YOR136W,YOR142W,YPL262W
citrate metabolic process	4.38616e-10	GO:0006101	YDR148C,YDR178W,YFR049W,YGR244C,YIL125W,YJL045W,YKL085W,YKL141W,YKL148C,YLL041C,YLR304C,YNL009W,YNL037C,YNL117W,YNR001C,YOL071W,YOL126C,YOR136W,YOR142W,YPL262W
ATP metabolic process	9.60914e-10	GO:0046034	YBL045C,YBL099W,YBR039W,YCL040W,YDL021W,YDL067C,YDL085W,YDR178W,YDR298C,YDR516C,YEL024W,YEL039C,YFR033C,YFR053C,YGL187C,YGR183C,YGR254W,YHR001W-A,YJL045W,YJL052W,YJL103C,YJL166W,YJR048W,YJR121W,YKL016C,YKL141W,YKL148C,YLR345W,YML120C,YMR145C,YMR256C,YOL071W,YOR020W-A,YOR065W,YOR347C,YPL271W,YPR140W,YPR191W
purine ribonucleoside triphosphate metabolic process	1.03681e-09	GO:0009205	YBL045C,YBL099W,YBR039W,YCL040W,YDL021W,YDL067C,YDL085W,YDR178W,YDR298C,YDR516C,YEL024W,YEL039C,YFR033C,YFR053C,YGL187C,YGR183C,YGR254W,YHR001W-A,YJL045W,YJL052W,YJL103C,YJL166W,YJR048W,YJR121W,YKL016C,YKL067W,YKL141W,YKL148C,YLR345W,YML120C,YMR145C,YMR256C,YOL071W,YOR020W-A,YOR065W,YOR347C,YPL271W,YPR140W,YPR191W
tricarboxylic acid metabolic process	1.12141e-09	GO:0072350	YDR148C,YDR178W,YFR049W,YGR244C,YIL125W,YJL045W,YKL085W,YKL141W,YKL148C,YLL041C,YLR304C,YNL009W,YNL037C,YNL117W,YNR001C,YOL071W,YOL126C,YOR136W,YOR142W,YPL262W
single-organism carbohydrate metabolic process	1.818e-09	GO:0044723	YAL017W,YBR001C,YBR053C,YBR105C,YBR126C,YCL018W,YCL040W,YCR036W,YDL021W,YDL085W,YDR001C,YDR009W,YDR074W,YDR248C,YDR287W,YDR368W,YDR516C,YEL011W,YEL012W,YEL070W,YER054C,YER062C,YER096W,YER177W,YFR015C,YFR017C,YFR053C,YGL062W,YGL156W,YGL227W,YGR032W,YGR066C,YGR194C,YGR254W,YGR256W,YHR104W,YIL099W,YIL107C,YIL155C,YJL052W,YJL089W,YJL103C,YJL137C,YJL155C,YJR096W,YKR097W,YLL026W,YLR189C,YLR258W,YLR273C…
purine nucleoside triphosphate metabolic process	2.0868e-09	GO:0009144	YBL045C,YBL099W,YBR039W,YCL040W,YDL021W,YDL067C,YDL085W,YDR178W,YDR298C,YDR516C,YEL024W,YEL039C,YFR033C,YFR053C,YGL187C,YGR183C,YGR254W,YHR001W-A,YJL045W,YJL052W,YJL103C,YJL166W,YJR048W,YJR121W,YKL016C,YKL067W,YKL141W,YKL148C,YLR345W,YML120C,YMR145C,YMR256C,YOL071W,YOR020W-A,YOR065W,YOR347C,YPL271W,YPR140W,YPR191W
nucleoside phosphate metabolic process	3.75265e-09	GO:0006753	YBL045C,YBL099W,YBR039W,YBR117C,YCL040W,YDL021W,YDL022W,YDL067C,YDL085W,YDR178W,YDR298C,YDR516C,YEL024W,YEL039C,YER037W,YFR033C,YFR053C,YGL037C,YGL187C,YGR043C,YGR180C,YGR183C,YGR209C,YGR248W,YGR254W,YGR256W,YHR001W-A,YIL033C,YIL066C,YIL155C,YJL026W,YJL045W,YJL052W,YJL103C,YJL166W,YJR025C,YJR048W,YJR078W,YJR121W,YKL016C,YKL067W,YKL141W,YKL148C,YKL151C,YLR345W,YML120C,YMR145C,YMR256C,YMR315W,YNL00…
ribonucleoside triphosphate metabolic process	4.11417e-09	GO:0009199	YBL045C,YBL099W,YBR039W,YCL040W,YDL021W,YDL067C,YDL085W,YDR178W,YDR298C,YDR516C,YEL024W,YEL039C,YFR033C,YFR053C,YGL187C,YGR183C,YGR254W,YHR001W-A,YJL045W,YJL052W,YJL103C,YJL166W,YJR048W,YJR121W,YKL016C,YKL067W,YKL141W,YKL148C,YLR345W,YML120C,YMR145C,YMR256C,YOL071W,YOR020W-A,YOR065W,YOR347C,YPL271W,YPR140W,YPR191W
nucleotide metabolic process	4.69473e-09	GO:0009117	YBL045C,YBL099W,YBR039W,YBR117C,YCL040W,YDL021W,YDL022W,YDL067C,YDL085W,YDR178W,YDR298C,YDR516C,YEL024W,YEL039C,YER037W,YFR033C,YFR053C,YGL037C,YGL187C,YGR043C,YGR180C,YGR183C,YGR209C,YGR248W,YGR254W,YGR256W,YHR001W-A,YIL033C,YIL066C,YIL155C,YJL026W,YJL045W,YJL052W,YJL103C,YJL166W,YJR025C,YJR048W,YJR078W,YJR121W,YKL016C,YKL067W,YKL141W,YKL148C,YKL151C,YLR345W,YML120C,YMR145C,YMR256C,YMR315W,YNL00…
oxidative phosphorylation	4.83773e-09	GO:0006119	YBL045C,YDL067C,YDR178W,YEL024W,YEL039C,YFR033C,YGL187C,YGR183C,YHR001W-A,YJL045W,YJL103C,YJL166W,YJR048W,YKL141W,YKL148C,YML120C,YMR256C,YOL071W,YOR065W,YPR140W,YPR191W
nucleobase-containing small molecule metabolic process	7.20449e-09	GO:0055086	YBL045C,YBL099W,YBR039W,YBR117C,YCL040W,YDL021W,YDL022W,YDL067C,YDL085W,YDL238C,YDR178W,YDR298C,YDR516C,YEL024W,YEL039C,YER037W,YFR033C,YFR053C,YGL037C,YGL187C,YGR043C,YGR180C,YGR183C,YGR209C,YGR248W,YGR254W,YGR256W,YHR001W-A,YIL033C,YIL066C,YIL155C,YIR027C,YJL026W,YJL045W,YJL052W,YJL103C,YJL166W,YJR025C,YJR048W,YJR078W,YJR121W,YKL016C,YKL067W,YKL141W,YKL148C,YKL151C,YLR345W,YML120C,YMR145C,YMR25…
carbohydrate metabolic process	8.0609e-09	GO:0005975	YAL017W,YBR001C,YBR053C,YBR056W,YBR105C,YBR126C,YBR149W,YCL018W,YCL040W,YCR036W,YDL021W,YDL022W,YDL085W,YDR001C,YDR009W,YDR074W,YDR248C,YDR287W,YDR368W,YDR516C,YEL011W,YEL012W,YEL070W,YER054C,YER062C,YER096W,YER177W,YFR015C,YFR017C,YFR053C,YGL062W,YGL156W,YGL227W,YGR032W,YGR043C,YGR066C,YGR194C,YGR248W,YGR254W,YGR256W,YHR104W,YIL099W,YIL107C,YIL155C,YIR007W,YJL052W,YJL089W,YJL103C,YJL137C,YJL155C…
ATP synthesis coupled electron transport	1.3774e-08	GO:0042773	YBL045C,YDL067C,YDR178W,YEL024W,YEL039C,YFR033C,YGL187C,YGR183C,YHR001W-A,YJL045W,YJL166W,YJR048W,YKL141W,YKL148C,YML120C,YMR256C,YOL071W,YOR065W,YPR140W,YPR191W
mitochondrial ATP synthesis coupled electron transport	1.3774e-08	GO:0042775	YBL045C,YDL067C,YDR178W,YEL024W,YEL039C,YFR033C,YGL187C,YGR183C,YHR001W-A,YJL045W,YJL166W,YJR048W,YKL141W,YKL148C,YML120C,YMR256C,YOL071W,YOR065W,YPR140W,YPR191W
nucleoside triphosphate metabolic process	1.45782e-08	GO:0009141	YBL045C,YBL099W,YBR039W,YCL040W,YDL021W,YDL067C,YDL085W,YDR178W,YDR298C,YDR516C,YEL024W,YEL039C,YFR033C,YFR053C,YGL187C,YGR183C,YGR254W,YHR001W-A,YJL045W,YJL052W,YJL103C,YJL166W,YJR048W,YJR121W,YKL016C,YKL067W,YKL141W,YKL148C,YLR345W,YML120C,YMR145C,YMR256C,YOL071W,YOR020W-A,YOR065W,YOR142W,YOR347C,YPL271W,YPR140W,YPR191W
cellular response to oxidative stress	3.80556e-08	GO:0034599	YBL064C,YBR006W,YBR046C,YBR126C,YCL033C,YCL035C,YCR021C,YCR083W,YDL010W,YDL124W,YDR368W,YDR453C,YDR513W,YDR533C,YER042W,YFL014W,YGR023W,YGR043C,YGR209C,YHR008C,YHR104W,YHR106W,YIL101C,YIR037W,YJR096W,YJR104C,YKL026C,YKL086W,YKL150W,YKR066C,YLL026W,YLR109W,YMR173W,YMR250W,YNL036W,YNL259C,YOL052C-A,YOR120W
response to oxidative stress	1.3408e-07	GO:0006979	YBL064C,YBR006W,YBR046C,YBR126C,YCL033C,YCL035C,YCR021C,YCR083W,YDL010W,YDL124W,YDR368W,YDR453C,YDR513W,YDR533C,YER042W,YFL014W,YGR023W,YGR043C,YGR088W,YGR209C,YHR008C,YHR104W,YHR106W,YIL101C,YIR037W,YJR096W,YJR104C,YKL026C,YKL086W,YKL150W,YKR066C,YLL026W,YLR109W,YMR173W,YMR250W,YNL036W,YNL241C,YNL259C,YOL052C-A,YOR120W
electron transport chain	1.44005e-07	GO:0022900	YBL045C,YDL067C,YDR178W,YEL024W,YEL039C,YFR033C,YGL187C,YGR183C,YHR001W-A,YJL045W,YJL166W,YJR048W,YKL141W,YKL148C,YLL041C,YML120C,YMR256C,YOL071W,YOR065W,YPR140W,YPR191W
respiratory electron transport chain	1.44005e-07	GO:0022904	YBL045C,YDL067C,YDR178W,YEL024W,YEL039C,YFR033C,YGL187C,YGR183C,YHR001W-A,YJL045W,YJL166W,YJR048W,YKL141W,YKL148C,YLL041C,YML120C,YMR256C,YOL071W,YOR065W,YPR140W,YPR191W
monosaccharide metabolic process	2.81181e-07	GO:0005996	YAL017W,YBR053C,YBR105C,YCL040W,YCR036W,YDL021W,YDL085W,YDR009W,YDR368W,YEL012W,YFR017C,YFR053C,YGL062W,YGL156W,YGL227W,YGR066C,YGR194C,YGR254W,YHR104W,YIL107C,YJL052W,YJL089W,YJL103C,YJL155C,YJR096W,YKR097W,YLR189C,YLR273C,YLR345W,YMR105C,YMR145C,YNL241C,YNR071C,YOL126C,YOR120W
carboxylic acid metabolic process	5.55291e-07	GO:0019752	YAR035W,YBL015W,YBL080C,YBR006W,YBR026C,YBR053C,YCL018W,YCL040W,YDL021W,YDL085W,YDL130W-A,YDL168W,YDL174C,YDL181W,YDR111C,YDR148C,YDR178W,YDR216W,YDR248C,YDR272W,YDR294C,YDR380W,YDR516C,YDR533C,YFL018C,YFL030W,YFR030W,YFR049W,YFR053C,YGL062W,YGL125W,YGL184C,YGR019W,YGR244C,YGR254W,YGR256W,YHR033W,YHR037W,YHR112C,YHR137W,YHR139C,YIL101C,YIL125W,YIR034C,YJL045W,YJL052W,YJL088W,YJR025C,YJR078W,YJR14…
purine ribonucleoside metabolic process	1.2101e-06	GO:0046128	YBL045C,YBL099W,YBR039W,YCL040W,YDL021W,YDL067C,YDL085W,YDR178W,YDR298C,YDR516C,YEL024W,YEL039C,YFR033C,YFR053C,YGL187C,YGR183C,YGR254W,YHR001W-A,YJL045W,YJL052W,YJL103C,YJL166W,YJR048W,YJR121W,YKL016C,YKL067W,YKL141W,YKL148C,YLR345W,YML120C,YMR145C,YMR256C,YOL071W,YOR020W-A,YOR054C,YOR065W,YOR347C,YPL271W,YPR140W,YPR191W
cellular oxidant detoxification	1.22623e-06	GO:0098869	YBL064C,YBR037C,YCL035C,YCR083W,YDL010W,YDR453C,YDR513W,YGR088W,YGR209C,YHR008C,YHR106W,YIR037W,YIR038C,YJR104C,YKL026C,YKL086W,YKR066C,YKR076W,YLR109W
purine nucleoside metabolic process	1.54896e-06	GO:0042278	YBL045C,YBL099W,YBR039W,YCL040W,YDL021W,YDL067C,YDL085W,YDR178W,YDR298C,YDR516C,YEL024W,YEL039C,YFR033C,YFR053C,YGL187C,YGR183C,YGR254W,YHR001W-A,YJL045W,YJL052W,YJL103C,YJL166W,YJR048W,YJR121W,YKL016C,YKL067W,YKL141W,YKL148C,YLR345W,YML120C,YMR145C,YMR256C,YOL071W,YOR020W-A,YOR054C,YOR065W,YOR347C,YPL271W,YPR140W,YPR191W
ribose phosphate metabolic process	1.67213e-06	GO:0019693	YBL045C,YBL099W,YBR039W,YBR111C,YBR117C,YCL040W,YDL021W,YDL067C,YDL085W,YDR178W,YDR298C,YDR516C,YEL024W,YEL039C,YFR033C,YFR053C,YGL187C,YGR043C,YGR183C,YGR248W,YGR254W,YGR256W,YHR001W-A,YIL033C,YJL045W,YJL052W,YJL103C,YJL166W,YJR048W,YJR121W,YKL016C,YKL067W,YKL141W,YKL148C,YLR345W,YML120C,YMR145C,YMR256C,YNL241C,YOL071W,YOR020W-A,YOR054C,YOR065W,YOR347C,YPL271W,YPR140W,YPR191W
purine nucleoside monophosphate metabolic process	2.05514e-06	GO:0009126	YBL045C,YBL099W,YBR039W,YCL040W,YDL021W,YDL067C,YDL085W,YDR178W,YDR298C,YDR516C,YEL024W,YEL039C,YFR033C,YFR053C,YGL187C,YGR183C,YGR254W,YHR001W-A,YJL045W,YJL052W,YJL103C,YJL166W,YJR048W,YJR121W,YKL016C,YKL141W,YKL148C,YLR345W,YML120C,YMR145C,YMR256C,YOL071W,YOR020W-A,YOR065W,YOR347C,YPL271W,YPR140W,YPR191W
purine ribonucleoside monophosphate metabolic process	2.05514e-06	GO:0009167	YBL045C,YBL099W,YBR039W,YCL040W,YDL021W,YDL067C,YDL085W,YDR178W,YDR298C,YDR516C,YEL024W,YEL039C,YFR033C,YFR053C,YGL187C,YGR183C,YGR254W,YHR001W-A,YJL045W,YJL052W,YJL103C,YJL166W,YJR048W,YJR121W,YKL016C,YKL141W,YKL148C,YLR345W,YML120C,YMR145C,YMR256C,YOL071W,YOR020W-A,YOR065W,YOR347C,YPL271W,YPR140W,YPR191W
purine ribonucleotide metabolic process	2.70212e-06	GO:0009150	YBL045C,YBL099W,YBR039W,YCL040W,YDL021W,YDL067C,YDL085W,YDR178W,YDR298C,YDR516C,YEL024W,YEL039C,YFR033C,YFR053C,YGL187C,YGR183C,YGR254W,YHR001W-A,YIL033C,YJL045W,YJL052W,YJL103C,YJL166W,YJR048W,YJR121W,YKL016C,YKL067W,YKL141W,YKL148C,YLR345W,YML120C,YMR145C,YMR256C,YOL071W,YOR020W-A,YOR054C,YOR065W,YOR347C,YPL271W,YPR140W,YPR191W
oxidoreduction coenzyme metabolic process	3.44425e-06	GO:0006733	YBR117C,YCL040W,YDL021W,YDL022W,YDL085W,YDR204W,YDR516C,YFR053C,YGL037C,YGR043C,YGR248W,YGR254W,YGR255C,YGR256W,YIL155C,YJL052W,YJR025C,YJR078W,YKL151C,YLR201C,YLR345W,YML110C,YML120C,YMR110C,YMR145C,YMR315W,YNL009W,YNL200C,YNL241C,YOR125C,YOR347C,YOR374W,YPL061W
single-organism catabolic process	3.63999e-06	GO:0044712	YBR001C,YBR006W,YBR183W,YBR204C,YCL040W,YCR036W,YCR068W,YDL021W,YDL168W,YDL174C,YDL238C,YDR001C,YDR058C,YDR111C,YDR148C,YDR216W,YDR248C,YDR272W,YDR287W,YDR368W,YDR380W,YDR516C,YDR533C,YER037W,YFL018C,YFR017C,YFR053C,YGL141W,YGL156W,YGR019W,YGR194C,YGR254W,YHR037W,YHR104W,YHR137W,YHR139C,YIL099W,YIL101C,YIL124W,YIL155C,YIR007W,YIR027C,YJL052W,YJL068C,YJR078W,YJR096W,YJR148W,YLR142W,YLR345W,YLR438W…
cellular carbohydrate metabolic process	3.80187e-06	GO:0044262	YAL017W,YBR001C,YBR056W,YBR105C,YBR126C,YBR149W,YCL018W,YCL040W,YCR036W,YDL021W,YDR001C,YDR009W,YDR074W,YDR248C,YDR287W,YDR516C,YEL011W,YEL012W,YEL070W,YER054C,YER062C,YER096W,YER177W,YFR015C,YFR017C,YFR053C,YGL156W,YGL227W,YGR032W,YGR066C,YGR194C,YGR256W,YIL099W,YIL107C,YIL155C,YJL089W,YJL103C,YJL137C,YLL026W,YLR258W,YLR273C,YLR345W,YML070W,YML100W,YMR105C,YNL009W,YNL117W,YOR120W,YOR245C,YPR006C…
detoxification	3.937e-06	GO:0098754	YBL064C,YBR037C,YCL035C,YCR083W,YDL010W,YDR453C,YDR513W,YGR088W,YGR209C,YHR008C,YHR106W,YIR037W,YIR038C,YJR104C,YKL026C,YKL086W,YKR066C,YKR076W,YLR109W
cellular detoxification	3.937e-06	GO:1990748	YBL064C,YBR037C,YCL035C,YCR083W,YDL010W,YDR453C,YDR513W,YGR088W,YGR209C,YHR008C,YHR106W,YIR037W,YIR038C,YJR104C,YKL026C,YKL086W,YKR066C,YKR076W,YLR109W
oxoacid metabolic process	4.2562e-06	GO:0043436	YAR035W,YBL015W,YBL080C,YBR006W,YBR026C,YBR053C,YCL018W,YCL040W,YDL021W,YDL085W,YDL130W-A,YDL168W,YDL174C,YDL181W,YDR111C,YDR148C,YDR178W,YDR216W,YDR248C,YDR272W,YDR294C,YDR380W,YDR516C,YDR533C,YFL018C,YFL030W,YFR030W,YFR049W,YFR053C,YGL062W,YGL125W,YGL184C,YGR019W,YGR244C,YGR254W,YGR256W,YHR033W,YHR037W,YHR112C,YHR137W,YHR139C,YIL101C,YIL125W,YIR034C,YJL045W,YJL052W,YJL088W,YJR025C,YJR078W,YJR14…
organic acid metabolic process	4.77459e-06	GO:0006082	YAR035W,YBL015W,YBL080C,YBR006W,YBR026C,YBR053C,YCL018W,YCL040W,YDL021W,YDL085W,YDL130W-A,YDL168W,YDL174C,YDL181W,YDR111C,YDR148C,YDR178W,YDR216W,YDR248C,YDR272W,YDR294C,YDR380W,YDR516C,YDR533C,YFL018C,YFL030W,YFR030W,YFR049W,YFR053C,YGL062W,YGL125W,YGL184C,YGR019W,YGR244C,YGR254W,YGR256W,YHR033W,YHR037W,YHR112C,YHR137W,YHR139C,YIL101C,YIL125W,YIR034C,YJL045W,YJL052W,YJL088W,YJR025C,YJR078W,YJR14…
purine nucleotide metabolic process	6.70044e-06	GO:0006163	YBL045C,YBL099W,YBR039W,YCL040W,YDL021W,YDL067C,YDL085W,YDR178W,YDR298C,YDR516C,YEL024W,YEL039C,YFR033C,YFR053C,YGL187C,YGR183C,YGR254W,YHR001W-A,YIL033C,YJL045W,YJL052W,YJL103C,YJL166W,YJR048W,YJR121W,YKL016C,YKL067W,YKL141W,YKL148C,YLR345W,YML120C,YMR145C,YMR256C,YOL071W,YOR020W-A,YOR054C,YOR065W,YOR347C,YPL271W,YPR140W,YPR191W
small molecule catabolic process	1.50764e-05	GO:0044282	YBR006W,YCR036W,YDL168W,YDL174C,YDR111C,YDR148C,YDR216W,YDR248C,YDR272W,YDR287W,YDR368W,YDR380W,YDR533C,YFL018C,YGR019W,YGR194C,YHR037W,YHR104W,YHR137W,YHR139C,YIL101C,YIL155C,YJL068C,YJR078W,YJR096W,YJR148W,YLR142W,YLR438W,YML004C,YML070W,YMR105C,YMR250W,YNL009W,YNL160W,YNL202W,YNL274C,YNR071C,YOR120W,YPL061W,YPR002W,YPR006C
organophosphate metabolic process	1.65677e-05	GO:0019637	YBL045C,YBL099W,YBR039W,YBR111C,YBR117C,YCL040W,YCR068W,YDL021W,YDL022W,YDL067C,YDL085W,YDL244W,YDR018C,YDR178W,YDR287W,YDR298C,YDR319C,YDR516C,YEL024W,YEL039C,YER037W,YFR019W,YFR033C,YFR053C,YGL037C,YGL187C,YGR043C,YGR149W,YGR180C,YGR183C,YGR209C,YGR248W,YGR254W,YGR256W,YHR001W-A,YIL033C,YIL066C,YIL107C,YIL124W,YIL155C,YJL026W,YJL045W,YJL052W,YJL103C,YJL132W,YJL155C,YJL166W,YJR025C,YJR048W,YJR07…
ion transport	1.65687e-05	GO:0006811	YAL053W,YBL030C,YBL045C,YBL099W,YBR037C,YBR039W,YBR054W,YBR132C,YBR147W,YBR296C,YCL025C,YCL038C,YCR010C,YCR021C,YCR098C,YDL067C,YDL199C,YDR107C,YDR270W,YDR298C,YDR342C,YDR384C,YEL024W,YEL065W,YER053C,YER119C,YER141W,YER145C,YFL011W,YFL040W,YFL054C,YFL055W,YFR033C,YGL006W,YGL187C,YGR142W,YGR183C,YGR243W,YHL040C,YHR001W-A,YHR096C,YJL059W,YJL094C,YJL166W,YJR077C,YJR121W,YKL016C,YKL188C,YKL217W,YLR03…
response to toxic substance	1.73385e-05	GO:0009636	YBL064C,YBR037C,YCL035C,YCR083W,YDL010W,YDR453C,YDR513W,YGR088W,YGR209C,YHR008C,YHR106W,YIR037W,YIR038C,YJR104C,YKL026C,YKL086W,YKR066C,YKR076W,YLR109W,YML070W
purine-containing compound metabolic process	2.3985e-05	GO:0072521	YBL045C,YBL099W,YBR039W,YCL040W,YDL021W,YDL067C,YDL085W,YDL238C,YDR178W,YDR298C,YDR516C,YEL024W,YEL039C,YFR033C,YFR053C,YGL187C,YGR183C,YGR254W,YHR001W-A,YIL033C,YIR027C,YJL045W,YJL052W,YJL103C,YJL166W,YJR048W,YJR121W,YKL016C,YKL067W,YKL141W,YKL148C,YLR345W,YML120C,YMR145C,YMR256C,YOL071W,YOR020W-A,YOR054C,YOR065W,YOR347C,YPL271W,YPR140W,YPR191W
ribonucleotide metabolic process	4.47544e-05	GO:0009259	YBL045C,YBL099W,YBR039W,YCL040W,YDL021W,YDL067C,YDL085W,YDR178W,YDR298C,YDR516C,YEL024W,YEL039C,YFR033C,YFR053C,YGL187C,YGR183C,YGR254W,YHR001W-A,YIL033C,YJL045W,YJL052W,YJL103C,YJL166W,YJR048W,YJR121W,YKL016C,YKL067W,YKL141W,YKL148C,YLR345W,YML120C,YMR145C,YMR256C,YOL071W,YOR020W-A,YOR054C,YOR065W,YOR347C,YPL271W,YPR140W,YPR191W
ribonucleoside metabolic process	4.49445e-05	GO:0009119	YBL045C,YBL099W,YBR039W,YCL040W,YDL021W,YDL067C,YDL085W,YDR178W,YDR298C,YDR516C,YEL024W,YEL039C,YFR033C,YFR053C,YGL187C,YGR183C,YGR254W,YHR001W-A,YJL045W,YJL052W,YJL103C,YJL166W,YJR048W,YJR121W,YKL016C,YKL067W,YKL141W,YKL148C,YLR345W,YML120C,YMR145C,YMR256C,YOL071W,YOR020W-A,YOR054C,YOR065W,YOR347C,YPL271W,YPR140W,YPR191W
ion transmembrane transport	5.51431e-05	GO:0034220	YAL053W,YBL045C,YBL099W,YBR039W,YBR054W,YBR132C,YBR147W,YBR296C,YCL025C,YCL038C,YCR010C,YCR021C,YDL067C,YDR270W,YDR298C,YDR384C,YEL024W,YER053C,YER119C,YER141W,YER145C,YFL054C,YFL055W,YFR033C,YGL006W,YGL187C,YGR183C,YGR243W,YHR001W-A,YJL094C,YJL166W,YJR077C,YJR121W,YKL016C,YKL188C,YKL217W,YLR034C,YMR058W,YMR256C,YMR279C,YNL055C,YNL270C,YNR002C,YOL119C,YOL122C,YOR020W-A,YOR065W,YOR316C,YOR348C,YPL…
catabolic process	7.15122e-05	GO:0009056	YAL005C,YBL067C,YBL075C,YBR001C,YBR006W,YBR056W,YBR062C,YBR101C,YBR105C,YBR139W,YBR183W,YBR204C,YBR280C,YCL040W,YCR036W,YCR068W,YDL021W,YDL022W,YDL132W,YDL168W,YDL174C,YDL238C,YDL248W,YDR001C,YDR058C,YDR111C,YDR148C,YDR216W,YDR248C,YDR272W,YDR287W,YDR330W,YDR358W,YDR368W,YDR380W,YDR516C,YDR533C,YEL012W,YEL060C,YER035W,YER037W,YFL016C,YFL018C,YFR017C,YFR053C,YGL141W,YGL156W,YGL227W,YGR019W,YGR066C…
coenzyme metabolic process	8.2463e-05	GO:0006732	YBL015W,YBR117C,YCL040W,YDL021W,YDL022W,YDL085W,YDL130W-A,YDL181W,YDL244W,YDR148C,YDR204W,YDR516C,YFR053C,YGL037C,YGL125W,YGR043C,YGR244C,YGR248W,YGR254W,YGR255C,YGR256W,YIL155C,YJL052W,YJR025C,YJR078W,YKL151C,YLR201C,YLR345W,YML110C,YML120C,YMR110C,YMR145C,YMR169C,YMR170C,YMR315W,YNL009W,YNL200C,YNL241C,YNL332W,YNR001C,YOR054C,YOR125C,YOR142W,YOR317W,YOR347C,YOR374W,YPL061W
ribonucleoside monophosphate metabolic process	8.27388e-05	GO:0009161	YBL045C,YBL099W,YBR039W,YCL040W,YDL021W,YDL067C,YDL085W,YDR178W,YDR298C,YDR516C,YEL024W,YEL039C,YFR033C,YFR053C,YGL187C,YGR183C,YGR254W,YHR001W-A,YJL045W,YJL052W,YJL103C,YJL166W,YJR048W,YJR121W,YKL016C,YKL141W,YKL148C,YLR345W,YML120C,YMR145C,YMR256C,YOL071W,YOR020W-A,YOR065W,YOR347C,YPL271W,YPR140W,YPR191W
transmembrane transport	8.98987e-05	GO:0055085	YAL005C,YAL053W,YBL030C,YBL045C,YBL075C,YBL099W,YBR039W,YBR054W,YBR132C,YBR147W,YBR241C,YBR296C,YCL025C,YCL038C,YCR010C,YCR011C,YCR021C,YCR098C,YDL022W,YDL067C,YDL199C,YDR270W,YDR298C,YDR342C,YDR384C,YDR406W,YEL024W,YEL065W,YER053C,YER103W,YER119C,YER141W,YER145C,YFL011W,YFL040W,YFL054C,YFL055W,YFR033C,YFR045W,YGL006W,YGL104C,YGL187C,YGR183C,YGR243W,YHL035C,YHL040C,YHR001W-A,YHR096C,YJL094C,YJL16…
mitochondrial electron transport, ubiquinol to cytochrome c	0.000104284	GO:0006122	YBL045C,YEL024W,YEL039C,YFR033C,YGR183C,YHR001W-A,YJL166W,YJR048W,YOR065W,YPR191W
cofactor metabolic process	0.000106675	GO:0051186	YBL015W,YBR117C,YCL040W,YDL021W,YDL022W,YDL085W,YDL130W-A,YDL181W,YDL244W,YDR148C,YDR204W,YDR516C,YER014W,YER141W,YFR053C,YGL037C,YGL125W,YGR043C,YGR180C,YGR244C,YGR248W,YGR254W,YGR255C,YGR256W,YIL155C,YJL052W,YJR025C,YJR078W,YKL151C,YLR201C,YLR345W,YLR369W,YML110C,YML120C,YMR110C,YMR145C,YMR169C,YMR170C,YMR315W,YNL009W,YNL200C,YNL241C,YNL332W,YNR001C,YOR054C,YOR125C,YOR142W,YOR317W,YOR347C,YOR37…
nucleoside monophosphate metabolic process	0.000152934	GO:0009123	YBL045C,YBL099W,YBR039W,YCL040W,YDL021W,YDL067C,YDL085W,YDR178W,YDR298C,YDR516C,YEL024W,YEL039C,YFR033C,YFR053C,YGL187C,YGR183C,YGR254W,YHR001W-A,YJL045W,YJL052W,YJL103C,YJL166W,YJR048W,YJR121W,YKL016C,YKL141W,YKL148C,YLR345W,YML120C,YMR145C,YMR256C,YOL071W,YOR020W-A,YOR065W,YOR347C,YPL271W,YPR140W,YPR191W
organic substance catabolic process	0.000178673	GO:1901575	YAL005C,YBL067C,YBL075C,YBR001C,YBR006W,YBR056W,YBR062C,YBR101C,YBR105C,YBR139W,YBR183W,YBR204C,YBR280C,YCL040W,YCR036W,YCR068W,YDL021W,YDL022W,YDL132W,YDL168W,YDL174C,YDL238C,YDL248W,YDR001C,YDR058C,YDR111C,YDR148C,YDR216W,YDR248C,YDR272W,YDR287W,YDR330W,YDR358W,YDR368W,YDR380W,YDR516C,YDR533C,YEL012W,YEL060C,YER035W,YER037W,YFL016C,YFL018C,YFR017C,YFR053C,YGL141W,YGL156W,YGL227W,YGR019W,YGR066C…
glycosyl compound metabolic process	0.0002985	GO:1901657	YBL045C,YBL099W,YBR039W,YCL040W,YDL021W,YDL067C,YDL085W,YDR178W,YDR298C,YDR516C,YEL024W,YEL039C,YFR033C,YFR053C,YGL187C,YGR183C,YGR254W,YHR001W-A,YIR007W,YJL045W,YJL052W,YJL103C,YJL166W,YJR048W,YJR121W,YKL016C,YKL067W,YKL141W,YKL148C,YLR345W,YML120C,YMR145C,YMR256C,YOL071W,YOR020W-A,YOR054C,YOR065W,YOR347C,YPL271W,YPR140W,YPR191W
nucleoside metabolic process	0.0003755	GO:0009116	YBL045C,YBL099W,YBR039W,YCL040W,YDL021W,YDL067C,YDL085W,YDR178W,YDR298C,YDR516C,YEL024W,YEL039C,YFR033C,YFR053C,YGL187C,YGR183C,YGR254W,YHR001W-A,YJL045W,YJL052W,YJL103C,YJL166W,YJR048W,YJR121W,YKL016C,YKL067W,YKL141W,YKL148C,YLR345W,YML120C,YMR145C,YMR256C,YOL071W,YOR020W-A,YOR054C,YOR065W,YOR347C,YPL271W,YPR140W,YPR191W
pyridine nucleotide metabolic process	0.000387142	GO:0019362	YBR117C,YCL040W,YDL021W,YDL022W,YDL085W,YDR516C,YFR053C,YGL037C,YGR043C,YGR248W,YGR254W,YGR256W,YIL155C,YJL052W,YJR025C,YJR078W,YKL151C,YLR345W,YML120C,YMR145C,YMR315W,YNL009W,YNL200C,YNL241C,YOR347C,YOR374W,YPL061W
nicotinamide nucleotide metabolic process	0.000387142	GO:0046496	YBR117C,YCL040W,YDL021W,YDL022W,YDL085W,YDR516C,YFR053C,YGL037C,YGR043C,YGR248W,YGR254W,YGR256W,YIL155C,YJL052W,YJR025C,YJR078W,YKL151C,YLR345W,YML120C,YMR145C,YMR315W,YNL009W,YNL200C,YNL241C,YOR347C,YOR374W,YPL061W
hexose metabolic process	0.000449646	GO:0019318	YAL017W,YBR105C,YCL040W,YDL021W,YDL085W,YDR009W,YEL012W,YFR017C,YFR053C,YGL062W,YGL156W,YGL227W,YGR066C,YGR254W,YHR104W,YIL107C,YJL052W,YJL089W,YJL103C,YJL155C,YKR097W,YLR273C,YLR345W,YMR105C,YMR145C,YNL241C,YNR071C,YOL126C
cation transport	0.000547972	GO:0006812	YBL045C,YBL099W,YBR037C,YBR039W,YBR132C,YBR296C,YCL025C,YCR010C,YDL067C,YDL199C,YDR270W,YDR298C,YDR342C,YDR384C,YEL024W,YER053C,YER119C,YER141W,YER145C,YFL011W,YFL040W,YFR033C,YGL006W,YGL187C,YGR183C,YHR001W-A,YHR096C,YJL059W,YJL094C,YJL166W,YJR121W,YKL016C,YKL217W,YLR034C,YLR214W,YMR058W,YMR256C,YMR279C,YNL259C,YNL270C,YNR002C,YOL122C,YOL156W,YOR020W-A,YOR065W,YOR137C,YOR316C,YOR317W,YOR348C,YPL…
cation transmembrane transport	0.000640979	GO:0098655	YBL045C,YBL099W,YBR039W,YBR132C,YBR296C,YCL025C,YCR010C,YDL067C,YDR270W,YDR298C,YDR384C,YEL024W,YER053C,YER119C,YER141W,YER145C,YFR033C,YGL006W,YGL187C,YGR183C,YHR001W-A,YJL094C,YJL166W,YJR121W,YKL016C,YLR034C,YMR058W,YMR256C,YMR279C,YNL270C,YNR002C,YOL122C,YOR020W-A,YOR065W,YOR316C,YOR348C,YPL271W,YPR124W,YPR191W
single-organism biosynthetic process	0.000949851	GO:0044711	YAL017W,YAL053W,YBL033C,YBL099W,YBR026C,YBR039W,YBR053C,YBR105C,YBR126C,YBR139W,YBR183W,YCL018W,YDL021W,YDL130W-A,YDL168W,YDL181W,YDL244W,YDR018C,YDR074W,YDR204W,YDR287W,YDR298C,YDR319C,YDR380W,YDR533C,YEL011W,YEL012W,YER014W,YER044C,YER062C,YER096W,YER141W,YER177W,YFL018C,YFL030W,YFR015C,YFR017C,YFR030W,YGL037C,YGL047W,YGL062W,YGL125W,YGL184C,YGL187C,YGL227W,YGR032W,YGR066C,YGR149W,YGR180C,YGR20…
proton transport	0.00487164	GO:0015992	YBL045C,YBL099W,YBR039W,YDL067C,YDL199C,YDR298C,YDR342C,YEL024W,YER141W,YFL011W,YFL040W,YFR033C,YGL187C,YGR183C,YHR001W-A,YHR096C,YJL094C,YJL166W,YJR121W,YKL016C,YKL217W,YMR256C,YOL122C,YOL156W,YOR020W-A,YOR065W,YOR137C,YPL271W,YPR191W
hydrogen transport	0.00594762	GO:0006818	YBL045C,YBL099W,YBR039W,YDL067C,YDL199C,YDR298C,YDR342C,YEL024W,YER141W,YFL011W,YFL040W,YFR033C,YGL187C,YGR183C,YHR001W-A,YHR096C,YJL094C,YJL166W,YJR121W,YKL016C,YKL217W,YMR256C,YOL122C,YOL156W,YOR020W-A,YOR065W,YOR137C,YPL271W,YPR191W
organelle disassembly	0.00639825	GO:1903008	YAL005C,YAL008W,YAR019C,YBL078C,YCR079W,YDL149W,YDR022C,YGL180W,YHR171W,YJL102W,YLL026W,YLR312C,YLR356W,YNL242W,YNR007C,YOR152C,YPL166W,YPL250C,YPR185W
glucose metabolic process	0.00657152	GO:0006006	YAL017W,YBR105C,YCL040W,YDL021W,YDL085W,YEL012W,YFR017C,YFR053C,YGL062W,YGL227W,YGR066C,YGR254W,YJL052W,YJL089W,YJL103C,YJL155C,YKR097W,YLR273C,YMR105C,YMR145C,YNL241C,YNR071C,YOL126C
pyridine-containing compound metabolic process	0.00710672	GO:0072524	YBR117C,YCL040W,YDL021W,YDL022W,YDL085W,YDR516C,YFR053C,YGL037C,YGR043C,YGR248W,YGR254W,YGR256W,YIL155C,YJL052W,YJR025C,YJR078W,YKL151C,YLR345W,YML120C,YMR145C,YMR315W,YNL009W,YNL200C,YNL241C,YOR347C,YOR374W,YPL061W
carbohydrate biosynthetic process	0.00723518	GO:0016051	YAL017W,YBR053C,YBR105C,YBR126C,YDL021W,YDR074W,YDR287W,YEL011W,YEL012W,YER062C,YER096W,YER177W,YFR015C,YFR017C,YGL062W,YGL227W,YGR032W,YGR066C,YGR254W,YJL052W,YJL089W,YJL103C,YJL137C,YKR097W,YLR258W,YLR273C,YML100W,YMR105C,YOL126C,YPR184W
single-organism cellular process	0.0100919	GO:0044763	R0030W,YAL002W,YAL005C,YAL008W,YAL017W,YAL030W,YAL053W,YAR019C,YAR035W,YBL015W,YBL030C,YBL033C,YBL045C,YBL064C,YBL067C,YBL075C,YBL078C,YBL080C,YBL099W,YBL100W-B,YBR001C,YBR006W,YBR026C,YBR037C,YBR039W,YBR053C,YBR108W,YBR117C,YBR126C,YBR137W,YBR139W,YBR179C,YBR183W,YBR214W,YCL018W,YCL035C,YCL040W,YCL057C-A,YCR010C,YCR030C,YCR061W,YCR068W,YCR079W,YCR083W,YDL010W,YDL021W,YDL022W,YDL024C,YDL067C,YDL0…
dicarboxylic acid metabolic process	0.012217	GO:0043648	YBR006W,YDR148C,YFL018C,YFR049W,YHR037W,YIL125W,YJR025C,YJR148W,YKL085W,YLR142W,YLR438W,YMR250W,YNL037C,YNR001C,YOL126C,YOR136W,YOR142W,YPL262W
single-organism carbohydrate catabolic process	0.0133996	GO:0044724	YBR001C,YCL040W,YCR036W,YDL021W,YDR001C,YDR248C,YDR368W,YDR516C,YFR017C,YFR053C,YGL156W,YGR194C,YGR254W,YHR104W,YIL099W,YIL155C,YJL052W,YJR096W,YLR345W,YML070W,YMR105C,YNR071C,YOR120W,YOR347C,YPR026W,YPR160W,YPR184W
trehalose metabolic process	0.0169748	GO:0005991	YBR001C,YBR126C,YDR001C,YDR074W,YLL026W,YML100W,YMR105C,YPR026W
monocarboxylic acid metabolic process	0.0178242	GO:0032787	YAR035W,YBL015W,YBR006W,YBR026C,YCL018W,YCL040W,YDL021W,YDL085W,YDL174C,YDR216W,YDR248C,YDR272W,YDR380W,YDR516C,YDR533C,YFL018C,YFR053C,YGL062W,YGR019W,YGR254W,YGR256W,YHR139C,YIL101C,YJL052W,YLR189C,YLR345W,YML004C,YML042W,YML054C,YMR145C,YMR169C,YMR170C,YNL009W,YNL117W,YNL160W,YNL202W,YNL274C,YOR100C,YOR317W,YOR347C,YOR374W,YPL061W,YPR002W,YPR006C
response to water deprivation	0.0323879	GO:0009414	YBR126C,YDR001C,YGR008C,YJL144W,YMR175W,YPR026W
cellular response to water deprivation	0.0323879	GO:0042631	YBR126C,YDR001C,YGR008C,YJL144W,YMR175W,YPR026W
monovalent inorganic cation transport	0.0349788	GO:0015672	YBL045C,YBL099W,YBR039W,YBR296C,YDL067C,YDL199C,YDR298C,YDR342C,YEL024W,YER141W,YFL011W,YFL040W,YFR033C,YGL187C,YGR183C,YHR001W-A,YHR096C,YJL094C,YJL166W,YJR121W,YKL016C,YKL217W,YMR256C,YOL122C,YOL156W,YOR020W-A,YOR065W,YOR137C,YPL271W,YPR191W
response to inorganic substance	0.038786	GO:0010035	YBL064C,YBR126C,YCR021C,YDR001C,YGR008C,YGR088W,YHL035C,YHR008C,YHR106W,YJL144W,YJR104C,YLL029W,YLR109W,YMR058W,YMR175W,YNL036W,YNL241C,YOL052C-A,YOR316C,YPR026W

## Sheet: down789_nqo
GO term	p-score	GO term ID	Genes
cytoplasmic translation	4.21399e-35	GO:0002181	YAL035W,YBL072C,YBL087C,YBL092W,YBR031W,YBR048W,YBR079C,YBR191W,YCR031C,YDL061C,YDL081C,YDL082W,YDL083C,YDL229W,YDR012W,YDR025W,YDR064W,YDR172W,YDR382W,YDR418W,YDR450W,YDR471W,YEL054C,YER102W,YER131W,YFR031C-A,YGL030W,YGL076C,YGL135W,YGL147C,YGR034W,YGR214W,YHL015W,YHL033C,YHL039W,YHR064C,YHR203C,YIL018W,YIL069C,YIL133C,YIL148W,YJL177W,YJL190C,YJL191W,YJR123W,YJR145C,YKL006W,YKL056C,YKL156W,YKL18…
organonitrogen compound biosynthetic process	4.48388e-24	GO:1901566	YAL003W,YAL035W,YAR015W,YBL032W,YBL072C,YBL076C,YBL087C,YBL092W,YBR031W,YBR048W,YBR079C,YBR084W,YBR118W,YBR121C,YBR143C,YBR189W,YBR191W,YBR248C,YBR249C,YBR263W,YBR265W,YCL030C,YCR031C,YCR034W,YCR053W,YCR077C,YDL061C,YDL081C,YDL082W,YDL083C,YDL171C,YDL188C,YDL208W,YDL229W,YDR012W,YDR025W,YDR035W,YDR037W,YDR044W,YDR062W,YDR064W,YDR081C,YDR091C,YDR158W,YDR172W,YDR226W,YDR297W,YDR341C,YDR382W,YDR385W…
organonitrogen compound metabolic process	3.4041e-23	GO:1901564	YAL003W,YAL035W,YAL038W,YAL044C,YAR015W,YBL032W,YBL072C,YBL076C,YBL087C,YBL092W,YBR029C,YBR031W,YBR048W,YBR079C,YBR084W,YBR092C,YBR118W,YBR121C,YBR127C,YBR143C,YBR189W,YBR191W,YBR208C,YBR248C,YBR249C,YBR263W,YBR265W,YCL030C,YCL050C,YCR031C,YCR034W,YCR053W,YCR077C,YDL061C,YDL081C,YDL082W,YDL083C,YDL171C,YDL188C,YDL208W,YDL229W,YDR012W,YDR019C,YDR025W,YDR035W,YDR037W,YDR044W,YDR062W,YDR064W,YDR081C…
ribosome biogenesis	8.2571e-18	GO:0042254	YAL035W,YBL004W,YBL072C,YBR048W,YBR189W,YCR031C,YDL014W,YDL031W,YDL083C,YDL208W,YDL229W,YDR025W,YDR064W,YDR091C,YDR101C,YDR161W,YDR418W,YDR432W,YDR450W,YEL026W,YEL054C,YER006W,YER036C,YER102W,YER125W,YER131W,YGL030W,YGL076C,YGL078C,YGL099W,YGL123W,YGL135W,YGL172W,YGL173C,YGR034W,YGR090W,YGR103W,YGR162W,YGR214W,YGR245C,YGR285C,YHL015W,YHL033C,YHR064C,YHR089C,YHR170W,YIL069C,YIL148W,YJL041W,YJL109C…
amide biosynthetic process	3.00182e-15	GO:0043604	YAL003W,YAL035W,YBL032W,YBL072C,YBL076C,YBL087C,YBL092W,YBR031W,YBR048W,YBR079C,YBR084W,YBR118W,YBR121C,YBR143C,YBR189W,YBR191W,YCR031C,YCR077C,YDL061C,YDL081C,YDL082W,YDL083C,YDL188C,YDL208W,YDL229W,YDR012W,YDR025W,YDR037W,YDR064W,YDR091C,YDR172W,YDR341C,YDR382W,YDR385W,YDR404C,YDR418W,YDR432W,YDR450W,YDR471W,YEL026W,YEL054C,YER025W,YER102W,YER131W,YER165W,YFL022C,YFR031C-A,YGL014W,YGL030W,YGL07…
ribonucleoprotein complex biogenesis	1.6213e-14	GO:0022613	YAL035W,YBL004W,YBL072C,YBR048W,YBR079C,YBR189W,YCR031C,YCR077C,YDL014W,YDL031W,YDL083C,YDL208W,YDL229W,YDR025W,YDR064W,YDR091C,YDR101C,YDR161W,YDR418W,YDR432W,YDR450W,YEL026W,YEL054C,YER006W,YER025W,YER036C,YER102W,YER125W,YER131W,YGL030W,YGL076C,YGL078C,YGL099W,YGL123W,YGL135W,YGL172W,YGL173C,YGR034W,YGR090W,YGR103W,YGR162W,YGR214W,YGR245C,YGR285C,YHL015W,YHL033C,YHR064C,YHR089C,YHR170W,YIL069C…
cellular amide metabolic process	1.65063e-14	GO:0043603	YAL003W,YAL035W,YBL032W,YBL072C,YBL076C,YBL087C,YBL092W,YBR031W,YBR048W,YBR079C,YBR084W,YBR118W,YBR121C,YBR143C,YBR189W,YBR191W,YBR208C,YBR263W,YCR031C,YCR077C,YDL061C,YDL081C,YDL082W,YDL083C,YDL188C,YDL208W,YDL229W,YDR012W,YDR025W,YDR037W,YDR064W,YDR091C,YDR172W,YDR321W,YDR341C,YDR382W,YDR385W,YDR404C,YDR418W,YDR432W,YDR450W,YDR471W,YEL026W,YEL054C,YER025W,YER102W,YER131W,YER165W,YFL022C,YFR031C…
oxoacid metabolic process	2.9225e-14	GO:0043436	YAL038W,YAL044C,YBL076C,YBR084W,YBR112C,YBR121C,YBR177C,YBR208C,YBR218C,YBR222C,YBR248C,YBR249C,YBR263W,YCL026C-A,YCL030C,YCR034W,YCR053W,YCR084C,YDL171C,YDR019C,YDR035W,YDR037W,YDR081C,YDR089W,YDR158W,YDR297W,YDR321W,YDR341C,YER023W,YER043C,YER055C,YER061C,YER081W,YER086W,YER125W,YFL022C,YGL105W,YGL148W,YGL196W,YGL202W,YGL245W,YGL253W,YGR061C,YGR094W,YGR124W,YGR185C,YGR204W,YGR208W,YGR264C,YHR01…
translation	3.1444e-14	GO:0006412	YAL003W,YAL035W,YBL032W,YBL072C,YBL076C,YBL087C,YBL092W,YBR031W,YBR048W,YBR079C,YBR118W,YBR121C,YBR143C,YBR189W,YBR191W,YCR031C,YCR077C,YDL061C,YDL081C,YDL082W,YDL083C,YDL188C,YDL208W,YDL229W,YDR012W,YDR025W,YDR037W,YDR064W,YDR091C,YDR172W,YDR341C,YDR382W,YDR385W,YDR404C,YDR418W,YDR432W,YDR450W,YDR471W,YEL026W,YEL054C,YER025W,YER102W,YER131W,YER165W,YFL022C,YFR031C-A,YGL014W,YGL030W,YGL076C,YGL10…
organic acid metabolic process	3.43767e-14	GO:0006082	YAL038W,YAL044C,YBL076C,YBR084W,YBR112C,YBR121C,YBR177C,YBR208C,YBR218C,YBR222C,YBR248C,YBR249C,YBR263W,YCL026C-A,YCL030C,YCR034W,YCR053W,YCR084C,YDL171C,YDR019C,YDR035W,YDR037W,YDR081C,YDR089W,YDR158W,YDR297W,YDR321W,YDR341C,YER023W,YER043C,YER055C,YER061C,YER081W,YER086W,YER125W,YFL022C,YGL105W,YGL148W,YGL196W,YGL202W,YGL245W,YGL253W,YGR061C,YGR094W,YGR124W,YGR185C,YGR204W,YGR208W,YGR264C,YHR01…
peptide biosynthetic process	5.11614e-14	GO:0043043	YAL003W,YAL035W,YBL032W,YBL072C,YBL076C,YBL087C,YBL092W,YBR031W,YBR048W,YBR079C,YBR118W,YBR121C,YBR143C,YBR189W,YBR191W,YCR031C,YCR077C,YDL061C,YDL081C,YDL082W,YDL083C,YDL188C,YDL208W,YDL229W,YDR012W,YDR025W,YDR037W,YDR064W,YDR091C,YDR172W,YDR341C,YDR382W,YDR385W,YDR404C,YDR418W,YDR432W,YDR450W,YDR471W,YEL026W,YEL054C,YER025W,YER102W,YER131W,YER165W,YFL022C,YFR031C-A,YGL014W,YGL030W,YGL076C,YGL10…
carboxylic acid metabolic process	6.05749e-14	GO:0019752	YAL038W,YAL044C,YBL076C,YBR084W,YBR112C,YBR121C,YBR177C,YBR208C,YBR218C,YBR222C,YBR248C,YBR249C,YBR263W,YCL026C-A,YCL030C,YCR034W,YCR053W,YCR084C,YDL171C,YDR019C,YDR035W,YDR037W,YDR081C,YDR158W,YDR297W,YDR321W,YDR341C,YER023W,YER043C,YER055C,YER061C,YER081W,YER086W,YER125W,YFL022C,YGL105W,YGL148W,YGL196W,YGL202W,YGL245W,YGL253W,YGR061C,YGR094W,YGR124W,YGR185C,YGR204W,YGR208W,YGR264C,YHR019C,YHR02…
cellular amino acid metabolic process	5.01161e-13	GO:0006520	YAL044C,YBL076C,YBR084W,YBR121C,YBR208C,YBR248C,YBR249C,YBR263W,YCL030C,YCR053W,YDL171C,YDR019C,YDR035W,YDR037W,YDR158W,YDR321W,YDR341C,YER023W,YER043C,YER055C,YER081W,YER086W,YFL022C,YGL105W,YGL148W,YGL196W,YGL202W,YGL245W,YGR061C,YGR094W,YGR124W,YGR185C,YGR204W,YGR208W,YGR264C,YHR019C,YHR020W,YHR025W,YHR208W,YIL074C,YIL078W,YIL116W,YJL130C,YJR016C,YKL029C,YLL018C,YLR058C,YLR060W,YLR089C,YLR180W…
peptide metabolic process	1.83594e-12	GO:0006518	YAL003W,YAL035W,YBL032W,YBL072C,YBL076C,YBL087C,YBL092W,YBR031W,YBR048W,YBR079C,YBR118W,YBR121C,YBR143C,YBR189W,YBR191W,YCR031C,YCR077C,YDL061C,YDL081C,YDL082W,YDL083C,YDL188C,YDL208W,YDL229W,YDR012W,YDR025W,YDR037W,YDR064W,YDR091C,YDR172W,YDR341C,YDR382W,YDR385W,YDR404C,YDR418W,YDR432W,YDR450W,YDR471W,YEL026W,YEL054C,YER025W,YER102W,YER131W,YER165W,YFL022C,YFR031C-A,YGL014W,YGL030W,YGL076C,YGL10…
ncRNA metabolic process	7.38537e-12	GO:0034660	YAL035W,YBL004W,YBL072C,YBL076C,YBR048W,YBR121C,YBR189W,YCR031C,YDL014W,YDL031W,YDL083C,YDL112W,YDL208W,YDL229W,YDR025W,YDR037W,YDR064W,YDR091C,YDR120C,YDR165W,YDR341C,YDR432W,YDR450W,YEL026W,YER006W,YER102W,YER125W,YFL022C,YGL030W,YGL076C,YGL078C,YGL105W,YGL123W,YGL135W,YGL169W,YGL173C,YGL245W,YGR090W,YGR094W,YGR103W,YGR185C,YGR200C,YGR214W,YGR264C,YGR285C,YHL015W,YHL033C,YHR019C,YHR020W,YHR064C…
rRNA-containing ribonucleoprotein complex export from nucleus	6.25551e-10	GO:0071428	YDL229W,YDR091C,YDR101C,YDR450W,YER006W,YER036C,YER125W,YER131W,YGL099W,YGL123W,YGL172W,YGR214W,YGR245C,YGR285C,YHR170W,YIL148W,YJL041W,YJR123W,YKR094C,YLR048W,YLR264W,YLR293C,YML026C,YMR235C,YNL209W,YOL040C,YOR167C,YPR016C
organic substance biosynthetic process	9.78912e-10	GO:1901576	YAL003W,YAL023C,YAL035W,YAR015W,YBL032W,YBL072C,YBL076C,YBL079W,YBL087C,YBL092W,YBR029C,YBR031W,YBR048W,YBR079C,YBR084W,YBR112C,YBR118W,YBR121C,YBR143C,YBR177C,YBR189W,YBR191W,YBR198C,YBR218C,YBR248C,YBR249C,YBR263W,YBR265W,YCL030C,YCL050C,YCR031C,YCR034W,YCR053W,YCR077C,YCR084C,YDL055C,YDL061C,YDL081C,YDL082W,YDL083C,YDL084W,YDL140C,YDL171C,YDL188C,YDL208W,YDL229W,YDR012W,YDR025W,YDR035W,YDR037W…
biosynthetic process	1.08571e-09	GO:0009058	YAL003W,YAL023C,YAL035W,YAR015W,YBL032W,YBL072C,YBL076C,YBL079W,YBL087C,YBL092W,YBR029C,YBR031W,YBR048W,YBR079C,YBR084W,YBR112C,YBR118W,YBR121C,YBR143C,YBR177C,YBR189W,YBR191W,YBR198C,YBR218C,YBR248C,YBR249C,YBR263W,YBR265W,YCL030C,YCL050C,YCR031C,YCR034W,YCR053W,YCR077C,YCR084C,YDL055C,YDL061C,YDL081C,YDL082W,YDL083C,YDL084W,YDL140C,YDL171C,YDL188C,YDL208W,YDL229W,YDR012W,YDR025W,YDR035W,YDR037W…
ribosomal large subunit biogenesis	2.01952e-09	GO:0042273	YDL031W,YDL208W,YDR091C,YDR418W,YEL026W,YEL054C,YER006W,YGL076C,YGL078C,YGL099W,YGL135W,YGR034W,YGR103W,YGR162W,YGR245C,YHL033C,YIL148W,YJL177W,YKL006W,YKL014C,YKL180W,YKR094C,YLL045C,YLR106C,YLR276C,YLR344W,YLR397C,YLR448W,YMR229C,YMR290C,YOL077C,YOR048C,YOR063W,YOR272W,YPL131W,YPL198W,YPL211W,YPL220W,YPR016C
rRNA processing	2.34403e-09	GO:0006364	YAL035W,YBL004W,YBL072C,YBR048W,YBR189W,YCR031C,YDL014W,YDL031W,YDL083C,YDL208W,YDL229W,YDR025W,YDR064W,YDR091C,YDR432W,YDR450W,YEL026W,YER006W,YER102W,YER125W,YGL030W,YGL076C,YGL078C,YGL123W,YGL135W,YGL173C,YGR090W,YGR103W,YGR214W,YGR285C,YHL015W,YHL033C,YHR064C,YHR089C,YIL069C,YJL109C,YJL177W,YJL191W,YKL014C,YKL156W,YKL180W,YKR057W,YLL045C,YLR002C,YLR048W,YLR106C,YLR175W,YLR196W,YLR197W,YLR264W…
cellular biosynthetic process	2.4014e-09	GO:0044249	YAL003W,YAL023C,YAL035W,YAR015W,YBL032W,YBL072C,YBL076C,YBL079W,YBL087C,YBL092W,YBR029C,YBR031W,YBR048W,YBR079C,YBR084W,YBR112C,YBR118W,YBR121C,YBR143C,YBR177C,YBR189W,YBR191W,YBR198C,YBR248C,YBR249C,YBR263W,YBR265W,YCL030C,YCL050C,YCR031C,YCR034W,YCR053W,YCR077C,YCR084C,YDL055C,YDL061C,YDL081C,YDL082W,YDL083C,YDL084W,YDL140C,YDL171C,YDL188C,YDL208W,YDL229W,YDR012W,YDR025W,YDR035W,YDR037W,YDR044W…
nuclear export	1.81442e-08	GO:0051168	YBL016W,YBL079W,YBR118W,YDL084W,YDL229W,YDR091C,YDR101C,YDR432W,YDR450W,YER006W,YER036C,YER105C,YER125W,YER131W,YGL092W,YGL099W,YGL123W,YGL172W,YGR090W,YGR116W,YGR214W,YGR245C,YGR285C,YHR170W,YIL148W,YJL041W,YJR123W,YKR094C,YLR048W,YLR264W,YLR293C,YML026C,YMR125W,YMR235C,YMR308C,YNL209W,YOL040C,YOR167C,YPL226W,YPR016C,YPR080W
small molecule metabolic process	1.95047e-08	GO:0044281	YAL038W,YAL044C,YAR015W,YBL076C,YBR084W,YBR092C,YBR112C,YBR121C,YBR127C,YBR177C,YBR208C,YBR218C,YBR222C,YBR248C,YBR249C,YBR263W,YBR265W,YCL026C-A,YCL030C,YCL050C,YCR034W,YCR053W,YCR084C,YDL171C,YDR019C,YDR035W,YDR037W,YDR081C,YDR089W,YDR158W,YDR226W,YDR297W,YDR321W,YDR341C,YDR399W,YDR408C,YDR481C,YEL021W,YER023W,YER043C,YER055C,YER061C,YER081W,YER086W,YER125W,YFL022C,YFL045C,YGL008C,YGL039W,YGL10…
rRNA metabolic process	2.91822e-08	GO:0016072	YAL035W,YBL004W,YBL072C,YBR048W,YBR189W,YCR031C,YDL014W,YDL031W,YDL083C,YDL208W,YDL229W,YDR025W,YDR064W,YDR091C,YDR432W,YDR450W,YEL026W,YER006W,YER102W,YER125W,YGL030W,YGL076C,YGL078C,YGL123W,YGL135W,YGL173C,YGR090W,YGR103W,YGR214W,YGR285C,YHL015W,YHL033C,YHR064C,YHR089C,YIL069C,YJL109C,YJL177W,YJL191W,YKL014C,YKL156W,YKL180W,YKR057W,YLL045C,YLR002C,YLR048W,YLR106C,YLR175W,YLR196W,YLR197W,YLR264W…
tRNA aminoacylation for protein translation	4.26912e-08	GO:0006418	YBL076C,YBR121C,YDR037W,YDR341C,YFL022C,YGL105W,YGL245W,YGR094W,YGR185C,YGR264C,YHR019C,YHR020W,YIL078W,YLL018C,YLR060W,YNL247W,YOL097C,YOR335C,YPL160W,YPR033C
ncRNA processing	5.322e-08	GO:0034470	YAL035W,YBL004W,YBL072C,YBR048W,YBR189W,YCR031C,YDL014W,YDL031W,YDL083C,YDL112W,YDL208W,YDL229W,YDR025W,YDR064W,YDR091C,YDR120C,YDR165W,YDR432W,YDR450W,YEL026W,YER006W,YER102W,YER125W,YGL030W,YGL076C,YGL078C,YGL123W,YGL135W,YGL169W,YGL173C,YGR090W,YGR103W,YGR200C,YGR214W,YGR285C,YHL015W,YHL033C,YHR064C,YHR089C,YIL069C,YJL109C,YJL177W,YJL191W,YKL014C,YKL156W,YKL180W,YKR028W,YKR057W,YLL045C,YLR002C…
nucleocytoplasmic transport	5.39819e-08	GO:0006913	YBL016W,YBL079W,YBR118W,YDL084W,YDL229W,YDR091C,YDR101C,YDR432W,YDR450W,YER006W,YER036C,YER105C,YER110C,YER120W,YER125W,YER131W,YGL092W,YGL099W,YGL123W,YGL172W,YGR090W,YGR116W,YGR119C,YGR214W,YGR245C,YGR285C,YHR170W,YIL148W,YJL039C,YJL041W,YJR123W,YKR094C,YLR048W,YLR264W,YLR293C,YML026C,YMR125W,YMR129W,YMR235C,YMR308C,YNL189W,YNL209W,YNR016C,YOL040C,YOR167C,YPL226W,YPR016C,YPR080W
nuclear transport	6.65569e-08	GO:0051169	YBL016W,YBL079W,YBR118W,YDL084W,YDL229W,YDR091C,YDR101C,YDR432W,YDR450W,YER006W,YER036C,YER105C,YER110C,YER120W,YER125W,YER131W,YGL092W,YGL099W,YGL123W,YGL172W,YGR090W,YGR116W,YGR119C,YGR214W,YGR245C,YGR285C,YHR170W,YIL148W,YJL039C,YJL041W,YJR123W,YKR094C,YLR048W,YLR264W,YLR293C,YML026C,YMR125W,YMR129W,YMR235C,YMR308C,YNL189W,YNL209W,YNR016C,YOL040C,YOR167C,YPL226W,YPR016C,YPR080W
ribonucleoprotein complex localization	7.66725e-08	GO:0071166	YBR118W,YDL084W,YDL188C,YDL229W,YDR091C,YDR101C,YDR432W,YDR450W,YER006W,YER036C,YER125W,YER131W,YGL092W,YGL099W,YGL123W,YGL172W,YGR090W,YGR116W,YGR214W,YGR245C,YGR285C,YHR170W,YIL148W,YJL041W,YJR123W,YKR094C,YLR048W,YLR264W,YLR293C,YML026C,YMR125W,YMR235C,YMR308C,YNL209W,YOL040C,YOR167C,YPL226W,YPR016C,YPR080W
regulation of translational elongation	8.02026e-08	GO:0006448	YBL076C,YBR189W,YDL229W,YDR385W,YER025W,YFL022C,YGL123W,YGL169W,YGL195W,YGR094W,YGR285C,YHR020W,YHR064C,YJR123W,YLR406C,YML014W,YMR116C,YNL209W,YOR133W,YPL160W
posttranscriptional regulation of gene expression	1.30178e-07	GO:0010608	YAL003W,YAL035W,YBL032W,YBL076C,YBR189W,YCR077C,YDL188C,YDL229W,YDR091C,YDR385W,YDR404C,YDR432W,YER025W,YER165W,YFL022C,YGL014W,YGL123W,YGL169W,YGL195W,YGR054W,YGR094W,YGR162W,YGR285C,YHL039W,YHR020W,YHR064C,YIR033W,YJL138C,YJR123W,YLR406C,YML014W,YMR080C,YMR116C,YMR125W,YNL016W,YNL209W,YNL255C,YOL139C,YOR133W,YOR260W,YOR276W,YPL160W,YPR041W
regulation of translation	1.68536e-07	GO:0006417	YAL003W,YAL035W,YBL032W,YBL076C,YBR189W,YCR077C,YDL188C,YDL229W,YDR091C,YDR385W,YDR404C,YDR432W,YER025W,YER165W,YFL022C,YGL014W,YGL123W,YGL169W,YGL195W,YGR054W,YGR094W,YGR162W,YGR285C,YHL039W,YHR020W,YHR064C,YJL138C,YJR123W,YLR406C,YML014W,YMR080C,YMR116C,YMR125W,YNL209W,YNL255C,YOL139C,YOR133W,YOR260W,YOR276W,YPL160W,YPR041W
ribonucleoprotein complex export from nucleus	2.02954e-07	GO:0071426	YBR118W,YDL084W,YDL229W,YDR091C,YDR101C,YDR432W,YDR450W,YER006W,YER036C,YER125W,YER131W,YGL092W,YGL099W,YGL123W,YGL172W,YGR090W,YGR116W,YGR214W,YGR245C,YGR285C,YHR170W,YIL148W,YJL041W,YJR123W,YKR094C,YLR048W,YLR264W,YLR293C,YML026C,YMR125W,YMR235C,YMR308C,YNL209W,YOL040C,YOR167C,YPL226W,YPR016C,YPR080W
nucleobase biosynthetic process	2.21958e-07	GO:0046112	YAR015W,YBR084W,YDR399W,YDR408C,YEL021W,YGL234W,YGR204W,YJL130C,YKL216W,YKR080W,YLR420W,YML022W,YML106W,YMR300C,YOR128C,YOR184W
amino acid activation	2.62594e-07	GO:0043038	YBL076C,YBR121C,YDR037W,YDR341C,YFL022C,YGL105W,YGL245W,YGR094W,YGR185C,YGR264C,YHR019C,YHR020W,YIL078W,YLL018C,YLR060W,YNL247W,YOL097C,YOR335C,YPL160W,YPR033C
tRNA aminoacylation	2.62594e-07	GO:0043039	YBL076C,YBR121C,YDR037W,YDR341C,YFL022C,YGL105W,YGL245W,YGR094W,YGR185C,YGR264C,YHR019C,YHR020W,YIL078W,YLL018C,YLR060W,YNL247W,YOL097C,YOR335C,YPL160W,YPR033C
ribosome assembly	4.59753e-07	GO:0042255	YAL035W,YBR048W,YCR031C,YDR025W,YDR418W,YEL054C,YER131W,YGL099W,YGR214W,YIL148W,YJL191W,YJR123W,YKL156W,YKR094C,YLR048W,YLR106C,YLR264W,YLR448W,YML024W,YMR229C,YOL040C,YOL077C,YOR063W,YOR167C,YPL131W,YPL211W,YPR016C,YPR041W
regulation of cellular amide metabolic process	5.3007e-07	GO:0034248	YAL003W,YAL035W,YBL032W,YBL076C,YBR189W,YCR077C,YDL188C,YDL229W,YDR091C,YDR385W,YDR404C,YDR432W,YER025W,YER165W,YFL022C,YGL014W,YGL123W,YGL169W,YGL195W,YGR054W,YGR094W,YGR162W,YGR285C,YHL039W,YHR020W,YHR064C,YJL138C,YJR123W,YLR406C,YML014W,YMR080C,YMR116C,YMR125W,YNL209W,YNL255C,YOL139C,YOR133W,YOR260W,YOR276W,YPL160W,YPR041W
ribosomal small subunit biogenesis	5.42946e-07	GO:0042274	YAL035W,YBL004W,YBL072C,YBR048W,YBR189W,YCR031C,YDL083C,YDR025W,YDR064W,YDR450W,YEL026W,YER102W,YGR090W,YGR103W,YGR214W,YHL015W,YIL069C,YJL109C,YJL191W,YJR123W,YKL156W,YKR057W,YLR048W,YLR264W,YLR441C,YML024W,YML026C,YMR093W,YMR143W,YMR229C,YMR290C,YNL096C,YNL132W,YOL040C,YOR096W,YOR119C,YOR167C,YOR310C,YPL012W,YPL226W
nucleobase-containing compound transport	2.2646e-06	GO:0015931	YBL032W,YBL079W,YBR085W,YBR118W,YDL084W,YDL198C,YDL229W,YDR091C,YDR432W,YDR450W,YER056C,YER105C,YER110C,YER125W,YER131W,YER165W,YGL092W,YGL099W,YGL123W,YGL172W,YGR090W,YGR116W,YGR119C,YGR214W,YGR285C,YIL114C,YJL039C,YJL041W,YJR123W,YLR048W,YLR208W,YLR264W,YLR293C,YML026C,YMR125W,YMR129W,YMR235C,YMR308C,YNL209W,YOL040C,YOR167C,YPL226W,YPL244C,YPR016C,YPR080W,YPR128C
organic acid biosynthetic process	2.56953e-06	GO:0016053	YBR084W,YBR112C,YBR177C,YBR248C,YBR249C,YBR263W,YCL030C,YCR034W,YCR053W,YCR084C,YDL171C,YDR035W,YDR158W,YDR297W,YER023W,YER055C,YER061C,YER081W,YER086W,YER125W,YGL148W,YGL202W,YGR124W,YGR204W,YGR208W,YHR025W,YHR208W,YIL074C,YIL116W,YIR033W,YJL130C,YJR016C,YKL182W,YKR080W,YLR089C,YLR355C,YLR372W,YNL256W,YNR016C,YOR108W,YOR184W,YOR202W,YOR375C,YPL095C,YPL231W,YPL273W,YPR035W,YPR145W
carboxylic acid biosynthetic process	2.56953e-06	GO:0046394	YBR084W,YBR112C,YBR177C,YBR248C,YBR249C,YBR263W,YCL030C,YCR034W,YCR053W,YCR084C,YDL171C,YDR035W,YDR158W,YDR297W,YER023W,YER055C,YER061C,YER081W,YER086W,YER125W,YGL148W,YGL202W,YGR124W,YGR204W,YGR208W,YHR025W,YHR208W,YIL074C,YIL116W,YIR033W,YJL130C,YJR016C,YKL182W,YKR080W,YLR089C,YLR355C,YLR372W,YNL256W,YNR016C,YOR108W,YOR184W,YOR202W,YOR375C,YPL095C,YPL231W,YPL273W,YPR035W,YPR145W
maturation of LSU-rRNA	3.42532e-06	GO:0000470	YDL031W,YDL208W,YEL026W,YER006W,YGL076C,YGL078C,YGL135W,YGR103W,YHL033C,YJL177W,YKL014C,YKL180W,YLL045C,YLR276C,YMR229C,YMR290C,YOR048C,YOR272W,YPL198W,YPL211W,YPL220W,YPR016C
maturation of SSU-rRNA	4.50105e-06	GO:0030490	YAL035W,YBL004W,YBL072C,YBR048W,YBR189W,YCR031C,YDL083C,YDR025W,YDR064W,YDR450W,YEL026W,YER102W,YGR090W,YGR103W,YGR214W,YHL015W,YIL069C,YJL109C,YJL191W,YKL156W,YKR057W,YLR048W,YLR264W,YLR441C,YML026C,YMR093W,YMR143W,YMR229C,YMR290C,YNL132W,YOR119C,YOR167C,YOR310C,YPL012W
ribonucleoside monophosphate biosynthetic process	1.1749e-05	GO:0009156	YAR015W,YDR226W,YDR399W,YDR408C,YEL021W,YGL008C,YGL234W,YGR061C,YHL011C,YHR216W,YJL130C,YKL181W,YKL216W,YLR359W,YLR420W,YLR432W,YML022W,YML106W,YMR120C,YMR217W,YMR300C,YNL220W,YOR128C
cellular nitrogen compound biosynthetic process	1.21532e-05	GO:0044271	YAL003W,YAL035W,YAR015W,YBL032W,YBL072C,YBL076C,YBL079W,YBL087C,YBL092W,YBR031W,YBR048W,YBR079C,YBR084W,YBR112C,YBR118W,YBR121C,YBR143C,YBR189W,YBR191W,YBR198C,YCL050C,YCR031C,YCR077C,YCR084C,YDL055C,YDL061C,YDL081C,YDL082W,YDL083C,YDL084W,YDL140C,YDL188C,YDL208W,YDL229W,YDR012W,YDR025W,YDR037W,YDR044W,YDR064W,YDR081C,YDR091C,YDR172W,YDR174W,YDR226W,YDR301W,YDR303C,YDR341C,YDR382W,YDR385W,YDR399W…
purine nucleobase biosynthetic process	1.70316e-05	GO:0009113	YAR015W,YBR084W,YDR399W,YDR408C,YGL234W,YGR204W,YKR080W,YML022W,YMR300C,YOR128C,YOR184W
maturation of SSU-rRNA from tricistronic rRNA transcript (SSU-rRNA, 5.8S rRNA, LSU-rRNA)	1.80528e-05	GO:0000462	YAL035W,YBL004W,YBL072C,YBR048W,YBR189W,YCR031C,YDL083C,YDR025W,YDR064W,YDR450W,YEL026W,YER102W,YGR090W,YGR103W,YGR214W,YHL015W,YIL069C,YJL109C,YJL191W,YKL156W,YKR057W,YLR048W,YLR441C,YML026C,YMR093W,YMR143W,YMR229C,YMR290C,YOR119C,YOR310C,YPL012W
alpha-amino acid metabolic process	2.073e-05	GO:1901605	YAL044C,YBR084W,YBR208C,YBR248C,YBR263W,YCL030C,YCR053W,YDL171C,YDR019C,YDR158W,YDR321W,YER023W,YER043C,YER055C,YER081W,YER086W,YGL196W,YGL202W,YGR061C,YGR124W,YGR204W,YGR208W,YHR025W,YHR208W,YIL074C,YIL116W,YJL130C,YJR016C,YLR058C,YLR089C,YLR180W,YLR328W,YLR355C,YMR189W,YMR217W,YMR300C,YOR108W,YOR184W,YOR202W,YOR375C,YPL023C,YPL273W,YPR035W,YPR145W
regulation of translational fidelity	2.57124e-05	GO:0006450	YBL076C,YBR189W,YDL229W,YER025W,YFL022C,YGL123W,YGL169W,YGR094W,YGR285C,YHR020W,YHR064C,YJR123W,YLR406C,YNL209W,YPL160W
translational elongation	3.03614e-05	GO:0006414	YAL003W,YBL072C,YBL076C,YBL087C,YBL092W,YBR031W,YBR048W,YBR118W,YBR189W,YBR191W,YCR031C,YDL061C,YDL081C,YDL082W,YDL083C,YDL229W,YDR012W,YDR025W,YDR064W,YDR341C,YDR382W,YDR385W,YDR418W,YDR450W,YDR471W,YEL054C,YER025W,YER102W,YER131W,YFL022C,YFR031C-A,YGL030W,YGL076C,YGL123W,YGL135W,YGL147C,YGL169W,YGL195W,YGR034W,YGR094W,YGR214W,YGR285C,YHL015W,YHL033C,YHR020W,YHR064C,YHR203C,YIL018W,YIL069C,YIL13…
nucleoside monophosphate biosynthetic process	3.34421e-05	GO:0009124	YAR015W,YDR226W,YDR399W,YDR408C,YEL021W,YGL008C,YGL234W,YGR061C,YHL011C,YHR216W,YJL130C,YKL181W,YKL216W,YLR359W,YLR420W,YLR432W,YML022W,YML106W,YMR120C,YMR217W,YMR300C,YNL220W,YOR128C
IMP metabolic process	4.33347e-05	GO:0046040	YAR015W,YDR399W,YDR408C,YGL234W,YGR061C,YLR359W,YMR120C,YMR300C,YNL220W,YOR128C
'de novo' IMP biosynthetic process	0.000199862	GO:0006189	YAR015W,YDR408C,YGL234W,YGR061C,YLR359W,YMR120C,YMR300C,YOR128C
nucleic acid transport	0.000225056	GO:0050657	YBL032W,YBL079W,YBR118W,YDL084W,YDR432W,YDR450W,YER105C,YER110C,YER125W,YER131W,YER165W,YGL092W,YGL123W,YGL172W,YGR090W,YGR116W,YGR119C,YGR214W,YIL114C,YJL039C,YJL041W,YJR123W,YLR048W,YLR208W,YLR264W,YML026C,YMR125W,YMR129W,YMR235C,YMR308C,YOL040C,YOR167C,YPL226W,YPR080W
rRNA export from nucleus	0.000306723	GO:0006407	YDR450W,YER131W,YGL123W,YGR214W,YJR123W,YLR048W,YLR264W,YML026C,YMR235C,YOL040C,YOR167C
rRNA transport	0.000306723	GO:0051029	YDR450W,YER131W,YGL123W,YGR214W,YJR123W,YLR048W,YLR264W,YML026C,YMR235C,YOL040C,YOR167C
nucleobase metabolic process	0.000325552	GO:0009112	YAR015W,YBR084W,YDR399W,YDR408C,YEL021W,YGL234W,YGR204W,YJL130C,YKL216W,YKR080W,YLR420W,YML022W,YML106W,YMR300C,YOR128C,YOR184W
cellular amino acid biosynthetic process	0.000361554	GO:0008652	YBR084W,YBR248C,YBR249C,YBR263W,YCL030C,YCR053W,YDL171C,YDR035W,YDR158W,YER023W,YER055C,YER081W,YER086W,YGL148W,YGL202W,YGR124W,YGR204W,YGR208W,YHR025W,YHR208W,YIL074C,YIL116W,YJL130C,YJR016C,YLR089C,YLR355C,YOR108W,YOR184W,YOR202W,YOR375C,YPL273W,YPR035W,YPR145W
IMP biosynthetic process	0.000371039	GO:0006188	YAR015W,YDR399W,YDR408C,YGL234W,YGR061C,YLR359W,YMR120C,YMR300C,YOR128C
ribosomal subunit export from nucleus	0.00041572	GO:0000054	YDL229W,YDR091C,YDR101C,YER006W,YER036C,YER125W,YGL099W,YGL172W,YGR245C,YGR285C,YHR170W,YIL148W,YJL041W,YKR094C,YLR293C,YMR235C,YNL209W,YPR016C
establishment of ribosome localization	0.00041572	GO:0033753	YDL229W,YDR091C,YDR101C,YER006W,YER036C,YER125W,YGL099W,YGL172W,YGR245C,YGR285C,YHR170W,YIL148W,YJL041W,YKR094C,YLR293C,YMR235C,YNL209W,YPR016C
RNA transport	0.00052965	GO:0050658	YBL032W,YBL079W,YBR118W,YDL084W,YDR432W,YDR450W,YER105C,YER110C,YER125W,YER131W,YER165W,YGL092W,YGL123W,YGL172W,YGR090W,YGR116W,YGR119C,YGR214W,YJL039C,YJL041W,YJR123W,YLR048W,YLR208W,YLR264W,YML026C,YMR125W,YMR129W,YMR235C,YMR308C,YOL040C,YOR167C,YPL226W,YPR080W
establishment of RNA localization	0.00052965	GO:0051236	YBL032W,YBL079W,YBR118W,YDL084W,YDR432W,YDR450W,YER105C,YER110C,YER125W,YER131W,YER165W,YGL092W,YGL123W,YGL172W,YGR090W,YGR116W,YGR119C,YGR214W,YJL039C,YJL041W,YJR123W,YLR048W,YLR208W,YLR264W,YML026C,YMR125W,YMR129W,YMR235C,YMR308C,YOL040C,YOR167C,YPL226W,YPR080W
nitrogen compound metabolic process	0.000551524	GO:0006807	YAL003W,YAL035W,YAL038W,YAL044C,YAR015W,YBL004W,YBL032W,YBL072C,YBL076C,YBL079W,YBL087C,YBL092W,YBR029C,YBR031W,YBR048W,YBR079C,YBR084W,YBR092C,YBR112C,YBR118W,YBR121C,YBR127C,YBR143C,YBR189W,YBR191W,YBR198C,YBR208C,YBR248C,YBR249C,YBR263W,YBR265W,YCL030C,YCL050C,YCR031C,YCR034W,YCR053W,YCR077C,YCR084C,YDL014W,YDL031W,YDL055C,YDL061C,YDL081C,YDL082W,YDL083C,YDL084W,YDL112W,YDL140C,YDL171C,YDL188C…
ribosome localization	0.000601653	GO:0033750	YDL229W,YDR091C,YDR101C,YER006W,YER036C,YER125W,YGL099W,YGL172W,YGR245C,YGR285C,YHR170W,YIL148W,YJL041W,YKR094C,YLR293C,YMR235C,YNL209W,YPR016C
one-carbon metabolic process	0.000667431	GO:0006730	YAL044C,YBR084W,YBR263W,YDR019C,YER043C,YGR204W,YKR080W,YLR058C,YLR180W,YMR189W,YPL023C
ribose phosphate biosynthetic process	0.000732784	GO:0046390	YAR015W,YDR226W,YDR399W,YDR408C,YEL021W,YGL008C,YGL234W,YGR061C,YHL011C,YHR216W,YJL130C,YKL181W,YKL216W,YKR043C,YLR359W,YLR420W,YLR432W,YML022W,YML106W,YMR120C,YMR217W,YMR300C,YNL220W,YOR128C
RNA localization	0.00103511	GO:0006403	YBL032W,YBL079W,YBR118W,YDL084W,YDR432W,YDR450W,YER105C,YER110C,YER125W,YER131W,YER165W,YGL092W,YGL123W,YGL172W,YGR090W,YGR116W,YGR119C,YGR214W,YJL039C,YJL041W,YJR123W,YLR048W,YLR208W,YLR264W,YML010W,YML026C,YMR080C,YMR125W,YMR129W,YMR235C,YMR308C,YOL040C,YOR167C,YPL226W,YPR080W
translational initiation	0.00105793	GO:0006413	YAL035W,YBR079C,YCR077C,YDR091C,YDR404C,YER025W,YER165W,YGR054W,YGR162W,YJL138C,YJR007W,YKR059W,YMR012W,YMR146C,YMR309C,YOL139C,YOR260W,YOR276W,YOR361C,YPR016C,YPR041W,YPR163C
single-organism biosynthetic process	0.00132794	GO:0044711	YAR015W,YBR029C,YBR084W,YBR112C,YBR177C,YBR218C,YBR248C,YBR249C,YBR263W,YBR265W,YCL030C,YCL050C,YCR034W,YCR053W,YCR084C,YDL171C,YDR035W,YDR044W,YDR062W,YDR081C,YDR089W,YDR158W,YDR226W,YDR297W,YDR399W,YDR408C,YEL021W,YER023W,YER043C,YER055C,YER061C,YER081W,YER086W,YER120W,YER125W,YFR015C,YGL008C,YGL148W,YGL202W,YGL234W,YGR007W,YGR061C,YGR124W,YGR204W,YGR208W,YHL003C,YHL011C,YHR007C,YHR025W,YHR072W…
nucleotide biosynthetic process	0.00197459	GO:0009165	YAR015W,YBR084W,YCL050C,YDR226W,YDR399W,YDR408C,YEL021W,YGL008C,YGL234W,YGR061C,YGR204W,YHL011C,YHR216W,YJL130C,YKL181W,YKL216W,YKR080W,YLR328W,YLR359W,YLR420W,YLR432W,YML022W,YML106W,YMR120C,YMR217W,YMR300C,YNL220W,YOR128C,YOR209C
ribosomal small subunit assembly	0.00239	GO:0000028	YBR048W,YCR031C,YDR025W,YGR214W,YJL191W,YJR123W,YKL156W,YLR048W,YLR264W,YML024W,YMR229C,YOL040C,YOR167C
alpha-amino acid biosynthetic process	0.00316736	GO:1901607	YBR084W,YBR248C,YBR263W,YCL030C,YCR053W,YDL171C,YDR158W,YER023W,YER055C,YER081W,YER086W,YGL202W,YGR124W,YGR204W,YGR208W,YHR025W,YHR208W,YIL074C,YIL116W,YJL130C,YJR016C,YLR089C,YLR355C,YOR108W,YOR184W,YOR202W,YOR375C,YPL273W,YPR035W,YPR145W
nucleoside phosphate biosynthetic process	0.00350551	GO:1901293	YAR015W,YBR084W,YCL050C,YDR226W,YDR399W,YDR408C,YEL021W,YGL008C,YGL234W,YGR061C,YGR204W,YHL011C,YHR216W,YJL130C,YKL181W,YKL216W,YKR080W,YLR328W,YLR359W,YLR420W,YLR432W,YML022W,YML106W,YMR120C,YMR217W,YMR300C,YNL220W,YOR128C,YOR209C
RNA export from nucleus	0.00446749	GO:0006405	YBL079W,YBR118W,YDL084W,YDR432W,YDR450W,YER105C,YER125W,YER131W,YGL092W,YGL123W,YGL172W,YGR090W,YGR116W,YGR214W,YJL041W,YJR123W,YLR048W,YLR264W,YML026C,YMR125W,YMR235C,YMR308C,YOL040C,YOR167C,YPL226W,YPR080W
purine nucleobase metabolic process	0.00481357	GO:0006144	YAR015W,YBR084W,YDR399W,YDR408C,YGL234W,YGR204W,YKR080W,YML022W,YMR300C,YOR128C,YOR184W
purine nucleoside monophosphate biosynthetic process	0.0100348	GO:0009127	YAR015W,YDR226W,YDR399W,YDR408C,YGL008C,YGL234W,YGR061C,YHR216W,YLR359W,YLR432W,YML022W,YMR120C,YMR217W,YMR300C,YNL220W,YOR128C
purine ribonucleoside monophosphate biosynthetic process	0.0100348	GO:0009168	YAR015W,YDR226W,YDR399W,YDR408C,YGL008C,YGL234W,YGR061C,YHR216W,YLR359W,YLR432W,YML022W,YMR120C,YMR217W,YMR300C,YNL220W,YOR128C
ribonucleotide biosynthetic process	0.0126189	GO:0009260	YAR015W,YDR226W,YDR399W,YDR408C,YEL021W,YGL008C,YGL234W,YGR061C,YHR216W,YJL130C,YKL216W,YLR359W,YLR420W,YLR432W,YML022W,YML106W,YMR120C,YMR217W,YMR300C,YNL220W,YOR128C
RNA processing	0.0130449	GO:0006396	YAL035W,YBL004W,YBL072C,YBR048W,YBR189W,YCR031C,YCR077C,YDL014W,YDL031W,YDL083C,YDL084W,YDL112W,YDL208W,YDL229W,YDR025W,YDR064W,YDR091C,YDR120C,YDR165W,YDR301W,YDR432W,YDR450W,YEL026W,YER006W,YER102W,YER125W,YER165W,YGL030W,YGL076C,YGL078C,YGL123W,YGL135W,YGL169W,YGL173C,YGR090W,YGR103W,YGR116W,YGR200C,YGR214W,YGR285C,YHL015W,YHL033C,YHR064C,YHR089C,YIL069C,YJL109C,YJL177W,YJL191W,YKL014C,YKL156W…
ribonucleoprotein complex assembly	0.013103	GO:0022618	YAL035W,YBR048W,YBR079C,YCR031C,YCR077C,YDL031W,YDR025W,YDR418W,YEL054C,YER025W,YER131W,YGL099W,YGR162W,YGR214W,YIL148W,YJL191W,YJR007W,YJR123W,YKL156W,YKR094C,YLR048W,YLR106C,YLR264W,YLR448W,YML024W,YMR229C,YNL016W,YNL112W,YOL040C,YOL077C,YOR063W,YOR167C,YOR276W,YPL131W,YPL211W,YPR016C,YPR041W,YPR163C
nitrogen compound transport	0.0141218	GO:0071705	YBL032W,YBL079W,YBR085W,YBR112C,YBR118W,YCL025C,YCR084C,YDL084W,YDL198C,YDL212W,YDR432W,YDR450W,YER056C,YER105C,YER110C,YER125W,YER131W,YER165W,YGL077C,YGL092W,YGL123W,YGL172W,YGL186C,YGR090W,YGR116W,YGR119C,YGR214W,YHL036W,YIL114C,YJL039C,YJL041W,YJR123W,YKL209C,YKR093W,YLR048W,YLR208W,YLR264W,YLR378C,YML026C,YML116W,YMR125W,YMR129W,YMR235C,YMR246W,YMR308C,YOL040C,YOL092W,YOR167C,YPL145C,YPL226W…
purine nucleotide biosynthetic process	0.0195892	GO:0006164	YAR015W,YBR084W,YDR226W,YDR399W,YDR408C,YGL008C,YGL234W,YGR061C,YGR204W,YHR216W,YKR080W,YLR359W,YLR432W,YML022W,YMR120C,YMR217W,YMR300C,YNL220W,YOR128C
maturation of LSU-rRNA from tricistronic rRNA transcript (SSU-rRNA, 5.8S rRNA, LSU-rRNA)	0.0206419	GO:0000463	YDL031W,YER006W,YGL076C,YGL078C,YGR103W,YJL177W,YKL014C,YKL180W,YLR276C,YMR229C,YMR290C,YOR048C,YPL198W,YPL211W,YPR016C
fatty acid biosynthetic process	0.0212089	GO:0006633	YBR112C,YBR177C,YCR034W,YCR084C,YDR297W,YER061C,YER125W,YIR033W,YKL182W,YLR372W,YNR016C,YPL095C,YPL231W
ribonucleoprotein complex subunit organization	0.023656	GO:0071826	YAL035W,YBR048W,YBR079C,YCR031C,YCR077C,YDL031W,YDR025W,YDR091C,YDR418W,YEL054C,YER025W,YER131W,YGL099W,YGR162W,YGR214W,YIL148W,YJL191W,YJR007W,YJR123W,YKL156W,YKR094C,YLR048W,YLR106C,YLR264W,YLR448W,YML024W,YMR229C,YNL016W,YNL112W,YOL040C,YOL077C,YOR063W,YOR167C,YOR276W,YPL131W,YPL211W,YPR016C,YPR041W,YPR163C
histidine biosynthetic process	0.0249259	GO:0000105	YBR084W,YBR248C,YCL030C,YER055C,YGR204W,YIL116W,YOR202W
histidine metabolic process	0.0249259	GO:0006547	YBR084W,YBR248C,YCL030C,YER055C,YGR204W,YIL116W,YOR202W
imidazole-containing compound metabolic process	0.0249259	GO:0052803	YBR084W,YBR248C,YCL030C,YER055C,YGR204W,YIL116W,YOR202W
purine-containing compound biosynthetic process	0.0317518	GO:0072522	YAR015W,YBR084W,YDR226W,YDR399W,YDR408C,YGL008C,YGL234W,YGR061C,YGR204W,YHR216W,YKR080W,YLR359W,YLR432W,YML022W,YMR120C,YMR217W,YMR300C,YNL220W,YOR128C,YOR184W
fatty acid metabolic process	0.0402601	GO:0006631	YBR112C,YBR177C,YCL026C-A,YCR034W,YCR084C,YDR297W,YER061C,YER125W,YIL009W,YIR033W,YKL182W,YLR372W,YMR246W,YNR016C,YOL002C,YOR025W,YPL095C,YPL231W,YPR128C
cellular component biogenesis	0.0461042	GO:0044085	YAL003W,YAL035W,YBL002W,YBL004W,YBL007C,YBL072C,YBL079W,YBR048W,YBR079C,YBR112C,YBR127C,YBR189W,YBR198C,YCR031C,YCR077C,YCR084C,YDL014W,YDL031W,YDL055C,YDL083C,YDL117W,YDL208W,YDL229W,YDR025W,YDR064W,YDR091C,YDR101C,YDR161W,YDR303C,YDR418W,YDR432W,YDR450W,YEL026W,YEL054C,YER006W,YER025W,YER036C,YER102W,YER105C,YER110C,YER125W,YER131W,YFL026W,YGL008C,YGL030W,YGL076C,YGL078C,YGL099W,YGL123W,YGL135W…
single-organism metabolic process	0.0497002	GO:0044710	YAL023C,YAL038W,YAL044C,YAR015W,YBL016W,YBL076C,YBR029C,YBR084W,YBR085W,YBR092C,YBR112C,YBR121C,YBR127C,YBR177C,YBR208C,YBR218C,YBR222C,YBR248C,YBR249C,YBR263W,YBR265W,YBR298C,YCL026C-A,YCL030C,YCL050C,YCR034W,YCR053W,YCR084C,YDL055C,YDL171C,YDR019C,YDR035W,YDR037W,YDR044W,YDR062W,YDR081C,YDR089W,YDR158W,YDR161W,YDR226W,YDR251W,YDR297W,YDR321W,YDR341C,YDR399W,YDR408C,YDR481C,YEL021W,YER023W,YER04…

## Sheet: up789_nqo
GO term	p-score	GO term ID	Genes
oxidation-reduction process	2.68898e-20	GO:0055114	YBL030C,YBL064C,YBR006W,YBR052C,YBR149W,YBR256C,YCL033C,YCL035C,YDL022W,YDL085W,YDL124W,YDR032C,YDR178W,YDR216W,YDR453C,YDR513W,YDR529C,YEL024W,YEL039C,YER054C,YER070W,YFR030W,YFR049W,YGL012W,YGL125W,YGL157W,YGR088W,YGR180C,YGR183C,YGR209C,YGR244C,YGR256W,YHL021C,YHR001W-A,YHR008C,YHR037W,YHR104W,YHR106W,YIL066C,YIL099W,YIL111W,YIL124W,YIR037W,YJL026W,YJL045W,YJL052W,YJL137C,YJL166W,YJR048W,YJR07…
single-organism metabolic process	7.86669e-18	GO:0044710	YAL053W,YBL030C,YBL064C,YBR006W,YBR052C,YBR053C,YBR105C,YBR117C,YBR126C,YBR149W,YBR183W,YBR240C,YBR256C,YCL033C,YCL035C,YCL040W,YCL064C,YDL004W,YDL021W,YDL022W,YDL085W,YDL124W,YDL130W-A,YDL181W,YDL244W,YDR001C,YDR032C,YDR058C,YDR074W,YDR177W,YDR178W,YDR204W,YDR216W,YDR248C,YDR380W,YDR453C,YDR513W,YDR516C,YDR529C,YDR533C,YEL012W,YEL024W,YEL039C,YER037W,YER044C,YER054C,YER062C,YER070W,YER096W,YER16…
small molecule metabolic process	3.58874e-14	GO:0044281	YBR006W,YBR053C,YBR105C,YBR117C,YBR240C,YBR256C,YCL040W,YCL064C,YDL004W,YDL021W,YDL022W,YDL085W,YDL124W,YDL130W-A,YDL181W,YDL244W,YDR178W,YDR204W,YDR216W,YDR248C,YDR380W,YDR516C,YDR529C,YDR533C,YEL012W,YEL024W,YEL039C,YER037W,YER044C,YER062C,YER070W,YFL030W,YFL059W,YFR030W,YFR049W,YFR053C,YGL012W,YGL037C,YGL062W,YGL125W,YGL156W,YGL184C,YGR019W,YGR043C,YGR180C,YGR183C,YGR194C,YGR209C,YGR244C,YGR24…
cellular response to oxidative stress	1.48976e-08	GO:0034599	YBL064C,YBR006W,YBR126C,YCL033C,YCL035C,YCR021C,YDL124W,YDR453C,YDR513W,YDR533C,YFL014W,YGR023W,YGR043C,YGR209C,YHR008C,YHR104W,YHR106W,YIL101C,YIR037W,YJR096W,YJR104C,YKL026C,YKL086W,YKL150W,YKR066C,YLL026W,YLR109W,YMR250W,YNL036W,YNL259C,YOL052C-A,YOR120W
response to oxidative stress	2.08722e-08	GO:0006979	YBL064C,YBR006W,YBR126C,YCL033C,YCL035C,YCR021C,YDL124W,YDR453C,YDR513W,YDR533C,YFL014W,YGR023W,YGR043C,YGR088W,YGR209C,YHR008C,YHR104W,YHR106W,YIL101C,YIR037W,YJR096W,YJR104C,YKL026C,YKL086W,YKL150W,YKR066C,YLL026W,YLR109W,YMR250W,YNL036W,YNL241C,YNL259C,YOL052C-A,YOR120W
generation of precursor metabolites and energy	2.54894e-08	GO:0006091	YBL030C,YCL040W,YDL021W,YDL085W,YDR178W,YDR516C,YDR529C,YEL024W,YEL039C,YER054C,YFR049W,YFR053C,YGR183C,YGR244C,YGR254W,YHR001W-A,YIL099W,YIL111W,YJL045W,YJL052W,YJL103C,YJL137C,YJL166W,YJR048W,YJR104C,YKL085W,YKL093W,YKL141W,YLL041C,YLR044C,YLR174W,YLR258W,YLR304C,YML070W,YML110C,YMR002W,YMR105C,YNL037C,YNR001C,YOL136C,YOR136W,YOR142W,YPR160W,YPR184W
nucleoside phosphate metabolic process	1.63718e-07	GO:0006753	YBR117C,YCL040W,YDL004W,YDL021W,YDL022W,YDL085W,YDR178W,YDR516C,YDR529C,YEL024W,YEL039C,YER037W,YER070W,YFR053C,YGL037C,YGR043C,YGR180C,YGR183C,YGR209C,YGR248W,YGR254W,YGR256W,YHR001W-A,YHR202W,YIL066C,YIL111W,YJL026W,YJL045W,YJL052W,YJL103C,YJL166W,YJR048W,YJR078W,YKL016C,YKL067W,YKL141W,YKL151C,YKL162C,YLR044C,YMR315W,YNL200C,YNL241C,YOL136C,YOR020W-A,YOR142W,YOR374W,YPL061W,YPL271W
nucleotide metabolic process	2.77247e-07	GO:0009117	YBR117C,YCL040W,YDL004W,YDL021W,YDL022W,YDL085W,YDR178W,YDR516C,YDR529C,YEL024W,YEL039C,YER037W,YER070W,YFR053C,YGL037C,YGR043C,YGR180C,YGR183C,YGR209C,YGR248W,YGR254W,YGR256W,YHR001W-A,YHR202W,YIL066C,YIL111W,YJL026W,YJL045W,YJL052W,YJL103C,YJL166W,YJR048W,YJR078W,YKL016C,YKL067W,YKL141W,YKL151C,YKL162C,YLR044C,YMR315W,YNL200C,YNL241C,YOL136C,YOR020W-A,YOR374W,YPL061W,YPL271W
nucleobase-containing small molecule metabolic process	3.30919e-07	GO:0055086	YBR117C,YCL040W,YDL004W,YDL021W,YDL022W,YDL085W,YDR178W,YDR516C,YDR529C,YEL024W,YEL039C,YER037W,YER070W,YFR053C,YGL037C,YGR043C,YGR180C,YGR183C,YGR209C,YGR248W,YGR254W,YGR256W,YHR001W-A,YHR202W,YIL066C,YIL111W,YIR027C,YJL026W,YJL045W,YJL052W,YJL103C,YJL166W,YJR048W,YJR078W,YKL016C,YKL067W,YKL141W,YKL151C,YKL162C,YLR044C,YMR315W,YNL200C,YNL241C,YOL136C,YOR020W-A,YOR142W,YOR303W,YOR374W,YPL061W,YPL…
single-organism process	3.5127e-07	GO:0044699	R0030W,YAL005C,YAL008W,YAL053W,YBL030C,YBL064C,YBL075C,YBR006W,YBR052C,YBR053C,YBR073W,YBR105C,YBR117C,YBR126C,YBR137W,YBR147W,YBR149W,YBR183W,YBR214W,YBR240C,YBR256C,YCL033C,YCL035C,YCL040W,YCL064C,YCR010C,YCR061W,YCR086W,YDL004W,YDL021W,YDL022W,YDL024C,YDL085W,YDL124W,YDL130W-A,YDL135C,YDL181W,YDL204W,YDL222C,YDL223C,YDL244W,YDR001C,YDR032C,YDR046C,YDR058C,YDR074W,YDR177W,YDR178W,YDR204W,YDR216…
carbohydrate metabolic process	8.58095e-07	GO:0005975	YBR053C,YBR056W,YBR105C,YBR126C,YBR149W,YCL040W,YDL021W,YDL022W,YDL085W,YDR001C,YDR074W,YDR248C,YDR516C,YEL012W,YER054C,YER062C,YER096W,YFR053C,YGL062W,YGL156W,YGR032W,YGR043C,YGR194C,YGR248W,YGR254W,YGR256W,YHR104W,YIL099W,YIL107C,YJL052W,YJL089W,YJL103C,YJL137C,YJR096W,YKL085W,YKR075C,YKR097W,YLL026W,YLR044C,YLR174W,YLR258W,YLR377C,YML070W,YML100W,YMR105C,YMR196W,YNL241C,YOL132W,YOL136C,YOR062C…
energy derivation by oxidation of organic compounds	9.45734e-07	GO:0015980	YBL030C,YDL085W,YDR178W,YDR529C,YEL024W,YEL039C,YER054C,YFR049W,YGR183C,YGR244C,YHR001W-A,YIL099W,YIL111W,YJL045W,YJL137C,YJL166W,YJR048W,YJR104C,YKL085W,YKL093W,YKL141W,YLL041C,YLR044C,YLR174W,YLR258W,YLR304C,YML070W,YML110C,YMR002W,YMR105C,YNL037C,YNR001C,YOR136W,YOR142W,YPR160W,YPR184W
cellular oxidant detoxification	3.434e-06	GO:0098869	YBL064C,YCL035C,YDR453C,YDR513W,YGR088W,YGR209C,YHR008C,YHR106W,YIR037W,YIR038C,YJR104C,YKL026C,YKL086W,YKR066C,YKR076W,YLR109W
detoxification	8.84143e-06	GO:0098754	YBL064C,YCL035C,YDR453C,YDR513W,YGR088W,YGR209C,YHR008C,YHR106W,YIR037W,YIR038C,YJR104C,YKL026C,YKL086W,YKR066C,YKR076W,YLR109W
cellular detoxification	8.84143e-06	GO:1990748	YBL064C,YCL035C,YDR453C,YDR513W,YGR088W,YGR209C,YHR008C,YHR106W,YIR037W,YIR038C,YJR104C,YKL026C,YKL086W,YKR066C,YKR076W,YLR109W
single-organism carbohydrate metabolic process	1.03777e-05	GO:0044723	YBR053C,YBR105C,YBR126C,YCL040W,YDL021W,YDL085W,YDR001C,YDR074W,YDR248C,YDR516C,YEL012W,YER054C,YER062C,YER096W,YFR053C,YGL062W,YGL156W,YGR032W,YGR194C,YGR254W,YGR256W,YHR104W,YIL099W,YIL107C,YJL052W,YJL089W,YJL103C,YJL137C,YJR096W,YKR097W,YLL026W,YLR044C,YLR174W,YLR258W,YLR377C,YML070W,YML100W,YMR105C,YMR196W,YNL241C,YOL132W,YOL136C,YOR120W,YPR006C,YPR026W,YPR159W,YPR160W,YPR184W
response to toxic substance	1.84405e-05	GO:0009636	YBL064C,YCL035C,YDR453C,YDR513W,YGR088W,YGR209C,YHR008C,YHR106W,YIR037W,YIR038C,YJR104C,YKL026C,YKL086W,YKR066C,YKR076W,YLR109W,YML070W
purine ribonucleoside triphosphate metabolic process	2.24175e-05	GO:0009205	YCL040W,YDL004W,YDL021W,YDL085W,YDR178W,YDR516C,YDR529C,YEL024W,YEL039C,YFR053C,YGR183C,YGR254W,YHR001W-A,YIL111W,YJL045W,YJL052W,YJL103C,YJL166W,YJR048W,YKL016C,YKL067W,YKL141W,YKL162C,YLR044C,YOL136C,YOR020W-A,YPL271W
purine nucleoside triphosphate metabolic process	3.46857e-05	GO:0009144	YCL040W,YDL004W,YDL021W,YDL085W,YDR178W,YDR516C,YDR529C,YEL024W,YEL039C,YFR053C,YGR183C,YGR254W,YHR001W-A,YIL111W,YJL045W,YJL052W,YJL103C,YJL166W,YJR048W,YKL016C,YKL067W,YKL141W,YKL162C,YLR044C,YOL136C,YOR020W-A,YPL271W
ATP metabolic process	3.59559e-05	GO:0046034	YCL040W,YDL004W,YDL021W,YDL085W,YDR178W,YDR516C,YDR529C,YEL024W,YEL039C,YFR053C,YGR183C,YGR254W,YHR001W-A,YIL111W,YJL045W,YJL052W,YJL103C,YJL166W,YJR048W,YKL016C,YKL141W,YKL162C,YLR044C,YOL136C,YOR020W-A,YPL271W
ribonucleoside triphosphate metabolic process	5.301e-05	GO:0009199	YCL040W,YDL004W,YDL021W,YDL085W,YDR178W,YDR516C,YDR529C,YEL024W,YEL039C,YFR053C,YGR183C,YGR254W,YHR001W-A,YIL111W,YJL045W,YJL052W,YJL103C,YJL166W,YJR048W,YKL016C,YKL067W,YKL141W,YKL162C,YLR044C,YOL136C,YOR020W-A,YPL271W
aerobic respiration	5.40423e-05	GO:0009060	YBL030C,YDR178W,YDR529C,YEL024W,YFR049W,YGR183C,YGR244C,YHR001W-A,YJL045W,YJL166W,YKL085W,YKL093W,YKL141W,YLL041C,YLR174W,YLR304C,YML110C,YMR002W,YNL037C,YNR001C,YOR136W,YOR142W
nucleoside triphosphate metabolic process	7.29446e-05	GO:0009141	YCL040W,YDL004W,YDL021W,YDL085W,YDR178W,YDR516C,YDR529C,YEL024W,YEL039C,YFR053C,YGR183C,YGR254W,YHR001W-A,YIL111W,YJL045W,YJL052W,YJL103C,YJL166W,YJR048W,YKL016C,YKL067W,YKL141W,YKL162C,YLR044C,YOL136C,YOR020W-A,YOR142W,YPL271W
single-organism catabolic process	9.48036e-05	GO:0044712	YBR006W,YBR183W,YCL040W,YCL064C,YDL021W,YDR001C,YDR058C,YDR177W,YDR216W,YDR248C,YDR380W,YDR516C,YDR533C,YER037W,YFR053C,YGL156W,YGR019W,YGR194C,YGR254W,YHR037W,YHR104W,YHR137W,YHR139C,YHR202W,YIL099W,YIL101C,YIL124W,YIR027C,YJL052W,YJL068C,YJR078W,YJR096W,YJR148W,YLR044C,YLR142W,YLR377C,YLR438W,YML004C,YML070W,YMR008C,YMR105C,YMR250W,YNL064C,YNL160W,YNL202W,YNL274C,YOL082W,YOL136C,YOR120W,YPL061W…
cellular respiration	0.000119628	GO:0045333	YBL030C,YDR178W,YDR529C,YEL024W,YEL039C,YFR049W,YGR183C,YGR244C,YHR001W-A,YIL111W,YJL045W,YJL166W,YJR048W,YJR104C,YKL085W,YKL093W,YKL141W,YLL041C,YLR174W,YLR304C,YML110C,YMR002W,YNL037C,YNR001C,YOR136W,YOR142W
tricarboxylic acid cycle	0.00014022	GO:0006099	YDR178W,YFR049W,YGR244C,YJL045W,YKL085W,YKL141W,YLL041C,YLR174W,YLR304C,YNL037C,YNR001C,YOR136W,YOR142W
citrate metabolic process	0.00014022	GO:0006101	YDR178W,YFR049W,YGR244C,YJL045W,YKL085W,YKL141W,YLL041C,YLR174W,YLR304C,YNL037C,YNR001C,YOR136W,YOR142W
protein refolding	0.000143357	GO:0042026	YAL005C,YBR169C,YDR258C,YFL016C,YLL026W,YLR216C,YLR259C,YNL064C,YOR020C,YPL240C
catabolic process	0.000225588	GO:0009056	YAL005C,YBL075C,YBR006W,YBR056W,YBR101C,YBR105C,YBR183W,YCL040W,YCL064C,YDL020C,YDL021W,YDL022W,YDR001C,YDR058C,YDR177W,YDR216W,YDR248C,YDR380W,YDR516C,YDR533C,YEL012W,YEL060C,YER035W,YER037W,YER144C,YFL016C,YFR053C,YGL156W,YGR019W,YGR088W,YGR194C,YGR254W,YHR037W,YHR104W,YHR137W,YHR139C,YHR202W,YIL099W,YIL101C,YIL124W,YIR027C,YIR039C,YJL052W,YJL068C,YJL151C,YJR078W,YJR096W,YJR099W,YJR119C,YJR148W…
tricarboxylic acid metabolic process	0.000226382	GO:0072350	YDR178W,YFR049W,YGR244C,YJL045W,YKL085W,YKL141W,YLL041C,YLR174W,YLR304C,YNL037C,YNR001C,YOR136W,YOR142W
cellular carbohydrate metabolic process	0.000364678	GO:0044262	YBR056W,YBR105C,YBR126C,YBR149W,YCL040W,YDL021W,YDR001C,YDR074W,YDR248C,YDR516C,YEL012W,YER054C,YER062C,YER096W,YFR053C,YGL156W,YGR032W,YGR194C,YGR256W,YIL099W,YIL107C,YJL089W,YJL103C,YJL137C,YLL026W,YLR174W,YLR258W,YLR377C,YML070W,YML100W,YMR105C,YOL132W,YOL136C,YOR120W,YPR006C,YPR026W,YPR159W,YPR160W,YPR184W
organic substance catabolic process	0.000712432	GO:1901575	YAL005C,YBL075C,YBR006W,YBR056W,YBR101C,YBR105C,YBR183W,YCL040W,YCL064C,YDL020C,YDL021W,YDL022W,YDR001C,YDR058C,YDR177W,YDR216W,YDR248C,YDR380W,YDR516C,YDR533C,YEL012W,YEL060C,YER035W,YER037W,YER144C,YFL016C,YFR053C,YGL156W,YGR019W,YGR194C,YGR254W,YHR037W,YHR104W,YHR137W,YHR139C,YHR202W,YIL099W,YIL101C,YIL124W,YIR027C,YIR039C,YJL052W,YJL068C,YJL151C,YJR078W,YJR096W,YJR099W,YJR119C,YJR148W,YKL103C…
pyridine nucleotide metabolic process	0.000719728	GO:0019362	YBR117C,YCL040W,YDL021W,YDL022W,YDL085W,YDR516C,YFR053C,YGL037C,YGR043C,YGR248W,YGR254W,YGR256W,YJL052W,YJR078W,YKL151C,YLR044C,YMR315W,YNL200C,YNL241C,YOL136C,YOR374W,YPL061W
nicotinamide nucleotide metabolic process	0.000719728	GO:0046496	YBR117C,YCL040W,YDL021W,YDL022W,YDL085W,YDR516C,YFR053C,YGL037C,YGR043C,YGR248W,YGR254W,YGR256W,YJL052W,YJR078W,YKL151C,YLR044C,YMR315W,YNL200C,YNL241C,YOL136C,YOR374W,YPL061W
carboxylic acid metabolic process	0.000720507	GO:0019752	YBR006W,YBR053C,YCL040W,YCL064C,YDL021W,YDL085W,YDL130W-A,YDL181W,YDR178W,YDR216W,YDR248C,YDR380W,YDR516C,YDR533C,YFL030W,YFR030W,YFR049W,YFR053C,YGL062W,YGL125W,YGL184C,YGR019W,YGR244C,YGR254W,YGR256W,YHR033W,YHR037W,YHR112C,YHR137W,YHR139C,YIL101C,YJL045W,YJL052W,YJL088W,YJL196C,YJR078W,YJR148W,YKL085W,YKL141W,YLL041C,YLL062C,YLR044C,YLR142W,YLR174W,YLR303W,YLR304C,YLR438W,YML004C,YMR009W,YMR16…
small molecule catabolic process	0.000754997	GO:0044282	YBR006W,YCL064C,YDR216W,YDR248C,YDR380W,YDR533C,YGR019W,YGR194C,YHR037W,YHR104W,YHR137W,YHR139C,YIL101C,YJL068C,YJR078W,YJR096W,YJR148W,YLR044C,YLR142W,YLR377C,YLR438W,YML004C,YML070W,YMR105C,YMR250W,YNL160W,YNL202W,YNL274C,YOR120W,YPL061W,YPR006C
oxidoreduction coenzyme metabolic process	0.000778497	GO:0006733	YBR117C,YCL040W,YDL021W,YDL022W,YDL085W,YDR204W,YDR516C,YFR053C,YGL037C,YGR043C,YGR248W,YGR254W,YGR256W,YJL052W,YJR078W,YKL151C,YLR044C,YML110C,YMR315W,YNL200C,YNL241C,YOL136C,YOR374W,YPL061W
organophosphate metabolic process	0.000884072	GO:0019637	YBR111C,YBR117C,YCL040W,YDL004W,YDL021W,YDL022W,YDL085W,YDL244W,YDR178W,YDR516C,YDR529C,YEL024W,YEL039C,YER037W,YER070W,YFL059W,YFR053C,YGL037C,YGR043C,YGR149W,YGR180C,YGR183C,YGR209C,YGR248W,YGR254W,YGR256W,YHR001W-A,YHR202W,YIL066C,YIL107C,YIL111W,YIL124W,YJL026W,YJL045W,YJL052W,YJL103C,YJL132W,YJL166W,YJR048W,YJR078W,YKL016C,YKL067W,YKL141W,YKL151C,YKL162C,YLR044C,YLR377C,YMR008C,YMR105C,YMR31…
monosaccharide metabolic process	0.00114998	GO:0005996	YBR053C,YBR105C,YCL040W,YDL021W,YDL085W,YEL012W,YFR053C,YGL062W,YGL156W,YGR194C,YGR254W,YHR104W,YIL107C,YJL052W,YJL089W,YJL103C,YJR096W,YKR097W,YLR044C,YLR377C,YMR105C,YNL241C,YOL136C,YOR120W
ribose phosphate metabolic process	0.00121758	GO:0019693	YBR111C,YBR117C,YCL040W,YDL004W,YDL021W,YDL085W,YDR178W,YDR516C,YDR529C,YEL024W,YEL039C,YFR053C,YGR043C,YGR183C,YGR248W,YGR254W,YGR256W,YHR001W-A,YIL111W,YJL045W,YJL052W,YJL103C,YJL166W,YJR048W,YKL016C,YKL067W,YKL141W,YKL162C,YLR044C,YNL241C,YOL136C,YOR020W-A,YPL271W
cellular response to chemical stimulus	0.00130708	GO:0070887	YBL064C,YBR006W,YBR101C,YBR126C,YCL033C,YCL035C,YCR021C,YDL020C,YDL124W,YDL223C,YDR001C,YDR216W,YDR453C,YDR513W,YDR533C,YER149C,YFL014W,YGR008C,YGR023W,YGR043C,YGR209C,YHR008C,YHR104W,YHR106W,YIL101C,YIL113W,YIR037W,YJL089W,YJL103C,YJL144W,YJR096W,YJR104C,YKL026C,YKL086W,YKL150W,YKL178C,YKR066C,YLL026W,YLR109W,YLR299W,YML070W,YML121W,YMR175W,YMR250W,YNL036W,YNL241C,YNL259C,YNL305C,YOL052C-A,YOR05…
response to abiotic stimulus	0.00145413	GO:0009628	YAL053W,YBR072W,YBR126C,YCR021C,YDL022W,YDR001C,YDR059C,YDR074W,YDR214W,YDR258C,YER062C,YER095W,YER103W,YER150W,YFL014W,YFL016C,YGR008C,YGR088W,YHR104W,YJL144W,YLL026W,YMR175W,YNL064C,YNL281W,YNL283C,YOL052C-A,YOR007C,YPL004C,YPL061W,YPL230W,YPL240C,YPR026W,YPR075C,YPR158W
pyridine-containing compound metabolic process	0.00188487	GO:0072524	YBR117C,YCL040W,YDL021W,YDL022W,YDL085W,YDR516C,YFL059W,YFR053C,YGL037C,YGR043C,YGR248W,YGR254W,YGR256W,YJL052W,YJR078W,YKL151C,YLR044C,YMR315W,YNL200C,YNL241C,YOL136C,YOR374W,YPL061W
single-organism biosynthetic process	0.00271654	GO:0044711	YAL053W,YBR053C,YBR105C,YBR126C,YBR183W,YBR240C,YBR256C,YDL004W,YDL021W,YDL130W-A,YDL181W,YDL244W,YDR074W,YDR204W,YDR380W,YDR533C,YEL012W,YER044C,YER062C,YER070W,YER096W,YFL030W,YFL059W,YFR030W,YGL012W,YGL037C,YGL062W,YGL125W,YGL184C,YGR032W,YGR149W,YGR180C,YGR209C,YGR254W,YHR033W,YHR037W,YHR112C,YHR137W,YIL066C,YIL124W,YJL026W,YJL052W,YJL088W,YJL089W,YJL103C,YJL137C,YJL196C,YJR078W,YJR148W,YKL01…
oxoacid metabolic process	0.00276579	GO:0043436	YBR006W,YBR053C,YCL040W,YCL064C,YDL021W,YDL085W,YDL130W-A,YDL181W,YDR178W,YDR216W,YDR248C,YDR380W,YDR516C,YDR533C,YFL030W,YFR030W,YFR049W,YFR053C,YGL062W,YGL125W,YGL184C,YGR019W,YGR244C,YGR254W,YGR256W,YHR033W,YHR037W,YHR112C,YHR137W,YHR139C,YIL101C,YJL045W,YJL052W,YJL088W,YJL196C,YJR078W,YJR148W,YKL085W,YKL141W,YLL041C,YLL062C,YLR044C,YLR142W,YLR174W,YLR303W,YLR304C,YLR438W,YML004C,YMR009W,YMR16…
response to inorganic substance	0.00288937	GO:0010035	YBL064C,YBR126C,YCR021C,YDR001C,YGR008C,YGR088W,YHL035C,YHR008C,YHR106W,YJL144W,YJR104C,YLR109W,YMR175W,YNL036W,YNL241C,YOL052C-A,YOR316C,YPR026W
organic acid metabolic process	0.00298348	GO:0006082	YBR006W,YBR053C,YCL040W,YCL064C,YDL021W,YDL085W,YDL130W-A,YDL181W,YDR178W,YDR216W,YDR248C,YDR380W,YDR516C,YDR533C,YFL030W,YFR030W,YFR049W,YFR053C,YGL062W,YGL125W,YGL184C,YGR019W,YGR244C,YGR254W,YGR256W,YHR033W,YHR037W,YHR112C,YHR137W,YHR139C,YIL101C,YJL045W,YJL052W,YJL088W,YJL196C,YJR078W,YJR148W,YKL085W,YKL141W,YLL041C,YLL062C,YLR044C,YLR142W,YLR174W,YLR303W,YLR304C,YLR438W,YML004C,YMR009W,YMR16…
response to water deprivation	0.00357734	GO:0009414	YBR126C,YDR001C,YGR008C,YJL144W,YMR175W,YPR026W
cellular response to water deprivation	0.00357734	GO:0042631	YBR126C,YDR001C,YGR008C,YJL144W,YMR175W,YPR026W
purine nucleoside monophosphate metabolic process	0.00406255	GO:0009126	YCL040W,YDL004W,YDL021W,YDL085W,YDR178W,YDR516C,YDR529C,YEL024W,YEL039C,YFR053C,YGR183C,YGR254W,YHR001W-A,YIL111W,YJL045W,YJL052W,YJL103C,YJL166W,YJR048W,YKL016C,YKL141W,YKL162C,YLR044C,YOL136C,YOR020W-A,YPL271W
purine ribonucleoside monophosphate metabolic process	0.00406255	GO:0009167	YCL040W,YDL004W,YDL021W,YDL085W,YDR178W,YDR516C,YDR529C,YEL024W,YEL039C,YFR053C,YGR183C,YGR254W,YHR001W-A,YIL111W,YJL045W,YJL052W,YJL103C,YJL166W,YJR048W,YKL016C,YKL141W,YKL162C,YLR044C,YOL136C,YOR020W-A,YPL271W
purine ribonucleoside metabolic process	0.00455535	GO:0046128	YCL040W,YDL004W,YDL021W,YDL085W,YDR178W,YDR516C,YDR529C,YEL024W,YEL039C,YFR053C,YGR183C,YGR254W,YHR001W-A,YIL111W,YJL045W,YJL052W,YJL103C,YJL166W,YJR048W,YKL016C,YKL067W,YKL141W,YKL162C,YLR044C,YOL136C,YOR020W-A,YPL271W
purine nucleoside metabolic process	0.0052971	GO:0042278	YCL040W,YDL004W,YDL021W,YDL085W,YDR178W,YDR516C,YDR529C,YEL024W,YEL039C,YFR053C,YGR183C,YGR254W,YHR001W-A,YIL111W,YJL045W,YJL052W,YJL103C,YJL166W,YJR048W,YKL016C,YKL067W,YKL141W,YKL162C,YLR044C,YOL136C,YOR020W-A,YPL271W
response to temperature stimulus	0.00670445	GO:0009266	YBR072W,YBR126C,YCR021C,YDR059C,YDR074W,YDR214W,YDR258C,YER103W,YFL014W,YFL016C,YLL026W,YNL064C,YNL281W,YNL283C,YOL052C-A,YOR007C,YPL004C,YPR026W,YPR158W
response to chemical	0.00723646	GO:0042221	YBL064C,YBR006W,YBR101C,YBR126C,YCL033C,YCL035C,YCR021C,YDL020C,YDL124W,YDL223C,YDR001C,YDR177W,YDR216W,YDR453C,YDR513W,YDR533C,YER149C,YFL014W,YGR008C,YGR023W,YGR043C,YGR088W,YGR209C,YHL035C,YHR008C,YHR104W,YHR106W,YIL101C,YIL113W,YIR037W,YIR038C,YJL089W,YJL103C,YJL144W,YJR096W,YJR104C,YKL026C,YKL086W,YKL150W,YKL178C,YKR066C,YKR076W,YLL026W,YLR109W,YLR299W,YML070W,YML121W,YMR175W,YMR250W,YNL036W…
response to heat	0.00881455	GO:0009408	YBR072W,YBR126C,YCR021C,YDR059C,YDR074W,YDR214W,YDR258C,YER103W,YFL014W,YFL016C,YLL026W,YNL064C,YNL281W,YNL283C,YOL052C-A,YOR007C,YPL004C,YPR158W
small molecule biosynthetic process	0.0105318	GO:0044283	YBR053C,YBR105C,YBR240C,YBR256C,YDL021W,YDL130W-A,YDL181W,YDL244W,YDR204W,YDR380W,YDR533C,YEL012W,YER044C,YER062C,YFL030W,YFL059W,YFR030W,YGL012W,YGL062W,YGL125W,YGL184C,YGR254W,YHR033W,YHR037W,YHR112C,YHR137W,YJL052W,YJL088W,YJL089W,YJL103C,YJL196C,YJR148W,YKL150W,YKR097W,YLL062C,YLR044C,YLR142W,YLR303W,YLR377C,YLR438W,YML110C,YMR009W,YMR169C,YNL037C,YNL332W,YNR001C,YOR136W,YOR303W,YOR374W,YPL06…
coenzyme metabolic process	0.0106339	GO:0006732	YBR117C,YCL040W,YDL021W,YDL022W,YDL085W,YDL130W-A,YDL181W,YDL244W,YDR204W,YDR516C,YFL059W,YFR053C,YGL037C,YGL125W,YGR043C,YGR244C,YGR248W,YGR254W,YGR256W,YJL052W,YJR078W,YKL151C,YLR044C,YML110C,YMR169C,YMR315W,YNL200C,YNL241C,YNL332W,YNR001C,YOL136C,YOR142W,YOR374W,YPL061W
response to oxygen-containing compound	0.010829	GO:1901700	YBR126C,YCR021C,YDR001C,YDR216W,YGR008C,YGR088W,YHR008C,YHR106W,YJL144W,YJR104C,YKR066C,YLL026W,YML121W,YMR175W,YNL036W,YNL134C,YNL241C,YOL052C-A,YOR153W,YPR026W
oxidative phosphorylation	0.0139977	GO:0006119	YDR178W,YDR529C,YEL024W,YEL039C,YGR183C,YHR001W-A,YIL111W,YJL045W,YJL103C,YJL166W,YJR048W,YKL141W
purine ribonucleotide metabolic process	0.0166471	GO:0009150	YCL040W,YDL004W,YDL021W,YDL085W,YDR178W,YDR516C,YDR529C,YEL024W,YEL039C,YFR053C,YGR183C,YGR254W,YHR001W-A,YIL111W,YJL045W,YJL052W,YJL103C,YJL166W,YJR048W,YKL016C,YKL067W,YKL141W,YKL162C,YLR044C,YOL136C,YOR020W-A,YPL271W
trehalose metabolic process	0.021471	GO:0005991	YBR126C,YDR001C,YDR074W,YLL026W,YML100W,YMR105C,YPR026W
purine nucleotide metabolic process	0.0284099	GO:0006163	YCL040W,YDL004W,YDL021W,YDL085W,YDR178W,YDR516C,YDR529C,YEL024W,YEL039C,YFR053C,YGR183C,YGR254W,YHR001W-A,YIL111W,YJL045W,YJL052W,YJL103C,YJL166W,YJR048W,YKL016C,YKL067W,YKL141W,YKL162C,YLR044C,YOL136C,YOR020W-A,YPL271W
cellular response to stress	0.0293613	GO:0033554	YAL053W,YBL064C,YBR006W,YBR072W,YBR073W,YBR101C,YBR126C,YBR214W,YCL033C,YCL035C,YCR021C,YDL020C,YDL022W,YDL124W,YDL204W,YDR001C,YDR030C,YDR059C,YDR074W,YDR177W,YDR214W,YDR258C,YDR453C,YDR513W,YDR533C,YEL060C,YER035W,YER037W,YER062C,YER095W,YER103W,YER142C,YFL014W,YGR008C,YGR023W,YGR043C,YGR088W,YGR209C,YGR258C,YHR008C,YHR104W,YHR106W,YIL101C,YIR037W,YJL144W,YJR096W,YJR104C,YKL026C,YKL067W,YKL086W…
cofactor metabolic process	0.0295028	GO:0051186	YBR117C,YCL040W,YDL021W,YDL022W,YDL085W,YDL130W-A,YDL181W,YDL244W,YDR204W,YDR516C,YFL059W,YFR053C,YGL037C,YGL125W,YGR043C,YGR180C,YGR244C,YGR248W,YGR254W,YGR256W,YJL052W,YJR078W,YKL151C,YLR044C,YML110C,YMR169C,YMR315W,YNL200C,YNL241C,YNL332W,YNR001C,YOL136C,YOR142W,YOR374W,YPL061W,YPL135W
response to stress	0.0303086	GO:0006950	YAL053W,YBL064C,YBR006W,YBR072W,YBR073W,YBR101C,YBR126C,YBR214W,YCL033C,YCL035C,YCR021C,YDL020C,YDL022W,YDL124W,YDL204W,YDR001C,YDR030C,YDR059C,YDR074W,YDR177W,YDR214W,YDR258C,YDR453C,YDR513W,YDR533C,YEL060C,YER035W,YER037W,YER062C,YER095W,YER103W,YER142C,YFL014W,YFL016C,YGR008C,YGR023W,YGR043C,YGR088W,YGR209C,YGR258C,YHR008C,YHR104W,YHR106W,YIL101C,YIR037W,YJL144W,YJR096W,YJR104C,YKL026C,YKL067W…
glutamate metabolic process	0.0347261	GO:0006536	YBR006W,YHR037W,YLR142W,YLR438W,YMR250W,YNL037C,YNR001C,YOR136W
response to water	0.0379339	GO:0009415	YBR126C,YDR001C,YGR008C,YJL144W,YMR175W,YPR026W
cellular response to water stimulus	0.0379339	GO:0071462	YBR126C,YDR001C,YGR008C,YJL144W,YMR175W,YPR026W
carbohydrate biosynthetic process	0.0400003	GO:0016051	YBR053C,YBR105C,YBR126C,YDL021W,YDR074W,YEL012W,YER062C,YER096W,YGL062W,YGR032W,YGR254W,YJL052W,YJL089W,YJL103C,YJL137C,YKR097W,YLR258W,YLR377C,YML100W,YMR105C,YOL132W,YPR159W,YPR184W
ribonucleoside monophosphate metabolic process	0.0410145	GO:0009161	YCL040W,YDL004W,YDL021W,YDL085W,YDR178W,YDR516C,YDR529C,YEL024W,YEL039C,YFR053C,YGR183C,YGR254W,YHR001W-A,YIL111W,YJL045W,YJL052W,YJL103C,YJL166W,YJR048W,YKL016C,YKL141W,YKL162C,YLR044C,YOL136C,YOR020W-A,YPL271W
ribonucleoside metabolic process	0.0417053	GO:0009119	YCL040W,YDL004W,YDL021W,YDL085W,YDR178W,YDR516C,YDR529C,YEL024W,YEL039C,YFR053C,YGR183C,YGR254W,YHR001W-A,YIL111W,YJL045W,YJL052W,YJL103C,YJL166W,YJR048W,YKL016C,YKL067W,YKL141W,YKL162C,YLR044C,YOL136C,YOR020W-A,YPL271W
hexose metabolic process	0.0434609	GO:0019318	YBR105C,YCL040W,YDL021W,YDL085W,YEL012W,YFR053C,YGL062W,YGL156W,YGR254W,YHR104W,YIL107C,YJL052W,YJL089W,YJL103C,YKR097W,YLR044C,YLR377C,YMR105C,YNL241C,YOL136C
mitochondrial electron transport, ubiquinol to cytochrome c	0.0436715	GO:0006122	YDR529C,YEL024W,YEL039C,YGR183C,YHR001W-A,YJL166W,YJR048W
protein catabolic process in the vacuole	0.0436715	GO:0007039	YBR105C,YEL060C,YKL103C,YKR075C,YMR174C,YMR297W,YOR062C
protein folding	0.0463175	GO:0006457	YAL005C,YAL053W,YBL075C,YBR072W,YBR169C,YDR214W,YDR258C,YDR453C,YER103W,YFL016C,YGR142W,YLL024C,YLL026W,YLR216C,YLR259C,YNL064C,YNL281W,YOR020C,YOR027W,YPL221W,YPL240C,YPR158W

## Sheet: down_789_glyc
GO term	p-score	GO term ID	Genes
cytoplasmic translation	3.10055e-35	GO:0002181	YAL035W,YBL072C,YBL087C,YBL092W,YBR031W,YBR048W,YBR079C,YBR191W,YCR031C,YDL061C,YDL081C,YDL082W,YDL083C,YDL229W,YDR012W,YDR025W,YDR064W,YDR172W,YDR382W,YDR418W,YDR450W,YDR471W,YEL054C,YER102W,YER131W,YFR031C-A,YGL030W,YGL076C,YGL135W,YGL147C,YGR034W,YGR214W,YHL015W,YHL033C,YHL039W,YHR064C,YHR203C,YIL018W,YIL069C,YIL133C,YIL148W,YJL177W,YJL190C,YJL191W,YJR123W,YJR145C,YKL006W,YKL056C,YKL156W,YKL18…
organonitrogen compound biosynthetic process	2.4035e-24	GO:1901566	YAL003W,YAL035W,YAR015W,YBL032W,YBL072C,YBL076C,YBL087C,YBL092W,YBR031W,YBR048W,YBR079C,YBR084W,YBR118W,YBR121C,YBR143C,YBR189W,YBR191W,YBR248C,YBR249C,YBR263W,YBR265W,YCL030C,YCR031C,YCR034W,YCR053W,YCR077C,YDL061C,YDL081C,YDL082W,YDL083C,YDL171C,YDL188C,YDL208W,YDL229W,YDR012W,YDR025W,YDR035W,YDR037W,YDR044W,YDR062W,YDR064W,YDR081C,YDR091C,YDR158W,YDR172W,YDR226W,YDR297W,YDR341C,YDR382W,YDR385W…
organonitrogen compound metabolic process	5.95696e-24	GO:1901564	YAL003W,YAL035W,YAL038W,YAL044C,YAR015W,YBL032W,YBL072C,YBL076C,YBL087C,YBL092W,YBR029C,YBR031W,YBR048W,YBR079C,YBR084W,YBR092C,YBR118W,YBR121C,YBR127C,YBR143C,YBR189W,YBR191W,YBR208C,YBR248C,YBR249C,YBR263W,YBR265W,YCL030C,YCL050C,YCR031C,YCR034W,YCR053W,YCR077C,YDL061C,YDL081C,YDL082W,YDL083C,YDL171C,YDL188C,YDL208W,YDL229W,YDR012W,YDR019C,YDR025W,YDR035W,YDR037W,YDR044W,YDR062W,YDR064W,YDR081C…
ribosome biogenesis	5.96689e-18	GO:0042254	YAL035W,YBL004W,YBL072C,YBR048W,YBR189W,YCR031C,YDL014W,YDL031W,YDL083C,YDL208W,YDL229W,YDR025W,YDR064W,YDR091C,YDR101C,YDR161W,YDR418W,YDR432W,YDR450W,YEL026W,YEL054C,YER006W,YER036C,YER102W,YER125W,YER131W,YGL030W,YGL076C,YGL078C,YGL099W,YGL123W,YGL135W,YGL172W,YGL173C,YGR034W,YGR090W,YGR103W,YGR162W,YGR214W,YGR245C,YGR285C,YHL015W,YHL033C,YHR064C,YHR089C,YHR170W,YIL069C,YIL148W,YJL041W,YJL109C…
amide biosynthetic process	2.01301e-15	GO:0043604	YAL003W,YAL035W,YBL032W,YBL072C,YBL076C,YBL087C,YBL092W,YBR031W,YBR048W,YBR079C,YBR084W,YBR118W,YBR121C,YBR143C,YBR189W,YBR191W,YCR031C,YCR077C,YDL061C,YDL081C,YDL082W,YDL083C,YDL188C,YDL208W,YDL229W,YDR012W,YDR025W,YDR037W,YDR064W,YDR091C,YDR172W,YDR341C,YDR382W,YDR385W,YDR404C,YDR418W,YDR432W,YDR450W,YDR471W,YEL026W,YEL054C,YER025W,YER102W,YER131W,YER165W,YFL022C,YFR031C-A,YGL014W,YGL030W,YGL07…
cellular amide metabolic process	1.09947e-14	GO:0043603	YAL003W,YAL035W,YBL032W,YBL072C,YBL076C,YBL087C,YBL092W,YBR031W,YBR048W,YBR079C,YBR084W,YBR118W,YBR121C,YBR143C,YBR189W,YBR191W,YBR208C,YBR263W,YCR031C,YCR077C,YDL061C,YDL081C,YDL082W,YDL083C,YDL188C,YDL208W,YDL229W,YDR012W,YDR025W,YDR037W,YDR064W,YDR091C,YDR172W,YDR321W,YDR341C,YDR382W,YDR385W,YDR404C,YDR418W,YDR432W,YDR450W,YDR471W,YEL026W,YEL054C,YER025W,YER102W,YER131W,YER165W,YFL022C,YFR031C…
ribonucleoprotein complex biogenesis	1.17521e-14	GO:0022613	YAL035W,YBL004W,YBL072C,YBR048W,YBR079C,YBR189W,YCR031C,YCR077C,YDL014W,YDL031W,YDL083C,YDL208W,YDL229W,YDR025W,YDR064W,YDR091C,YDR101C,YDR161W,YDR418W,YDR432W,YDR450W,YEL026W,YEL054C,YER006W,YER025W,YER036C,YER102W,YER125W,YER131W,YGL030W,YGL076C,YGL078C,YGL099W,YGL123W,YGL135W,YGL172W,YGL173C,YGR034W,YGR090W,YGR103W,YGR162W,YGR214W,YGR245C,YGR285C,YHL015W,YHL033C,YHR064C,YHR089C,YHR170W,YIL069C…
translation	2.1689e-14	GO:0006412	YAL003W,YAL035W,YBL032W,YBL072C,YBL076C,YBL087C,YBL092W,YBR031W,YBR048W,YBR079C,YBR118W,YBR121C,YBR143C,YBR189W,YBR191W,YCR031C,YCR077C,YDL061C,YDL081C,YDL082W,YDL083C,YDL188C,YDL208W,YDL229W,YDR012W,YDR025W,YDR037W,YDR064W,YDR091C,YDR172W,YDR341C,YDR382W,YDR385W,YDR404C,YDR418W,YDR432W,YDR450W,YDR471W,YEL026W,YEL054C,YER025W,YER102W,YER131W,YER165W,YFL022C,YFR031C-A,YGL014W,YGL030W,YGL076C,YGL10…
peptide biosynthetic process	3.53566e-14	GO:0043043	YAL003W,YAL035W,YBL032W,YBL072C,YBL076C,YBL087C,YBL092W,YBR031W,YBR048W,YBR079C,YBR118W,YBR121C,YBR143C,YBR189W,YBR191W,YCR031C,YCR077C,YDL061C,YDL081C,YDL082W,YDL083C,YDL188C,YDL208W,YDL229W,YDR012W,YDR025W,YDR037W,YDR064W,YDR091C,YDR172W,YDR341C,YDR382W,YDR385W,YDR404C,YDR418W,YDR432W,YDR450W,YDR471W,YEL026W,YEL054C,YER025W,YER102W,YER131W,YER165W,YFL022C,YFR031C-A,YGL014W,YGL030W,YGL076C,YGL10…
oxoacid metabolic process	7.05762e-14	GO:0043436	YAL038W,YAL044C,YBL076C,YBR084W,YBR112C,YBR121C,YBR177C,YBR208C,YBR218C,YBR248C,YBR249C,YBR263W,YCL026C-A,YCL030C,YCR034W,YCR053W,YCR084C,YDL171C,YDR019C,YDR035W,YDR037W,YDR081C,YDR089W,YDR158W,YDR297W,YDR321W,YDR341C,YER023W,YER043C,YER055C,YER061C,YER081W,YER086W,YER125W,YFL022C,YGL105W,YGL148W,YGL202W,YGL245W,YGL253W,YGR061C,YGR094W,YGR124W,YGR185C,YGR204W,YGR208W,YGR264C,YHR019C,YHR020W,YHR02…
organic acid metabolic process	8.28213e-14	GO:0006082	YAL038W,YAL044C,YBL076C,YBR084W,YBR112C,YBR121C,YBR177C,YBR208C,YBR218C,YBR248C,YBR249C,YBR263W,YCL026C-A,YCL030C,YCR034W,YCR053W,YCR084C,YDL171C,YDR019C,YDR035W,YDR037W,YDR081C,YDR089W,YDR158W,YDR297W,YDR321W,YDR341C,YER023W,YER043C,YER055C,YER061C,YER081W,YER086W,YER125W,YFL022C,YGL105W,YGL148W,YGL202W,YGL245W,YGL253W,YGR061C,YGR094W,YGR124W,YGR185C,YGR204W,YGR208W,YGR264C,YHR019C,YHR020W,YHR02…
carboxylic acid metabolic process	1.48336e-13	GO:0019752	YAL038W,YAL044C,YBL076C,YBR084W,YBR112C,YBR121C,YBR177C,YBR208C,YBR218C,YBR248C,YBR249C,YBR263W,YCL026C-A,YCL030C,YCR034W,YCR053W,YCR084C,YDL171C,YDR019C,YDR035W,YDR037W,YDR081C,YDR158W,YDR297W,YDR321W,YDR341C,YER023W,YER043C,YER055C,YER061C,YER081W,YER086W,YER125W,YFL022C,YGL105W,YGL148W,YGL202W,YGL245W,YGL253W,YGR061C,YGR094W,YGR124W,YGR185C,YGR204W,YGR208W,YGR264C,YHR019C,YHR020W,YHR025W,YHR20…
cellular amino acid metabolic process	4.07675e-13	GO:0006520	YAL044C,YBL076C,YBR084W,YBR121C,YBR208C,YBR248C,YBR249C,YBR263W,YCL030C,YCR053W,YDL171C,YDR019C,YDR035W,YDR037W,YDR158W,YDR321W,YDR341C,YER023W,YER043C,YER055C,YER081W,YER086W,YFL022C,YGL105W,YGL148W,YGL202W,YGL245W,YGR061C,YGR094W,YGR124W,YGR185C,YGR204W,YGR208W,YGR264C,YHR019C,YHR020W,YHR025W,YHR208W,YIL074C,YIL078W,YIL116W,YJL130C,YJR016C,YKL029C,YLL018C,YLR044C,YLR058C,YLR060W,YLR180W,YLR303W…
peptide metabolic process	1.28252e-12	GO:0006518	YAL003W,YAL035W,YBL032W,YBL072C,YBL076C,YBL087C,YBL092W,YBR031W,YBR048W,YBR079C,YBR118W,YBR121C,YBR143C,YBR189W,YBR191W,YCR031C,YCR077C,YDL061C,YDL081C,YDL082W,YDL083C,YDL188C,YDL208W,YDL229W,YDR012W,YDR025W,YDR037W,YDR064W,YDR091C,YDR172W,YDR341C,YDR382W,YDR385W,YDR404C,YDR418W,YDR432W,YDR450W,YDR471W,YEL026W,YEL054C,YER025W,YER102W,YER131W,YER165W,YFL022C,YFR031C-A,YGL014W,YGL030W,YGL076C,YGL10…
ncRNA metabolic process	5.50035e-12	GO:0034660	YAL035W,YBL004W,YBL072C,YBL076C,YBR048W,YBR121C,YBR189W,YCR031C,YDL014W,YDL031W,YDL083C,YDL112W,YDL208W,YDL229W,YDR025W,YDR037W,YDR064W,YDR091C,YDR120C,YDR165W,YDR341C,YDR432W,YDR450W,YEL026W,YER006W,YER102W,YER125W,YFL022C,YGL030W,YGL076C,YGL078C,YGL105W,YGL123W,YGL135W,YGL169W,YGL173C,YGL245W,YGR090W,YGR094W,YGR103W,YGR185C,YGR200C,YGR214W,YGR264C,YGR285C,YHL015W,YHL033C,YHR019C,YHR020W,YHR064C…
organic substance biosynthetic process	2.46274e-10	GO:1901576	YAL003W,YAL023C,YAL035W,YAR015W,YBL032W,YBL072C,YBL076C,YBL079W,YBL087C,YBL092W,YBR029C,YBR031W,YBR048W,YBR079C,YBR084W,YBR112C,YBR118W,YBR121C,YBR143C,YBR177C,YBR189W,YBR191W,YBR198C,YBR218C,YBR248C,YBR249C,YBR263W,YBR265W,YCL030C,YCL050C,YCR031C,YCR034W,YCR053W,YCR077C,YCR084C,YDL055C,YDL061C,YDL081C,YDL082W,YDL083C,YDL084W,YDL140C,YDL171C,YDL188C,YDL208W,YDL229W,YDR012W,YDR025W,YDR035W,YDR037W…
biosynthetic process	2.71352e-10	GO:0009058	YAL003W,YAL023C,YAL035W,YAR015W,YBL032W,YBL072C,YBL076C,YBL079W,YBL087C,YBL092W,YBR029C,YBR031W,YBR048W,YBR079C,YBR084W,YBR112C,YBR118W,YBR121C,YBR143C,YBR177C,YBR189W,YBR191W,YBR198C,YBR218C,YBR248C,YBR249C,YBR263W,YBR265W,YCL030C,YCL050C,YCR031C,YCR034W,YCR053W,YCR077C,YCR084C,YDL055C,YDL061C,YDL081C,YDL082W,YDL083C,YDL084W,YDL140C,YDL171C,YDL188C,YDL208W,YDL229W,YDR012W,YDR025W,YDR035W,YDR037W…
rRNA-containing ribonucleoprotein complex export from nucleus	5.6727e-10	GO:0071428	YDL229W,YDR091C,YDR101C,YDR450W,YER006W,YER036C,YER125W,YER131W,YGL099W,YGL123W,YGL172W,YGR214W,YGR245C,YGR285C,YHR170W,YIL148W,YJL041W,YJR123W,YKR094C,YLR048W,YLR264W,YLR293C,YML026C,YMR235C,YNL209W,YOL040C,YOR167C,YPR016C
cellular biosynthetic process	1.23414e-09	GO:0044249	YAL003W,YAL023C,YAL035W,YAR015W,YBL032W,YBL072C,YBL076C,YBL079W,YBL087C,YBL092W,YBR029C,YBR031W,YBR048W,YBR079C,YBR084W,YBR112C,YBR118W,YBR121C,YBR143C,YBR177C,YBR189W,YBR191W,YBR198C,YBR248C,YBR249C,YBR263W,YBR265W,YCL030C,YCL050C,YCR031C,YCR034W,YCR053W,YCR077C,YCR084C,YDL055C,YDL061C,YDL081C,YDL082W,YDL083C,YDL084W,YDL140C,YDL171C,YDL188C,YDL208W,YDL229W,YDR012W,YDR025W,YDR035W,YDR037W,YDR044W…
ribosomal large subunit biogenesis	1.78177e-09	GO:0042273	YDL031W,YDL208W,YDR091C,YDR418W,YEL026W,YEL054C,YER006W,YGL076C,YGL078C,YGL099W,YGL135W,YGR034W,YGR103W,YGR162W,YGR245C,YHL033C,YIL148W,YJL177W,YKL006W,YKL014C,YKL180W,YKR094C,YLL045C,YLR106C,YLR276C,YLR344W,YLR397C,YLR448W,YMR229C,YMR290C,YOL077C,YOR048C,YOR063W,YOR272W,YPL131W,YPL198W,YPL211W,YPL220W,YPR016C
rRNA processing	1.91174e-09	GO:0006364	YAL035W,YBL004W,YBL072C,YBR048W,YBR189W,YCR031C,YDL014W,YDL031W,YDL083C,YDL208W,YDL229W,YDR025W,YDR064W,YDR091C,YDR432W,YDR450W,YEL026W,YER006W,YER102W,YER125W,YGL030W,YGL076C,YGL078C,YGL123W,YGL135W,YGL173C,YGR090W,YGR103W,YGR214W,YGR285C,YHL015W,YHL033C,YHR064C,YHR089C,YIL069C,YJL109C,YJL177W,YJL191W,YKL014C,YKL156W,YKL180W,YKR057W,YLL045C,YLR002C,YLR048W,YLR106C,YLR175W,YLR196W,YLR197W,YLR264W…
small molecule metabolic process	6.39607e-09	GO:0044281	YAL038W,YAL044C,YAR015W,YBL076C,YBR084W,YBR092C,YBR112C,YBR121C,YBR127C,YBR177C,YBR208C,YBR218C,YBR248C,YBR249C,YBR263W,YBR265W,YCL026C-A,YCL030C,YCL050C,YCR034W,YCR053W,YCR084C,YDL171C,YDR019C,YDR035W,YDR037W,YDR081C,YDR089W,YDR158W,YDR226W,YDR297W,YDR321W,YDR341C,YDR399W,YDR408C,YDR481C,YEL021W,YER023W,YER043C,YER055C,YER061C,YER070W,YER081W,YER086W,YER125W,YFL022C,YFL045C,YGL008C,YGL012W,YGL03…
nucleocytoplasmic transport	1.22108e-08	GO:0006913	YBL016W,YBL079W,YBR118W,YDL084W,YDL229W,YDR091C,YDR101C,YDR432W,YDR450W,YER006W,YER036C,YER105C,YER110C,YER120W,YER125W,YER131W,YGL092W,YGL099W,YGL123W,YGL172W,YGR090W,YGR116W,YGR119C,YGR214W,YGR245C,YGR285C,YHR170W,YIL148W,YJL039C,YJL041W,YJR123W,YKR094C,YLL024C,YLR048W,YLR264W,YLR293C,YML026C,YMR125W,YMR129W,YMR235C,YMR308C,YNL064C,YNL189W,YNL209W,YOL040C,YOR167C,YPL226W,YPR016C,YPR080W
nuclear transport	1.51719e-08	GO:0051169	YBL016W,YBL079W,YBR118W,YDL084W,YDL229W,YDR091C,YDR101C,YDR432W,YDR450W,YER006W,YER036C,YER105C,YER110C,YER120W,YER125W,YER131W,YGL092W,YGL099W,YGL123W,YGL172W,YGR090W,YGR116W,YGR119C,YGR214W,YGR245C,YGR285C,YHR170W,YIL148W,YJL039C,YJL041W,YJR123W,YKR094C,YLL024C,YLR048W,YLR264W,YLR293C,YML026C,YMR125W,YMR129W,YMR235C,YMR308C,YNL064C,YNL189W,YNL209W,YOL040C,YOR167C,YPL226W,YPR016C,YPR080W
nuclear export	1.59724e-08	GO:0051168	YBL016W,YBL079W,YBR118W,YDL084W,YDL229W,YDR091C,YDR101C,YDR432W,YDR450W,YER006W,YER036C,YER105C,YER125W,YER131W,YGL092W,YGL099W,YGL123W,YGL172W,YGR090W,YGR116W,YGR214W,YGR245C,YGR285C,YHR170W,YIL148W,YJL041W,YJR123W,YKR094C,YLR048W,YLR264W,YLR293C,YML026C,YMR125W,YMR235C,YMR308C,YNL209W,YOL040C,YOR167C,YPL226W,YPR016C,YPR080W
rRNA metabolic process	2.39558e-08	GO:0016072	YAL035W,YBL004W,YBL072C,YBR048W,YBR189W,YCR031C,YDL014W,YDL031W,YDL083C,YDL208W,YDL229W,YDR025W,YDR064W,YDR091C,YDR432W,YDR450W,YEL026W,YER006W,YER102W,YER125W,YGL030W,YGL076C,YGL078C,YGL123W,YGL135W,YGL173C,YGR090W,YGR103W,YGR214W,YGR285C,YHL015W,YHL033C,YHR064C,YHR089C,YIL069C,YJL109C,YJL177W,YJL191W,YKL014C,YKL156W,YKL180W,YKR057W,YLL045C,YLR002C,YLR048W,YLR106C,YLR175W,YLR196W,YLR197W,YLR264W…
tRNA aminoacylation for protein translation	3.9724e-08	GO:0006418	YBL076C,YBR121C,YDR037W,YDR341C,YFL022C,YGL105W,YGL245W,YGR094W,YGR185C,YGR264C,YHR019C,YHR020W,YIL078W,YLL018C,YLR060W,YNL247W,YOL097C,YOR335C,YPL160W,YPR033C
ncRNA processing	4.27147e-08	GO:0034470	YAL035W,YBL004W,YBL072C,YBR048W,YBR189W,YCR031C,YDL014W,YDL031W,YDL083C,YDL112W,YDL208W,YDL229W,YDR025W,YDR064W,YDR091C,YDR120C,YDR165W,YDR432W,YDR450W,YEL026W,YER006W,YER102W,YER125W,YGL030W,YGL076C,YGL078C,YGL123W,YGL135W,YGL169W,YGL173C,YGR090W,YGR103W,YGR200C,YGR214W,YGR285C,YHL015W,YHL033C,YHR064C,YHR089C,YIL069C,YJL109C,YJL177W,YJL191W,YKL014C,YKL156W,YKL180W,YKR028W,YKR057W,YLL045C,YLR002C…
ribonucleoprotein complex localization	6.79895e-08	GO:0071166	YBR118W,YDL084W,YDL188C,YDL229W,YDR091C,YDR101C,YDR432W,YDR450W,YER006W,YER036C,YER125W,YER131W,YGL092W,YGL099W,YGL123W,YGL172W,YGR090W,YGR116W,YGR214W,YGR245C,YGR285C,YHR170W,YIL148W,YJL041W,YJR123W,YKR094C,YLR048W,YLR264W,YLR293C,YML026C,YMR125W,YMR235C,YMR308C,YNL209W,YOL040C,YOR167C,YPL226W,YPR016C,YPR080W
regulation of translational elongation	7.46838e-08	GO:0006448	YBL076C,YBR189W,YDL229W,YDR385W,YER025W,YFL022C,YGL123W,YGL169W,YGL195W,YGR094W,YGR285C,YHR020W,YHR064C,YJR123W,YLR406C,YML014W,YMR116C,YNL209W,YOR133W,YPL160W
posttranscriptional regulation of gene expression	1.14492e-07	GO:0010608	YAL003W,YAL035W,YBL032W,YBL076C,YBR189W,YCR077C,YDL188C,YDL229W,YDR091C,YDR385W,YDR404C,YDR432W,YER025W,YER165W,YFL022C,YGL014W,YGL123W,YGL169W,YGL195W,YGR054W,YGR094W,YGR162W,YGR285C,YHL039W,YHR020W,YHR064C,YIR033W,YJL138C,YJR123W,YLR406C,YML014W,YMR080C,YMR116C,YMR125W,YNL016W,YNL209W,YNL255C,YOL139C,YOR133W,YOR260W,YOR276W,YPL160W,YPR041W
regulation of translation	1.48951e-07	GO:0006417	YAL003W,YAL035W,YBL032W,YBL076C,YBR189W,YCR077C,YDL188C,YDL229W,YDR091C,YDR385W,YDR404C,YDR432W,YER025W,YER165W,YFL022C,YGL014W,YGL123W,YGL169W,YGL195W,YGR054W,YGR094W,YGR162W,YGR285C,YHL039W,YHR020W,YHR064C,YJL138C,YJR123W,YLR406C,YML014W,YMR080C,YMR116C,YMR125W,YNL209W,YNL255C,YOL139C,YOR133W,YOR260W,YOR276W,YPL160W,YPR041W
ribonucleoprotein complex export from nucleus	1.80642e-07	GO:0071426	YBR118W,YDL084W,YDL229W,YDR091C,YDR101C,YDR432W,YDR450W,YER006W,YER036C,YER125W,YER131W,YGL092W,YGL099W,YGL123W,YGL172W,YGR090W,YGR116W,YGR214W,YGR245C,YGR285C,YHR170W,YIL148W,YJL041W,YJR123W,YKR094C,YLR048W,YLR264W,YLR293C,YML026C,YMR125W,YMR235C,YMR308C,YNL209W,YOL040C,YOR167C,YPL226W,YPR016C,YPR080W
nucleobase biosynthetic process	2.09299e-07	GO:0046112	YAR015W,YBR084W,YDR399W,YDR408C,YEL021W,YGL234W,YGR204W,YJL130C,YKL216W,YKR080W,YLR420W,YML022W,YML106W,YMR300C,YOR128C,YOR184W
amino acid activation	2.44702e-07	GO:0043038	YBL076C,YBR121C,YDR037W,YDR341C,YFL022C,YGL105W,YGL245W,YGR094W,YGR185C,YGR264C,YHR019C,YHR020W,YIL078W,YLL018C,YLR060W,YNL247W,YOL097C,YOR335C,YPL160W,YPR033C
tRNA aminoacylation	2.44702e-07	GO:0043039	YBL076C,YBR121C,YDR037W,YDR341C,YFL022C,YGL105W,YGL245W,YGR094W,YGR185C,YGR264C,YHR019C,YHR020W,YIL078W,YLL018C,YLR060W,YNL247W,YOL097C,YOR335C,YPL160W,YPR033C
ribosome assembly	4.19546e-07	GO:0042255	YAL035W,YBR048W,YCR031C,YDR025W,YDR418W,YEL054C,YER131W,YGL099W,YGR214W,YIL148W,YJL191W,YJR123W,YKL156W,YKR094C,YLR048W,YLR106C,YLR264W,YLR448W,YML024W,YMR229C,YOL040C,YOL077C,YOR063W,YOR167C,YPL131W,YPL211W,YPR016C,YPR041W
regulation of cellular amide metabolic process	4.69353e-07	GO:0034248	YAL003W,YAL035W,YBL032W,YBL076C,YBR189W,YCR077C,YDL188C,YDL229W,YDR091C,YDR385W,YDR404C,YDR432W,YER025W,YER165W,YFL022C,YGL014W,YGL123W,YGL169W,YGL195W,YGR054W,YGR094W,YGR162W,YGR285C,YHL039W,YHR020W,YHR064C,YJL138C,YJR123W,YLR406C,YML014W,YMR080C,YMR116C,YMR125W,YNL209W,YNL255C,YOL139C,YOR133W,YOR260W,YOR276W,YPL160W,YPR041W
ribosomal small subunit biogenesis	4.81829e-07	GO:0042274	YAL035W,YBL004W,YBL072C,YBR048W,YBR189W,YCR031C,YDL083C,YDR025W,YDR064W,YDR450W,YEL026W,YER102W,YGR090W,YGR103W,YGR214W,YHL015W,YIL069C,YJL109C,YJL191W,YJR123W,YKL156W,YKR057W,YLR048W,YLR264W,YLR441C,YML024W,YML026C,YMR093W,YMR143W,YMR229C,YMR290C,YNL096C,YNL132W,YOL040C,YOR096W,YOR119C,YOR167C,YOR310C,YPL012W,YPL226W
nucleobase-containing compound transport	5.73422e-07	GO:0015931	YBL032W,YBL079W,YBR085W,YBR118W,YDL084W,YDL198C,YDL229W,YDR091C,YDR432W,YDR450W,YER056C,YER105C,YER110C,YER125W,YER131W,YER165W,YGL092W,YGL099W,YGL123W,YGL172W,YGR090W,YGR116W,YGR119C,YGR214W,YGR285C,YIL114C,YJL039C,YJL041W,YJR123W,YLL024C,YLR048W,YLR208W,YLR264W,YLR293C,YML026C,YMR125W,YMR129W,YMR235C,YMR308C,YNL064C,YNL209W,YOL040C,YOR167C,YPL226W,YPL244C,YPR016C,YPR080W
organic acid biosynthetic process	2.24893e-06	GO:0016053	YBR084W,YBR112C,YBR177C,YBR248C,YBR249C,YBR263W,YCL030C,YCR034W,YCR053W,YCR084C,YDL171C,YDR035W,YDR158W,YDR297W,YER023W,YER055C,YER061C,YER081W,YER086W,YER125W,YGL148W,YGL202W,YGR124W,YGR204W,YGR208W,YHR025W,YHR208W,YIL074C,YIL116W,YIR033W,YJL130C,YJL196C,YJR016C,YKL182W,YKR080W,YLR303W,YLR355C,YLR372W,YNL256W,YOR108W,YOR184W,YOR202W,YOR375C,YPL095C,YPL231W,YPL273W,YPR035W,YPR145W
carboxylic acid biosynthetic process	2.24893e-06	GO:0046394	YBR084W,YBR112C,YBR177C,YBR248C,YBR249C,YBR263W,YCL030C,YCR034W,YCR053W,YCR084C,YDL171C,YDR035W,YDR158W,YDR297W,YER023W,YER055C,YER061C,YER081W,YER086W,YER125W,YGL148W,YGL202W,YGR124W,YGR204W,YGR208W,YHR025W,YHR208W,YIL074C,YIL116W,YIR033W,YJL130C,YJL196C,YJR016C,YKL182W,YKR080W,YLR303W,YLR355C,YLR372W,YNL256W,YOR108W,YOR184W,YOR202W,YOR375C,YPL095C,YPL231W,YPL273W,YPR035W,YPR145W
maturation of LSU-rRNA	3.18054e-06	GO:0000470	YDL031W,YDL208W,YEL026W,YER006W,YGL076C,YGL078C,YGL135W,YGR103W,YHL033C,YJL177W,YKL014C,YKL180W,YLL045C,YLR276C,YMR229C,YMR290C,YOR048C,YOR272W,YPL198W,YPL211W,YPL220W,YPR016C
maturation of SSU-rRNA	4.06142e-06	GO:0030490	YAL035W,YBL004W,YBL072C,YBR048W,YBR189W,YCR031C,YDL083C,YDR025W,YDR064W,YDR450W,YEL026W,YER102W,YGR090W,YGR103W,YGR214W,YHL015W,YIL069C,YJL109C,YJL191W,YKL156W,YKR057W,YLR048W,YLR264W,YLR441C,YML026C,YMR093W,YMR143W,YMR229C,YMR290C,YNL132W,YOR119C,YOR167C,YOR310C,YPL012W
cellular nitrogen compound biosynthetic process	7.89515e-06	GO:0044271	YAL003W,YAL035W,YAR015W,YBL032W,YBL072C,YBL076C,YBL079W,YBL087C,YBL092W,YBR031W,YBR048W,YBR079C,YBR084W,YBR112C,YBR118W,YBR121C,YBR143C,YBR189W,YBR191W,YBR198C,YCL050C,YCR031C,YCR077C,YCR084C,YDL055C,YDL061C,YDL081C,YDL082W,YDL083C,YDL084W,YDL140C,YDL188C,YDL208W,YDL229W,YDR012W,YDR025W,YDR037W,YDR044W,YDR064W,YDR081C,YDR091C,YDR172W,YDR174W,YDR226W,YDR301W,YDR303C,YDR341C,YDR382W,YDR385W,YDR399W…
ribonucleoside monophosphate biosynthetic process	1.08918e-05	GO:0009156	YAR015W,YDR226W,YDR399W,YDR408C,YEL021W,YGL008C,YGL234W,YGR061C,YHL011C,YHR216W,YJL130C,YKL181W,YKL216W,YLR359W,YLR420W,YLR432W,YML022W,YML106W,YMR120C,YMR217W,YMR300C,YNL220W,YOR128C
nucleic acid transport	1.53815e-05	GO:0050657	YBL032W,YBL079W,YBR118W,YDL084W,YDR432W,YDR450W,YER105C,YER110C,YER125W,YER131W,YER165W,YGL092W,YGL123W,YGL172W,YGR090W,YGR116W,YGR119C,YGR214W,YIL114C,YJL039C,YJL041W,YJR123W,YLL024C,YLR048W,YLR208W,YLR264W,YML026C,YMR125W,YMR129W,YMR235C,YMR308C,YNL064C,YOL040C,YOR167C,YPL226W,YPR080W
purine nucleobase biosynthetic process	1.63404e-05	GO:0009113	YAR015W,YBR084W,YDR399W,YDR408C,YGL234W,YGR204W,YKR080W,YML022W,YMR300C,YOR128C,YOR184W
maturation of SSU-rRNA from tricistronic rRNA transcript (SSU-rRNA, 5.8S rRNA, LSU-rRNA)	1.64301e-05	GO:0000462	YAL035W,YBL004W,YBL072C,YBR048W,YBR189W,YCR031C,YDL083C,YDR025W,YDR064W,YDR450W,YEL026W,YER102W,YGR090W,YGR103W,YGR214W,YHL015W,YIL069C,YJL109C,YJL191W,YKL156W,YKR057W,YLR048W,YLR441C,YML026C,YMR093W,YMR143W,YMR229C,YMR290C,YOR119C,YOR310C,YPL012W
alpha-amino acid metabolic process	1.83669e-05	GO:1901605	YAL044C,YBR084W,YBR208C,YBR248C,YBR263W,YCL030C,YCR053W,YDL171C,YDR019C,YDR158W,YDR321W,YER023W,YER043C,YER055C,YER081W,YER086W,YGL202W,YGR061C,YGR124W,YGR204W,YGR208W,YHR025W,YHR208W,YIL074C,YIL116W,YJL130C,YJR016C,YLR044C,YLR058C,YLR180W,YLR303W,YLR328W,YLR355C,YMR189W,YMR217W,YMR300C,YOR108W,YOR184W,YOR202W,YOR375C,YPL023C,YPL273W,YPR035W,YPR145W
regulation of translational fidelity	2.43715e-05	GO:0006450	YBL076C,YBR189W,YDL229W,YER025W,YFL022C,YGL123W,YGL169W,YGR094W,YGR285C,YHR020W,YHR064C,YJR123W,YLR406C,YNL209W,YPL160W
translational elongation	2.46038e-05	GO:0006414	YAL003W,YBL072C,YBL076C,YBL087C,YBL092W,YBR031W,YBR048W,YBR118W,YBR189W,YBR191W,YCR031C,YDL061C,YDL081C,YDL082W,YDL083C,YDL229W,YDR012W,YDR025W,YDR064W,YDR341C,YDR382W,YDR385W,YDR418W,YDR450W,YDR471W,YEL054C,YER025W,YER102W,YER131W,YFL022C,YFR031C-A,YGL030W,YGL076C,YGL123W,YGL135W,YGL147C,YGL169W,YGL195W,YGR034W,YGR094W,YGR214W,YGR285C,YHL015W,YHL033C,YHR020W,YHR064C,YHR203C,YIL018W,YIL069C,YIL13…
nucleoside monophosphate biosynthetic process	3.10359e-05	GO:0009124	YAR015W,YDR226W,YDR399W,YDR408C,YEL021W,YGL008C,YGL234W,YGR061C,YHL011C,YHR216W,YJL130C,YKL181W,YKL216W,YLR359W,YLR420W,YLR432W,YML022W,YML106W,YMR120C,YMR217W,YMR300C,YNL220W,YOR128C
RNA transport	3.78243e-05	GO:0050658	YBL032W,YBL079W,YBR118W,YDL084W,YDR432W,YDR450W,YER105C,YER110C,YER125W,YER131W,YER165W,YGL092W,YGL123W,YGL172W,YGR090W,YGR116W,YGR119C,YGR214W,YJL039C,YJL041W,YJR123W,YLL024C,YLR048W,YLR208W,YLR264W,YML026C,YMR125W,YMR129W,YMR235C,YMR308C,YNL064C,YOL040C,YOR167C,YPL226W,YPR080W
establishment of RNA localization	3.78243e-05	GO:0051236	YBL032W,YBL079W,YBR118W,YDL084W,YDR432W,YDR450W,YER105C,YER110C,YER125W,YER131W,YER165W,YGL092W,YGL123W,YGL172W,YGR090W,YGR116W,YGR119C,YGR214W,YJL039C,YJL041W,YJR123W,YLL024C,YLR048W,YLR208W,YLR264W,YML026C,YMR125W,YMR129W,YMR235C,YMR308C,YNL064C,YOL040C,YOR167C,YPL226W,YPR080W
IMP metabolic process	4.17082e-05	GO:0046040	YAR015W,YDR399W,YDR408C,YGL234W,YGR061C,YLR359W,YMR120C,YMR300C,YNL220W,YOR128C
RNA localization	8.63128e-05	GO:0006403	YBL032W,YBL079W,YBR118W,YDL084W,YDR432W,YDR450W,YER105C,YER110C,YER125W,YER131W,YER165W,YGL092W,YGL123W,YGL172W,YGR090W,YGR116W,YGR119C,YGR214W,YJL039C,YJL041W,YJR123W,YLL024C,YLR048W,YLR208W,YLR264W,YML010W,YML026C,YMR080C,YMR125W,YMR129W,YMR235C,YMR308C,YNL064C,YOL040C,YOR167C,YPL226W,YPR080W
nitrogen compound metabolic process	0.000108639	GO:0006807	YAL003W,YAL035W,YAL038W,YAL044C,YAR015W,YBL004W,YBL032W,YBL072C,YBL076C,YBL079W,YBL087C,YBL092W,YBR029C,YBR031W,YBR048W,YBR073W,YBR079C,YBR084W,YBR092C,YBR112C,YBR118W,YBR121C,YBR127C,YBR143C,YBR189W,YBR191W,YBR198C,YBR208C,YBR248C,YBR249C,YBR263W,YBR265W,YCL030C,YCL050C,YCR031C,YCR034W,YCR053W,YCR077C,YCR084C,YDL014W,YDL031W,YDL055C,YDL061C,YDL081C,YDL082W,YDL083C,YDL084W,YDL112W,YDL140C,YDL171C…
'de novo' IMP biosynthetic process	0.000193657	GO:0006189	YAR015W,YDR408C,YGL234W,YGR061C,YLR359W,YMR120C,YMR300C,YOR128C
single-organism biosynthetic process	0.000287649	GO:0044711	YAR015W,YBR029C,YBR084W,YBR112C,YBR177C,YBR218C,YBR248C,YBR249C,YBR263W,YBR265W,YCL030C,YCL050C,YCR034W,YCR053W,YCR084C,YDL171C,YDR035W,YDR044W,YDR062W,YDR081C,YDR089W,YDR158W,YDR226W,YDR297W,YDR399W,YDR408C,YEL021W,YER023W,YER043C,YER055C,YER061C,YER070W,YER081W,YER086W,YER120W,YER125W,YGL008C,YGL012W,YGL148W,YGL202W,YGL234W,YGR007W,YGR061C,YGR124W,YGR204W,YGR208W,YHL003C,YHL011C,YHR007C,YHR025W…
rRNA export from nucleus	0.000294357	GO:0006407	YDR450W,YER131W,YGL123W,YGR214W,YJR123W,YLR048W,YLR264W,YML026C,YMR235C,YOL040C,YOR167C
rRNA transport	0.000294357	GO:0051029	YDR450W,YER131W,YGL123W,YGR214W,YJR123W,YLR048W,YLR264W,YML026C,YMR235C,YOL040C,YOR167C
nucleobase metabolic process	0.000308007	GO:0009112	YAR015W,YBR084W,YDR399W,YDR408C,YEL021W,YGL234W,YGR204W,YJL130C,YKL216W,YKR080W,YLR420W,YML022W,YML106W,YMR300C,YOR128C,YOR184W
cellular amino acid biosynthetic process	0.000329072	GO:0008652	YBR084W,YBR248C,YBR249C,YBR263W,YCL030C,YCR053W,YDL171C,YDR035W,YDR158W,YER023W,YER055C,YER081W,YER086W,YGL148W,YGL202W,YGR124W,YGR204W,YGR208W,YHR025W,YHR208W,YIL074C,YIL116W,YJL130C,YJR016C,YLR303W,YLR355C,YOR108W,YOR184W,YOR202W,YOR375C,YPL273W,YPR035W,YPR145W
IMP biosynthetic process	0.000358368	GO:0006188	YAR015W,YDR399W,YDR408C,YGL234W,YGR061C,YLR359W,YMR120C,YMR300C,YOR128C
ribosomal subunit export from nucleus	0.000391358	GO:0000054	YDL229W,YDR091C,YDR101C,YER006W,YER036C,YER125W,YGL099W,YGL172W,YGR245C,YGR285C,YHR170W,YIL148W,YJL041W,YKR094C,YLR293C,YMR235C,YNL209W,YPR016C
establishment of ribosome localization	0.000391358	GO:0033753	YDL229W,YDR091C,YDR101C,YER006W,YER036C,YER125W,YGL099W,YGL172W,YGR245C,YGR285C,YHR170W,YIL148W,YJL041W,YKR094C,YLR293C,YMR235C,YNL209W,YPR016C
nitrogen compound transport	0.000397299	GO:0071705	YBL032W,YBL079W,YBR085W,YBR112C,YBR118W,YCR084C,YDL084W,YDL198C,YDL212W,YDR046C,YDR432W,YDR450W,YER056C,YER105C,YER110C,YER125W,YER131W,YER165W,YGL077C,YGL092W,YGL123W,YGL172W,YGL186C,YGR055W,YGR090W,YGR116W,YGR119C,YGR214W,YHL036W,YIL114C,YJL039C,YJL041W,YJR001W,YJR123W,YKL209C,YKR093W,YLL024C,YLR048W,YLR208W,YLR264W,YLR378C,YML026C,YML116W,YMR125W,YMR129W,YMR235C,YMR246W,YMR308C,YNL064C,YOL040C…
nucleotide biosynthetic process	0.000504801	GO:0009165	YAR015W,YBR084W,YCL050C,YDR226W,YDR399W,YDR408C,YEL021W,YER070W,YGL008C,YGL234W,YGR061C,YGR204W,YHL011C,YHR216W,YJL130C,YKL181W,YKL216W,YKR080W,YLR328W,YLR359W,YLR420W,YLR432W,YML022W,YML106W,YMR120C,YMR217W,YMR300C,YNL220W,YOR128C,YOR209C
ribosome localization	0.000566706	GO:0033750	YDL229W,YDR091C,YDR101C,YER006W,YER036C,YER125W,YGL099W,YGL172W,YGR245C,YGR285C,YHR170W,YIL148W,YJL041W,YKR094C,YLR293C,YMR235C,YNL209W,YPR016C
one-carbon metabolic process	0.000640866	GO:0006730	YAL044C,YBR084W,YBR263W,YDR019C,YER043C,YGR204W,YKR080W,YLR058C,YLR180W,YMR189W,YPL023C
ribose phosphate biosynthetic process	0.000680677	GO:0046390	YAR015W,YDR226W,YDR399W,YDR408C,YEL021W,YGL008C,YGL234W,YGR061C,YHL011C,YHR216W,YJL130C,YKL181W,YKL216W,YKR043C,YLR359W,YLR420W,YLR432W,YML022W,YML106W,YMR120C,YMR217W,YMR300C,YNL220W,YOR128C
nucleoside phosphate biosynthetic process	0.00092753	GO:1901293	YAR015W,YBR084W,YCL050C,YDR226W,YDR399W,YDR408C,YEL021W,YER070W,YGL008C,YGL234W,YGR061C,YGR204W,YHL011C,YHR216W,YJL130C,YKL181W,YKL216W,YKR080W,YLR328W,YLR359W,YLR420W,YLR432W,YML022W,YML106W,YMR120C,YMR217W,YMR300C,YNL220W,YOR128C,YOR209C
translational initiation	0.000987637	GO:0006413	YAL035W,YBR079C,YCR077C,YDR091C,YDR404C,YER025W,YER165W,YGR054W,YGR162W,YJL138C,YJR007W,YKR059W,YMR012W,YMR146C,YMR309C,YOL139C,YOR260W,YOR276W,YOR361C,YPR016C,YPR041W,YPR163C
ribosomal small subunit assembly	0.00228431	GO:0000028	YBR048W,YCR031C,YDR025W,YGR214W,YJL191W,YJR123W,YKL156W,YLR048W,YLR264W,YML024W,YMR229C,YOL040C,YOR167C
alpha-amino acid biosynthetic process	0.00291399	GO:1901607	YBR084W,YBR248C,YBR263W,YCL030C,YCR053W,YDL171C,YDR158W,YER023W,YER055C,YER081W,YER086W,YGL202W,YGR124W,YGR204W,YGR208W,YHR025W,YHR208W,YIL074C,YIL116W,YJL130C,YJR016C,YLR303W,YLR355C,YOR108W,YOR184W,YOR202W,YOR375C,YPL273W,YPR035W,YPR145W
RNA export from nucleus	0.00414645	GO:0006405	YBL079W,YBR118W,YDL084W,YDR432W,YDR450W,YER105C,YER125W,YER131W,YGL092W,YGL123W,YGL172W,YGR090W,YGR116W,YGR214W,YJL041W,YJR123W,YLR048W,YLR264W,YML026C,YMR125W,YMR235C,YMR308C,YOL040C,YOR167C,YPL226W,YPR080W
purine nucleobase metabolic process	0.00462945	GO:0006144	YAR015W,YBR084W,YDR399W,YDR408C,YGL234W,YGR204W,YKR080W,YML022W,YMR300C,YOR128C,YOR184W
purine nucleoside monophosphate biosynthetic process	0.0095316	GO:0009127	YAR015W,YDR226W,YDR399W,YDR408C,YGL008C,YGL234W,YGR061C,YHR216W,YLR359W,YLR432W,YML022W,YMR120C,YMR217W,YMR300C,YNL220W,YOR128C
purine ribonucleoside monophosphate biosynthetic process	0.0095316	GO:0009168	YAR015W,YDR226W,YDR399W,YDR408C,YGL008C,YGL234W,YGR061C,YHR216W,YLR359W,YLR432W,YML022W,YMR120C,YMR217W,YMR300C,YNL220W,YOR128C
ribonucleoside monophosphate metabolic process	0.0101596	GO:0009161	YAL038W,YAR015W,YBR127C,YDR081C,YDR226W,YDR399W,YDR408C,YEL021W,YGL008C,YGL234W,YGL253W,YGR061C,YHL011C,YHR216W,YJL130C,YKL181W,YKL216W,YLR044C,YLR359W,YLR420W,YLR432W,YML022W,YML106W,YMR120C,YMR205C,YMR217W,YMR300C,YNL216W,YNL220W,YOL136C,YOR128C
RNA processing	0.0109573	GO:0006396	YAL035W,YBL004W,YBL072C,YBR048W,YBR189W,YCR031C,YCR077C,YDL014W,YDL031W,YDL083C,YDL084W,YDL112W,YDL208W,YDL229W,YDR025W,YDR064W,YDR091C,YDR120C,YDR165W,YDR301W,YDR432W,YDR450W,YEL026W,YER006W,YER102W,YER125W,YER165W,YGL030W,YGL076C,YGL078C,YGL123W,YGL135W,YGL169W,YGL173C,YGR090W,YGR103W,YGR116W,YGR200C,YGR214W,YGR285C,YHL015W,YHL033C,YHR064C,YHR089C,YIL069C,YJL109C,YJL177W,YJL191W,YKL014C,YKL156W…
ribonucleotide biosynthetic process	0.0118504	GO:0009260	YAR015W,YDR226W,YDR399W,YDR408C,YEL021W,YGL008C,YGL234W,YGR061C,YHR216W,YJL130C,YKL216W,YLR359W,YLR420W,YLR432W,YML022W,YML106W,YMR120C,YMR217W,YMR300C,YNL220W,YOR128C
ribonucleoprotein complex assembly	0.0119218	GO:0022618	YAL035W,YBR048W,YBR079C,YCR031C,YCR077C,YDL031W,YDR025W,YDR418W,YEL054C,YER025W,YER131W,YGL099W,YGR162W,YGR214W,YIL148W,YJL191W,YJR007W,YJR123W,YKL156W,YKR094C,YLR048W,YLR106C,YLR264W,YLR448W,YML024W,YMR229C,YNL016W,YNL112W,YOL040C,YOL077C,YOR063W,YOR167C,YOR276W,YPL131W,YPL211W,YPR016C,YPR041W,YPR163C
nucleoside monophosphate metabolic process	0.0163491	GO:0009123	YAL038W,YAR015W,YBR127C,YDR081C,YDR226W,YDR399W,YDR408C,YEL021W,YGL008C,YGL234W,YGL253W,YGR061C,YHL011C,YHR216W,YJL130C,YKL181W,YKL216W,YLR044C,YLR359W,YLR420W,YLR432W,YML022W,YML106W,YMR120C,YMR205C,YMR217W,YMR300C,YNL216W,YNL220W,YOL136C,YOR128C
purine nucleotide biosynthetic process	0.0184915	GO:0006164	YAR015W,YBR084W,YDR226W,YDR399W,YDR408C,YGL008C,YGL234W,YGR061C,YGR204W,YHR216W,YKR080W,YLR359W,YLR432W,YML022W,YMR120C,YMR217W,YMR300C,YNL220W,YOR128C
maturation of LSU-rRNA from tricistronic rRNA transcript (SSU-rRNA, 5.8S rRNA, LSU-rRNA)	0.0196656	GO:0000463	YDL031W,YER006W,YGL076C,YGL078C,YGR103W,YJL177W,YKL014C,YKL180W,YLR276C,YMR229C,YMR290C,YOR048C,YPL198W,YPL211W,YPR016C
fatty acid biosynthetic process	0.0203064	GO:0006633	YBR112C,YBR177C,YCR034W,YCR084C,YDR297W,YER061C,YER125W,YIR033W,YJL196C,YKL182W,YLR372W,YPL095C,YPL231W
ribonucleoprotein complex subunit organization	0.0215243	GO:0071826	YAL035W,YBR048W,YBR079C,YCR031C,YCR077C,YDL031W,YDR025W,YDR091C,YDR418W,YEL054C,YER025W,YER131W,YGL099W,YGR162W,YGR214W,YIL148W,YJL191W,YJR007W,YJR123W,YKL156W,YKR094C,YLR048W,YLR106C,YLR264W,YLR448W,YML024W,YMR229C,YNL016W,YNL112W,YOL040C,YOL077C,YOR063W,YOR167C,YOR276W,YPL131W,YPL211W,YPR016C,YPR041W,YPR163C
single-organism metabolic process	0.0241105	GO:0044710	YAL023C,YAL038W,YAL044C,YAR015W,YBL016W,YBL076C,YBR029C,YBR084W,YBR085W,YBR092C,YBR112C,YBR121C,YBR127C,YBR177C,YBR208C,YBR218C,YBR248C,YBR249C,YBR263W,YBR265W,YCL026C-A,YCL030C,YCL050C,YCR034W,YCR053W,YCR084C,YDL055C,YDL171C,YDR019C,YDR035W,YDR037W,YDR044W,YDR062W,YDR081C,YDR089W,YDR158W,YDR161W,YDR226W,YDR251W,YDR297W,YDR321W,YDR341C,YDR399W,YDR408C,YDR481C,YEL021W,YER023W,YER043C,YER055C,YER06…
histidine biosynthetic process	0.0242714	GO:0000105	YBR084W,YBR248C,YCL030C,YER055C,YGR204W,YIL116W,YOR202W
histidine metabolic process	0.0242714	GO:0006547	YBR084W,YBR248C,YCL030C,YER055C,YGR204W,YIL116W,YOR202W
imidazole-containing compound metabolic process	0.0242714	GO:0052803	YBR084W,YBR248C,YCL030C,YER055C,YGR204W,YIL116W,YOR202W
purine-containing compound biosynthetic process	0.0299244	GO:0072522	YAR015W,YBR084W,YDR226W,YDR399W,YDR408C,YGL008C,YGL234W,YGR061C,YGR204W,YHR216W,YKR080W,YLR359W,YLR432W,YML022W,YMR120C,YMR217W,YMR300C,YNL220W,YOR128C,YOR184W
'de novo' protein folding	0.0437912	GO:0006458	YDL143W,YDL229W,YHR193C,YIL142W,YJL008C,YJL111W,YJR064W,YNL064C,YNL209W,YPL037C
tRNA transport	0.0437912	GO:0051031	YBR118W,YER125W,YGL092W,YGL172W,YGR090W,YJL041W,YLL024C,YMR235C,YNL064C,YPR080W

## Sheet: up789_glyc
GO term	p-score	GO term ID	Genes
oxidation-reduction process	1.69294e-19	GO:0055114	YBL030C,YBL064C,YBR006W,YBR052C,YBR149W,YBR256C,YCL033C,YCL035C,YDL022W,YDL085W,YDL124W,YDR032C,YDR178W,YDR216W,YDR453C,YDR513W,YDR529C,YEL024W,YEL039C,YER054C,YFR015C,YFR030W,YFR049W,YGL125W,YGR088W,YGR180C,YGR183C,YGR209C,YGR244C,YGR256W,YHL021C,YHR001W-A,YHR008C,YHR037W,YHR104W,YHR106W,YIL066C,YIL099W,YIL111W,YIL124W,YIR037W,YJL026W,YJL045W,YJL052W,YJL137C,YJL166W,YJR048W,YJR078W,YJR096W,YJR10…
single-organism metabolic process	4.5105e-17	GO:0044710	YAL053W,YBL030C,YBL064C,YBR006W,YBR052C,YBR053C,YBR105C,YBR117C,YBR126C,YBR149W,YBR183W,YBR222C,YBR240C,YBR256C,YBR298C,YCL033C,YCL035C,YCL040W,YCL064C,YDL004W,YDL021W,YDL022W,YDL085W,YDL124W,YDL130W-A,YDL181W,YDL244W,YDR001C,YDR032C,YDR058C,YDR074W,YDR177W,YDR178W,YDR204W,YDR216W,YDR248C,YDR380W,YDR453C,YDR513W,YDR516C,YDR529C,YDR533C,YEL012W,YEL024W,YEL039C,YER037W,YER044C,YER054C,YER062C,YER09…
small molecule metabolic process	1.62606e-13	GO:0044281	YBR006W,YBR053C,YBR105C,YBR117C,YBR222C,YBR240C,YBR256C,YCL040W,YCL064C,YDL004W,YDL021W,YDL022W,YDL085W,YDL124W,YDL130W-A,YDL181W,YDL244W,YDR178W,YDR204W,YDR216W,YDR248C,YDR380W,YDR516C,YDR529C,YDR533C,YEL012W,YEL024W,YEL039C,YER037W,YER044C,YER062C,YFL030W,YFL059W,YFR030W,YFR049W,YFR053C,YGL037C,YGL062W,YGL125W,YGL156W,YGL184C,YGL196W,YGR019W,YGR043C,YGR180C,YGR183C,YGR194C,YGR209C,YGR244C,YGR24…
cellular response to oxidative stress	1.71108e-08	GO:0034599	YBL064C,YBR006W,YBR126C,YCL033C,YCL035C,YCR021C,YDL124W,YDR453C,YDR513W,YDR533C,YFL014W,YGR023W,YGR043C,YGR209C,YHR008C,YHR104W,YHR106W,YIL101C,YIR037W,YJR096W,YJR104C,YKL026C,YKL086W,YKL150W,YKR066C,YLL026W,YLR109W,YMR250W,YNL036W,YNL259C,YOL052C-A,YOR120W
response to oxidative stress	2.41221e-08	GO:0006979	YBL064C,YBR006W,YBR126C,YCL033C,YCL035C,YCR021C,YDL124W,YDR453C,YDR513W,YDR533C,YFL014W,YGR023W,YGR043C,YGR088W,YGR209C,YHR008C,YHR104W,YHR106W,YIL101C,YIR037W,YJR096W,YJR104C,YKL026C,YKL086W,YKL150W,YKR066C,YLL026W,YLR109W,YMR250W,YNL036W,YNL241C,YNL259C,YOL052C-A,YOR120W
generation of precursor metabolites and energy	3.03014e-08	GO:0006091	YBL030C,YCL040W,YDL021W,YDL085W,YDR178W,YDR516C,YDR529C,YEL024W,YEL039C,YER054C,YFR015C,YFR049W,YFR053C,YGR183C,YGR244C,YGR254W,YHR001W-A,YIL099W,YIL111W,YJL045W,YJL052W,YJL103C,YJL137C,YJL166W,YJR048W,YJR104C,YKL085W,YKL093W,YKL141W,YKR058W,YLL041C,YLR174W,YLR258W,YLR304C,YML070W,YML110C,YMR002W,YMR105C,YNL037C,YNR001C,YOR136W,YOR142W,YPR160W,YPR184W
energy derivation by oxidation of organic compounds	2.57411e-07	GO:0015980	YBL030C,YDL085W,YDR178W,YDR529C,YEL024W,YEL039C,YER054C,YFR015C,YFR049W,YGR183C,YGR244C,YHR001W-A,YIL099W,YIL111W,YJL045W,YJL137C,YJL166W,YJR048W,YJR104C,YKL085W,YKL093W,YKL141W,YKR058W,YLL041C,YLR174W,YLR258W,YLR304C,YML070W,YML110C,YMR002W,YMR105C,YNL037C,YNR001C,YOR136W,YOR142W,YPR160W,YPR184W
carbohydrate metabolic process	1.04393e-06	GO:0005975	YBR053C,YBR056W,YBR105C,YBR126C,YBR149W,YBR298C,YCL040W,YDL021W,YDL022W,YDL085W,YDR001C,YDR074W,YDR248C,YDR516C,YEL012W,YER054C,YER062C,YER096W,YFR015C,YFR053C,YGL062W,YGL156W,YGR032W,YGR043C,YGR194C,YGR248W,YGR254W,YGR256W,YHR104W,YIL099W,YIL107C,YJL052W,YJL089W,YJL103C,YJL137C,YJR096W,YKL085W,YKR058W,YKR075C,YKR097W,YLL026W,YLR174W,YLR258W,YLR377C,YML070W,YML100W,YMR105C,YMR196W,YNL241C,YOL132W…
cellular oxidant detoxification	3.70508e-06	GO:0098869	YBL064C,YCL035C,YDR453C,YDR513W,YGR088W,YGR209C,YHR008C,YHR106W,YIR037W,YIR038C,YJR104C,YKL026C,YKL086W,YKR066C,YKR076W,YLR109W
single-organism process	7.94771e-06	GO:0044699	R0030W,YAL005C,YAL008W,YAL053W,YBL030C,YBL064C,YBL075C,YBR006W,YBR052C,YBR053C,YBR105C,YBR117C,YBR126C,YBR137W,YBR147W,YBR149W,YBR183W,YBR214W,YBR222C,YBR240C,YBR256C,YBR298C,YCL025C,YCL033C,YCL035C,YCL040W,YCL064C,YCR010C,YCR061W,YCR086W,YDL004W,YDL021W,YDL022W,YDL024C,YDL085W,YDL124W,YDL130W-A,YDL135C,YDL181W,YDL204W,YDL222C,YDL223C,YDL244W,YDR001C,YDR032C,YDR058C,YDR074W,YDR177W,YDR178W,YDR204…
nucleoside phosphate metabolic process	8.02523e-06	GO:0006753	YBR117C,YCL040W,YDL004W,YDL021W,YDL022W,YDL085W,YDR178W,YDR516C,YDR529C,YEL024W,YEL039C,YER037W,YFR053C,YGL037C,YGR043C,YGR180C,YGR183C,YGR209C,YGR248W,YGR254W,YGR256W,YHR001W-A,YHR202W,YIL066C,YIL111W,YJL026W,YJL045W,YJL052W,YJL103C,YJL166W,YJR048W,YJR078W,YKL016C,YKL067W,YKL141W,YKL151C,YKL162C,YMR315W,YNL200C,YNL241C,YOR020W-A,YOR142W,YOR374W,YPL061W,YPL271W
detoxification	9.52907e-06	GO:0098754	YBL064C,YCL035C,YDR453C,YDR513W,YGR088W,YGR209C,YHR008C,YHR106W,YIR037W,YIR038C,YJR104C,YKL026C,YKL086W,YKR066C,YKR076W,YLR109W
cellular detoxification	9.52907e-06	GO:1990748	YBL064C,YCL035C,YDR453C,YDR513W,YGR088W,YGR209C,YHR008C,YHR106W,YIR037W,YIR038C,YJR104C,YKL026C,YKL086W,YKR066C,YKR076W,YLR109W
single-organism carbohydrate metabolic process	1.22652e-05	GO:0044723	YBR053C,YBR105C,YBR126C,YBR298C,YCL040W,YDL021W,YDL085W,YDR001C,YDR074W,YDR248C,YDR516C,YEL012W,YER054C,YER062C,YER096W,YFR015C,YFR053C,YGL062W,YGL156W,YGR032W,YGR194C,YGR254W,YGR256W,YHR104W,YIL099W,YIL107C,YJL052W,YJL089W,YJL103C,YJL137C,YJR096W,YKR058W,YKR097W,YLL026W,YLR174W,YLR258W,YLR377C,YML070W,YML100W,YMR105C,YMR196W,YNL241C,YOL132W,YOR120W,YPR006C,YPR026W,YPR160W,YPR184W
nucleotide metabolic process	1.3394e-05	GO:0009117	YBR117C,YCL040W,YDL004W,YDL021W,YDL022W,YDL085W,YDR178W,YDR516C,YDR529C,YEL024W,YEL039C,YER037W,YFR053C,YGL037C,YGR043C,YGR180C,YGR183C,YGR209C,YGR248W,YGR254W,YGR256W,YHR001W-A,YHR202W,YIL066C,YIL111W,YJL026W,YJL045W,YJL052W,YJL103C,YJL166W,YJR048W,YJR078W,YKL016C,YKL067W,YKL141W,YKL151C,YKL162C,YMR315W,YNL200C,YNL241C,YOR020W-A,YOR374W,YPL061W,YPL271W
nucleobase-containing small molecule metabolic process	1.39243e-05	GO:0055086	YBR117C,YCL040W,YDL004W,YDL021W,YDL022W,YDL085W,YDR178W,YDR516C,YDR529C,YEL024W,YEL039C,YER037W,YFR053C,YGL037C,YGR043C,YGR180C,YGR183C,YGR209C,YGR248W,YGR254W,YGR256W,YHR001W-A,YHR202W,YIL066C,YIL111W,YIR027C,YJL026W,YJL045W,YJL052W,YJL103C,YJL166W,YJR048W,YJR078W,YKL016C,YKL067W,YKL141W,YKL151C,YKL162C,YMR315W,YNL200C,YNL241C,YOR020W-A,YOR142W,YOR303W,YOR374W,YPL061W,YPL271W
response to toxic substance	1.99295e-05	GO:0009636	YBL064C,YCL035C,YDR453C,YDR513W,YGR088W,YGR209C,YHR008C,YHR106W,YIR037W,YIR038C,YJR104C,YKL026C,YKL086W,YKR066C,YKR076W,YLR109W,YML070W
small molecule catabolic process	5.61264e-05	GO:0044282	YBR006W,YBR222C,YCL064C,YDR216W,YDR248C,YDR380W,YDR533C,YGR019W,YGR194C,YHR037W,YHR104W,YHR137W,YHR139C,YIL101C,YJL068C,YJR078W,YJR096W,YJR148W,YLR089C,YLR142W,YLR377C,YLR438W,YML004C,YML070W,YMR105C,YMR250W,YNL160W,YNL202W,YNL274C,YOR120W,YPL061W,YPR006C,YPR128C
aerobic respiration	5.93878e-05	GO:0009060	YBL030C,YDR178W,YDR529C,YEL024W,YFR049W,YGR183C,YGR244C,YHR001W-A,YJL045W,YJL166W,YKL085W,YKL093W,YKL141W,YLL041C,YLR174W,YLR304C,YML110C,YMR002W,YNL037C,YNR001C,YOR136W,YOR142W
single-organism catabolic process	0.000112703	GO:0044712	YBR006W,YBR183W,YBR222C,YCL040W,YCL064C,YDL021W,YDR001C,YDR058C,YDR177W,YDR216W,YDR248C,YDR380W,YDR516C,YDR533C,YER037W,YFR053C,YGL156W,YGR019W,YGR194C,YGR254W,YHR037W,YHR104W,YHR137W,YHR139C,YHR202W,YIL099W,YIL101C,YIL124W,YIR027C,YJL052W,YJL068C,YJR078W,YJR096W,YJR148W,YLR089C,YLR142W,YLR377C,YLR438W,YML004C,YML070W,YMR008C,YMR105C,YMR250W,YNL160W,YNL202W,YNL274C,YOL082W,YOR120W,YPL061W,YPL087W…
cellular carbohydrate metabolic process	0.000130571	GO:0044262	YBR056W,YBR105C,YBR126C,YBR149W,YBR298C,YCL040W,YDL021W,YDR001C,YDR074W,YDR248C,YDR516C,YEL012W,YER054C,YER062C,YER096W,YFR015C,YFR053C,YGL156W,YGR032W,YGR194C,YGR256W,YIL099W,YIL107C,YJL089W,YJL103C,YJL137C,YKR058W,YLL026W,YLR174W,YLR258W,YLR377C,YML070W,YML100W,YMR105C,YOL132W,YOR120W,YPR006C,YPR026W,YPR160W,YPR184W
cellular respiration	0.000132951	GO:0045333	YBL030C,YDR178W,YDR529C,YEL024W,YEL039C,YFR049W,YGR183C,YGR244C,YHR001W-A,YIL111W,YJL045W,YJL166W,YJR048W,YJR104C,YKL085W,YKL093W,YKL141W,YLL041C,YLR174W,YLR304C,YML110C,YMR002W,YNL037C,YNR001C,YOR136W,YOR142W
tricarboxylic acid cycle	0.00014912	GO:0006099	YDR178W,YFR049W,YGR244C,YJL045W,YKL085W,YKL141W,YLL041C,YLR174W,YLR304C,YNL037C,YNR001C,YOR136W,YOR142W
citrate metabolic process	0.00014912	GO:0006101	YDR178W,YFR049W,YGR244C,YJL045W,YKL085W,YKL141W,YLL041C,YLR174W,YLR304C,YNL037C,YNR001C,YOR136W,YOR142W
tricarboxylic acid metabolic process	0.00024076	GO:0072350	YDR178W,YFR049W,YGR244C,YJL045W,YKL085W,YKL141W,YLL041C,YLR174W,YLR304C,YNL037C,YNR001C,YOR136W,YOR142W
carboxylic acid metabolic process	0.000364353	GO:0019752	YBR006W,YBR053C,YBR222C,YCL040W,YCL064C,YDL021W,YDL085W,YDL130W-A,YDL181W,YDR178W,YDR216W,YDR248C,YDR380W,YDR516C,YDR533C,YFL030W,YFR030W,YFR049W,YFR053C,YGL062W,YGL125W,YGL184C,YGL196W,YGR019W,YGR244C,YGR254W,YGR256W,YHR033W,YHR037W,YHR112C,YHR137W,YHR139C,YIL101C,YJL045W,YJL052W,YJL088W,YJR078W,YJR148W,YKL085W,YKL141W,YLL041C,YLL062C,YLR089C,YLR142W,YLR174W,YLR304C,YLR438W,YML004C,YMR009W,YMR16…
purine ribonucleoside triphosphate metabolic process	0.000524738	GO:0009205	YCL040W,YDL004W,YDL021W,YDL085W,YDR178W,YDR516C,YDR529C,YEL024W,YEL039C,YFR053C,YGR183C,YGR254W,YHR001W-A,YIL111W,YJL045W,YJL052W,YJL103C,YJL166W,YJR048W,YKL016C,YKL067W,YKL141W,YKL162C,YOR020W-A,YPL271W
response to inorganic substance	0.000592373	GO:0010035	YBL064C,YBR126C,YCR021C,YDR001C,YGR008C,YGR088W,YHL035C,YHR008C,YHR106W,YJL144W,YJR104C,YLR109W,YLR220W,YMR175W,YNL036W,YNL241C,YOL052C-A,YOR316C,YPR026W
catabolic process	0.000604126	GO:0009056	YAL005C,YBL075C,YBR006W,YBR056W,YBR101C,YBR105C,YBR183W,YBR222C,YCL040W,YCL064C,YDL020C,YDL021W,YDL022W,YDR001C,YDR058C,YDR177W,YDR216W,YDR248C,YDR380W,YDR516C,YDR533C,YEL012W,YEL060C,YER035W,YER037W,YER144C,YFL016C,YFR053C,YGL156W,YGR019W,YGR088W,YGR194C,YGR254W,YHR037W,YHR104W,YHR137W,YHR139C,YHR202W,YIL099W,YIL101C,YIL124W,YIR027C,YIR039C,YJL052W,YJL068C,YJL151C,YJR078W,YJR096W,YJR099W,YJR119C…
purine nucleoside triphosphate metabolic process	0.000771673	GO:0009144	YCL040W,YDL004W,YDL021W,YDL085W,YDR178W,YDR516C,YDR529C,YEL024W,YEL039C,YFR053C,YGR183C,YGR254W,YHR001W-A,YIL111W,YJL045W,YJL052W,YJL103C,YJL166W,YJR048W,YKL016C,YKL067W,YKL141W,YKL162C,YOR020W-A,YPL271W
ATP metabolic process	0.000855053	GO:0046034	YCL040W,YDL004W,YDL021W,YDL085W,YDR178W,YDR516C,YDR529C,YEL024W,YEL039C,YFR053C,YGR183C,YGR254W,YHR001W-A,YIL111W,YJL045W,YJL052W,YJL103C,YJL166W,YJR048W,YKL016C,YKL141W,YKL162C,YOR020W-A,YPL271W
ribonucleoside triphosphate metabolic process	0.00112269	GO:0009199	YCL040W,YDL004W,YDL021W,YDL085W,YDR178W,YDR516C,YDR529C,YEL024W,YEL039C,YFR053C,YGR183C,YGR254W,YHR001W-A,YIL111W,YJL045W,YJL052W,YJL103C,YJL166W,YJR048W,YKL016C,YKL067W,YKL141W,YKL162C,YOR020W-A,YPL271W
nucleoside triphosphate metabolic process	0.00139727	GO:0009141	YCL040W,YDL004W,YDL021W,YDL085W,YDR178W,YDR516C,YDR529C,YEL024W,YEL039C,YFR053C,YGR183C,YGR254W,YHR001W-A,YIL111W,YJL045W,YJL052W,YJL103C,YJL166W,YJR048W,YKL016C,YKL067W,YKL141W,YKL162C,YOR020W-A,YOR142W,YPL271W
oxoacid metabolic process	0.00145529	GO:0043436	YBR006W,YBR053C,YBR222C,YCL040W,YCL064C,YDL021W,YDL085W,YDL130W-A,YDL181W,YDR178W,YDR216W,YDR248C,YDR380W,YDR516C,YDR533C,YFL030W,YFR030W,YFR049W,YFR053C,YGL062W,YGL125W,YGL184C,YGL196W,YGR019W,YGR244C,YGR254W,YGR256W,YHR033W,YHR037W,YHR112C,YHR137W,YHR139C,YIL101C,YJL045W,YJL052W,YJL088W,YJR078W,YJR148W,YKL085W,YKL141W,YLL041C,YLL062C,YLR089C,YLR142W,YLR174W,YLR304C,YLR438W,YML004C,YMR009W,YMR16…
cellular response to chemical stimulus	0.00155238	GO:0070887	YBL064C,YBR006W,YBR101C,YBR126C,YCL033C,YCL035C,YCR021C,YDL020C,YDL124W,YDL223C,YDR001C,YDR216W,YDR453C,YDR513W,YDR533C,YER149C,YFL014W,YGR008C,YGR023W,YGR043C,YGR209C,YHR008C,YHR104W,YHR106W,YIL101C,YIL113W,YIR037W,YJL089W,YJL103C,YJL144W,YJR096W,YJR104C,YKL026C,YKL086W,YKL150W,YKL178C,YKR066C,YLL026W,YLR109W,YLR220W,YLR299W,YML070W,YML121W,YMR175W,YMR250W,YNL036W,YNL241C,YNL259C,YNL305C,YOL052C…
organic acid metabolic process	0.00157337	GO:0006082	YBR006W,YBR053C,YBR222C,YCL040W,YCL064C,YDL021W,YDL085W,YDL130W-A,YDL181W,YDR178W,YDR216W,YDR248C,YDR380W,YDR516C,YDR533C,YFL030W,YFR030W,YFR049W,YFR053C,YGL062W,YGL125W,YGL184C,YGL196W,YGR019W,YGR244C,YGR254W,YGR256W,YHR033W,YHR037W,YHR112C,YHR137W,YHR139C,YIL101C,YJL045W,YJL052W,YJL088W,YJR078W,YJR148W,YKL085W,YKL141W,YLL041C,YLL062C,YLR089C,YLR142W,YLR174W,YLR304C,YLR438W,YML004C,YMR009W,YMR16…
organic substance catabolic process	0.00184118	GO:1901575	YAL005C,YBL075C,YBR006W,YBR056W,YBR101C,YBR105C,YBR183W,YBR222C,YCL040W,YCL064C,YDL020C,YDL021W,YDL022W,YDR001C,YDR058C,YDR177W,YDR216W,YDR248C,YDR380W,YDR516C,YDR533C,YEL012W,YEL060C,YER035W,YER037W,YER144C,YFL016C,YFR053C,YGL156W,YGR019W,YGR194C,YGR254W,YHR037W,YHR104W,YHR137W,YHR139C,YHR202W,YIL099W,YIL101C,YIL124W,YIR027C,YIR039C,YJL052W,YJL068C,YJL151C,YJR078W,YJR096W,YJR099W,YJR119C,YJR148W…
protein refolding	0.00260967	GO:0042026	YAL005C,YBR169C,YDR258C,YFL016C,YLL026W,YLR216C,YLR259C,YOR020C,YPL240C
response to water deprivation	0.00369356	GO:0009414	YBR126C,YDR001C,YGR008C,YJL144W,YMR175W,YPR026W
cellular response to water deprivation	0.00369356	GO:0042631	YBR126C,YDR001C,YGR008C,YJL144W,YMR175W,YPR026W
carbohydrate biosynthetic process	0.0122399	GO:0016051	YBR053C,YBR105C,YBR126C,YDL021W,YDR074W,YEL012W,YER062C,YER096W,YFR015C,YGL062W,YGR032W,YGR254W,YJL052W,YJL089W,YJL103C,YJL137C,YKR058W,YKR097W,YLR258W,YLR377C,YML100W,YMR105C,YOL132W,YPR184W
organophosphate metabolic process	0.0125674	GO:0019637	YBR111C,YBR117C,YCL040W,YDL004W,YDL021W,YDL022W,YDL085W,YDL244W,YDR178W,YDR516C,YDR529C,YEL024W,YEL039C,YER037W,YFL059W,YFR053C,YGL037C,YGR043C,YGR149W,YGR180C,YGR183C,YGR209C,YGR248W,YGR254W,YGR256W,YHR001W-A,YHR202W,YIL066C,YIL107C,YIL111W,YIL124W,YJL026W,YJL045W,YJL052W,YJL103C,YJL132W,YJL166W,YJR048W,YJR078W,YKL016C,YKL067W,YKL141W,YKL151C,YKL162C,YLR377C,YMR008C,YMR105C,YMR315W,YNL200C,YNL24…
single-organism biosynthetic process	0.0132786	GO:0044711	YAL053W,YBR053C,YBR105C,YBR126C,YBR183W,YBR240C,YBR256C,YDL004W,YDL021W,YDL130W-A,YDL181W,YDL244W,YDR074W,YDR204W,YDR380W,YDR533C,YEL012W,YER044C,YER062C,YER096W,YFL030W,YFL059W,YFR015C,YFR030W,YGL037C,YGL062W,YGL125W,YGL184C,YGR032W,YGR149W,YGR180C,YGR209C,YGR254W,YHR033W,YHR037W,YHR112C,YHR137W,YIL066C,YIL124W,YJL026W,YJL052W,YJL088W,YJL089W,YJL103C,YJL137C,YJR078W,YJR148W,YKL016C,YKL067W,YKL15…
ribose phosphate metabolic process	0.0134987	GO:0019693	YBR111C,YBR117C,YCL040W,YDL004W,YDL021W,YDL085W,YDR178W,YDR516C,YDR529C,YEL024W,YEL039C,YFR053C,YGR043C,YGR183C,YGR248W,YGR254W,YGR256W,YHR001W-A,YIL111W,YJL045W,YJL052W,YJL103C,YJL166W,YJR048W,YKL016C,YKL067W,YKL141W,YKL162C,YNL241C,YOR020W-A,YPL271W
oxidoreduction coenzyme metabolic process	0.0145821	GO:0006733	YBR117C,YCL040W,YDL021W,YDL022W,YDL085W,YDR204W,YDR516C,YFR053C,YGL037C,YGR043C,YGR248W,YGR254W,YGR256W,YJL052W,YJR078W,YKL151C,YML110C,YMR315W,YNL200C,YNL241C,YOR374W,YPL061W
response to abiotic stimulus	0.0147332	GO:0009628	YAL053W,YBR072W,YBR126C,YCR021C,YDL022W,YDR001C,YDR059C,YDR074W,YDR214W,YDR258C,YER062C,YER095W,YER103W,YER150W,YFL014W,YFL016C,YGR008C,YGR088W,YHR104W,YJL144W,YLL026W,YMR175W,YNL281W,YOL052C-A,YOR007C,YPL004C,YPL061W,YPL230W,YPL240C,YPR026W,YPR075C,YPR158W
oxidative phosphorylation	0.0148024	GO:0006119	YDR178W,YDR529C,YEL024W,YEL039C,YGR183C,YHR001W-A,YIL111W,YJL045W,YJL103C,YJL166W,YJR048W,YKL141W
pyridine nucleotide metabolic process	0.0159429	GO:0019362	YBR117C,YCL040W,YDL021W,YDL022W,YDL085W,YDR516C,YFR053C,YGL037C,YGR043C,YGR248W,YGR254W,YGR256W,YJL052W,YJR078W,YKL151C,YMR315W,YNL200C,YNL241C,YOR374W,YPL061W
nicotinamide nucleotide metabolic process	0.0159429	GO:0046496	YBR117C,YCL040W,YDL021W,YDL022W,YDL085W,YDR516C,YFR053C,YGL037C,YGR043C,YGR248W,YGR254W,YGR256W,YJL052W,YJR078W,YKL151C,YMR315W,YNL200C,YNL241C,YOR374W,YPL061W
response to chemical	0.0181229	GO:0042221	YBL064C,YBR006W,YBR101C,YBR126C,YCL033C,YCL035C,YCR021C,YDL020C,YDL124W,YDL223C,YDR001C,YDR177W,YDR216W,YDR453C,YDR513W,YDR533C,YER149C,YFL014W,YGR008C,YGR023W,YGR043C,YGR088W,YGR209C,YHL035C,YHR008C,YHR104W,YHR106W,YIL101C,YIL113W,YIR037W,YIR038C,YJL089W,YJL103C,YJL144W,YJR096W,YJR104C,YKL026C,YKL086W,YKL150W,YKL178C,YKR066C,YKR076W,YLL026W,YLR109W,YLR220W,YLR299W,YML070W,YML121W,YMR175W,YMR250W…
monosaccharide metabolic process	0.0204443	GO:0005996	YBR053C,YBR105C,YCL040W,YDL021W,YDL085W,YEL012W,YFR053C,YGL062W,YGL156W,YGR194C,YGR254W,YHR104W,YIL107C,YJL052W,YJL089W,YJL103C,YJR096W,YKR097W,YLR377C,YMR105C,YNL241C,YOR120W
trehalose metabolic process	0.0222582	GO:0005991	YBR126C,YDR001C,YDR074W,YLL026W,YML100W,YMR105C,YPR026W
pyridine-containing compound metabolic process	0.0337207	GO:0072524	YBR117C,YCL040W,YDL021W,YDL022W,YDL085W,YDR516C,YFL059W,YFR053C,YGL037C,YGR043C,YGR248W,YGR254W,YGR256W,YJL052W,YJR078W,YKL151C,YMR315W,YNL200C,YNL241C,YOR374W,YPL061W
coenzyme metabolic process	0.0345966	GO:0006732	YBR117C,YCL040W,YDL021W,YDL022W,YDL085W,YDL130W-A,YDL181W,YDL244W,YDR204W,YDR516C,YFL059W,YFR053C,YGL037C,YGL125W,YGR043C,YGR244C,YGR248W,YGR254W,YGR256W,YJL052W,YJR078W,YKL151C,YML110C,YMR169C,YMR315W,YNL200C,YNL241C,YNL332W,YNR001C,YNR016C,YOR142W,YOR374W,YPL061W
glutamate metabolic process	0.0361507	GO:0006536	YBR006W,YHR037W,YLR142W,YLR438W,YMR250W,YNL037C,YNR001C,YOR136W
response to water	0.0391643	GO:0009415	YBR126C,YDR001C,YGR008C,YJL144W,YMR175W,YPR026W
cellular response to water stimulus	0.0391643	GO:0071462	YBR126C,YDR001C,YGR008C,YJL144W,YMR175W,YPR026W
mitochondrial electron transport, ubiquinol to cytochrome c	0.0453103	GO:0006122	YDR529C,YEL024W,YEL039C,YGR183C,YHR001W-A,YJL166W,YJR048W
protein catabolic process in the vacuole	0.0453103	GO:0007039	YBR105C,YEL060C,YKL103C,YKR075C,YMR174C,YMR297W,YOR062C
response to oxygen-containing compound	0.0468894	GO:1901700	YBR126C,YCR021C,YDR001C,YDR216W,YGR008C,YGR088W,YHR008C,YHR106W,YJL144W,YJR104C,YKR066C,YLL026W,YML121W,YMR175W,YNL036W,YNL134C,YNL241C,YOL052C-A,YPR026W

## Sheet: downS96ie_nqo
GO term	p-score	GO term ID	Genes
ribosome biogenesis	1.45213e-79	GO:0042254	YAL025C,YAL035W,YBL004W,YBL026W,YBR142W,YBR154C,YBR247C,YBR267W,YCL054W,YCL059C,YCR018C,YCR035C,YCR047C,YCR057C,YCR072C,YDL014W,YDL060W,YDL063C,YDL083C,YDL136W,YDL153C,YDL208W,YDL229W,YDR025W,YDR060W,YDR064W,YDR083W,YDR091C,YDR101C,YDR156W,YDR161W,YDR280W,YDR299W,YDR324C,YDR361C,YDR398W,YDR432W,YDR496C,YEL026W,YEL054C,YER002W,YER006W,YER036C,YER126C,YER127W,YER131W,YFR001W,YGL029W,YGL031C,YGL078C…
ribonucleoprotein complex biogenesis	6.56813e-70	GO:0022613	YAL025C,YAL035W,YBL004W,YBL026W,YBR079C,YBR142W,YBR154C,YBR247C,YBR267W,YCL054W,YCL059C,YCR018C,YCR035C,YCR047C,YCR057C,YCR072C,YCR077C,YDL014W,YDL060W,YDL063C,YDL083C,YDL136W,YDL153C,YDL208W,YDL229W,YDR025W,YDR060W,YDR064W,YDR083W,YDR091C,YDR101C,YDR156W,YDR161W,YDR280W,YDR299W,YDR324C,YDR361C,YDR398W,YDR432W,YDR496C,YEL026W,YEL054C,YER002W,YER006W,YER025W,YER036C,YER126C,YER127W,YER131W,YFR001W…
ncRNA metabolic process	1.85802e-56	GO:0034660	YAL025C,YAL035W,YBL004W,YBL024W,YBL026W,YBL076C,YBR010W,YBR061C,YBR121C,YBR142W,YBR154C,YBR247C,YCL054W,YCL059C,YCR018C,YCR035C,YCR047C,YCR057C,YDL014W,YDL051W,YDL060W,YDL083C,YDL112W,YDL136W,YDL153C,YDL201W,YDL208W,YDL229W,YDR025W,YDR037W,YDR064W,YDR083W,YDR091C,YDR120C,YDR156W,YDR165W,YDR280W,YDR299W,YDR324C,YDR341C,YDR398W,YDR432W,YEL026W,YER002W,YER006W,YER126C,YER127W,YER148W,YFL022C,YFR001W…
rRNA processing	6.18651e-56	GO:0006364	YAL025C,YAL035W,YBL004W,YBL026W,YBR142W,YBR247C,YCL054W,YCL059C,YCR018C,YCR035C,YCR047C,YCR057C,YDL014W,YDL060W,YDL083C,YDL136W,YDL153C,YDL208W,YDL229W,YDR025W,YDR064W,YDR083W,YDR091C,YDR280W,YDR299W,YDR324C,YDR398W,YDR432W,YEL026W,YER002W,YER006W,YER126C,YER127W,YFR001W,YGL029W,YGL078C,YGL111W,YGL120C,YGL171W,YGL246C,YGR081C,YGR103W,YGR128C,YGR145W,YGR158C,YGR159C,YGR214W,YGR271C-A,YGR280C,YGR28…
rRNA metabolic process	2.13394e-53	GO:0016072	YAL025C,YAL035W,YBL004W,YBL026W,YBR142W,YBR247C,YCL054W,YCL059C,YCR018C,YCR035C,YCR047C,YCR057C,YDL014W,YDL060W,YDL083C,YDL136W,YDL153C,YDL208W,YDL229W,YDR025W,YDR064W,YDR083W,YDR091C,YDR280W,YDR299W,YDR324C,YDR398W,YDR432W,YEL026W,YER002W,YER006W,YER126C,YER127W,YFR001W,YGL029W,YGL078C,YGL111W,YGL120C,YGL171W,YGL246C,YGR081C,YGR103W,YGR128C,YGR145W,YGR158C,YGR159C,YGR214W,YGR271C-A,YGR280C,YGR28…
ncRNA processing	3.53717e-50	GO:0034470	YAL025C,YAL035W,YBL004W,YBL024W,YBL026W,YBR061C,YBR142W,YBR247C,YCL054W,YCL059C,YCR018C,YCR035C,YCR047C,YCR057C,YDL014W,YDL051W,YDL060W,YDL083C,YDL112W,YDL136W,YDL153C,YDL201W,YDL208W,YDL229W,YDR025W,YDR064W,YDR083W,YDR091C,YDR120C,YDR165W,YDR280W,YDR299W,YDR324C,YDR398W,YDR432W,YEL026W,YER002W,YER006W,YER126C,YER127W,YFR001W,YGL029W,YGL078C,YGL111W,YGL120C,YGL169W,YGL171W,YGL246C,YGR081C,YGR103W…
ribosomal large subunit biogenesis	1.53256e-41	GO:0042273	YAL025C,YBR142W,YBR267W,YCL054W,YCR072C,YDL063C,YDL136W,YDL208W,YDR060W,YDR083W,YDR091C,YDR496C,YEL026W,YEL054C,YER002W,YER006W,YER126C,YFR001W,YGL031C,YGL078C,YGL099W,YGL111W,YGL120C,YGL246C,YGR034W,YGR103W,YGR162W,YGR245C,YHL033C,YHR066W,YHR088W,YHR197W,YIR012W,YIR026C,YJL122W,YJL177W,YKL009W,YKL014C,YKL021C,YKL172W,YKR024C,YKR081C,YKR094C,YLL008W,YLL034C,YLL045C,YLR009W,YLR106C,YLR221C,YLR276C…
ribosomal small subunit biogenesis	8.76552e-38	GO:0042274	YAL035W,YBL004W,YBR247C,YCL059C,YCR047C,YCR057C,YDL060W,YDL083C,YDL153C,YDR025W,YDR064W,YDR299W,YDR324C,YDR398W,YEL026W,YER127W,YFR001W,YGL120C,YGL171W,YGR081C,YGR103W,YGR128C,YGR145W,YGR159C,YGR214W,YGR271C-A,YHR148W,YHR169W,YIL019W,YIL069C,YJL010C,YJL069C,YJL109C,YJL191W,YJR002W,YKL078W,YKL099C,YKL143W,YKL156W,YKR057W,YLL011W,YLR048W,YLR051C,YLR068W,YLR129W,YLR186W,YLR222C,YLR409C,YLR435W,YML02…
maturation of SSU-rRNA	7.82964e-37	GO:0030490	YAL035W,YBL004W,YBR247C,YCL059C,YCR047C,YCR057C,YDL060W,YDL083C,YDL153C,YDR025W,YDR064W,YDR299W,YDR324C,YDR398W,YEL026W,YER127W,YFR001W,YGL120C,YGL171W,YGR081C,YGR103W,YGR128C,YGR145W,YGR214W,YGR271C-A,YHR169W,YIL019W,YIL069C,YJL010C,YJL069C,YJL109C,YJL191W,YJR002W,YKL078W,YKL099C,YKL156W,YKR057W,YLL011W,YLR048W,YLR051C,YLR068W,YLR129W,YLR186W,YLR222C,YLR435W,YML093W,YMR014W,YMR093W,YMR128W,YMR14…
maturation of SSU-rRNA from tricistronic rRNA transcript (SSU-rRNA, 5.8S rRNA, LSU-rRNA)	1.81238e-35	GO:0000462	YAL035W,YBL004W,YBR247C,YCL059C,YCR047C,YCR057C,YDL060W,YDL083C,YDL153C,YDR025W,YDR064W,YDR299W,YDR324C,YDR398W,YEL026W,YER127W,YFR001W,YGL120C,YGL171W,YGR081C,YGR103W,YGR128C,YGR145W,YGR214W,YGR271C-A,YHR169W,YIL019W,YIL069C,YJL010C,YJL069C,YJL109C,YJL191W,YJR002W,YKL078W,YKL099C,YKL156W,YKR057W,YLL011W,YLR048W,YLR051C,YLR068W,YLR129W,YLR186W,YLR222C,YLR435W,YML093W,YMR093W,YMR128W,YMR143W,YMR22…
maturation of 5.8S rRNA	5.34834e-31	GO:0000460	YAL025C,YBL004W,YBR142W,YBR247C,YCL054W,YCL059C,YCR035C,YCR047C,YCR057C,YDL153C,YDR280W,YER126C,YER127W,YFR001W,YGL078C,YGL120C,YGL171W,YGL246C,YGR158C,YGR214W,YHR081W,YHR088W,YHR169W,YJL010C,YJL050W,YJL069C,YJL109C,YJL177W,YJR002W,YKL014C,YKL021C,YKL099C,YKR057W,YKR081C,YLR048W,YLR051C,YLR129W,YLR186W,YLR222C,YLR293C,YML093W,YMR229C,YNL002C,YNL308C,YNR038W,YOL021C,YOL142W,YOR004W,YOR048C,YOR078W…
RNA processing	7.95345e-31	GO:0006396	YAL025C,YAL035W,YBL004W,YBL024W,YBL026W,YBR061C,YBR142W,YBR247C,YCL054W,YCL059C,YCR018C,YCR035C,YCR047C,YCR057C,YCR077C,YDL014W,YDL051W,YDL060W,YDL083C,YDL084W,YDL112W,YDL136W,YDL153C,YDL201W,YDL208W,YDL229W,YDR025W,YDR064W,YDR083W,YDR091C,YDR120C,YDR165W,YDR194C,YDR280W,YDR299W,YDR324C,YDR398W,YDR432W,YEL026W,YER002W,YER006W,YER126C,YER127W,YER165W,YFR001W,YGL029W,YGL078C,YGL111W,YGL120C,YGL169W…
maturation of 5.8S rRNA from tricistronic rRNA transcript (SSU-rRNA, 5.8S rRNA, LSU-rRNA)	3.41307e-30	GO:0000466	YAL025C,YBL004W,YBR142W,YBR247C,YCL054W,YCL059C,YCR035C,YCR047C,YCR057C,YDL153C,YDR280W,YER126C,YER127W,YFR001W,YGL078C,YGL120C,YGL171W,YGL246C,YGR158C,YGR214W,YHR081W,YHR088W,YHR169W,YJL010C,YJL050W,YJL069C,YJL109C,YJL177W,YJR002W,YKL014C,YKL021C,YKL099C,YKR057W,YKR081C,YLR048W,YLR051C,YLR129W,YLR186W,YLR222C,YLR293C,YML093W,YMR229C,YNL002C,YNL308C,YNR038W,YOL021C,YOL142W,YOR004W,YOR048C,YOR078W…
cleavage involved in rRNA processing	8.22708e-26	GO:0000469	YBL004W,YBR247C,YCL059C,YCR035C,YCR047C,YCR057C,YDL060W,YDL153C,YDL208W,YDR280W,YER127W,YFR001W,YGL078C,YGL171W,YGL246C,YGR158C,YGR214W,YHR072W-A,YHR081W,YHR169W,YJL010C,YJL050W,YJL069C,YJL109C,YJL177W,YJR002W,YKL099C,YKR057W,YLR048W,YLR051C,YLR129W,YLR186W,YLR222C,YLR293C,YML093W,YMR229C,YNL002C,YNL308C,YOL021C,YOL142W,YOR004W,YOR048C,YOR056C,YOR078W,YOR145C,YOR287C,YOR294W,YOR310C,YPL217C,YPR11…
cellular component biogenesis	2.27825e-22	GO:0044085	YAL025C,YAL035W,YBL002W,YBL004W,YBL026W,YBR010W,YBR079C,YBR142W,YBR154C,YBR247C,YBR267W,YCL054W,YCL059C,YCR008W,YCR018C,YCR035C,YCR047C,YCR057C,YCR072C,YCR077C,YDL014W,YDL055C,YDL060W,YDL063C,YDL083C,YDL136W,YDL153C,YDL208W,YDL229W,YDR025W,YDR060W,YDR064W,YDR083W,YDR091C,YDR101C,YDR156W,YDR161W,YDR224C,YDR233C,YDR245W,YDR280W,YDR299W,YDR303C,YDR324C,YDR361C,YDR398W,YDR432W,YDR496C,YEL009C,YEL026W…
maturation of LSU-rRNA	4.91395e-22	GO:0000470	YAL025C,YBR142W,YCL054W,YDL136W,YDL208W,YEL026W,YER006W,YER126C,YGL078C,YGL120C,YGL246C,YGR103W,YHL033C,YHR066W,YHR088W,YJL177W,YKL014C,YKL021C,YKR024C,YKR081C,YLL045C,YLR276C,YMR049C,YMR229C,YMR290C,YNL002C,YNL061W,YNR038W,YNR046W,YOL041C,YOR048C,YOR272W,YPL043W,YPL146C,YPL198W,YPL211W,YPL220W,YPR016C,YPR143W
endonucleolytic cleavage involved in rRNA processing	1.89171e-19	GO:0000478	YBL004W,YBR247C,YCL059C,YCR047C,YCR057C,YDL060W,YDL153C,YER127W,YFR001W,YGL078C,YGL171W,YGL246C,YGR214W,YHR169W,YJL010C,YJL069C,YJL109C,YJL177W,YJR002W,YKL099C,YKR057W,YLR048W,YLR051C,YLR129W,YLR186W,YLR222C,YML093W,YMR229C,YNL308C,YOR004W,YOR048C,YOR078W,YOR145C,YOR294W,YOR310C,YPL217C,YPR112C,YPR144C
endonucleolytic cleavage of tricistronic rRNA transcript (SSU-rRNA, 5.8S rRNA, LSU-rRNA)	1.89171e-19	GO:0000479	YBL004W,YBR247C,YCL059C,YCR047C,YCR057C,YDL060W,YDL153C,YER127W,YFR001W,YGL078C,YGL171W,YGL246C,YGR214W,YHR169W,YJL010C,YJL069C,YJL109C,YJL177W,YJR002W,YKL099C,YKR057W,YLR048W,YLR051C,YLR129W,YLR186W,YLR222C,YML093W,YMR229C,YNL308C,YOR004W,YOR048C,YOR078W,YOR145C,YOR294W,YOR310C,YPL217C,YPR112C,YPR144C
maturation of LSU-rRNA from tricistronic rRNA transcript (SSU-rRNA, 5.8S rRNA, LSU-rRNA)	3.74927e-18	GO:0000463	YAL025C,YBR142W,YCL054W,YDL136W,YER006W,YER126C,YGL078C,YGL120C,YGL246C,YGR103W,YHR066W,YHR088W,YJL177W,YKL014C,YKL021C,YKR024C,YKR081C,YLR276C,YMR049C,YMR229C,YMR290C,YNL002C,YNL061W,YNR038W,YOL041C,YOR048C,YPL043W,YPL146C,YPL198W,YPL211W,YPR016C,YPR143W
endonucleolytic cleavage in ITS1 to separate SSU-rRNA from 5.8S rRNA and LSU-rRNA from tricistronic rRNA transcript (SSU-rRNA, 5.8S rRNA, LSU-rRNA)	3.43444e-17	GO:0000447	YBL004W,YBR247C,YCL059C,YCR047C,YCR057C,YDL153C,YER127W,YFR001W,YGL171W,YGR214W,YHR169W,YJL010C,YJL069C,YJL109C,YJR002W,YKL099C,YKR057W,YLR048W,YLR051C,YLR129W,YLR186W,YLR222C,YML093W,YMR229C,YNL308C,YOR004W,YOR078W,YOR145C,YOR294W,YOR310C,YPR112C,YPR144C
cytoplasmic translation	8.392e-15	GO:0002181	YAL035W,YBL027W,YBR031W,YBR061C,YBR079C,YBR191W,YDL061C,YDL082W,YDL083C,YDL136W,YDL229W,YDR012W,YDR025W,YDR064W,YDR172W,YDR382W,YDR429C,YDR471W,YEL054C,YER131W,YFL034C-A,YGL031C,YGR034W,YGR214W,YHL033C,YHR064C,YHR203C,YIL052C,YIL069C,YIL133C,YJL177W,YJL190C,YJL191W,YKL009W,YKL056C,YKL156W,YKR057W,YKR094C,YLL045C,YLR029C,YLR048W,YLR344W,YLR367W,YLR388W,YLR406C,YML024W,YMR142C,YMR143W,YMR146C,YMR24…
nitrogen compound metabolic process	4.51865e-13	GO:0006807	R0010W,YAL012W,YAL025C,YAL035W,YBL003C,YBL004W,YBL024W,YBL026W,YBL027W,YBL032W,YBL039C,YBL054W,YBL055C,YBL068W,YBL076C,YBR010W,YBR031W,YBR034C,YBR061C,YBR079C,YBR084W,YBR092C,YBR118W,YBR121C,YBR142W,YBR143C,YBR145W,YBR154C,YBR191W,YBR213W,YBR247C,YBR249C,YBR265W,YCL030C,YCL054W,YCL059C,YCR018C,YCR034W,YCR035C,YCR047C,YCR053W,YCR057C,YCR077C,YDL014W,YDL051W,YDL055C,YDL056W,YDL060W,YDL061C,YDL074C,…
rRNA 5'-end processing	7.77596e-13	GO:0000967	YBL004W,YCR057C,YDL153C,YFR001W,YGL171W,YHR169W,YJL010C,YJL069C,YJL109C,YJR002W,YKL099C,YLR051C,YLR129W,YLR186W,YLR222C,YML093W,YMR229C,YNL002C,YOR004W,YOR078W,YOR145C,YOR310C,YPL217C,YPR112C,YPR144C
ncRNA 5'-end processing	7.77596e-13	GO:0034471	YBL004W,YCR057C,YDL153C,YFR001W,YGL171W,YHR169W,YJL010C,YJL069C,YJL109C,YJR002W,YKL099C,YLR051C,YLR129W,YLR186W,YLR222C,YML093W,YMR229C,YNL002C,YOR004W,YOR078W,YOR145C,YOR310C,YPL217C,YPR112C,YPR144C
ribosomal subunit export from nucleus	8.07311e-13	GO:0000054	YCR047C,YDL229W,YDR091C,YDR101C,YDR361C,YER006W,YER036C,YGL099W,YGR081C,YGR245C,YGR285C,YHR088W,YHR170W,YHR197W,YJL010C,YKL143W,YKR094C,YLL034C,YLR074C,YLR293C,YMR235C,YNL178W,YNL209W,YNR053C,YOR294W,YPL093W,YPL146C,YPL239W,YPR016C
establishment of ribosome localization	8.07311e-13	GO:0033753	YCR047C,YDL229W,YDR091C,YDR101C,YDR361C,YER006W,YER036C,YGL099W,YGR081C,YGR245C,YGR285C,YHR088W,YHR170W,YHR197W,YJL010C,YKL143W,YKR094C,YLL034C,YLR074C,YLR293C,YMR235C,YNL178W,YNL209W,YNR053C,YOR294W,YPL093W,YPL146C,YPL239W,YPR016C
ribosome localization	1.77431e-12	GO:0033750	YCR047C,YDL229W,YDR091C,YDR101C,YDR361C,YER006W,YER036C,YGL099W,YGR081C,YGR245C,YGR285C,YHR088W,YHR170W,YHR197W,YJL010C,YKL143W,YKR094C,YLL034C,YLR074C,YLR293C,YMR235C,YNL178W,YNL209W,YNR053C,YOR294W,YPL093W,YPL146C,YPL239W,YPR016C
RNA 5'-end processing	2.14959e-12	GO:0000966	YBL004W,YCR057C,YDL153C,YFR001W,YGL171W,YHR169W,YJL010C,YJL069C,YJL109C,YJR002W,YKL099C,YLR051C,YLR129W,YLR186W,YLR222C,YML093W,YMR229C,YNL002C,YOR004W,YOR078W,YOR145C,YOR310C,YPL217C,YPR112C,YPR144C
rRNA-containing ribonucleoprotein complex export from nucleus	2.30539e-12	GO:0071428	YCR047C,YDL229W,YDR091C,YDR101C,YDR361C,YER006W,YER036C,YER131W,YGL099W,YGR081C,YGR214W,YGR245C,YGR285C,YHR088W,YHR170W,YHR197W,YJL010C,YKL143W,YKR094C,YLL034C,YLR048W,YLR074C,YLR293C,YMR235C,YNL178W,YNL209W,YNR053C,YOR167C,YOR294W,YPL093W,YPL146C,YPL239W,YPR016C
RNA metabolic process	2.90287e-12	GO:0016070	YAL025C,YAL035W,YBL003C,YBL004W,YBL024W,YBL026W,YBL054W,YBL076C,YBR010W,YBR034C,YBR061C,YBR121C,YBR142W,YBR143C,YBR154C,YBR247C,YCL054W,YCL059C,YCR018C,YCR035C,YCR047C,YCR057C,YCR077C,YDL014W,YDL051W,YDL056W,YDL060W,YDL074C,YDL083C,YDL084W,YDL112W,YDL136W,YDL153C,YDL201W,YDL208W,YDL214C,YDL229W,YDR025W,YDR037W,YDR064W,YDR083W,YDR091C,YDR120C,YDR156W,YDR165W,YDR172W,YDR174W,YDR194C,YDR224C,YDR225W…
ribosome assembly	4.18769e-12	GO:0042255	YAL035W,YCR057C,YCR072C,YDR025W,YDR060W,YEL054C,YER131W,YGL031C,YGL099W,YGR159C,YGR214W,YHR066W,YHR088W,YHR197W,YIR012W,YIR026C,YJL191W,YKL009W,YKL021C,YKL156W,YKR081C,YKR094C,YLL008W,YLR009W,YLR048W,YLR106C,YLR221C,YML024W,YMR229C,YNL182C,YOL077C,YOR063W,YOR167C,YPL193W,YPL211W,YPR016C,YPR112C
endonucleolytic cleavage to generate mature 5'-end of SSU-rRNA from (SSU-rRNA, 5.8S rRNA, LSU-rRNA)	5.04624e-12	GO:0000472	YBL004W,YCR057C,YDL153C,YFR001W,YGL171W,YHR169W,YJL010C,YJL069C,YJL109C,YJR002W,YKL099C,YLR051C,YLR129W,YLR186W,YLR222C,YML093W,YMR229C,YOR004W,YOR078W,YOR145C,YOR310C,YPL217C,YPR112C,YPR144C
cellular amino acid metabolic process	6.17783e-12	GO:0006520	YAL012W,YBL039C,YBL076C,YBR084W,YBR121C,YBR145W,YBR213W,YBR249C,YCL030C,YCR053W,YDL056W,YDL182W,YDR035W,YDR037W,YDR158W,YDR234W,YDR321W,YDR341C,YDR354W,YDR465C,YDR502C,YEL009C,YEL046C,YER043C,YER052C,YER055C,YER086W,YER091C,YFL022C,YFR030W,YGL026C,YGL148W,YGL184C,YGL202W,YGL256W,YGR061C,YGR094W,YGR155W,YGR185C,YGR264C,YHR019C,YHR020W,YHR025W,YHR208W,YIL074C,YIL078W,YIL096C,YJL130C,YJL200C,YJR010W…
endonucleolytic cleavage in 5'-ETS of tricistronic rRNA transcript (SSU-rRNA, 5.8S rRNA, LSU-rRNA)	1.16572e-11	GO:0000480	YBL004W,YCR057C,YDL153C,YER127W,YFR001W,YGL171W,YHR169W,YJL010C,YJL069C,YJL109C,YJR002W,YKL099C,YLR051C,YLR129W,YLR186W,YLR222C,YML093W,YMR229C,YOR004W,YOR310C,YPL217C,YPR112C,YPR144C
cellular aromatic compound metabolic process	2.18011e-11	GO:0006725	R0010W,YAL025C,YAL035W,YBL003C,YBL004W,YBL024W,YBL026W,YBL032W,YBL039C,YBL054W,YBL055C,YBL068W,YBL076C,YBR010W,YBR034C,YBR061C,YBR084W,YBR092C,YBR121C,YBR142W,YBR143C,YBR145W,YBR154C,YBR213W,YBR247C,YBR249C,YCL030C,YCL054W,YCL059C,YCR018C,YCR035C,YCR047C,YCR057C,YCR077C,YDL014W,YDL051W,YDL055C,YDL056W,YDL060W,YDL074C,YDL083C,YDL084W,YDL112W,YDL136W,YDL153C,YDL182W,YDL201W,YDL208W,YDL214C,YDL227C,…
cellular amino acid biosynthetic process	4.10502e-10	GO:0008652	YAL012W,YBR084W,YBR213W,YBR249C,YCL030C,YCR053W,YDL182W,YDR035W,YDR158W,YDR234W,YDR354W,YEL009C,YEL046C,YER052C,YER055C,YER086W,YER091C,YFR030W,YGL026C,YGL148W,YGL184C,YGL202W,YGR155W,YHR025W,YHR208W,YIL074C,YJL130C,YJL200C,YJR010W,YJR016C,YJR137C,YJR139C,YKL001C,YKR069W,YLL062C,YLR017W,YLR303W,YMR108W,YNL104C,YNL135C,YOL058W,YOL064C,YOR108W,YOR202W,YOR303W,YPL273W,YPR167C
aspartate family amino acid metabolic process	5.71863e-10	GO:0009066	YAL012W,YBR084W,YBR213W,YCR053W,YDL056W,YDL182W,YDR158W,YDR234W,YDR321W,YDR502C,YEL046C,YER043C,YER052C,YER086W,YER091C,YFR030W,YGL184C,YGL202W,YHR025W,YHR208W,YJL200C,YJR010W,YJR137C,YJR139C,YKL001C,YKL106W,YKR069W,YLL062C,YLR017W,YLR180W,YLR303W,YOL064C,YPL273W,YPR167C
methionine metabolic process	7.64924e-10	GO:0006555	YAL012W,YBR084W,YBR213W,YDR158W,YDR502C,YER043C,YER052C,YER091C,YFR030W,YGL184C,YGL202W,YHR025W,YHR208W,YJR010W,YJR137C,YJR139C,YKL001C,YKR069W,YLL062C,YLR017W,YLR180W,YLR303W,YOL064C,YPL273W,YPR167C
heterocycle metabolic process	9.14563e-10	GO:0046483	R0010W,YAL025C,YAL035W,YBL003C,YBL004W,YBL024W,YBL026W,YBL032W,YBL039C,YBL054W,YBL055C,YBL068W,YBL076C,YBR010W,YBR034C,YBR061C,YBR084W,YBR092C,YBR121C,YBR142W,YBR143C,YBR145W,YBR154C,YBR213W,YBR247C,YCL030C,YCL054W,YCL059C,YCR018C,YCR035C,YCR047C,YCR057C,YCR077C,YDL014W,YDL051W,YDL055C,YDL056W,YDL060W,YDL074C,YDL083C,YDL084W,YDL112W,YDL136W,YDL153C,YDL182W,YDL201W,YDL208W,YDL214C,YDL227C,YDL229W,…
nucleobase-containing compound metabolic process	1.21418e-09	GO:0006139	R0010W,YAL025C,YAL035W,YBL003C,YBL004W,YBL024W,YBL026W,YBL032W,YBL039C,YBL054W,YBL055C,YBL068W,YBL076C,YBR010W,YBR034C,YBR061C,YBR084W,YBR121C,YBR142W,YBR143C,YBR145W,YBR154C,YBR247C,YCL054W,YCL059C,YCR018C,YCR035C,YCR047C,YCR057C,YCR077C,YDL014W,YDL051W,YDL055C,YDL056W,YDL060W,YDL074C,YDL083C,YDL084W,YDL112W,YDL136W,YDL153C,YDL182W,YDL201W,YDL208W,YDL214C,YDL227C,YDL229W,YDR025W,YDR037W,YDR064W,…
organic cyclic compound metabolic process	1.65048e-09	GO:1901360	R0010W,YAL025C,YAL035W,YBL003C,YBL004W,YBL024W,YBL026W,YBL032W,YBL039C,YBL054W,YBL055C,YBL068W,YBL076C,YBR010W,YBR034C,YBR061C,YBR084W,YBR092C,YBR121C,YBR142W,YBR143C,YBR145W,YBR154C,YBR213W,YBR247C,YBR249C,YCL030C,YCL054W,YCL059C,YCR018C,YCR035C,YCR047C,YCR057C,YCR077C,YDL014W,YDL051W,YDL055C,YDL056W,YDL060W,YDL074C,YDL083C,YDL084W,YDL112W,YDL136W,YDL153C,YDL182W,YDL201W,YDL208W,YDL214C,YDL227C,…
gene expression	2.3536e-09	GO:0010467	YAL025C,YAL035W,YBL003C,YBL004W,YBL024W,YBL026W,YBL027W,YBL032W,YBL054W,YBL076C,YBR010W,YBR031W,YBR034C,YBR061C,YBR079C,YBR106W,YBR118W,YBR121C,YBR142W,YBR143C,YBR154C,YBR191W,YBR247C,YCL054W,YCL059C,YCR018C,YCR035C,YCR047C,YCR057C,YCR077C,YDL014W,YDL051W,YDL056W,YDL060W,YDL061C,YDL074C,YDL082W,YDL083C,YDL084W,YDL112W,YDL136W,YDL153C,YDL201W,YDL208W,YDL214C,YDL227C,YDL229W,YDR012W,YDR025W,YDR037W…
sulfur amino acid metabolic process	4.09338e-09	GO:0000096	YAL012W,YBR084W,YBR213W,YDR158W,YDR502C,YER043C,YER052C,YER091C,YFR030W,YGL184C,YGL202W,YGR155W,YHR025W,YHR208W,YJR010W,YJR137C,YJR139C,YKL001C,YKR069W,YLL062C,YLR017W,YLR180W,YLR303W,YOL064C,YPL273W,YPR167C
nuclear export	8.50011e-09	GO:0051168	YBL016W,YBR034C,YBR118W,YBR247C,YCR035C,YCR047C,YDL084W,YDL229W,YDR002W,YDR091C,YDR101C,YDR361C,YDR432W,YER006W,YER036C,YER131W,YGL099W,YGR081C,YGR128C,YGR214W,YGR245C,YGR285C,YHR088W,YHR170W,YHR197W,YJL010C,YJL050W,YKL143W,YKR094C,YLL034C,YLR048W,YLR074C,YLR293C,YMR235C,YNL053W,YNL178W,YNL209W,YNR053C,YOL021C,YOR167C,YOR294W,YPL093W,YPL146C,YPL226W,YPL239W,YPR016C
ribosomal large subunit assembly	1.06943e-08	GO:0000027	YCR072C,YDR060W,YEL054C,YGL031C,YGL099W,YHR066W,YHR088W,YHR197W,YIR012W,YIR026C,YKL009W,YKL021C,YKR081C,YKR094C,YLL008W,YLR009W,YLR106C,YLR221C,YMR229C,YNL182C,YOL077C,YOR063W,YPL193W
sulfur amino acid biosynthetic process	1.06943e-08	GO:0000097	YAL012W,YBR084W,YBR213W,YDR158W,YER052C,YER091C,YFR030W,YGL184C,YGL202W,YGR155W,YHR025W,YHR208W,YJR010W,YJR137C,YJR139C,YKL001C,YKR069W,YLL062C,YLR017W,YLR303W,YOL064C,YPL273W,YPR167C
alpha-amino acid biosynthetic process	1.43702e-08	GO:1901607	YAL012W,YBR084W,YBR213W,YCL030C,YCR053W,YDL182W,YDR158W,YDR234W,YDR354W,YEL046C,YER052C,YER055C,YER086W,YER091C,YFR030W,YGL026C,YGL184C,YGL202W,YGR155W,YHR025W,YHR208W,YIL074C,YJL130C,YJL200C,YJR010W,YJR016C,YJR137C,YJR139C,YKL001C,YKR069W,YLL062C,YLR017W,YLR303W,YMR108W,YNL104C,YNL135C,YOL058W,YOL064C,YOR108W,YOR202W,YOR303W,YPL273W,YPR167C
oxoacid metabolic process	1.50755e-08	GO:0043436	YAL012W,YBL039C,YBL076C,YBR084W,YBR121C,YBR145W,YBR213W,YBR249C,YCL030C,YCR034W,YCR037C,YCR053W,YDL056W,YDL182W,YDR035W,YDR037W,YDR158W,YDR234W,YDR297W,YDR321W,YDR341C,YDR354W,YDR465C,YDR502C,YEL009C,YEL046C,YEL071W,YER043C,YER052C,YER055C,YER072W,YER086W,YER091C,YFL022C,YFR030W,YGL026C,YGL055W,YGL148W,YGL184C,YGL202W,YGL256W,YGR061C,YGR094W,YGR155W,YGR185C,YGR240C,YGR254W,YGR264C,YHR019C,YHR020W…
organic acid metabolic process	1.73434e-08	GO:0006082	YAL012W,YBL039C,YBL076C,YBR084W,YBR121C,YBR145W,YBR213W,YBR249C,YCL030C,YCR034W,YCR037C,YCR053W,YDL056W,YDL182W,YDR035W,YDR037W,YDR158W,YDR234W,YDR297W,YDR321W,YDR341C,YDR354W,YDR465C,YDR502C,YEL009C,YEL046C,YEL071W,YER043C,YER052C,YER055C,YER072W,YER086W,YER091C,YFL022C,YFR030W,YGL026C,YGL055W,YGL148W,YGL184C,YGL202W,YGL256W,YGR061C,YGR094W,YGR155W,YGR185C,YGR240C,YGR254W,YGR264C,YHR019C,YHR020W…
RNA phosphodiester bond hydrolysis	2.25286e-08	GO:0090501	YBL004W,YBR247C,YCL059C,YCR035C,YCR047C,YCR057C,YDL060W,YDL153C,YDL208W,YDR280W,YER127W,YFR001W,YGL070C,YGL078C,YGL171W,YGL246C,YGR158C,YGR214W,YHR072W-A,YHR081W,YHR169W,YJL010C,YJL050W,YJL069C,YJL109C,YJL177W,YJR002W,YJR063W,YKL099C,YKR057W,YKR079C,YLR048W,YLR051C,YLR129W,YLR186W,YLR222C,YLR293C,YML093W,YMR229C,YMR234W,YMR239C,YNL002C,YNL308C,YOL021C,YOL142W,YOR004W,YOR048C,YOR056C,YOR078W,YOR14…
methionine biosynthetic process	2.80664e-08	GO:0009086	YAL012W,YBR084W,YBR213W,YDR158W,YER052C,YER091C,YFR030W,YGL184C,YGL202W,YHR025W,YHR208W,YJR010W,YJR137C,YJR139C,YKL001C,YKR069W,YLL062C,YLR017W,YLR303W,YOL064C,YPL273W,YPR167C
organonitrogen compound biosynthetic process	3.95091e-08	GO:1901566	YAL012W,YAL035W,YBL027W,YBL032W,YBL039C,YBL076C,YBR031W,YBR061C,YBR079C,YBR084W,YBR118W,YBR121C,YBR143C,YBR191W,YBR213W,YBR249C,YBR265W,YCL030C,YCR034W,YCR053W,YCR077C,YDL061C,YDL082W,YDL083C,YDL136W,YDL182W,YDL208W,YDL229W,YDR012W,YDR025W,YDR035W,YDR037W,YDR064W,YDR091C,YDR158W,YDR172W,YDR194C,YDR226W,YDR232W,YDR234W,YDR297W,YDR341C,YDR354W,YDR382W,YDR385W,YDR399W,YDR404C,YDR429C,YDR432W,YDR471W…
ribonucleoprotein complex export from nucleus	6.35517e-08	GO:0071426	YBR034C,YBR118W,YBR247C,YCR035C,YCR047C,YDL084W,YDL229W,YDR091C,YDR101C,YDR361C,YDR432W,YER006W,YER036C,YER131W,YGL099W,YGR081C,YGR128C,YGR214W,YGR245C,YGR285C,YHR088W,YHR170W,YHR197W,YJL010C,YJL050W,YKL143W,YKR094C,YLL034C,YLR048W,YLR074C,YLR293C,YMR235C,YNL178W,YNL209W,YNR053C,YOL021C,YOR167C,YOR294W,YPL093W,YPL146C,YPL226W,YPL239W,YPR016C
cellular component organization or biogenesis	7.33415e-08	GO:0071840	YAL023C,YAL025C,YAL035W,YAR028W,YBL002W,YBL003C,YBL004W,YBL016W,YBL026W,YBL032W,YBL055C,YBL068W,YBR010W,YBR034C,YBR078W,YBR079C,YBR086C,YBR093C,YBR142W,YBR143C,YBR154C,YBR158W,YBR247C,YBR267W,YCL054W,YCL059C,YCR008W,YCR018C,YCR035C,YCR047C,YCR057C,YCR072C,YCR077C,YCR089W,YDL014W,YDL055C,YDL060W,YDL063C,YDL074C,YDL083C,YDL084W,YDL092W,YDL136W,YDL153C,YDL182W,YDL198C,YDL208W,YDL229W,YDR002W,YDR025W…
organic acid biosynthetic process	7.63105e-08	GO:0016053	YAL012W,YBR084W,YBR213W,YBR249C,YCL030C,YCR034W,YCR053W,YDL182W,YDR035W,YDR158W,YDR234W,YDR297W,YDR354W,YEL009C,YEL046C,YEL071W,YER052C,YER055C,YER086W,YER091C,YFR030W,YGL026C,YGL055W,YGL148W,YGL184C,YGL202W,YGR155W,YHR025W,YHR208W,YIL074C,YJL130C,YJL200C,YJR010W,YJR016C,YJR137C,YJR139C,YKL001C,YKL182W,YKR069W,YLL062C,YLR017W,YLR146C,YLR303W,YLR372W,YMR108W,YNL104C,YNL135C,YNL256W,YOL058W,YOL064C…
carboxylic acid biosynthetic process	7.63105e-08	GO:0046394	YAL012W,YBR084W,YBR213W,YBR249C,YCL030C,YCR034W,YCR053W,YDL182W,YDR035W,YDR158W,YDR234W,YDR297W,YDR354W,YEL009C,YEL046C,YEL071W,YER052C,YER055C,YER086W,YER091C,YFR030W,YGL026C,YGL055W,YGL148W,YGL184C,YGL202W,YGR155W,YHR025W,YHR208W,YIL074C,YJL130C,YJL200C,YJR010W,YJR016C,YJR137C,YJR139C,YKL001C,YKL182W,YKR069W,YLL062C,YLR017W,YLR146C,YLR303W,YLR372W,YMR108W,YNL104C,YNL135C,YNL256W,YOL058W,YOL064C…
alpha-amino acid metabolic process	1.09113e-07	GO:1901605	YAL012W,YBL039C,YBR084W,YBR213W,YCL030C,YCR053W,YDL056W,YDL182W,YDR158W,YDR234W,YDR321W,YDR354W,YDR465C,YDR502C,YEL046C,YER043C,YER052C,YER055C,YER086W,YER091C,YFR030W,YGL026C,YGL184C,YGL202W,YGR061C,YGR155W,YHR025W,YHR208W,YIL074C,YJL130C,YJL200C,YJR010W,YJR016C,YJR137C,YJR139C,YKL001C,YKL104C,YKL106W,YKR069W,YLL062C,YLR017W,YLR058C,YLR180W,YLR303W,YMR108W,YMR217W,YNL104C,YNL135C,YOL058W,YOL064C…
ribonucleoprotein complex localization	1.12123e-07	GO:0071166	YBR034C,YBR118W,YBR247C,YCR035C,YCR047C,YDL084W,YDL229W,YDR091C,YDR101C,YDR361C,YDR432W,YER006W,YER036C,YER131W,YGL099W,YGR081C,YGR128C,YGR214W,YGR245C,YGR285C,YHR088W,YHR170W,YHR197W,YJL010C,YJL050W,YKL143W,YKR094C,YLL034C,YLR048W,YLR074C,YLR293C,YMR235C,YNL178W,YNL209W,YNR053C,YOL021C,YOR167C,YOR294W,YPL093W,YPL146C,YPL226W,YPL239W,YPR016C
aspartate family amino acid biosynthetic process	1.16567e-07	GO:0009067	YAL012W,YBR084W,YBR213W,YCR053W,YDL182W,YDR158W,YDR234W,YER052C,YER091C,YFR030W,YGL184C,YGL202W,YHR025W,YHR208W,YJL200C,YJR010W,YJR137C,YJR139C,YKL001C,YKR069W,YLL062C,YLR017W,YLR303W,YOL064C,YPL273W,YPR167C
nucleocytoplasmic transport	1.21755e-07	GO:0006913	YBL016W,YBR034C,YBR118W,YBR247C,YBR267W,YCR035C,YCR047C,YDL063C,YDL084W,YDL229W,YDR002W,YDR091C,YDR101C,YDR361C,YDR432W,YER006W,YER036C,YER110C,YER120W,YER131W,YGL099W,YGR081C,YGR128C,YGR214W,YGR245C,YGR285C,YHR088W,YHR170W,YHR197W,YJL010C,YJL050W,YKL143W,YKR092C,YKR094C,YLL034C,YLR048W,YLR074C,YLR243W,YLR293C,YMR235C,YNL053W,YNL178W,YNL207W,YNL209W,YNR053C,YOL021C,YOR167C,YOR294W,YPL093W,YPL146C…
nuclear transport	1.5255e-07	GO:0051169	YBL016W,YBR034C,YBR118W,YBR247C,YBR267W,YCR035C,YCR047C,YDL063C,YDL084W,YDL229W,YDR002W,YDR091C,YDR101C,YDR361C,YDR432W,YER006W,YER036C,YER110C,YER120W,YER131W,YGL099W,YGR081C,YGR128C,YGR214W,YGR245C,YGR285C,YHR088W,YHR170W,YHR197W,YJL010C,YJL050W,YKL143W,YKR092C,YKR094C,YLL034C,YLR048W,YLR074C,YLR243W,YLR293C,YMR235C,YNL053W,YNL178W,YNL207W,YNL209W,YNR053C,YOL021C,YOR167C,YOR294W,YPL093W,YPL146C…
carboxylic acid metabolic process	3.21783e-07	GO:0019752	YAL012W,YBL039C,YBL076C,YBR084W,YBR121C,YBR145W,YBR213W,YBR249C,YCL030C,YCR034W,YCR053W,YDL056W,YDL182W,YDR035W,YDR037W,YDR158W,YDR234W,YDR297W,YDR321W,YDR341C,YDR354W,YDR465C,YDR502C,YEL009C,YEL046C,YEL071W,YER043C,YER052C,YER055C,YER086W,YER091C,YFL022C,YFR030W,YGL026C,YGL055W,YGL148W,YGL184C,YGL202W,YGL256W,YGR061C,YGR094W,YGR155W,YGR185C,YGR240C,YGR254W,YGR264C,YHR019C,YHR020W,YHR025W,YHR208W…
RNA phosphodiester bond hydrolysis, endonucleolytic	1.22213e-06	GO:0090502	YBL004W,YBR247C,YCL059C,YCR047C,YCR057C,YDL060W,YDL153C,YER127W,YFR001W,YGL078C,YGL171W,YGL246C,YGR214W,YHR169W,YJL010C,YJL069C,YJL109C,YJL177W,YJR002W,YKL099C,YKR057W,YKR079C,YLR048W,YLR051C,YLR129W,YLR186W,YLR222C,YML093W,YMR229C,YMR234W,YMR239C,YNL308C,YOL021C,YOR004W,YOR048C,YOR056C,YOR078W,YOR145C,YOR294W,YOR310C,YPL217C,YPR112C,YPR144C
ribonucleoprotein complex subunit organization	1.38614e-06	GO:0071826	YAL035W,YBR079C,YCR057C,YCR072C,YCR077C,YDR025W,YDR060W,YDR091C,YEL054C,YER025W,YER131W,YGL031C,YGL099W,YGL120C,YGR159C,YGR162W,YGR214W,YHR066W,YHR088W,YHR197W,YIR012W,YIR026C,YJL191W,YJR007W,YKL009W,YKL021C,YKL156W,YKR081C,YKR094C,YLL008W,YLR009W,YLR048W,YLR106C,YLR221C,YML024W,YMR229C,YMR260C,YNL016W,YNL061W,YNL112W,YNL182C,YNL244C,YOL077C,YOR063W,YOR167C,YOR204W,YOR276W,YPL093W,YPL193W,YPL211W…
nucleic acid metabolic process	2.74138e-06	GO:0090304	R0010W,YAL025C,YAL035W,YBL003C,YBL004W,YBL024W,YBL026W,YBL032W,YBL054W,YBL055C,YBL076C,YBR010W,YBR034C,YBR061C,YBR121C,YBR142W,YBR143C,YBR154C,YBR247C,YCL054W,YCL059C,YCR018C,YCR035C,YCR047C,YCR057C,YCR077C,YDL014W,YDL051W,YDL056W,YDL060W,YDL074C,YDL083C,YDL084W,YDL112W,YDL136W,YDL153C,YDL182W,YDL201W,YDL208W,YDL214C,YDL227C,YDL229W,YDR025W,YDR037W,YDR064W,YDR083W,YDR091C,YDR120C,YDR156W,YDR165W,…
organonitrogen compound metabolic process	3.20393e-06	GO:1901564	YAL012W,YAL035W,YBL027W,YBL032W,YBL039C,YBL068W,YBL076C,YBR031W,YBR061C,YBR079C,YBR084W,YBR092C,YBR118W,YBR121C,YBR143C,YBR145W,YBR191W,YBR213W,YBR249C,YBR265W,YCL030C,YCR034W,YCR053W,YCR077C,YDL056W,YDL061C,YDL082W,YDL083C,YDL136W,YDL182W,YDL208W,YDL229W,YDR012W,YDR025W,YDR035W,YDR037W,YDR064W,YDR091C,YDR158W,YDR172W,YDR194C,YDR226W,YDR232W,YDR234W,YDR297W,YDR321W,YDR341C,YDR354W,YDR382W,YDR385W…
ribonucleoprotein complex assembly	3.87172e-06	GO:0022618	YAL035W,YBR079C,YCR057C,YCR072C,YCR077C,YDR025W,YDR060W,YEL054C,YER025W,YER131W,YGL031C,YGL099W,YGR159C,YGR162W,YGR214W,YHR066W,YHR088W,YHR197W,YIR012W,YIR026C,YJL191W,YJR007W,YKL009W,YKL021C,YKL156W,YKR081C,YKR094C,YLL008W,YLR009W,YLR048W,YLR106C,YLR221C,YML024W,YMR229C,YMR260C,YNL016W,YNL061W,YNL112W,YNL182C,YNL244C,YOL077C,YOR063W,YOR167C,YOR276W,YPL093W,YPL193W,YPL211W,YPL237W,YPR016C,YPR112C…
cellular nitrogen compound metabolic process	4.92408e-06	GO:0034641	R0010W,YAL025C,YAL035W,YBL003C,YBL004W,YBL024W,YBL026W,YBL027W,YBL032W,YBL039C,YBL054W,YBL055C,YBL068W,YBL076C,YBR010W,YBR031W,YBR034C,YBR061C,YBR079C,YBR084W,YBR092C,YBR118W,YBR121C,YBR142W,YBR143C,YBR145W,YBR154C,YBR191W,YBR213W,YBR247C,YCL030C,YCL054W,YCL059C,YCR018C,YCR035C,YCR047C,YCR057C,YCR077C,YDL014W,YDL051W,YDL055C,YDL056W,YDL060W,YDL061C,YDL074C,YDL082W,YDL083C,YDL084W,YDL112W,YDL136W,…
RNA secondary structure unwinding	8.84255e-06	GO:0010501	YBR142W,YDL084W,YDR194C,YGL078C,YGL171W,YHR169W,YJL033W,YJL138C,YKR024C,YKR059W,YLL008W,YLR276C,YMR290C,YNL112W,YNR038W,YOR204W
tRNA metabolic process	4.57878e-05	GO:0006399	YBL024W,YBL026W,YBL076C,YBR061C,YBR121C,YBR154C,YCR035C,YDL014W,YDL051W,YDL112W,YDL201W,YDR037W,YDR120C,YDR165W,YDR280W,YDR341C,YFL022C,YGL169W,YGR094W,YGR158C,YGR185C,YGR264C,YHR019C,YHR020W,YHR143W-A,YIL078W,YIL079C,YIL096C,YJL050W,YJL125C,YKR056W,YKR079C,YLR384C,YLR401C,YNL062C,YNL132W,YNL151C,YNL292W,YNR046W,YOL021C,YOL124C,YOL142W,YOR116C,YOR210W,YOR224C,YOR239W,YOR243C,YOR335C,YPL212C,YPR03…
serine family amino acid metabolic process	0.000104046	GO:0009069	YAL012W,YDR158W,YEL046C,YER043C,YER052C,YFR030W,YGL184C,YGR155W,YHR025W,YIL074C,YJR010W,YJR137C,YJR139C,YKL001C,YLR058C,YLR303W,YNL135C,YPL273W,YPR167C
nucleic acid phosphodiester bond hydrolysis	0.00047643	GO:0090305	YBL004W,YBL055C,YBR247C,YCL059C,YCR035C,YCR047C,YCR057C,YDL060W,YDL074C,YDL153C,YDL208W,YDL227C,YDR280W,YER127W,YFR001W,YGL070C,YGL078C,YGL171W,YGL246C,YGR158C,YGR214W,YHR072W-A,YHR081W,YHR169W,YJL010C,YJL050W,YJL069C,YJL109C,YJL177W,YJR002W,YJR063W,YKL099C,YKR056W,YKR057W,YKR079C,YLR009W,YLR048W,YLR051C,YLR129W,YLR186W,YLR222C,YLR293C,YML093W,YMR229C,YMR234W,YMR239C,YNL002C,YNL308C,YOL021C,YOL14…
organelle assembly	0.000705783	GO:0070925	YAL035W,YCR057C,YCR072C,YCR077C,YDR025W,YDR060W,YEL054C,YER131W,YGL031C,YGL099W,YGR159C,YGR162W,YGR214W,YHR066W,YHR088W,YHR197W,YIR012W,YIR026C,YJL191W,YKL009W,YKL021C,YKL156W,YKR081C,YKR094C,YLL008W,YLR009W,YLR048W,YLR106C,YLR221C,YML024W,YMR001C,YMR229C,YNL016W,YNL182C,YOL077C,YOR063W,YOR167C,YOR276W,YPL193W,YPL211W,YPL250C,YPR016C,YPR112C
primary metabolic process	0.00100701	GO:0044238	R0010W,YAL012W,YAL023C,YAL025C,YAL035W,YBL003C,YBL004W,YBL016W,YBL024W,YBL026W,YBL027W,YBL032W,YBL039C,YBL054W,YBL055C,YBL068W,YBL076C,YBR010W,YBR028C,YBR031W,YBR034C,YBR061C,YBR079C,YBR084W,YBR086C,YBR106W,YBR118W,YBR121C,YBR142W,YBR143C,YBR145W,YBR154C,YBR191W,YBR213W,YBR247C,YBR249C,YBR265W,YCL030C,YCL054W,YCL059C,YCR008W,YCR018C,YCR034W,YCR035C,YCR047C,YCR053W,YCR057C,YCR077C,YDL014W,YDL051W,…
serine family amino acid biosynthetic process	0.00110754	GO:0009070	YAL012W,YDR158W,YEL046C,YER052C,YFR030W,YGL184C,YGR155W,YIL074C,YJR010W,YJR137C,YJR139C,YKL001C,YLR303W,YNL135C,YPR167C
translational initiation	0.00174803	GO:0006413	YAL035W,YBR079C,YCR077C,YDR091C,YDR404C,YDR429C,YER025W,YER165W,YGR054W,YGR162W,YJL138C,YJR007W,YKR059W,YMR146C,YMR260C,YMR309C,YNL244C,YOL139C,YOR204W,YOR276W,YOR361C,YPL237W,YPR016C,YPR163C
ribonucleoside monophosphate biosynthetic process	0.00216697	GO:0009156	YBL068W,YDR226W,YDR399W,YGL008C,YGL234W,YGR061C,YHL011C,YHR128W,YHR216W,YJL130C,YJR105W,YKL181W,YKL216W,YLR359W,YLR432W,YML022W,YML056C,YML106W,YMR217W,YNL141W,YNL220W,YOL061W
cellular metabolic process	0.00260722	GO:0044237	R0010W,YAL012W,YAL023C,YAL025C,YAL035W,YAR071W,YBL003C,YBL004W,YBL016W,YBL024W,YBL026W,YBL027W,YBL032W,YBL039C,YBL054W,YBL055C,YBL068W,YBL076C,YBR010W,YBR028C,YBR031W,YBR034C,YBR061C,YBR079C,YBR084W,YBR086C,YBR092C,YBR093C,YBR118W,YBR121C,YBR142W,YBR143C,YBR145W,YBR154C,YBR191W,YBR213W,YBR238C,YBR247C,YBR249C,YBR265W,YCL030C,YCL054W,YCL059C,YCR008W,YCR018C,YCR034W,YCR035C,YCR037C,YCR047C,YCR053W,…
sulfur compound biosynthetic process	0.00295772	GO:0044272	YAL012W,YBR084W,YBR213W,YDR158W,YDR502C,YER052C,YER091C,YFR030W,YGL184C,YGL202W,YGR155W,YHR025W,YHR208W,YJR010W,YJR137C,YJR139C,YKL001C,YKR069W,YLL062C,YLR017W,YLR153C,YLR180W,YLR303W,YOL064C,YPL273W,YPR167C
sulfate assimilation	0.00410652	GO:0000103	YBR213W,YFR030W,YJR010W,YJR137C,YKL001C,YKR069W,YOL064C,YPR167C
regulation of translation	0.0053965	GO:0006417	YAL035W,YBL032W,YBL076C,YCR077C,YDL229W,YDR091C,YDR194C,YDR385W,YDR404C,YDR432W,YDR496C,YER025W,YER049W,YER165W,YFL022C,YGL014W,YGL169W,YGR054W,YGR094W,YGR162W,YGR285C,YHR020W,YHR064C,YHR148W,YJL138C,YJR047C,YLR406C,YMR080C,YMR116C,YMR239C,YNL209W,YNL244C,YNL255C,YOL139C,YOR051C,YOR133W,YOR276W,YPL081W
nucleoside monophosphate biosynthetic process	0.00541518	GO:0009124	YBL068W,YDR226W,YDR399W,YGL008C,YGL234W,YGR061C,YHL011C,YHR128W,YHR216W,YJL130C,YJR105W,YKL181W,YKL216W,YLR359W,YLR432W,YML022W,YML056C,YML106W,YMR217W,YNL141W,YNL220W,YOL061W
ncRNA 3'-end processing	0.00616301	GO:0043628	YCR035C,YDL014W,YDL060W,YDR280W,YGR158C,YGR214W,YGR280C,YHR081W,YJL050W,YKR057W,YKR079C,YLR048W,YLR175W,YLR293C,YMR239C,YOL021C,YOL142W
tRNA methylation	0.0067221	GO:0030488	YBL024W,YBR061C,YDL112W,YDL201W,YDR120C,YDR165W,YJL125C,YKR056W,YNL062C,YNR046W,YOL124C,YOR239W
rRNA 3'-end processing	0.0067221	GO:0031125	YCR035C,YDL060W,YDR280W,YGR158C,YGR214W,YHR081W,YJL050W,YKR057W,YLR048W,YLR293C,YOL021C,YOL142W
regulation of translational elongation	0.00707663	GO:0006448	YBL076C,YDL229W,YDR385W,YER025W,YFL022C,YGL169W,YGR094W,YGR285C,YHR020W,YHR064C,YHR148W,YJR047C,YLR406C,YMR116C,YNL209W,YOR133W,YPL081W
organic substance metabolic process	0.0081465	GO:0071704	R0010W,YAL012W,YAL023C,YAL025C,YAL035W,YBL003C,YBL004W,YBL016W,YBL024W,YBL026W,YBL027W,YBL032W,YBL039C,YBL054W,YBL055C,YBL068W,YBL076C,YBR010W,YBR028C,YBR031W,YBR034C,YBR061C,YBR079C,YBR084W,YBR086C,YBR092C,YBR106W,YBR118W,YBR121C,YBR142W,YBR143C,YBR145W,YBR154C,YBR191W,YBR213W,YBR247C,YBR249C,YBR265W,YCL030C,YCL054W,YCL059C,YCR008W,YCR018C,YCR034W,YCR035C,YCR037C,YCR047C,YCR053W,YCR057C,YCR077C,…
hydrogen sulfide metabolic process	0.00930676	GO:0070813	YFR030W,YGR155W,YJR010W,YJR137C,YKL001C,YPR167C
hydrogen sulfide biosynthetic process	0.00930676	GO:0070814	YFR030W,YGR155W,YJR010W,YJR137C,YKL001C,YPR167C
cysteine metabolic process	0.00951027	GO:0006534	YAL012W,YER043C,YFR030W,YGL184C,YGR155W,YJR010W,YJR137C,YKL001C,YLR303W,YPL273W,YPR167C
metabolic process	0.0103521	GO:0008152	R0010W,YAL012W,YAL023C,YAL025C,YAL035W,YAR071W,YBL003C,YBL004W,YBL016W,YBL024W,YBL026W,YBL027W,YBL032W,YBL039C,YBL054W,YBL055C,YBL068W,YBL076C,YBR010W,YBR028C,YBR031W,YBR034C,YBR061C,YBR079C,YBR084W,YBR086C,YBR092C,YBR093C,YBR106W,YBR118W,YBR121C,YBR142W,YBR143C,YBR145W,YBR154C,YBR191W,YBR213W,YBR238C,YBR244W,YBR247C,YBR249C,YBR265W,YCL030C,YCL054W,YCL059C,YCR008W,YCR018C,YCR034W,YCR035C,YCR037C,…
posttranscriptional regulation of gene expression	0.0126974	GO:0010608	YAL035W,YBL032W,YBL076C,YCR077C,YDL229W,YDR091C,YDR194C,YDR385W,YDR404C,YDR432W,YDR496C,YER025W,YER049W,YER165W,YFL022C,YGL014W,YGL169W,YGR054W,YGR094W,YGR162W,YGR285C,YHR020W,YHR064C,YHR148W,YJL138C,YJR047C,YLR406C,YMR080C,YMR116C,YMR239C,YNL016W,YNL209W,YNL244C,YNL255C,YOL139C,YOR051C,YOR133W,YOR276W,YPL081W
regulation of cellular amide metabolic process	0.0127731	GO:0034248	YAL035W,YBL032W,YBL076C,YCR077C,YDL229W,YDR091C,YDR194C,YDR385W,YDR404C,YDR432W,YDR496C,YER025W,YER049W,YER165W,YFL022C,YGL014W,YGL169W,YGR054W,YGR094W,YGR162W,YGR285C,YHR020W,YHR064C,YHR148W,YJL138C,YJR047C,YLR406C,YMR080C,YMR116C,YMR239C,YNL209W,YNL244C,YNL255C,YOL139C,YOR051C,YOR133W,YOR276W,YPL081W
small molecule metabolic process	0.0141526	GO:0044281	YAL012W,YBL039C,YBL068W,YBL076C,YBR084W,YBR092C,YBR121C,YBR145W,YBR213W,YBR249C,YBR265W,YCL030C,YCR034W,YCR037C,YCR053W,YDL056W,YDL182W,YDR035W,YDR037W,YDR158W,YDR226W,YDR234W,YDR297W,YDR321W,YDR341C,YDR354W,YDR399W,YDR465C,YDR502C,YDR530C,YEL009C,YEL046C,YEL071W,YER043C,YER052C,YER055C,YER072W,YER086W,YER091C,YFL022C,YFL045C,YFR030W,YGL008C,YGL026C,YGL055W,YGL148W,YGL184C,YGL202W,YGL234W,YGL256W…
small molecule biosynthetic process	0.0198986	GO:0044283	YAL012W,YBR084W,YBR145W,YBR213W,YBR249C,YCL030C,YCR034W,YCR053W,YDL182W,YDR035W,YDR158W,YDR234W,YDR297W,YDR354W,YEL009C,YEL046C,YEL071W,YER052C,YER055C,YER086W,YER091C,YFR030W,YGL026C,YGL055W,YGL148W,YGL184C,YGL202W,YGL256W,YGR155W,YGR175C,YGR254W,YHR025W,YHR208W,YIL053W,YIL074C,YJL130C,YJL200C,YJR009C,YJR010W,YJR016C,YJR137C,YJR139C,YKL001C,YKL182W,YKR069W,YLL062C,YLR017W,YLR146C,YLR303W,YLR372W…
snRNA metabolic process	0.0203	GO:0016073	YCR035C,YDL208W,YDR280W,YGR158C,YHR072W-A,YHR081W,YHR089C,YIL079C,YJL050W,YLR175W,YMR239C,YOL142W,YOR243C,YPL212C
ribose phosphate biosynthetic process	0.0242808	GO:0046390	YBL039C,YBL068W,YDR226W,YDR399W,YGL008C,YGL234W,YGR061C,YHL011C,YHR128W,YHR216W,YJL130C,YJR105W,YKL181W,YKL216W,YKR043C,YLR359W,YLR432W,YML022W,YML056C,YML106W,YMR217W,YNL220W,YOL061W,YOR101W
threonine metabolic process	0.0299867	GO:0006566	YCR053W,YDR158W,YEL046C,YER052C,YER086W,YHR025W,YJR139C
polyadenylation-dependent RNA catabolic process	0.0323565	GO:0043633	YCR035C,YDR280W,YGL246C,YGR158C,YHR081W,YIL079C,YJL050W,YNL112W,YOL021C,YOL142W,YOR048C
homoserine metabolic process	0.0328643	GO:0009092	YAL012W,YDR158W,YER052C,YGL184C,YGR155W,YHR025W,YJR139C,YLR303W,YNL135C
transcription from RNA polymerase I promoter	0.0377406	GO:0006360	YBR154C,YDR156W,YDR174W,YDR324C,YDR398W,YER148W,YGR128C,YHR143W-A,YJL109C,YJL148W,YJR063W,YMR093W,YNL248C,YOR210W,YOR224C,YOR340C,YOR341W,YPL126W,YPR010C,YPR110C,YPR187W
nuclear polyadenylation-dependent rRNA catabolic process	0.0482117	GO:0071035	YCR035C,YDR280W,YGL246C,YGR158C,YHR081W,YIL079C,YJL050W,YOL021C,YOL142W,YOR048C

## Sheet: upS96ie_nqo
GO term	p-score	GO term ID	Genes
oxidation-reduction process	6.67881e-22	GO:0055114	Q0050,Q0055,YAL017W,YAL060W,YAL062W,YBL030C,YBL064C,YBR006W,YBR026C,YBR046C,YBR149W,YCL033C,YCL035C,YDL022W,YDL085W,YDL124W,YDR032C,YDR178W,YDR216W,YDR368W,YDR453C,YDR513W,YEL011W,YEL024W,YEL039C,YEL047C,YER054C,YER070W,YER081W,YER141W,YFR015C,YFR017C,YGL001C,YGL012W,YGL157W,YGL160W,YGR088W,YGR180C,YGR183C,YGR244C,YGR256W,YHL021C,YHR001W-A,YHR008C,YHR037W,YHR104W,YHR106W,YIL066C,YIL099W,YIL124W,Y…
single-organism metabolic process	1.42596e-20	GO:0044710	Q0050,Q0055,YAL017W,YAL060W,YAL062W,YAR035W,YBL015W,YBL030C,YBL064C,YBR001C,YBR006W,YBR026C,YBR046C,YBR053C,YBR126C,YBR139W,YBR149W,YBR177C,YBR183W,YBR199W,YBR229C,YCL033C,YCL035C,YCL039W,YCL040W,YCL052C,YCR048W,YCR068W,YCR073W-A,YDL004W,YDL021W,YDL022W,YDL085W,YDL124W,YDL126C,YDL130W-A,YDR001C,YDR009W,YDR018C,YDR032C,YDR074W,YDR096W,YDR173C,YDR178W,YDR204W,YDR216W,YDR255C,YDR272W,YDR294C,YDR307W…
energy derivation by oxidation of organic compounds	9.8777e-12	GO:0015980	Q0055,YAL017W,YBL030C,YBR026C,YDL085W,YDR178W,YEL011W,YEL024W,YEL039C,YEL047C,YER054C,YFR015C,YFR017C,YGR183C,YGR244C,YHR001W-A,YIL099W,YIL125W,YJL045W,YJL137C,YJL166W,YJR104C,YKL035W,YKL085W,YKL109W,YKL148C,YLL041C,YLR154W-C,YLR174W,YLR258W,YLR304C,YML070W,YML120C,YMR002W,YMR105C,YNL037C,YNR001C,YOL126C,YOR065W,YOR136W,YOR355W,YOR356W,YPR140W,YPR155C,YPR160W,YPR184W,YPR191W
generation of precursor metabolites and energy	2.11601e-11	GO:0006091	Q0055,YAL017W,YBL030C,YBR026C,YCL040W,YDL021W,YDL085W,YDR178W,YDR516C,YEL011W,YEL024W,YEL039C,YEL047C,YER054C,YFR015C,YFR017C,YFR053C,YGR183C,YGR244C,YHR001W-A,YIL099W,YIL125W,YJL045W,YJL103C,YJL137C,YJL166W,YJR104C,YKL035W,YKL085W,YKL109W,YKL148C,YLL041C,YLR154W-C,YLR174W,YLR258W,YLR304C,YLR345W,YML070W,YML120C,YMR002W,YMR105C,YNL037C,YNR001C,YOL126C,YOR065W,YOR136W,YOR355W,YOR356W,YPR140W,YPR15…
single-organism process	1.33652e-10	GO:0044699	Q0050,Q0055,YAL002W,YAL005C,YAL008W,YAL017W,YAL030W,YAL040C,YAL060W,YAL062W,YAR035W,YBL005W-B,YBL015W,YBL030C,YBL042C,YBL064C,YBL066C,YBR001C,YBR006W,YBR026C,YBR046C,YBR053C,YBR059C,YBR068C,YBR073W,YBR108W,YBR126C,YBR132C,YBR139W,YBR147W,YBR149W,YBR177C,YBR183W,YBR199W,YBR214W,YBR229C,YBR234C,YCL033C,YCL035C,YCL039W,YCL040W,YCL052C,YCR030C,YCR048W,YCR061W,YCR068W,YCR073W-A,YCR091W,YDL004W,YDL019C…
small molecule metabolic process	1.15347e-09	GO:0044281	YAL017W,YAL060W,YAL062W,YAR035W,YBL015W,YBR006W,YBR026C,YBR053C,YBR177C,YCL039W,YCL040W,YCR048W,YCR073W-A,YDL004W,YDL021W,YDL022W,YDL085W,YDL124W,YDL130W-A,YDR009W,YDR173C,YDR178W,YDR204W,YDR216W,YDR255C,YDR272W,YDR294C,YDR368W,YDR380W,YDR516C,YEL024W,YEL039C,YER070W,YER081W,YFL030W,YFR017C,YFR053C,YGL001C,YGL012W,YGL037C,YGL062W,YGL156W,YGL227W,YGR010W,YGR019W,YGR043C,YGR180C,YGR183C,YGR194C,YGR…
carbohydrate metabolic process	7.13371e-09	GO:0005975	YAL017W,YBR001C,YBR053C,YBR056W,YBR126C,YBR149W,YBR229C,YCL039W,YCL040W,YCR073W-A,YDL021W,YDL022W,YDL085W,YDR001C,YDR009W,YDR074W,YDR255C,YDR368W,YDR516C,YEL011W,YER054C,YER096W,YFR015C,YFR017C,YFR042W,YFR053C,YGL062W,YGL156W,YGL227W,YGR043C,YGR194C,YGR248W,YGR256W,YGR289C,YHR043C,YHR104W,YIL017C,YIL097W,YIL099W,YIL107C,YIL155C,YIR007W,YJL103C,YJL137C,YJR096W,YKL035W,YKL085W,YLL026W,YLR174W,YLR25…
single-organism carbohydrate metabolic process	8.62572e-08	GO:0044723	YAL017W,YBR001C,YBR053C,YBR126C,YBR229C,YCL039W,YCL040W,YDL021W,YDL085W,YDR001C,YDR009W,YDR074W,YDR255C,YDR368W,YDR516C,YEL011W,YER054C,YER096W,YFR015C,YFR017C,YFR042W,YFR053C,YGL062W,YGL156W,YGL227W,YGR194C,YGR256W,YGR289C,YHR043C,YHR104W,YIL017C,YIL097W,YIL099W,YIL107C,YIL155C,YJL103C,YJL137C,YJR096W,YKL035W,YLL026W,YLR174W,YLR258W,YLR345W,YML070W,YML100W,YMR105C,YMR135C,YMR196W,YMR261C,YMR278W…
cellular respiration	9.80774e-08	GO:0045333	Q0055,YBL030C,YBR026C,YDR178W,YEL024W,YEL039C,YEL047C,YGR183C,YGR244C,YHR001W-A,YIL125W,YJL045W,YJL166W,YJR104C,YKL085W,YKL109W,YKL148C,YLL041C,YLR154W-C,YLR174W,YLR304C,YML120C,YMR002W,YNL037C,YNR001C,YOL126C,YOR065W,YOR136W,YOR355W,YOR356W,YPR140W,YPR155C,YPR191W
cellular carbohydrate metabolic process	2.49929e-07	GO:0044262	YAL017W,YBR001C,YBR056W,YBR126C,YBR149W,YBR229C,YCL039W,YCL040W,YDL021W,YDR001C,YDR009W,YDR074W,YDR255C,YDR516C,YEL011W,YER054C,YER096W,YFR015C,YFR017C,YFR042W,YFR053C,YGL156W,YGL227W,YGR194C,YGR256W,YGR289C,YIL017C,YIL097W,YIL099W,YIL107C,YIL155C,YJL103C,YJL137C,YKL035W,YLL026W,YLR174W,YLR258W,YLR345W,YML070W,YML100W,YMR105C,YMR135C,YMR261C,YMR280C,YOR120W,YPR006C,YPR026W,YPR160W,YPR184W
catabolic process	7.48234e-07	GO:0009056	YAL005C,YBR001C,YBR006W,YBR056W,YBR114W,YBR139W,YBR177C,YBR183W,YBR280C,YBR286W,YCL039W,YCL040W,YCL052C,YCR068W,YDL021W,YDL022W,YDL126C,YDL132W,YDL248W,YDR001C,YDR069C,YDR216W,YDR255C,YDR272W,YDR307W,YDR358W,YDR368W,YDR380W,YDR490C,YDR516C,YEL060C,YER035W,YFR017C,YFR052W,YFR053C,YGL010W,YGL141W,YGL156W,YGL227W,YGR019W,YGR088W,YGR194C,YGR289C,YGR295C,YHR037W,YHR104W,YHR137W,YHR139C,YHR171W,YHR200W…
organic substance catabolic process	2.43519e-06	GO:1901575	YAL005C,YBR001C,YBR006W,YBR056W,YBR114W,YBR139W,YBR177C,YBR183W,YBR280C,YBR286W,YCL039W,YCL040W,YCL052C,YCR068W,YDL021W,YDL022W,YDL126C,YDL132W,YDL248W,YDR001C,YDR069C,YDR216W,YDR255C,YDR272W,YDR307W,YDR358W,YDR368W,YDR380W,YDR490C,YDR516C,YEL060C,YER035W,YFR017C,YFR052W,YFR053C,YGL010W,YGL141W,YGL156W,YGL227W,YGR019W,YGR194C,YGR289C,YGR295C,YHR037W,YHR104W,YHR137W,YHR139C,YHR171W,YHR200W,YIL017C…
trehalose metabolic process	3.26609e-06	GO:0005991	YBR001C,YBR126C,YDR001C,YDR074W,YKL035W,YLL026W,YML100W,YMR105C,YMR261C,YPR026W
single-organism catabolic process	9.88923e-06	GO:0044712	YBR001C,YBR006W,YBR177C,YBR183W,YCL040W,YCL052C,YCR068W,YDL021W,YDL126C,YDR001C,YDR216W,YDR272W,YDR307W,YDR368W,YDR380W,YDR516C,YFR017C,YFR053C,YGL010W,YGL141W,YGL156W,YGR019W,YGR194C,YGR289C,YHR037W,YHR104W,YHR137W,YHR139C,YIL099W,YIL101C,YIL124W,YIL155C,YIR007W,YJL068C,YJR096W,YJR148W,YKL043W,YKL145W,YKR089C,YLR142W,YLR345W,YLR438W,YML070W,YMR105C,YMR110C,YMR250W,YMR276W,YMR278W,YNL160W,YNL202W…
monosaccharide metabolic process	1.62398e-05	GO:0005996	YAL017W,YBR053C,YCL039W,YCL040W,YDL021W,YDL085W,YDR009W,YDR255C,YDR368W,YFR017C,YFR053C,YGL062W,YGL156W,YGL227W,YGR194C,YHR043C,YHR104W,YIL017C,YIL097W,YIL107C,YJL103C,YJR096W,YLR345W,YMR105C,YMR135C,YMR278W,YMR280C,YOL126C,YOR120W
aerobic respiration	4.02668e-05	GO:0009060	Q0055,YBL030C,YBR026C,YDR178W,YEL024W,YGR183C,YGR244C,YHR001W-A,YIL125W,YJL045W,YJL166W,YKL085W,YKL148C,YLL041C,YLR174W,YLR304C,YMR002W,YNL037C,YNR001C,YOL126C,YOR136W,YOR355W,YPR155C,YPR191W
cellular catabolic process	0.000196818	GO:0044248	YAL005C,YBR001C,YBR006W,YBR114W,YBR139W,YBR177C,YBR183W,YBR280C,YBR286W,YCL039W,YCL052C,YCR068W,YDL021W,YDL126C,YDL132W,YDL248W,YDR001C,YDR069C,YDR216W,YDR255C,YDR272W,YDR307W,YDR358W,YDR380W,YDR490C,YEL060C,YER035W,YFR017C,YFR052W,YGL010W,YGL141W,YGL227W,YGR019W,YGR088W,YGR289C,YGR295C,YHR037W,YHR137W,YHR139C,YHR200W,YIL017C,YIL097W,YIL099W,YIL101C,YIL124W,YIL155C,YJL001W,YJL048C,YJL068C,YJR091C…
single-organism cellular process	0.000502293	GO:0044763	Q0055,YAL002W,YAL005C,YAL008W,YAL017W,YAL030W,YAL040C,YAL062W,YAR035W,YBL005W-B,YBL015W,YBL030C,YBL064C,YBL066C,YBR001C,YBR006W,YBR026C,YBR053C,YBR059C,YBR073W,YBR108W,YBR126C,YBR139W,YBR177C,YBR183W,YBR199W,YBR214W,YBR229C,YBR234C,YCL035C,YCL040W,YCL052C,YCR030C,YCR048W,YCR061W,YCR068W,YCR073W-A,YCR091W,YDL004W,YDL019C,YDL021W,YDL022W,YDL024C,YDL085W,YDL089W,YDL100C,YDL124W,YDL126C,YDL130W-A,YDL…
tricarboxylic acid cycle	0.000937489	GO:0006099	YDR178W,YGR244C,YIL125W,YJL045W,YKL085W,YKL148C,YLL041C,YLR174W,YLR304C,YNL037C,YNR001C,YOL126C,YOR136W
citrate metabolic process	0.000937489	GO:0006101	YDR178W,YGR244C,YIL125W,YJL045W,YKL085W,YKL148C,YLL041C,YLR174W,YLR304C,YNL037C,YNR001C,YOL126C,YOR136W
carbohydrate biosynthetic process	0.00115488	GO:0016051	YAL017W,YBR053C,YBR126C,YBR229C,YCL039W,YDL021W,YDR074W,YDR255C,YEL011W,YER096W,YFR015C,YFR017C,YFR042W,YGL062W,YGL227W,YIL017C,YIL097W,YJL103C,YJL137C,YKL035W,YLR258W,YML100W,YMR105C,YMR135C,YMR261C,YMR280C,YOL126C,YPR184W
cellular response to oxidative stress	0.00139729	GO:0034599	YBL064C,YBR006W,YBR046C,YBR126C,YCL033C,YCL035C,YDL124W,YDR368W,YDR453C,YDR513W,YGR043C,YHR008C,YHR104W,YHR106W,YIL101C,YJR096W,YJR104C,YKL026C,YKL086W,YKL150W,YKR066C,YLL026W,YLR109W,YMR250W,YNL036W,YOL052C-A,YOR120W
tricarboxylic acid metabolic process	0.0014959	GO:0072350	YDR178W,YGR244C,YIL125W,YJL045W,YKL085W,YKL148C,YLL041C,YLR174W,YLR304C,YNL037C,YNR001C,YOL126C,YOR136W
hexose metabolic process	0.0021754	GO:0019318	YAL017W,YCL039W,YCL040W,YDL021W,YDL085W,YDR009W,YDR255C,YFR017C,YFR053C,YGL062W,YGL156W,YGL227W,YHR043C,YHR104W,YIL017C,YIL097W,YIL107C,YJL103C,YLR345W,YMR105C,YMR135C,YMR278W,YMR280C,YOL126C
cellular oxidant detoxification	0.00237476	GO:0098869	YBL064C,YCL035C,YDR453C,YDR513W,YGR088W,YHR008C,YHR106W,YIR038C,YJR104C,YKL026C,YKL086W,YKR066C,YKR076W,YLR109W
detoxification	0.00504002	GO:0098754	YBL064C,YCL035C,YDR453C,YDR513W,YGR088W,YHR008C,YHR106W,YIR038C,YJR104C,YKL026C,YKL086W,YKR066C,YKR076W,YLR109W
cellular detoxification	0.00504002	GO:1990748	YBL064C,YCL035C,YDR453C,YDR513W,YGR088W,YHR008C,YHR106W,YIR038C,YJR104C,YKL026C,YKL086W,YKR066C,YKR076W,YLR109W
response to oxidative stress	0.00556026	GO:0006979	YBL064C,YBR006W,YBR046C,YBR126C,YCL033C,YCL035C,YDL124W,YDR368W,YDR453C,YDR513W,YGR043C,YGR088W,YHR008C,YHR104W,YHR106W,YIL101C,YJR096W,YJR104C,YKL026C,YKL086W,YKL150W,YKR066C,YLL026W,YLR109W,YMR250W,YNL036W,YOL052C-A,YOR120W
response to toxic substance	0.00846469	GO:0009636	YBL064C,YCL035C,YDR453C,YDR513W,YGR088W,YHR008C,YHR106W,YIR038C,YJR104C,YKL026C,YKL086W,YKR066C,YKR076W,YLR109W,YML070W
trehalose biosynthetic process	0.00928209	GO:0005992	YBR126C,YDR074W,YKL035W,YML100W,YMR105C,YMR261C
nucleotide metabolic process	0.00939006	GO:0009117	YCL040W,YCR073W-A,YDL004W,YDL021W,YDL022W,YDL085W,YDR178W,YDR516C,YEL024W,YEL039C,YER070W,YFR053C,YGL037C,YGR010W,YGR043C,YGR180C,YGR183C,YGR248W,YGR256W,YHR001W-A,YIL066C,YIL155C,YJL005W,YJL026W,YJL045W,YJL103C,YJL166W,YKL067W,YKL148C,YKL151C,YKL162C,YLR345W,YML120C,YMR315W,YNL200C,YNR034W,YOR065W,YOR074C,YOR374W,YPL061W,YPR140W,YPR191W
glutamate metabolic process	0.00969997	GO:0006536	YAL062W,YBR006W,YHR037W,YLR142W,YLR438W,YMR250W,YNL037C,YNR001C,YOR136W
electron transport chain	0.0101064	GO:0022900	YDR178W,YEL024W,YEL039C,YGR183C,YHR001W-A,YJL045W,YJL166W,YKL148C,YLL041C,YML120C,YOR065W,YOR356W,YPR140W,YPR191W
respiratory electron transport chain	0.0101064	GO:0022904	YDR178W,YEL024W,YEL039C,YGR183C,YHR001W-A,YJL045W,YJL166W,YKL148C,YLL041C,YML120C,YOR065W,YOR356W,YPR140W,YPR191W
oxidative phosphorylation	0.0114638	GO:0006119	YDR178W,YEL024W,YEL039C,YGR183C,YHR001W-A,YJL045W,YJL103C,YJL166W,YKL148C,YML120C,YOR065W,YPR140W,YPR191W
oxidoreduction coenzyme metabolic process	0.0132184	GO:0006733	YCL040W,YCR073W-A,YDL021W,YDL022W,YDL085W,YDR204W,YDR516C,YFR053C,YGL037C,YGR010W,YGR043C,YGR248W,YGR256W,YIL155C,YKL151C,YLR345W,YML120C,YMR110C,YMR315W,YNL200C,YNR034W,YOL096C,YOR374W,YPL061W
nucleoside phosphate metabolic process	0.0163011	GO:0006753	YCL040W,YCR073W-A,YDL004W,YDL021W,YDL022W,YDL085W,YDR178W,YDR516C,YEL024W,YEL039C,YER070W,YFR053C,YGL037C,YGR010W,YGR043C,YGR180C,YGR183C,YGR248W,YGR256W,YHR001W-A,YIL066C,YIL155C,YJL005W,YJL026W,YJL045W,YJL103C,YJL166W,YKL067W,YKL148C,YKL151C,YKL162C,YLR345W,YML120C,YMR315W,YNL200C,YNR034W,YOR065W,YOR074C,YOR374W,YPL061W,YPR140W,YPR191W
trehalose metabolism in response to stress	0.0177556	GO:0070413	YBR126C,YDR074W,YLL026W,YML100W,YMR261C
phosphorus metabolic process	0.0256113	GO:0006793	YAL017W,YAL040C,YBL015W,YBR059C,YBR126C,YCL040W,YCL052C,YCR068W,YCR073W-A,YCR091W,YDL004W,YDL021W,YDL022W,YDL024C,YDL025C,YDL085W,YDR009W,YDR018C,YDR074W,YDR096W,YDR122W,YDR173C,YDR178W,YDR436W,YDR490C,YDR503C,YDR516C,YEL024W,YEL039C,YER027C,YER054C,YER070W,YFR053C,YGL037C,YGL181W,YGL208W,YGR010W,YGR043C,YGR052W,YGR086C,YGR149W,YGR180C,YGR183C,YGR194C,YGR244C,YGR248W,YGR256W,YHR001W-A,YHR033W,YHR…
response to inorganic substance	0.0291712	GO:0010035	YBL064C,YBR126C,YDL100C,YDL126C,YDR001C,YGR008C,YGR088W,YHL035C,YHR008C,YHR106W,YJR104C,YLL029W,YLR109W,YMR058W,YNL036W,YOL052C-A,YOR316C,YPR026W
disaccharide biosynthetic process	0.034517	GO:0046351	YBR126C,YDR074W,YKL035W,YML100W,YMR105C,YMR261C
glycogen metabolic process	0.0374194	GO:0005977	YAL017W,YEL011W,YER054C,YFR015C,YFR017C,YIL099W,YJL137C,YKL035W,YLR258W,YMR105C,YPR160W,YPR184W
ATP synthesis coupled electron transport	0.0374194	GO:0042773	YDR178W,YEL024W,YEL039C,YGR183C,YHR001W-A,YJL045W,YJL166W,YKL148C,YML120C,YOR065W,YPR140W,YPR191W
mitochondrial ATP synthesis coupled electron transport	0.0374194	GO:0042775	YDR178W,YEL024W,YEL039C,YGR183C,YHR001W-A,YJL045W,YJL166W,YKL148C,YML120C,YOR065W,YPR140W,YPR191W
pyridine nucleotide metabolic process	0.040323	GO:0019362	YCL040W,YCR073W-A,YDL021W,YDL022W,YDL085W,YDR516C,YFR053C,YGL037C,YGR010W,YGR043C,YGR248W,YGR256W,YIL155C,YKL151C,YLR345W,YML120C,YMR315W,YNL200C,YNR034W,YOR374W,YPL061W
nicotinamide nucleotide metabolic process	0.040323	GO:0046496	YCL040W,YCR073W-A,YDL021W,YDL022W,YDL085W,YDR516C,YFR053C,YGL037C,YGR010W,YGR043C,YGR248W,YGR256W,YIL155C,YKL151C,YLR345W,YML120C,YMR315W,YNL200C,YNR034W,YOR374W,YPL061W

[truncated: 2 more sheets: downS96ie_glyc, upS96ie_glyc]
